# Supplementary material for: Descending networks transform command signals into population motor control
Source: Nature. 2024 Jun 5;630(8017):686–94. doi: 10.1038/s41586-024-07523-9 (PMC11186778; doi:10.1038/s41586-024-07523-9)
Supplement: Supplementary file 11 — Source Data Fig. 2 [file 41586_2024_7523_MOESM11_ESM.xlsx]

## Sheet: sourcedata_2a_behaviour_DNp09
	t	v_forw	v_forw_CI
0	-5	1.95331	0.582666
1	-4.9375	1.99217	0.664162
2	-4.875	2.0931	0.579081
3	-4.8125	2.38144	0.61188
4	-4.75	1.92127	0.513845
5	-4.6875	2.21357	0.579514
6	-4.625	2.05652	0.564631
7	-4.5625	1.87217	0.539363
8	-4.5	1.57856	0.528016
9	-4.4375	1.76728	0.529992
10	-4.375	1.93529	0.597858
11	-4.3125	2.0958	0.580027
12	-4.25	2.02888	0.566773
13	-4.1875	2.18698	0.56334
14	-4.125	2.13765	0.577837
15	-4.0625	2.06835	0.517456
16	-4	2.26755	0.58565
17	-3.9375	2.31254	0.532672
18	-3.875	2.12741	0.546051
19	-3.8125	2.0264	0.6098
20	-3.75	1.984	0.605164
21	-3.6875	2.2507	0.548268
22	-3.625	2.59651	0.577177
23	-3.5625	2.5551	0.559346
24	-3.5	2.70592	0.571857
25	-3.4375	2.733	0.575958
26	-3.375	2.5053	0.579426
27	-3.3125	2.23035	0.515555
28	-3.25	2.50348	0.5482
29	-3.1875	2.4335	0.555549
30	-3.125	2.41311	0.552546
31	-3.0625	2.79164	0.57289
32	-3	2.632	0.558127
33	-2.9375	2.499	0.508755
34	-2.875	2.36723	0.550063
35	-2.8125	2.41769	0.577395
36	-2.75	2.51227	0.597578
37	-2.6875	2.69711	0.639326
38	-2.625	2.26286	0.549804
39	-2.5625	2.20279	0.475022
40	-2.5	2.19371	0.55902
41	-2.4375	1.882	0.526416
42	-2.375	2.14294	0.542935
43	-2.3125	2.6201	0.628095
44	-2.25	2.41123	0.514767
45	-2.1875	2.18779	0.550379
46	-2.125	2.19416	0.559148
47	-2.0625	2.09413	0.554504
48	-2	2.46939	0.586506
49	-1.9375	2.45493	0.577
50	-1.875	2.17162	0.58038
51	-1.8125	2.06956	0.546939
52	-1.75	2.18926	0.614557
53	-1.6875	2.31279	0.615624
54	-1.625	2.34212	0.536487
55	-1.5625	2.28076	0.630649
56	-1.5	2.06901	0.572594
57	-1.4375	2.16052	0.543332
58	-1.375	2.52832	0.552076
59	-1.3125	2.40972	0.610326
60	-1.25	2.82707	0.593126
61	-1.1875	2.96072	0.584581
62	-1.125	2.93094	0.531283
63	-1.0625	3.04814	0.583696
64	-1	3.14673	0.652362
65	-0.9375	2.87929	0.528942
66	-0.875	3.13387	0.528718
67	-0.8125	2.84518	0.48145
68	-0.75	3.01905	0.537317
69	-0.6875	2.90374	0.519959
70	-0.625	2.90121	0.475395
71	-0.5625	3.22023	0.494015
72	-0.5	3.08966	0.524446
73	-0.4375	3.26049	0.576555
74	-0.375	3.2447	0.576296
75	-0.3125	3.23458	0.548187
76	-0.25	3.30911	0.59972
77	-0.1875	3.44266	0.563695
78	-0.125	2.96983	0.519828
79	-0.0625	3.09879	0.5921
80	0	3.046	0.609296
81	0.0625	2.48425	0.587051
82	0.125	2.73004	0.647313
83	0.1875	3.32394	0.776104
84	0.25	6.61823	1.06658
85	0.3125	9.84654	1.09645
86	0.375	9.49174	1.14104
87	0.4375	9.68769	1.22559
88	0.5	9.01661	1.24279
89	0.5625	7.80577	1.25535
90	0.625	7.5112	1.34666
91	0.6875	6.86335	1.32703
92	0.75	5.77048	1.13042
93	0.8125	6.74536	1.2471
94	0.875	6.21935	1.19481
95	0.9375	6.63572	1.15119
96	1	7.06461	1.19456
97	1.0625	7.23745	1.19286
98	1.125	7.06657	1.07036
99	1.1875	6.99368	1.16482
100	1.25	6.03238	1.0308
101	1.3125	6.42452	1.10238
102	1.375	6.04957	1.11102
103	1.4375	5.46405	1.04321
104	1.5	5.56106	1.04471
105	1.5625	5.79627	0.993467
106	1.625	5.81591	1.04823
107	1.6875	6.34385	1.0167
108	1.75	6.03195	0.973068
109	1.8125	6.42775	1.01282
110	1.875	6.29653	1.0056
111	1.9375	6.44723	0.980825
112	2	6.39821	1.02899
113	2.0625	6.11301	1.01028
114	2.125	6.24958	1.0871
115	2.1875	6.05786	0.996959
116	2.25	5.99151	1.06385
117	2.3125	5.85875	1.03225
118	2.375	6.04636	1.01902
119	2.4375	5.51235	1.0146
120	2.5	5.38314	0.99067
121	2.5625	5.54319	1.05029
122	2.625	5.60182	0.93252
123	2.6875	5.96038	1.05399
124	2.75	5.36714	1.03178
125	2.8125	5.32707	1.05326
126	2.875	5.00818	0.935521
127	2.9375	5.17899	0.957225
128	3	5.14071	0.94518
129	3.0625	5.07397	0.940022
130	3.125	5.05896	0.888972
131	3.1875	5.43691	0.977292
132	3.25	5.34595	0.971566
133	3.3125	4.94953	0.918638
134	3.375	4.64294	0.966798
135	3.4375	4.91675	0.992149
136	3.5	4.93448	0.970134
137	3.5625	4.77536	0.97542
138	3.625	4.9537	1.02428
139	3.6875	4.54965	0.910723
140	3.75	4.91167	0.991626
141	3.8125	4.80912	0.945995
142	3.875	4.77991	0.973503
143	3.9375	4.72823	0.920197
144	4	4.7581	1.00468
145	4.0625	4.96107	0.98394
146	4.125	5.03734	0.951509
147	4.1875	5.18585	1.01023
148	4.25	5.19548	0.961689
149	4.3125	4.85435	0.928564
150	4.375	4.95342	0.968528
151	4.4375	4.59826	0.88599
152	4.5	4.44607	0.908008
153	4.5625	4.55893	0.919047
154	4.625	4.79347	0.978555
155	4.6875	4.69097	0.954265
156	4.75	4.87479	0.968932
157	4.8125	4.45259	0.934569
158	4.875	4.34614	0.870806
159	4.9375	4.34707	0.902743
160	5	4.00577	0.897712
161	5.0625	4.2873	0.898842
162	5.125	4.34714	0.904284
163	5.1875	4.55678	0.903072
164	5.25	3.52136	0.880557
165	5.3125	3.16678	0.81016
166	5.375	2.56691	0.68536
167	5.4375	2.57729	0.723083
168	5.5	2.76506	0.667661
169	5.5625	2.81632	0.637345
170	5.625	2.78378	0.613267
171	5.6875	2.72907	0.573401
172	5.75	2.33173	0.587706
173	5.8125	2.71666	0.579697
174	5.875	2.20201	0.527757
175	5.9375	1.91553	0.592451
176	6	2.07596	0.571745
177	6.0625	1.82298	0.547064
178	6.125	1.91042	0.595327
179	6.1875	2.04923	0.552936
180	6.25	1.89404	0.530195
181	6.3125	1.83498	0.551113
182	6.375	1.6259	0.493813
183	6.4375	1.41149	0.499402
184	6.5	1.39224	0.474294
185	6.5625	1.61689	0.510841
186	6.625	1.61732	0.542587
187	6.6875	1.52139	0.501252
188	6.75	1.16054	0.479438
189	6.8125	1.21208	0.50777
190	6.875	1.29306	0.468029
191	6.9375	1.07651	0.471927
192	7	1.06203	0.422298
193	7.0625	1.31974	0.510213
194	7.125	1.11799	0.441999
195	7.1875	0.806641	0.484574
196	7.25	0.868574	0.377777
197	7.3125	0.918311	0.370392
198	7.375	0.610474	0.392469
199	7.4375	0.714501	0.462789
200	7.5	0.577593	0.385357
201	7.5625	0.746967	0.391614
202	7.625	0.664189	0.42926
203	7.6875	0.86164	0.461073
204	7.75	0.953155	0.37952
205	7.8125	0.920713	0.398441
206	7.875	1.23815	0.424201
207	7.9375	1.27274	0.409059
208	8	1.05198	0.417956
209	8.0625	1.12346	0.442827
210	8.125	0.924576	0.432502
211	8.1875	1.09526	0.417887
212	8.25	1.10128	0.460576
213	8.3125	0.983482	0.377865
214	8.375	0.879748	0.412878
215	8.4375	0.833149	0.469223
216	8.5	0.673776	0.415671
217	8.5625	0.783235	0.454737
218	8.625	0.882582	0.447636
219	8.6875	0.950077	0.508565
220	8.75	1.02675	0.481849
221	8.8125	1.42918	0.559272
222	8.875	1.56521	0.523867
223	8.9375	1.3756	0.517575
224	9	1.611	0.568224
225	9.0625	1.12445	0.547871
226	9.125	1.78762	0.627061
227	9.1875	1.68903	0.550268
228	9.25	1.77049	0.604053
229	9.3125	1.86352	0.574016
230	9.375	1.70986	0.50071
231	9.4375	1.81713	0.512971
232	9.5	1.75219	0.518165
233	9.5625	1.65856	0.522275
234	9.625	1.71525	0.521976
235	9.6875	1.85457	0.538596
236	9.75	1.63813	0.529376
237	9.8125	1.73463	0.490655
238	9.875	1.87378	0.548277
239	9.9375	1.98505	0.597588
240	10	1.89145	0.589344
241	10.0625	1.85951	0.577904
242	10.125	1.62393	0.540405

## Sheet: sourcedata_2a_behaviour_aDN2
	t	v_forw	v_forw_CI
0	-5	1.65914	1.04669
1	-4.9375	1.41578	0.961765
2	-4.875	1.35313	0.867495
3	-4.8125	1.7744	1.03296
4	-4.75	1.6302	1.02977
5	-4.6875	1.40212	0.801052
6	-4.625	1.10816	0.777352
7	-4.5625	1.31257	0.910125
8	-4.5	1.01106	0.898087
9	-4.4375	1.32799	1.06581
10	-4.375	1.07951	0.914116
11	-4.3125	1.3072	0.869564
12	-4.25	0.830191	0.741298
13	-4.1875	1.24246	0.619382
14	-4.125	1.37052	0.627492
15	-4.0625	1.39587	0.833421
16	-4	1.55801	0.81654
17	-3.9375	1.45693	0.576821
18	-3.875	1.88877	0.917924
19	-3.8125	1.16298	0.707632
20	-3.75	1.40559	0.71948
21	-3.6875	1.08194	0.651678
22	-3.625	1.42046	0.921946
23	-3.5625	1.07171	0.766685
24	-3.5	0.836165	0.772297
25	-3.4375	1.12129	0.845488
26	-3.375	1.15316	0.642285
27	-3.3125	1.49373	0.76421
28	-3.25	1.71981	0.960493
29	-3.1875	1.61495	0.816173
30	-3.125	1.50808	0.753141
31	-3.0625	1.44825	0.762257
32	-3	1.13925	0.724169
33	-2.9375	1.02716	0.757406
34	-2.875	1.54401	0.602638
35	-2.8125	1.33055	0.593161
36	-2.75	1.85485	0.759926
37	-2.6875	1.87803	0.639275
38	-2.625	1.71624	0.836536
39	-2.5625	1.36043	0.557462
40	-2.5	1.2319	0.808531
41	-2.4375	1.37943	0.867893
42	-2.375	1.19139	0.82924
43	-2.3125	1.12141	0.818937
44	-2.25	1.11903	0.875159
45	-2.1875	1.42159	0.947213
46	-2.125	1.94758	0.871566
47	-2.0625	2.03617	0.749111
48	-2	1.62824	0.749098
49	-1.9375	2.13335	0.937247
50	-1.875	1.91521	0.738682
51	-1.8125	1.74275	0.723747
52	-1.75	1.47409	0.565549
53	-1.6875	1.83281	0.770321
54	-1.625	1.60861	0.77153
55	-1.5625	1.76177	0.747768
56	-1.5	1.50566	0.869346
57	-1.4375	1.39714	0.764023
58	-1.375	0.985048	0.664031
59	-1.3125	1.13873	0.766627
60	-1.25	1.15776	0.678556
61	-1.1875	1.25144	0.7542
62	-1.125	1.25032	0.887749
63	-1.0625	1.87989	0.99172
64	-1	1.70407	0.810552
65	-0.9375	1.27645	0.895302
66	-0.875	1.69588	1.00387
67	-0.8125	2.01069	0.686978
68	-0.75	2.82526	1.09742
69	-0.6875	3.0187	1.23641
70	-0.625	2.64681	0.707388
71	-0.5625	2.87981	0.609643
72	-0.5	2.97076	0.639418
73	-0.4375	2.71225	0.759804
74	-0.375	2.50387	0.789297
75	-0.3125	2.43462	0.944319
76	-0.25	2.2828	1.02593
77	-0.1875	3.10389	1.28212
78	-0.125	2.8012	1.00676
79	-0.0625	2.72848	1.08203
80	0	1.98156	1.00368
81	0.0625	1.86011	0.95386
82	0.125	1.78016	1.02998
83	0.1875	0.929808	0.72124
84	0.25	1.22432	1.04796
85	0.3125	0.595212	0.667492
86	0.375	0.254049	0.236895
87	0.4375	0.151467	0.258101
88	0.5	-0.105075	0.106262
89	0.5625	-0.0776457	0.0502861
90	0.625	0.017819	0.0535396
91	0.6875	0.0505362	0.126467
92	0.75	-0.00748584	0.0887641
93	0.8125	0.107603	0.301763
94	0.875	0.114917	0.29088
95	0.9375	0.0288774	0.0905061
96	1	0.124428	0.205003
97	1.0625	0.139204	0.27082
98	1.125	0.101873	0.143963
99	1.1875	-0.0276977	0.081755
100	1.25	0.0582303	0.125375
101	1.3125	0.107394	0.326741
102	1.375	0.142231	0.315317
103	1.4375	0.0323232	0.0983881
104	1.5	-0.0234793	0.0693554
105	1.5625	0.0247118	0.122078
106	1.625	0.0210458	0.11832
107	1.6875	-0.0192977	0.0552037
108	1.75	-0.00266568	0.0917774
109	1.8125	0.0182466	0.256998
110	1.875	-0.0989956	0.165858
111	1.9375	-0.0243581	0.18074
112	2	0.0301251	0.180086
113	2.0625	-0.0724279	0.151214
114	2.125	-0.0428596	0.103873
115	2.1875	-0.0937246	0.100988
116	2.25	-0.0684767	0.0846293
117	2.3125	0.0424636	0.116091
118	2.375	-0.00619283	0.124782
119	2.4375	-0.026889	0.0651633
120	2.5	-0.0139234	0.0407935
121	2.5625	0.0449887	0.109507
122	2.625	0.0698464	0.1534
123	2.6875	0.041367	0.211601
124	2.75	0.0394252	0.119553
125	2.8125	-0.044614	0.0568128
126	2.875	-0.00602048	0.027431
127	2.9375	0.022866	0.0281596
128	3	-0.0461706	0.0464458
129	3.0625	0.0217749	0.0499216
130	3.125	0.0658994	0.138458
131	3.1875	0.0355259	0.0977863
132	3.25	0.0188295	0.154172
133	3.3125	0.103079	0.204621
134	3.375	0.0925156	0.209316
135	3.4375	0.0250321	0.100401
136	3.5	0.0927328	0.20438
137	3.5625	0.0810142	0.221914
138	3.625	0.0522245	0.105304
139	3.6875	0.0395785	0.122458
140	3.75	0.0656268	0.114217
141	3.8125	0.0566708	0.137682
142	3.875	0.0190069	0.0769811
143	3.9375	0.0652623	0.205365
144	4	0.107276	0.155953
145	4.0625	0.0956219	0.268095
146	4.125	0.0296265	0.117151
147	4.1875	0.106508	0.193919
148	4.25	0.118388	0.299049
149	4.3125	0.218196	0.409142
150	4.375	0.165862	0.328647
151	4.4375	0.158378	0.357757
152	4.5	0.0508706	0.136962
153	4.5625	0.167366	0.301101
154	4.625	0.139438	0.241961
155	4.6875	-0.0290294	0.0781912
156	4.75	0.0348643	0.111183
157	4.8125	0.0257075	0.0828312
158	4.875	0.0918753	0.24821
159	4.9375	0.0692627	0.165163
160	5	0.0462127	0.0955976
161	5.0625	0.027923	0.0445014
162	5.125	0.0200832	0.100001
163	5.1875	0.0814761	0.145091
164	5.25	-0.00579203	0.117131
165	5.3125	-0.0721122	0.215123
166	5.375	-0.0240194	0.0784799
167	5.4375	-0.0311794	0.083208
168	5.5	0.0966642	0.129791
169	5.5625	0.250301	0.404525
170	5.625	0.179669	0.305043
171	5.6875	0.058636	0.234074
172	5.75	0.187627	0.365252
173	5.8125	0.583293	0.412238
174	5.875	0.432473	0.321237
175	5.9375	0.295278	0.320618
176	6	0.160261	0.397315
177	6.0625	-0.21666	0.483721
178	6.125	0.0934831	0.50745
179	6.1875	0.0879528	0.393572
180	6.25	0.158866	0.398853
181	6.3125	0.265542	0.263467
182	6.375	0.430347	0.319587
183	6.4375	0.280733	0.534258
184	6.5	-0.00588911	0.352557
185	6.5625	0.455554	0.505433
186	6.625	0.547497	0.470466
187	6.6875	0.53086	0.385885
188	6.75	0.536371	0.510219
189	6.8125	0.622075	0.47256
190	6.875	0.645606	0.450345
191	6.9375	0.716928	0.473458
192	7	0.761415	0.434
193	7.0625	0.953169	0.59178
194	7.125	0.318168	0.53
195	7.1875	0.204548	0.538226
196	7.25	0.422827	0.434765
197	7.3125	0.403066	0.535946
198	7.375	0.71746	0.576893
199	7.4375	1.21224	0.989873
200	7.5	0.554145	1.00096
201	7.5625	0.829571	0.807417
202	7.625	0.641327	0.837521
203	7.6875	0.759918	0.796009
204	7.75	0.691825	0.492252
205	7.8125	0.67432	0.55556
206	7.875	1.20645	0.79591
207	7.9375	0.79251	0.731421
208	8	1.09644	0.629677
209	8.0625	0.585173	0.472198
210	8.125	0.427335	0.568872
211	8.1875	0.97053	0.65492
212	8.25	1.43259	0.874232
213	8.3125	0.9441	0.78864
214	8.375	0.970011	0.680391
215	8.4375	0.96523	0.725459
216	8.5	1.11584	0.732782
217	8.5625	0.838558	0.603433
218	8.625	1.04986	0.737126
219	8.6875	0.777361	0.787337
220	8.75	0.704955	0.74767
221	8.8125	1.15968	0.673456
222	8.875	1.28938	0.796221
223	8.9375	1.03345	0.535638
224	9	0.882513	0.626047
225	9.0625	0.764886	0.863173
226	9.125	0.585184	0.773802
227	9.1875	0.699327	0.711618
228	9.25	0.875214	0.834876
229	9.3125	0.268511	0.556025
230	9.375	0.475985	0.705262
231	9.4375	0.87908	0.784793
232	9.5	0.807196	0.732528
233	9.5625	0.89931	0.749052
234	9.625	1.19504	0.728639
235	9.6875	1.34096	1.02116
236	9.75	1.087	0.714051
237	9.8125	0.818809	0.868372
238	9.875	0.983474	0.652117
239	9.9375	1.20633	0.82685
240	10	1.40677	0.844325
241	10.0625	1.32853	0.710351
242	10.125	1.4157	0.637255

## Sheet: sourcedata_2a_behaviour_MDN
	t	v_forw	v_forw_CI
0	-5	2.34114	0.386926
1	-4.9375	2.38764	0.372683
2	-4.875	2.41989	0.401806
3	-4.8125	2.30337	0.395695
4	-4.75	2.5164	0.388282
5	-4.6875	2.31499	0.406322
6	-4.625	2.28609	0.394011
7	-4.5625	2.12549	0.374416
8	-4.5	2.24526	0.407148
9	-4.4375	2.39492	0.386971
10	-4.375	2.42939	0.405408
11	-4.3125	2.35562	0.420906
12	-4.25	2.37929	0.396505
13	-4.1875	2.44475	0.424411
14	-4.125	2.21724	0.400798
15	-4.0625	2.40737	0.434458
16	-4	2.45925	0.437136
17	-3.9375	2.5263	0.423193
18	-3.875	2.53205	0.437436
19	-3.8125	2.21268	0.43102
20	-3.75	2.37203	0.398896
21	-3.6875	2.5658	0.422589
22	-3.625	2.36689	0.43087
23	-3.5625	2.24195	0.413857
24	-3.5	2.2511	0.388884
25	-3.4375	2.51037	0.42573
26	-3.375	2.44552	0.432789
27	-3.3125	2.5311	0.395703
28	-3.25	2.75986	0.429763
29	-3.1875	2.75784	0.445442
30	-3.125	2.56464	0.402981
31	-3.0625	2.67087	0.417614
32	-3	2.68545	0.401484
33	-2.9375	2.50293	0.405291
34	-2.875	2.52177	0.428562
35	-2.8125	2.56909	0.428997
36	-2.75	2.55162	0.414095
37	-2.6875	2.82374	0.41947
38	-2.625	2.78875	0.41823
39	-2.5625	2.4557	0.383528
40	-2.5	2.56506	0.402135
41	-2.4375	2.55007	0.418216
42	-2.375	2.70427	0.383394
43	-2.3125	2.5623	0.4057
44	-2.25	2.42085	0.394707
45	-2.1875	2.56829	0.428843
46	-2.125	2.83421	0.426377
47	-2.0625	2.91035	0.450184
48	-2	2.82039	0.424372
49	-1.9375	2.42666	0.408593
50	-1.875	2.90351	0.44101
51	-1.8125	2.66105	0.439243
52	-1.75	2.60003	0.409415
53	-1.6875	2.572	0.398772
54	-1.625	2.82793	0.419301
55	-1.5625	2.63899	0.422269
56	-1.5	2.75231	0.428691
57	-1.4375	2.74158	0.429072
58	-1.375	2.97543	0.436207
59	-1.3125	3.07954	0.443598
60	-1.25	3.14877	0.438608
61	-1.1875	2.77963	0.426082
62	-1.125	2.86169	0.397954
63	-1.0625	2.94709	0.405114
64	-1	3.18459	0.414651
65	-0.9375	3.07568	0.389638
66	-0.875	3.06502	0.383643
67	-0.8125	3.2941	0.389452
68	-0.75	3.22495	0.435362
69	-0.6875	3.36791	0.421621
70	-0.625	3.04813	0.347996
71	-0.5625	3.31272	0.422651
72	-0.5	3.18639	0.423811
73	-0.4375	3.30211	0.414248
74	-0.375	3.36589	0.416777
75	-0.3125	3.35949	0.433123
76	-0.25	3.44721	0.420673
77	-0.1875	3.44481	0.388515
78	-0.125	3.60048	0.437143
79	-0.0625	3.61721	0.436816
80	0	3.42263	0.430527
81	0.0625	3.53185	0.42451
82	0.125	3.31815	0.430279
83	0.1875	-0.0155574	0.465222
84	0.25	-3.53743	0.448174
85	0.3125	-4.19584	0.334691
86	0.375	-4.13507	0.299754
87	0.4375	-3.78449	0.346436
88	0.5	-3.89661	0.328041
89	0.5625	-3.76428	0.322066
90	0.625	-3.62306	0.288105
91	0.6875	-3.60613	0.288776
92	0.75	-3.81978	0.307422
93	0.8125	-3.53249	0.320616
94	0.875	-3.7087	0.307019
95	0.9375	-3.47742	0.316285
96	1	-3.75477	0.312882
97	1.0625	-3.27837	0.286641
98	1.125	-3.36239	0.279954
99	1.1875	-3.36551	0.310215
100	1.25	-3.23157	0.29972
101	1.3125	-3.25654	0.300692
102	1.375	-3.09279	0.261544
103	1.4375	-2.98048	0.303457
104	1.5	-2.89556	0.282597
105	1.5625	-3.02442	0.304027
106	1.625	-2.8531	0.288221
107	1.6875	-2.7717	0.301169
108	1.75	-2.50626	0.271373
109	1.8125	-2.76316	0.286559
110	1.875	-2.73591	0.296599
111	1.9375	-2.6207	0.278153
112	2	-2.65198	0.290209
113	2.0625	-2.52244	0.289756
114	2.125	-2.0816	0.260175
115	2.1875	-2.10252	0.280055
116	2.25	-1.8682	0.278464
117	2.3125	-2.2738	0.278086
118	2.375	-1.81176	0.269799
119	2.4375	-1.79975	0.25586
120	2.5	-1.9378	0.244189
121	2.5625	-1.95996	0.270276
122	2.625	-1.7709	0.249021
123	2.6875	-1.81275	0.24041
124	2.75	-2.04649	0.28122
125	2.8125	-1.58386	0.248668
126	2.875	-1.80359	0.301598
127	2.9375	-1.60554	0.263579
128	3	-1.4111	0.238463
129	3.0625	-1.71785	0.255431
130	3.125	-1.21178	0.223908
131	3.1875	-1.22691	0.260053
132	3.25	-1.25981	0.263102
133	3.3125	-1.0855	0.276995
134	3.375	-1.33748	0.266811
135	3.4375	-1.18066	0.229013
136	3.5	-1.04801	0.222779
137	3.5625	-0.996954	0.232901
138	3.625	-1.1021	0.249973
139	3.6875	-1.03032	0.280202
140	3.75	-1.09159	0.288446
141	3.8125	-1.01588	0.272564
142	3.875	-0.772565	0.228493
143	3.9375	-0.923868	0.289312
144	4	-0.625287	0.265156
145	4.0625	-0.710286	0.219996
146	4.125	-0.655159	0.255687
147	4.1875	-0.84343	0.26456
148	4.25	-0.614628	0.260708
149	4.3125	-0.770851	0.263361
150	4.375	-0.752073	0.272332
151	4.4375	-0.789086	0.261089
152	4.5	-0.559967	0.226257
153	4.5625	-0.594387	0.227597
154	4.625	-0.685686	0.254313
155	4.6875	-0.725439	0.25074
156	4.75	-0.495034	0.239067
157	4.8125	-0.379475	0.210801
158	4.875	-0.570209	0.216204
159	4.9375	-0.488195	0.23081
160	5	-0.577994	0.218372
161	5.0625	-0.728931	0.281943
162	5.125	-0.583296	0.244783
163	5.1875	-0.552663	0.230298
164	5.25	-0.137932	0.230708
165	5.3125	0.961558	0.167382
166	5.375	0.883736	0.182003
167	5.4375	0.79479	0.177557
168	5.5	0.898543	0.19418
169	5.5625	0.889348	0.227717
170	5.625	1.07709	0.259745
171	5.6875	1.08818	0.231991
172	5.75	1.01375	0.267329
173	5.8125	1.07589	0.253707
174	5.875	0.914811	0.236308
175	5.9375	1.00774	0.249332
176	6	0.93195	0.242082
177	6.0625	1.0309	0.239034
178	6.125	1.03216	0.235702
179	6.1875	1.09523	0.275179
180	6.25	1.18943	0.28302
181	6.3125	1.1152	0.243843
182	6.375	1.46575	0.319568
183	6.4375	1.23311	0.27284
184	6.5	1.46348	0.302907
185	6.5625	1.27086	0.263728
186	6.625	1.46592	0.291843
187	6.6875	1.4544	0.297312
188	6.75	1.58179	0.297439
189	6.8125	1.57731	0.30902
190	6.875	1.52591	0.306982
191	6.9375	1.54921	0.300414
192	7	1.71062	0.330481
193	7.0625	1.68936	0.324139
194	7.125	1.6012	0.320143
195	7.1875	1.67326	0.316853
196	7.25	1.67255	0.343326
197	7.3125	1.61068	0.344716
198	7.375	1.71249	0.323404
199	7.4375	1.53338	0.322871
200	7.5	1.788	0.371486
201	7.5625	1.83124	0.351732
202	7.625	1.77896	0.342326
203	7.6875	1.76354	0.362324
204	7.75	1.83411	0.358784
205	7.8125	2.18149	0.416376
206	7.875	2.22354	0.415175
207	7.9375	1.93695	0.374945
208	8	2.09595	0.395137
209	8.0625	2.06234	0.371476
210	8.125	1.9595	0.367174
211	8.1875	1.96677	0.349064
212	8.25	1.9589	0.373705
213	8.3125	2.06519	0.363736
214	8.375	2.16829	0.374703
215	8.4375	1.96122	0.34365
216	8.5	1.77433	0.343532
217	8.5625	1.95137	0.347236
218	8.625	2.01154	0.387093
219	8.6875	1.91953	0.387211
220	8.75	2.07301	0.381273
221	8.8125	1.93254	0.362459
222	8.875	2.03178	0.375713
223	8.9375	2.23763	0.408528
224	9	2.03887	0.349231
225	9.0625	2.2082	0.383948
226	9.125	2.18841	0.383463
227	9.1875	2.03072	0.333807
228	9.25	2.15193	0.366051
229	9.3125	2.16378	0.397181
230	9.375	2.11949	0.377084
231	9.4375	1.96512	0.391987
232	9.5	2.13763	0.382211
233	9.5625	2.25869	0.399733
234	9.625	2.33906	0.394411
235	9.6875	2.59008	0.412697
236	9.75	2.18215	0.387214
237	9.8125	2.12164	0.340841
238	9.875	2.20567	0.37623
239	9.9375	2.24251	0.359299
240	10	2.24778	0.392931
241	10.0625	2.398	0.402374
242	10.125	2.29479	0.367294

## Sheet: sourcedata_2a_behaviour_PR
	t	v_forw	v_forw_CI
0	-5	1.42649	1.01939
1	-4.9375	1.21805	0.919662
2	-4.875	1.34019	1.08516
3	-4.8125	1.54833	1.04444
4	-4.75	1.59276	1.20597
5	-4.6875	1.54249	1.23983
6	-4.625	1.50592	1.08499
7	-4.5625	1.27182	0.876751
8	-4.5	0.909993	0.842806
9	-4.4375	1.48564	1.18165
10	-4.375	1.67738	1.09781
11	-4.3125	1.88848	1.4425
12	-4.25	1.30492	1.03273
13	-4.1875	1.07303	1.06778
14	-4.125	1.2366	1.01122
15	-4.0625	1.61295	1.12034
16	-4	1.24718	0.942381
17	-3.9375	1.58481	0.890602
18	-3.875	1.53092	1.06267
19	-3.8125	1.67955	1.02845
20	-3.75	1.51198	1.1466
21	-3.6875	0.978427	0.792067
22	-3.625	0.763121	0.657728
23	-3.5625	0.810957	0.961999
24	-3.5	0.973598	1.17795
25	-3.4375	1.1902	0.984044
26	-3.375	1.3207	1.03711
27	-3.3125	1.51285	1.04481
28	-3.25	1.46603	1.30611
29	-3.1875	1.1984	1.09226
30	-3.125	1.69959	1.18659
31	-3.0625	1.80422	1.10994
32	-3	1.51103	0.972082
33	-2.9375	0.921115	0.680949
34	-2.875	1.62114	1.1933
35	-2.8125	1.54996	0.821183
36	-2.75	1.61962	0.990883
37	-2.6875	1.92519	1.05738
38	-2.625	1.60182	0.908399
39	-2.5625	1.65655	0.993619
40	-2.5	1.45445	0.924943
41	-2.4375	1.22996	0.961973
42	-2.375	1.65017	1.03747
43	-2.3125	1.80999	1.04526
44	-2.25	1.78281	1.15074
45	-2.1875	2.10525	1.10694
46	-2.125	2.48894	1.45928
47	-2.0625	1.95562	1.04612
48	-2	1.90359	0.921911
49	-1.9375	2.21318	1.13707
50	-1.875	2.25723	1.10089
51	-1.8125	2.11134	1.1819
52	-1.75	2.56232	1.06529
53	-1.6875	2.8756	1.15458
54	-1.625	2.68245	0.996726
55	-1.5625	2.45457	1.01556
56	-1.5	2.98815	1.0601
57	-1.4375	3.45609	1.32721
58	-1.375	2.75746	1.1437
59	-1.3125	3.10741	1.04409
60	-1.25	2.62911	1.04501
61	-1.1875	3.09079	1.18449
62	-1.125	3.21	1.13489
63	-1.0625	2.92654	1.15685
64	-1	2.44619	1.29349
65	-0.9375	2.99634	0.974653
66	-0.875	2.84815	1.09482
67	-0.8125	3.72469	1.43568
68	-0.75	3.36772	1.02385
69	-0.6875	3.00528	1.07236
70	-0.625	3.8498	1.1804
71	-0.5625	4.07171	1.34663
72	-0.5	3.49662	1.18726
73	-0.4375	3.20562	1.04058
74	-0.375	3.24369	1.03892
75	-0.3125	3.33244	1.25038
76	-0.25	3.35096	1.21958
77	-0.1875	3.52058	1.04546
78	-0.125	3.84452	1.09184
79	-0.0625	3.11503	1.13915
80	0	3.6497	1.39968
81	0.0625	3.56399	1.11614
82	0.125	3.6922	1.10668
83	0.1875	3.29734	1.17903
84	0.25	2.84607	1.07841
85	0.3125	3.01089	1.1735
86	0.375	3.02698	1.23883
87	0.4375	2.24864	0.992962
88	0.5	2.34541	1.27133
89	0.5625	2.64269	1.17709
90	0.625	2.13423	0.981366
91	0.6875	2.32548	1.43364
92	0.75	1.78868	0.988074
93	0.8125	1.8981	1.18556
94	0.875	1.75995	1.10217
95	0.9375	1.98734	1.13389
96	1	2.26082	1.22248
97	1.0625	1.66351	1.10237
98	1.125	1.39515	1.07389
99	1.1875	1.42823	1.25846
100	1.25	1.78361	0.971676
101	1.3125	2.16441	1.4911
102	1.375	2.14385	1.19016
103	1.4375	2.09201	1.48149
104	1.5	1.96399	1.12827
105	1.5625	1.63566	1.13537
106	1.625	1.9736	1.36142
107	1.6875	2.05194	1.39488
108	1.75	1.51257	1.45934
109	1.8125	1.99584	1.34267
110	1.875	0.848116	1.0266
111	1.9375	2.05511	1.59818
112	2	1.50359	1.37354
113	2.0625	2.04699	1.44874
114	2.125	1.55788	1.27304
115	2.1875	1.71811	1.29223
116	2.25	2.36475	1.78673
117	2.3125	1.83447	1.26741
118	2.375	2.14242	1.36472
119	2.4375	2.16836	1.21444
120	2.5	1.66537	0.962745
121	2.5625	1.91735	1.59875
122	2.625	2.33856	1.21519
123	2.6875	1.83419	1.21448
124	2.75	1.72109	1.14312
125	2.8125	2.25575	1.19939
126	2.875	2.04941	1.11017
127	2.9375	1.47974	1.09806
128	3	2.10814	1.03054
129	3.0625	1.40038	1.00559
130	3.125	1.53643	0.944273
131	3.1875	1.33488	1.12894
132	3.25	2.05875	1.2451
133	3.3125	2.24535	1.24479
134	3.375	2.23663	1.3263
135	3.4375	2.15975	1.33333
136	3.5	1.72944	1.14588
137	3.5625	1.96804	1.18947
138	3.625	2.10474	1.40416
139	3.6875	2.18475	1.26082
140	3.75	1.58244	1.1701
141	3.8125	1.77913	1.33186
142	3.875	2.06363	1.28933
143	3.9375	1.65693	1.45083
144	4	1.71756	1.13528
145	4.0625	1.56942	1.29759
146	4.125	2.39892	1.49258
147	4.1875	1.95025	1.21911
148	4.25	1.91051	1.30642
149	4.3125	1.735	1.08798
150	4.375	1.07456	1.04232
151	4.4375	1.8779	1.47478
152	4.5	1.10603	1.00048
153	4.5625	1.4228	1.11858
154	4.625	1.73214	1.28691
155	4.6875	1.96008	1.23629
156	4.75	1.62847	1.02941
157	4.8125	1.54907	1.13917
158	4.875	2.01177	0.986404
159	4.9375	2.05733	1.129
160	5	1.9623	1.22088
161	5.0625	1.96022	1.25965
162	5.125	2.46172	1.52989
163	5.1875	1.91806	1.42401
164	5.25	1.63458	1.1574
165	5.3125	1.341	0.858001
166	5.375	1.56511	0.894429
167	5.4375	1.70566	0.877006
168	5.5	2.10064	0.878224
169	5.5625	2.2682	0.938676
170	5.625	1.34332	0.807726
171	5.6875	0.566968	0.731062
172	5.75	0.679179	0.811325
173	5.8125	1.06032	0.528897
174	5.875	1.51582	0.937638
175	5.9375	1.32866	0.856133
176	6	1.05618	0.680433
177	6.0625	0.834554	0.951344
178	6.125	0.822491	0.69095
179	6.1875	0.560497	0.664218
180	6.25	0.971827	0.897829
181	6.3125	1.09411	0.789964
182	6.375	1.31353	0.968692
183	6.4375	1.21285	0.95672
184	6.5	1.44944	1.10274
185	6.5625	1.08515	0.963763
186	6.625	0.824221	0.981777
187	6.6875	1.11304	1.00726
188	6.75	1.4463	1.08808
189	6.8125	1.52435	1.00844
190	6.875	1.29017	0.765696
191	6.9375	1.82707	0.891216
192	7	1.1939	0.558418
193	7.0625	0.91276	0.479658
194	7.125	0.882653	0.636453
195	7.1875	0.8574	0.831783
196	7.25	1.19362	0.658287
197	7.3125	1.03603	0.691686
198	7.375	0.819378	0.750377
199	7.4375	0.789813	0.775271
200	7.5	0.534104	0.975406
201	7.5625	0.680832	0.791642
202	7.625	0.859971	0.834636
203	7.6875	1.12177	0.951391
204	7.75	1.14056	0.772847
205	7.8125	1.01648	0.751079
206	7.875	0.936435	0.852841
207	7.9375	0.773301	0.74251
208	8	0.723867	1.22392
209	8.0625	0.664389	0.697442
210	8.125	0.537227	0.748013
211	8.1875	0.367214	0.739276
212	8.25	0.520573	0.590416
213	8.3125	0.738755	0.762671
214	8.375	1.3307	0.862287
215	8.4375	1.69292	1.31882
216	8.5	1.07606	0.891954
217	8.5625	1.14571	1.01775
218	8.625	1.27338	0.981362
219	8.6875	0.603086	0.959461
220	8.75	1.05229	0.854646
221	8.8125	1.07064	0.709768
222	8.875	0.925055	0.870785
223	8.9375	1.57367	1.41898
224	9	1.29742	0.939922
225	9.0625	1.16466	0.783655
226	9.125	1.28363	0.791949
227	9.1875	1.35826	1.09558
228	9.25	1.26962	0.903422
229	9.3125	1.30174	1.02941
230	9.375	1.1502	1.05798
231	9.4375	1.58136	1.04013
232	9.5	1.52945	1.08204
233	9.5625	1.18273	1.02837
234	9.625	1.81126	1.37415
235	9.6875	1.27608	0.92103
236	9.75	1.15316	0.958748
237	9.8125	1.30145	1.03981
238	9.875	0.938038	0.771415
239	9.9375	1.39263	1.26794
240	10	1.41307	1.07413
241	10.0625	1.40848	1.02484
242	10.125	1.19527	0.956503

## Sheet: sourcedata_2a_behclass_DNp09
	t	background	walk	rest	back	anterior	posterior
0	-5	0.316667	0.525	0.0833333	0.075	0	0
1	-4.99	0.316667	0.525	0.0916667	0.0666667	0	0
2	-4.98	0.316667	0.525	0.0916667	0.0666667	0	0
3	-4.97	0.308333	0.525	0.1	0.0666667	0	0
4	-4.96	0.308333	0.541667	0.1	0.05	0	0
5	-4.95	0.291667	0.558333	0.1	0.05	0	0
6	-4.94	0.3	0.558333	0.1	0.0416667	0	0
7	-4.93	0.3	0.558333	0.1	0.0416667	0	0
8	-4.92	0.283333	0.558333	0.1	0.05	0.00833333	0
9	-4.91	0.275	0.566667	0.1	0.05	0.00833333	0
10	-4.9	0.266667	0.575	0.1	0.05	0.00833333	0
11	-4.89	0.275	0.566667	0.0833333	0.05	0.025	0
12	-4.88	0.283333	0.566667	0.075	0.05	0.025	0
13	-4.87	0.291667	0.558333	0.0833333	0.05	0.0166667	0
14	-4.86	0.291667	0.566667	0.0833333	0.05	0.00833333	0
15	-4.85	0.3	0.566667	0.0833333	0.0416667	0.00833333	0
16	-4.84	0.291667	0.575	0.075	0.0416667	0.0166667	0
17	-4.83	0.291667	0.575	0.075	0.0416667	0.0166667	0
18	-4.82	0.3	0.566667	0.075	0.0416667	0.0166667	0
19	-4.81	0.308333	0.558333	0.075	0.0416667	0.0166667	0
20	-4.8	0.333333	0.541667	0.075	0.0333333	0.0166667	0
21	-4.79	0.325	0.55	0.075	0.0333333	0.0166667	0
22	-4.78	0.308333	0.558333	0.075	0.0416667	0.0166667	0
23	-4.77	0.316667	0.558333	0.0666667	0.0416667	0.0166667	0
24	-4.76	0.333333	0.558333	0.0666667	0.025	0.0166667	0
25	-4.75	0.341667	0.55	0.0666667	0.025	0.0166667	0
26	-4.74	0.308333	0.575	0.075	0.025	0.0166667	0
27	-4.73	0.316667	0.566667	0.075	0.025	0.0166667	0
28	-4.72	0.325	0.558333	0.075	0.025	0.0166667	0
29	-4.71	0.308333	0.566667	0.0833333	0.0333333	0.00833333	0
30	-4.7	0.333333	0.541667	0.0833333	0.0333333	0.00833333	0
31	-4.69	0.341667	0.533333	0.0833333	0.0333333	0.00833333	0
32	-4.68	0.35	0.525	0.0833333	0.0333333	0.00833333	0
33	-4.67	0.35	0.533333	0.075	0.0333333	0.00833333	0
34	-4.66	0.366667	0.525	0.0666667	0.0333333	0.00833333	0
35	-4.65	0.333333	0.533333	0.075	0.05	0.00833333	0
36	-4.64	0.333333	0.533333	0.075	0.05	0.00833333	0
37	-4.63	0.325	0.541667	0.075	0.05	0.00833333	0
38	-4.62	0.3	0.558333	0.075	0.05	0.0166667	0
39	-4.61	0.3	0.558333	0.075	0.05	0.0166667	0
40	-4.6	0.291667	0.566667	0.075	0.05	0.0166667	0
41	-4.59	0.325	0.541667	0.075	0.0416667	0.0166667	0
42	-4.58	0.325	0.533333	0.075	0.05	0.0166667	0
43	-4.57	0.316667	0.533333	0.075	0.0583333	0.0166667	0
44	-4.56	0.308333	0.541667	0.075	0.0583333	0.0166667	0
45	-4.55	0.308333	0.541667	0.0666667	0.0666667	0.0166667	0
46	-4.54	0.283333	0.55	0.0666667	0.075	0.025	0
47	-4.53	0.291667	0.541667	0.0666667	0.075	0.025	0
48	-4.52	0.3	0.533333	0.0666667	0.0666667	0.0333333	0
49	-4.51	0.275	0.541667	0.0666667	0.0833333	0.0333333	0
50	-4.5	0.258333	0.558333	0.0666667	0.0833333	0.0333333	0
51	-4.49	0.25	0.558333	0.0833333	0.075	0.0333333	0
52	-4.48	0.241667	0.566667	0.0833333	0.075	0.0333333	0
53	-4.47	0.233333	0.566667	0.0916667	0.075	0.0333333	0
54	-4.46	0.233333	0.566667	0.0916667	0.075	0.0333333	0
55	-4.45	0.25	0.55	0.0916667	0.0666667	0.0416667	0
56	-4.44	0.241667	0.558333	0.0916667	0.0666667	0.0416667	0
57	-4.43	0.258333	0.55	0.0916667	0.0583333	0.0416667	0
58	-4.42	0.25	0.566667	0.0916667	0.05	0.0416667	0
59	-4.41	0.25	0.566667	0.0916667	0.05	0.0416667	0
60	-4.4	0.258333	0.558333	0.0916667	0.05	0.0416667	0
61	-4.39	0.266667	0.55	0.0916667	0.05	0.0416667	0
62	-4.38	0.266667	0.55	0.0916667	0.05	0.0416667	0
63	-4.37	0.266667	0.55	0.0916667	0.05	0.0416667	0
64	-4.36	0.266667	0.55	0.0916667	0.05	0.0416667	0
65	-4.35	0.275	0.541667	0.0916667	0.05	0.0416667	0
66	-4.34	0.275	0.55	0.0833333	0.05	0.0416667	0
67	-4.33	0.291667	0.55	0.0666667	0.05	0.0416667	0
68	-4.32	0.3	0.541667	0.0666667	0.05	0.0416667	0
69	-4.31	0.283333	0.558333	0.0666667	0.05	0.0416667	0
70	-4.3	0.283333	0.558333	0.075	0.05	0.0333333	0
71	-4.29	0.275	0.575	0.075	0.0416667	0.0333333	0
72	-4.28	0.266667	0.591667	0.075	0.0333333	0.0333333	0
73	-4.27	0.258333	0.6	0.075	0.0333333	0.0333333	0
74	-4.26	0.25	0.6	0.075	0.0416667	0.0333333	0
75	-4.25	0.233333	0.608333	0.075	0.05	0.0333333	0
76	-4.24	0.241667	0.6	0.075	0.05	0.0333333	0
77	-4.23	0.233333	0.608333	0.075	0.05	0.0333333	0
78	-4.22	0.225	0.616667	0.0666667	0.05	0.0333333	0.00833333
79	-4.21	0.216667	0.616667	0.0666667	0.05	0.0416667	0.00833333
80	-4.2	0.216667	0.616667	0.0666667	0.05	0.0416667	0.00833333
81	-4.19	0.233333	0.6	0.0666667	0.05	0.0416667	0.00833333
82	-4.18	0.225	0.608333	0.0666667	0.05	0.0416667	0.00833333
83	-4.17	0.233333	0.6	0.0666667	0.05	0.0416667	0.00833333
84	-4.16	0.241667	0.6	0.0666667	0.05	0.0333333	0.00833333
85	-4.15	0.216667	0.616667	0.0666667	0.05	0.0333333	0.0166667
86	-4.14	0.216667	0.616667	0.0666667	0.05	0.0333333	0.0166667
87	-4.13	0.216667	0.616667	0.0666667	0.05	0.0333333	0.0166667
88	-4.12	0.241667	0.6	0.0666667	0.05	0.025	0.0166667
89	-4.11	0.258333	0.591667	0.0666667	0.0416667	0.025	0.0166667
90	-4.1	0.25	0.6	0.0666667	0.0416667	0.025	0.0166667
91	-4.09	0.25	0.6	0.0666667	0.0416667	0.025	0.0166667
92	-4.08	0.25	0.6	0.075	0.0416667	0.0166667	0.0166667
93	-4.07	0.258333	0.591667	0.075	0.0416667	0.0166667	0.0166667
94	-4.06	0.25	0.6	0.075	0.0416667	0.0166667	0.0166667
95	-4.05	0.266667	0.591667	0.075	0.0333333	0.0166667	0.0166667
96	-4.04	0.266667	0.591667	0.075	0.0333333	0.0166667	0.0166667
97	-4.03	0.266667	0.591667	0.075	0.0333333	0.0166667	0.0166667
98	-4.02	0.258333	0.591667	0.0833333	0.0333333	0.0166667	0.0166667
99	-4.01	0.258333	0.583333	0.0833333	0.0333333	0.0166667	0.025
100	-4	0.275	0.575	0.0833333	0.0333333	0.0166667	0.0166667
101	-3.99	0.275	0.575	0.0833333	0.0333333	0.0166667	0.0166667
102	-3.98	0.275	0.575	0.0833333	0.0333333	0.0166667	0.0166667
103	-3.97	0.275	0.583333	0.075	0.0333333	0.0166667	0.0166667
104	-3.96	0.275	0.583333	0.075	0.0333333	0.0166667	0.0166667
105	-3.95	0.266667	0.583333	0.075	0.0416667	0.0166667	0.0166667
106	-3.94	0.275	0.583333	0.075	0.0333333	0.0166667	0.0166667
107	-3.93	0.266667	0.583333	0.075	0.0416667	0.0166667	0.0166667
108	-3.92	0.266667	0.583333	0.075	0.0416667	0.0166667	0.0166667
109	-3.91	0.241667	0.6	0.075	0.05	0.0166667	0.0166667
110	-3.9	0.258333	0.583333	0.075	0.05	0.0166667	0.0166667
111	-3.89	0.25	0.591667	0.075	0.05	0.0166667	0.0166667
112	-3.88	0.258333	0.575	0.075	0.05	0.0166667	0.025
113	-3.87	0.266667	0.558333	0.075	0.0583333	0.0166667	0.025
114	-3.86	0.275	0.558333	0.075	0.05	0.0166667	0.025
115	-3.85	0.283333	0.558333	0.0666667	0.05	0.0166667	0.025
116	-3.84	0.291667	0.575	0.0583333	0.05	0.0166667	0.00833333
117	-3.83	0.283333	0.583333	0.0583333	0.05	0.0166667	0.00833333
118	-3.82	0.283333	0.583333	0.0583333	0.05	0.0166667	0.00833333
119	-3.81	0.283333	0.583333	0.0583333	0.05	0.0166667	0.00833333
120	-3.8	0.291667	0.583333	0.0583333	0.0416667	0.0166667	0.00833333
121	-3.79	0.275	0.6	0.0583333	0.0416667	0.0166667	0.00833333
122	-3.78	0.266667	0.608333	0.0583333	0.0416667	0.0166667	0.00833333
123	-3.77	0.275	0.6	0.0583333	0.0416667	0.0166667	0.00833333
124	-3.76	0.283333	0.6	0.0583333	0.0333333	0.0166667	0.00833333
125	-3.75	0.266667	0.608333	0.0583333	0.0333333	0.0166667	0.0166667
126	-3.74	0.266667	0.608333	0.0583333	0.0333333	0.0166667	0.0166667
127	-3.73	0.275	0.6	0.0583333	0.0333333	0.0166667	0.0166667
128	-3.72	0.266667	0.608333	0.0583333	0.0333333	0.0166667	0.0166667
129	-3.71	0.275	0.6	0.0583333	0.0333333	0.0166667	0.0166667
130	-3.7	0.275	0.608333	0.0583333	0.0333333	0.0166667	0.00833333
131	-3.69	0.266667	0.616667	0.0583333	0.0333333	0.0166667	0.00833333
132	-3.68	0.266667	0.616667	0.0583333	0.0333333	0.0166667	0.00833333
133	-3.67	0.258333	0.625	0.0583333	0.0333333	0.0166667	0.00833333
134	-3.66	0.241667	0.633333	0.0666667	0.0333333	0.0166667	0.00833333
135	-3.65	0.225	0.65	0.0666667	0.0333333	0.0166667	0.00833333
136	-3.64	0.216667	0.65	0.0666667	0.0416667	0.0166667	0.00833333
137	-3.63	0.216667	0.658333	0.0666667	0.0333333	0.0166667	0.00833333
138	-3.62	0.208333	0.65	0.0833333	0.0333333	0.0166667	0.00833333
139	-3.61	0.208333	0.65	0.0833333	0.0333333	0.0166667	0.00833333
140	-3.6	0.2	0.658333	0.0833333	0.0333333	0.0166667	0.00833333
141	-3.59	0.208333	0.65	0.0833333	0.0333333	0.0166667	0.00833333
142	-3.58	0.225	0.641667	0.075	0.0333333	0.0166667	0.00833333
143	-3.57	0.233333	0.633333	0.0666667	0.0333333	0.025	0.00833333
144	-3.56	0.225	0.641667	0.0666667	0.0333333	0.025	0.00833333
145	-3.55	0.225	0.641667	0.0666667	0.0333333	0.025	0.00833333
146	-3.54	0.225	0.641667	0.0666667	0.0333333	0.025	0.00833333
147	-3.53	0.241667	0.641667	0.0666667	0.025	0.0166667	0.00833333
148	-3.52	0.241667	0.641667	0.0666667	0.025	0.0166667	0.00833333
149	-3.51	0.233333	0.641667	0.0666667	0.0333333	0.0166667	0.00833333
150	-3.5	0.241667	0.633333	0.0666667	0.0333333	0.0166667	0.00833333
151	-3.49	0.225	0.65	0.0666667	0.0333333	0.0166667	0.00833333
152	-3.48	0.233333	0.641667	0.0666667	0.0333333	0.0166667	0.00833333
153	-3.47	0.225	0.65	0.0666667	0.0333333	0.0166667	0.00833333
154	-3.46	0.225	0.65	0.0666667	0.0333333	0.0166667	0.00833333
155	-3.45	0.225	0.65	0.0666667	0.0333333	0.0166667	0.00833333
156	-3.44	0.216667	0.65	0.075	0.0416667	0.0166667	0
157	-3.43	0.225	0.641667	0.075	0.0416667	0.0166667	0
158	-3.42	0.225	0.633333	0.075	0.05	0.0166667	0
159	-3.41	0.233333	0.633333	0.0666667	0.05	0.0166667	0
160	-3.4	0.241667	0.616667	0.0666667	0.0583333	0.0166667	0
161	-3.39	0.233333	0.616667	0.0666667	0.0583333	0.025	0
162	-3.38	0.258333	0.608333	0.0666667	0.0416667	0.025	0
163	-3.37	0.25	0.616667	0.0583333	0.0416667	0.025	0.00833333
164	-3.36	0.258333	0.616667	0.0583333	0.0333333	0.025	0.00833333
165	-3.35	0.258333	0.625	0.0583333	0.0333333	0.025	0
166	-3.34	0.258333	0.625	0.0583333	0.0333333	0.025	0
167	-3.33	0.266667	0.616667	0.0583333	0.0333333	0.025	0
168	-3.32	0.266667	0.616667	0.0583333	0.0333333	0.025	0
169	-3.31	0.258333	0.616667	0.0583333	0.0416667	0.025	0
170	-3.3	0.258333	0.616667	0.0583333	0.0416667	0.025	0
171	-3.29	0.241667	0.625	0.0583333	0.05	0.025	0
172	-3.28	0.225	0.633333	0.0583333	0.0583333	0.025	0
173	-3.27	0.216667	0.65	0.05	0.0583333	0.025	0
174	-3.26	0.208333	0.658333	0.0416667	0.0583333	0.0333333	0
175	-3.25	0.2	0.666667	0.0416667	0.0583333	0.0333333	0
176	-3.24	0.191667	0.675	0.0416667	0.0583333	0.0333333	0
177	-3.23	0.191667	0.675	0.0333333	0.0583333	0.0333333	0.00833333
178	-3.22	0.191667	0.675	0.0333333	0.0583333	0.0333333	0.00833333
179	-3.21	0.216667	0.666667	0.0333333	0.0416667	0.0333333	0.00833333
180	-3.2	0.216667	0.666667	0.0333333	0.0416667	0.0333333	0.00833333
181	-3.19	0.208333	0.675	0.0333333	0.0416667	0.0333333	0.00833333
182	-3.18	0.225	0.666667	0.025	0.0416667	0.0333333	0.00833333
183	-3.17	0.25	0.65	0.025	0.0333333	0.0333333	0.00833333
184	-3.16	0.258333	0.65	0.025	0.025	0.0333333	0.00833333
185	-3.15	0.25	0.658333	0.025	0.025	0.0333333	0.00833333
186	-3.14	0.25	0.658333	0.0166667	0.025	0.0333333	0.0166667
187	-3.13	0.266667	0.65	0.0166667	0.0166667	0.0333333	0.0166667
188	-3.12	0.266667	0.65	0.0166667	0.0166667	0.0333333	0.0166667
189	-3.11	0.258333	0.658333	0.0166667	0.0166667	0.0333333	0.0166667
190	-3.1	0.258333	0.65	0.025	0.0166667	0.0333333	0.0166667
191	-3.09	0.25	0.65	0.025	0.0166667	0.0333333	0.025
192	-3.08	0.266667	0.633333	0.025	0.0166667	0.0333333	0.025
193	-3.07	0.283333	0.625	0.025	0.0166667	0.0333333	0.0166667
194	-3.06	0.275	0.625	0.025	0.0166667	0.0333333	0.025
195	-3.05	0.308333	0.608333	0.025	0.00833333	0.025	0.025
196	-3.04	0.316667	0.608333	0.025	0	0.0333333	0.0166667
197	-3.03	0.308333	0.608333	0.0333333	0	0.0333333	0.0166667
198	-3.02	0.333333	0.591667	0.0333333	0	0.0333333	0.00833333
199	-3.01	0.308333	0.616667	0.0333333	0	0.0333333	0.00833333
200	-3	0.325	0.6	0.0333333	0	0.0333333	0.00833333
201	-2.99	0.316667	0.6	0.0416667	0	0.0333333	0.00833333
202	-2.98	0.308333	0.6	0.0416667	0.00833333	0.0333333	0.00833333
203	-2.97	0.3	0.6	0.05	0.00833333	0.0333333	0.00833333
204	-2.96	0.291667	0.608333	0.05	0.00833333	0.0333333	0.00833333
205	-2.95	0.275	0.625	0.05	0.00833333	0.0333333	0.00833333
206	-2.94	0.266667	0.616667	0.05	0.0166667	0.0416667	0.00833333
207	-2.93	0.241667	0.641667	0.05	0.0166667	0.0416667	0.00833333
208	-2.92	0.25	0.633333	0.05	0.025	0.0333333	0.00833333
209	-2.91	0.241667	0.633333	0.05	0.0333333	0.0333333	0.00833333
210	-2.9	0.233333	0.641667	0.0416667	0.0333333	0.0333333	0.0166667
211	-2.89	0.25	0.633333	0.0333333	0.0333333	0.0333333	0.0166667
212	-2.88	0.25	0.633333	0.0333333	0.0333333	0.0333333	0.0166667
213	-2.87	0.225	0.65	0.0333333	0.0416667	0.0333333	0.0166667
214	-2.86	0.216667	0.65	0.0333333	0.05	0.0333333	0.0166667
215	-2.85	0.216667	0.65	0.0333333	0.05	0.0333333	0.0166667
216	-2.84	0.241667	0.633333	0.0416667	0.05	0.025	0.00833333
217	-2.83	0.241667	0.633333	0.0416667	0.05	0.025	0.00833333
218	-2.82	0.241667	0.633333	0.0416667	0.05	0.025	0.00833333
219	-2.81	0.25	0.625	0.0416667	0.05	0.025	0.00833333
220	-2.8	0.241667	0.625	0.05	0.05	0.025	0.00833333
221	-2.79	0.25	0.616667	0.05	0.05	0.025	0.00833333
222	-2.78	0.258333	0.616667	0.05	0.0416667	0.025	0.00833333
223	-2.77	0.258333	0.608333	0.0583333	0.0416667	0.0166667	0.0166667
224	-2.76	0.258333	0.608333	0.0583333	0.0416667	0.0166667	0.0166667
225	-2.75	0.258333	0.608333	0.0583333	0.0416667	0.0166667	0.0166667
226	-2.74	0.25	0.616667	0.0583333	0.0416667	0.0166667	0.0166667
227	-2.73	0.25	0.616667	0.0583333	0.0416667	0.0166667	0.0166667
228	-2.72	0.258333	0.625	0.05	0.0333333	0.025	0.00833333
229	-2.71	0.283333	0.608333	0.05	0.0333333	0.0166667	0.00833333
230	-2.7	0.275	0.608333	0.0583333	0.0333333	0.0166667	0.00833333
231	-2.69	0.283333	0.608333	0.0583333	0.025	0.0166667	0.00833333
232	-2.68	0.283333	0.608333	0.0583333	0.025	0.0166667	0.00833333
233	-2.67	0.283333	0.6	0.0583333	0.025	0.025	0.00833333
234	-2.66	0.283333	0.6	0.0666667	0.025	0.025	0
235	-2.65	0.283333	0.6	0.0666667	0.025	0.025	0
236	-2.64	0.3	0.591667	0.0666667	0.025	0.0166667	0
237	-2.63	0.283333	0.6	0.075	0.0333333	0.00833333	0
238	-2.62	0.266667	0.608333	0.075	0.0416667	0.00833333	0
239	-2.61	0.275	0.6	0.075	0.0416667	0.00833333	0
240	-2.6	0.266667	0.608333	0.075	0.0416667	0.00833333	0
241	-2.59	0.266667	0.608333	0.075	0.0416667	0.00833333	0
242	-2.58	0.25	0.625	0.075	0.0416667	0.00833333	0
243	-2.57	0.283333	0.6	0.0666667	0.0416667	0.00833333	0
244	-2.56	0.3	0.583333	0.0666667	0.0416667	0.00833333	0
245	-2.55	0.291667	0.591667	0.0666667	0.0416667	0.00833333	0
246	-2.54	0.308333	0.583333	0.0666667	0.0333333	0.00833333	0
247	-2.53	0.291667	0.591667	0.0666667	0.0416667	0.00833333	0
248	-2.52	0.3	0.591667	0.0666667	0.0416667	0	0
249	-2.51	0.275	0.6	0.0666667	0.0583333	0	0
250	-2.5	0.291667	0.6	0.0583333	0.05	0	0
251	-2.49	0.291667	0.6	0.0583333	0.05	0	0
252	-2.48	0.283333	0.6	0.0583333	0.05	0.00833333	0
253	-2.47	0.291667	0.6	0.0583333	0.0416667	0.00833333	0
254	-2.46	0.283333	0.6	0.075	0.0416667	0	0
255	-2.45	0.275	0.6	0.075	0.0416667	0.00833333	0
256	-2.44	0.275	0.6	0.075	0.0416667	0.00833333	0
257	-2.43	0.283333	0.591667	0.075	0.0416667	0.00833333	0
258	-2.42	0.266667	0.6	0.0916667	0.0416667	0	0
259	-2.41	0.258333	0.608333	0.0916667	0.0416667	0	0
260	-2.4	0.275	0.591667	0.0916667	0.0416667	0	0
261	-2.39	0.283333	0.583333	0.0916667	0.0416667	0	0
262	-2.38	0.291667	0.583333	0.0916667	0.0333333	0	0
263	-2.37	0.283333	0.591667	0.0916667	0.0333333	0	0
264	-2.36	0.291667	0.583333	0.0916667	0.0333333	0	0
265	-2.35	0.291667	0.583333	0.0916667	0.0333333	0	0
266	-2.34	0.291667	0.583333	0.0916667	0.0333333	0	0
267	-2.33	0.308333	0.575	0.0833333	0.0333333	0	0
268	-2.32	0.308333	0.575	0.0833333	0.0333333	0	0
269	-2.31	0.325	0.558333	0.0833333	0.0333333	0	0
270	-2.3	0.308333	0.566667	0.0833333	0.0416667	0	0
271	-2.29	0.3	0.566667	0.075	0.05	0.00833333	0
272	-2.28	0.283333	0.583333	0.075	0.05	0.00833333	0
273	-2.27	0.291667	0.583333	0.075	0.05	0	0
274	-2.26	0.291667	0.591667	0.075	0.0416667	0	0
275	-2.25	0.283333	0.6	0.075	0.0416667	0	0
276	-2.24	0.291667	0.591667	0.075	0.0416667	0	0
277	-2.23	0.308333	0.583333	0.0666667	0.0416667	0	0
278	-2.22	0.275	0.6	0.0666667	0.0583333	0	0
279	-2.21	0.275	0.608333	0.0666667	0.05	0	0
280	-2.2	0.275	0.616667	0.0666667	0.0416667	0	0
281	-2.19	0.275	0.616667	0.0666667	0.0416667	0	0
282	-2.18	0.266667	0.616667	0.0583333	0.0416667	0.00833333	0.00833333
283	-2.17	0.25	0.625	0.0583333	0.0416667	0.0166667	0.00833333
284	-2.16	0.258333	0.616667	0.0583333	0.0416667	0.0166667	0.00833333
285	-2.15	0.258333	0.616667	0.0666667	0.0416667	0.00833333	0.00833333
286	-2.14	0.283333	0.6	0.0666667	0.0333333	0.00833333	0.00833333
287	-2.13	0.283333	0.6	0.0666667	0.0333333	0.00833333	0.00833333
288	-2.12	0.3	0.583333	0.0666667	0.0333333	0.00833333	0.00833333
289	-2.11	0.308333	0.583333	0.0666667	0.0333333	0.00833333	0
290	-2.1	0.291667	0.583333	0.0666667	0.0416667	0.0166667	0
291	-2.09	0.275	0.6	0.075	0.0416667	0.00833333	0
292	-2.08	0.266667	0.6	0.075	0.0416667	0.0166667	0
293	-2.07	0.25	0.616667	0.075	0.0416667	0.0166667	0
294	-2.06	0.225	0.633333	0.075	0.05	0.0166667	0
295	-2.05	0.225	0.633333	0.075	0.05	0.0166667	0
296	-2.04	0.233333	0.633333	0.075	0.05	0.00833333	0
297	-2.03	0.225	0.65	0.075	0.0416667	0.00833333	0
298	-2.02	0.225	0.65	0.075	0.0416667	0.00833333	0
299	-2.01	0.233333	0.641667	0.075	0.0416667	0.00833333	0
300	-2	0.233333	0.633333	0.075	0.05	0.00833333	0
301	-1.99	0.241667	0.625	0.0666667	0.0583333	0.00833333	0
302	-1.98	0.266667	0.608333	0.0666667	0.05	0.00833333	0
303	-1.97	0.291667	0.591667	0.0666667	0.0416667	0.00833333	0
304	-1.96	0.3	0.575	0.0666667	0.05	0.00833333	0
305	-1.95	0.3	0.575	0.0666667	0.05	0.00833333	0
306	-1.94	0.283333	0.591667	0.0666667	0.05	0.00833333	0
307	-1.93	0.283333	0.591667	0.0666667	0.05	0.00833333	0
308	-1.92	0.291667	0.591667	0.0583333	0.05	0.00833333	0
309	-1.91	0.3	0.583333	0.0583333	0.05	0.00833333	0
310	-1.9	0.291667	0.583333	0.0666667	0.0583333	0	0
311	-1.89	0.291667	0.575	0.075	0.0583333	0	0
312	-1.88	0.3	0.575	0.075	0.05	0	0
313	-1.87	0.3	0.575	0.075	0.05	0	0
314	-1.86	0.291667	0.583333	0.075	0.05	0	0
315	-1.85	0.258333	0.591667	0.075	0.075	0	0
316	-1.84	0.25	0.591667	0.0833333	0.075	0	0
317	-1.83	0.25	0.591667	0.0833333	0.075	0	0
318	-1.82	0.25	0.591667	0.0833333	0.075	0	0
319	-1.81	0.258333	0.591667	0.0833333	0.0666667	0	0
320	-1.8	0.258333	0.591667	0.0833333	0.0666667	0	0
321	-1.79	0.266667	0.583333	0.0833333	0.0666667	0	0
322	-1.78	0.266667	0.575	0.0833333	0.075	0	0
323	-1.77	0.275	0.566667	0.0833333	0.075	0	0
324	-1.76	0.241667	0.591667	0.0833333	0.0833333	0	0
325	-1.75	0.25	0.6	0.075	0.075	0	0
326	-1.74	0.25	0.6	0.075	0.075	0	0
327	-1.73	0.25	0.608333	0.075	0.0666667	0	0
328	-1.72	0.241667	0.608333	0.075	0.075	0	0
329	-1.71	0.233333	0.608333	0.075	0.0833333	0	0
330	-1.7	0.225	0.616667	0.075	0.0833333	0	0
331	-1.69	0.241667	0.616667	0.0666667	0.075	0	0
332	-1.68	0.241667	0.616667	0.0583333	0.075	0	0.00833333
333	-1.67	0.233333	0.616667	0.0583333	0.075	0.00833333	0.00833333
334	-1.66	0.241667	0.625	0.05	0.0666667	0.00833333	0.00833333
335	-1.65	0.25	0.616667	0.05	0.0666667	0.00833333	0.00833333
336	-1.64	0.241667	0.616667	0.05	0.0666667	0.00833333	0.0166667
337	-1.63	0.225	0.633333	0.05	0.0666667	0.00833333	0.0166667
338	-1.62	0.233333	0.625	0.05	0.0666667	0.00833333	0.0166667
339	-1.61	0.241667	0.633333	0.05	0.0583333	0.00833333	0.00833333
340	-1.6	0.233333	0.641667	0.05	0.0583333	0.00833333	0.00833333
341	-1.59	0.208333	0.666667	0.05	0.0583333	0.00833333	0.00833333
342	-1.58	0.216667	0.658333	0.05	0.0583333	0.00833333	0.00833333
343	-1.57	0.216667	0.658333	0.0583333	0.0583333	0.00833333	0
344	-1.56	0.241667	0.633333	0.0583333	0.0583333	0.00833333	0
345	-1.55	0.233333	0.641667	0.0583333	0.0583333	0.00833333	0
346	-1.54	0.233333	0.641667	0.0583333	0.0583333	0.00833333	0
347	-1.53	0.241667	0.633333	0.0583333	0.0583333	0.00833333	0
348	-1.52	0.225	0.641667	0.05	0.0583333	0.0166667	0.00833333
349	-1.51	0.208333	0.658333	0.05	0.0583333	0.0166667	0.00833333
350	-1.5	0.216667	0.65	0.05	0.0583333	0.0166667	0.00833333
351	-1.49	0.233333	0.641667	0.05	0.05	0.0166667	0.00833333
352	-1.48	0.233333	0.65	0.0416667	0.05	0.0166667	0.00833333
353	-1.47	0.241667	0.633333	0.0416667	0.0583333	0.0166667	0.00833333
354	-1.46	0.241667	0.633333	0.0416667	0.0583333	0.0166667	0.00833333
355	-1.45	0.258333	0.633333	0.0416667	0.05	0.0166667	0
356	-1.44	0.266667	0.633333	0.0416667	0.0416667	0.0166667	0
357	-1.43	0.266667	0.633333	0.0416667	0.0416667	0.0166667	0
358	-1.42	0.275	0.641667	0.0416667	0.0333333	0.00833333	0
359	-1.41	0.266667	0.65	0.0416667	0.0333333	0.00833333	0
360	-1.4	0.266667	0.65	0.0416667	0.0333333	0.00833333	0
361	-1.39	0.266667	0.65	0.0416667	0.0333333	0.00833333	0
362	-1.38	0.275	0.65	0.0416667	0.025	0.00833333	0
363	-1.37	0.283333	0.641667	0.0416667	0.025	0.00833333	0
364	-1.36	0.258333	0.666667	0.0416667	0.025	0.00833333	0
365	-1.35	0.25	0.683333	0.0333333	0.025	0.00833333	0
366	-1.34	0.241667	0.683333	0.0333333	0.0333333	0.00833333	0
367	-1.33	0.241667	0.691667	0.025	0.0333333	0.00833333	0
368	-1.32	0.233333	0.7	0.025	0.0333333	0.00833333	0
369	-1.31	0.233333	0.7	0.025	0.0333333	0.00833333	0
370	-1.3	0.225	0.708333	0.025	0.0333333	0.00833333	0
371	-1.29	0.233333	0.716667	0.025	0.025	0	0
372	-1.28	0.233333	0.716667	0.025	0.025	0	0
373	-1.27	0.241667	0.708333	0.025	0.025	0	0
374	-1.26	0.25	0.708333	0.0166667	0.025	0	0
375	-1.25	0.225	0.725	0.0166667	0.0333333	0	0
376	-1.24	0.225	0.733333	0.0166667	0.025	0	0
377	-1.23	0.208333	0.741667	0.0166667	0.025	0	0.00833333
378	-1.22	0.233333	0.725	0.0166667	0.0166667	0	0.00833333
379	-1.21	0.241667	0.716667	0.025	0.0166667	0	0
380	-1.2	0.233333	0.716667	0.0333333	0.0166667	0	0
381	-1.19	0.225	0.725	0.0333333	0.0166667	0	0
382	-1.18	0.208333	0.733333	0.0416667	0.0166667	0	0
383	-1.17	0.2	0.741667	0.0416667	0.0166667	0	0
384	-1.16	0.2	0.741667	0.0416667	0.0166667	0	0
385	-1.15	0.2	0.75	0.0333333	0.0166667	0	0
386	-1.14	0.2	0.75	0.0333333	0.0166667	0	0
387	-1.13	0.191667	0.758333	0.0333333	0.0166667	0	0
388	-1.12	0.183333	0.766667	0.0333333	0.0166667	0	0
389	-1.11	0.183333	0.766667	0.0333333	0.0166667	0	0
390	-1.1	0.175	0.775	0.0333333	0.0166667	0	0
391	-1.09	0.166667	0.791667	0.0333333	0.00833333	0	0
392	-1.08	0.175	0.783333	0.0333333	0.00833333	0	0
393	-1.07	0.175	0.783333	0.0333333	0.00833333	0	0
394	-1.06	0.183333	0.775	0.0333333	0.00833333	0	0
395	-1.05	0.183333	0.775	0.0333333	0.00833333	0	0
396	-1.04	0.175	0.783333	0.0333333	0.00833333	0	0
397	-1.03	0.166667	0.791667	0.0333333	0.00833333	0	0
398	-1.02	0.175	0.783333	0.0333333	0.00833333	0	0
399	-1.01	0.166667	0.791667	0.0333333	0.00833333	0	0
400	-1	0.183333	0.783333	0.0333333	0	0	0
401	-0.99	0.183333	0.783333	0.0333333	0	0	0
402	-0.98	0.191667	0.775	0.0333333	0	0	0
403	-0.97	0.191667	0.775	0.0333333	0	0	0
404	-0.96	0.2	0.766667	0.0333333	0	0	0
405	-0.95	0.208333	0.758333	0.0333333	0	0	0
406	-0.94	0.2	0.766667	0.0333333	0	0	0
407	-0.93	0.2	0.766667	0.0333333	0	0	0
408	-0.92	0.208333	0.758333	0.0333333	0	0	0
409	-0.91	0.191667	0.775	0.0333333	0	0	0
410	-0.9	0.175	0.791667	0.0333333	0	0	0
411	-0.89	0.166667	0.8	0.0333333	0	0	0
412	-0.88	0.15	0.816667	0.0333333	0	0	0
413	-0.87	0.141667	0.816667	0.0333333	0.00833333	0	0
414	-0.86	0.125	0.833333	0.025	0.00833333	0	0.00833333
415	-0.85	0.125	0.841667	0.025	0.00833333	0	0
416	-0.84	0.125	0.841667	0.025	0.00833333	0	0
417	-0.83	0.116667	0.85	0.025	0.00833333	0	0
418	-0.82	0.1	0.866667	0.025	0.00833333	0	0
419	-0.81	0.1	0.858333	0.025	0.0166667	0	0
420	-0.8	0.1	0.858333	0.025	0.0166667	0	0
421	-0.79	0.1	0.85	0.025	0.0166667	0	0.00833333
422	-0.78	0.1	0.85	0.025	0.0166667	0	0.00833333
423	-0.77	0.108333	0.841667	0.025	0.0166667	0	0.00833333
424	-0.76	0.125	0.833333	0.0166667	0.0166667	0	0.00833333
425	-0.75	0.1	0.85	0.0166667	0.0166667	0	0.0166667
426	-0.74	0.108333	0.841667	0.0166667	0.0166667	0	0.0166667
427	-0.73	0.1	0.85	0.00833333	0.0166667	0	0.025
428	-0.72	0.116667	0.85	0.00833333	0.0166667	0	0.00833333
429	-0.71	0.125	0.841667	0.00833333	0.0166667	0	0.00833333
430	-0.7	0.116667	0.85	0.00833333	0.0166667	0	0.00833333
431	-0.69	0.125	0.85	0.00833333	0.00833333	0	0.00833333
432	-0.68	0.133333	0.85	0.00833333	0.00833333	0	0
433	-0.67	0.116667	0.866667	0.00833333	0.00833333	0	0
434	-0.66	0.116667	0.866667	0.00833333	0.00833333	0	0
435	-0.65	0.125	0.858333	0.00833333	0.00833333	0	0
436	-0.64	0.116667	0.866667	0.00833333	0.00833333	0	0
437	-0.63	0.116667	0.866667	0.00833333	0.00833333	0	0
438	-0.62	0.108333	0.875	0.00833333	0.00833333	0	0
439	-0.61	0.108333	0.875	0	0.00833333	0.00833333	0
440	-0.6	0.125	0.866667	0	0.00833333	0	0
441	-0.59	0.141667	0.858333	0	0	0	0
442	-0.58	0.166667	0.833333	0	0	0	0
443	-0.57	0.175	0.825	0	0	0	0
444	-0.56	0.175	0.825	0	0	0	0
445	-0.55	0.175	0.825	0	0	0	0
446	-0.54	0.183333	0.816667	0	0	0	0
447	-0.53	0.166667	0.833333	0	0	0	0
448	-0.52	0.191667	0.808333	0	0	0	0
449	-0.51	0.191667	0.808333	0	0	0	0
450	-0.5	0.2	0.8	0	0	0	0
451	-0.49	0.208333	0.791667	0	0	0	0
452	-0.48	0.208333	0.791667	0	0	0	0
453	-0.47	0.191667	0.808333	0	0	0	0
454	-0.46	0.2	0.8	0	0	0	0
455	-0.45	0.191667	0.8	0	0	0	0.00833333
456	-0.44	0.208333	0.783333	0	0	0	0.00833333
457	-0.43	0.2	0.791667	0	0	0	0.00833333
458	-0.42	0.208333	0.783333	0	0	0	0.00833333
459	-0.41	0.208333	0.783333	0	0	0	0.00833333
460	-0.4	0.183333	0.808333	0	0	0	0.00833333
461	-0.39	0.183333	0.808333	0	0	0	0.00833333
462	-0.38	0.175	0.816667	0	0	0	0.00833333
463	-0.37	0.175	0.816667	0	0	0	0.00833333
464	-0.36	0.158333	0.825	0.00833333	0	0	0.00833333
465	-0.35	0.158333	0.825	0.00833333	0	0	0.00833333
466	-0.34	0.158333	0.825	0.00833333	0	0	0.00833333
467	-0.33	0.166667	0.816667	0.00833333	0	0	0.00833333
468	-0.32	0.175	0.8	0.00833333	0	0.00833333	0.00833333
469	-0.31	0.183333	0.791667	0.00833333	0	0.00833333	0.00833333
470	-0.3	0.183333	0.791667	0.00833333	0	0.00833333	0.00833333
471	-0.29	0.2	0.783333	0	0	0.00833333	0.00833333
472	-0.28	0.191667	0.791667	0	0	0.00833333	0.00833333
473	-0.27	0.191667	0.783333	0	0	0.0166667	0.00833333
474	-0.26	0.191667	0.783333	0	0	0.0166667	0.00833333
475	-0.25	0.191667	0.775	0	0	0.025	0.00833333
476	-0.24	0.208333	0.758333	0	0	0.025	0.00833333
477	-0.23	0.216667	0.75	0	0	0.025	0.00833333
478	-0.22	0.216667	0.75	0	0	0.025	0.00833333
479	-0.21	0.2	0.75	0	0.00833333	0.0333333	0.00833333
480	-0.2	0.216667	0.733333	0	0.00833333	0.0333333	0.00833333
481	-0.19	0.216667	0.733333	0	0.00833333	0.0333333	0.00833333
482	-0.18	0.216667	0.716667	0	0.025	0.0333333	0.00833333
483	-0.17	0.216667	0.716667	0	0.025	0.0333333	0.00833333
484	-0.16	0.208333	0.725	0	0.025	0.0333333	0.00833333
485	-0.15	0.216667	0.708333	0	0.0333333	0.0333333	0.00833333
486	-0.14	0.25	0.683333	0	0.0333333	0.025	0.00833333
487	-0.13	0.258333	0.675	0	0.0333333	0.025	0.00833333
488	-0.12	0.266667	0.675	0	0.0333333	0.0166667	0.00833333
489	-0.11	0.266667	0.675	0	0.0333333	0.0166667	0.00833333
490	-0.1	0.266667	0.683333	0	0.0416667	0	0.00833333
491	-0.09	0.266667	0.683333	0	0.0416667	0	0.00833333
492	-0.08	0.275	0.683333	0	0.0333333	0	0.00833333
493	-0.07	0.266667	0.691667	0	0.0416667	0	0
494	-0.06	0.266667	0.691667	0	0.0416667	0	0
495	-0.05	0.275	0.683333	0	0.0416667	0	0
496	-0.04	0.241667	0.716667	0	0.0416667	0	0
497	-0.03	0.225	0.733333	0	0.0416667	0	0
498	-0.02	0.216667	0.75	0	0.0333333	0	0
499	-0.01	0.191667	0.775	0	0.0333333	0	0
500	0	0.2	0.775	0	0.025	0	0
501	0.01	0.191667	0.783333	0	0.025	0	0
502	0.02	0.175	0.8	0	0.025	0	0
503	0.03	0.166667	0.808333	0	0.025	0	0
504	0.04	0.158333	0.816667	0	0.025	0	0
505	0.05	0.158333	0.816667	0	0.025	0	0
506	0.06	0.116667	0.858333	0	0.025	0	0
507	0.07	0.0833333	0.891667	0	0.025	0	0
508	0.08	0.075	0.9	0	0.025	0	0
509	0.09	0.075	0.9	0	0.025	0	0
510	0.1	0.0666667	0.908333	0	0.025	0	0
511	0.11	0.0666667	0.916667	0	0.0166667	0	0
512	0.12	0.0666667	0.916667	0	0.0166667	0	0
513	0.13	0.0666667	0.916667	0	0.0166667	0	0
514	0.14	0.0666667	0.916667	0	0.0166667	0	0
515	0.15	0.0666667	0.916667	0	0.0166667	0	0
516	0.16	0.0666667	0.916667	0	0.0166667	0	0
517	0.17	0.075	0.916667	0	0.00833333	0	0
518	0.18	0.0583333	0.933333	0	0.00833333	0	0
519	0.19	0.0583333	0.933333	0	0.00833333	0	0
520	0.2	0.0583333	0.933333	0	0.00833333	0	0
521	0.21	0.0666667	0.933333	0	0	0	0
522	0.22	0.0666667	0.933333	0	0	0	0
523	0.23	0.0583333	0.933333	0	0.00833333	0	0
524	0.24	0.05	0.941667	0	0.00833333	0	0
525	0.25	0.0416667	0.95	0	0.00833333	0	0
526	0.26	0.05	0.941667	0	0.00833333	0	0
527	0.27	0.05	0.941667	0	0.00833333	0	0
528	0.28	0.05	0.941667	0	0.00833333	0	0
529	0.29	0.05	0.941667	0	0.00833333	0	0
530	0.3	0.05	0.941667	0	0.00833333	0	0
531	0.31	0.0583333	0.933333	0	0.00833333	0	0
532	0.32	0.0583333	0.933333	0	0.00833333	0	0
533	0.33	0.0666667	0.925	0	0.00833333	0	0
534	0.34	0.075	0.916667	0	0.00833333	0	0
535	0.35	0.075	0.916667	0	0.00833333	0	0
536	0.36	0.075	0.916667	0	0.00833333	0	0
537	0.37	0.075	0.916667	0	0.00833333	0	0
538	0.38	0.075	0.916667	0	0.00833333	0	0
539	0.39	0.0916667	0.9	0	0.00833333	0	0
540	0.4	0.0916667	0.9	0	0.00833333	0	0
541	0.41	0.1	0.891667	0	0.00833333	0	0
542	0.42	0.1	0.891667	0	0.00833333	0	0
543	0.43	0.125	0.875	0	0	0	0
544	0.44	0.116667	0.883333	0	0	0	0
545	0.45	0.116667	0.883333	0	0	0	0
546	0.46	0.133333	0.866667	0	0	0	0
547	0.47	0.133333	0.866667	0	0	0	0
548	0.48	0.133333	0.866667	0	0	0	0
549	0.49	0.141667	0.858333	0	0	0	0
550	0.5	0.141667	0.858333	0	0	0	0
551	0.51	0.141667	0.85	0.00833333	0	0	0
552	0.52	0.141667	0.85	0.00833333	0	0	0
553	0.53	0.141667	0.85	0.00833333	0	0	0
554	0.54	0.166667	0.825	0.00833333	0	0	0
555	0.55	0.158333	0.825	0.00833333	0	0.00833333	0
556	0.56	0.15	0.816667	0.00833333	0	0.00833333	0.0166667
557	0.57	0.166667	0.8	0.00833333	0	0.00833333	0.0166667
558	0.58	0.175	0.791667	0.0166667	0	0	0.0166667
559	0.59	0.183333	0.783333	0.0166667	0	0	0.0166667
560	0.6	0.175	0.791667	0.0166667	0	0	0.0166667
561	0.61	0.183333	0.783333	0.0166667	0	0	0.0166667
562	0.62	0.183333	0.783333	0.0166667	0	0	0.0166667
563	0.63	0.183333	0.783333	0.0166667	0	0	0.0166667
564	0.64	0.175	0.791667	0.0166667	0	0	0.0166667
565	0.65	0.175	0.8	0.0166667	0	0	0.00833333
566	0.66	0.175	0.8	0.00833333	0	0	0.0166667
567	0.67	0.183333	0.783333	0.0166667	0	0	0.0166667
568	0.68	0.175	0.791667	0.0166667	0	0	0.0166667
569	0.69	0.191667	0.783333	0.00833333	0	0	0.0166667
570	0.7	0.175	0.8	0.00833333	0	0	0.0166667
571	0.71	0.175	0.8	0.0166667	0	0	0.00833333
572	0.72	0.15	0.825	0.0166667	0	0	0.00833333
573	0.73	0.158333	0.816667	0.0166667	0	0	0.00833333
574	0.74	0.141667	0.833333	0.0166667	0	0	0.00833333
575	0.75	0.141667	0.825	0.0166667	0	0.00833333	0.00833333
576	0.76	0.116667	0.85	0.0166667	0	0.00833333	0.00833333
577	0.77	0.125	0.841667	0.0166667	0	0.00833333	0.00833333
578	0.78	0.141667	0.825	0.0166667	0	0.00833333	0.00833333
579	0.79	0.141667	0.825	0.0166667	0	0.00833333	0.00833333
580	0.8	0.141667	0.825	0.0166667	0	0.00833333	0.00833333
581	0.81	0.158333	0.816667	0.00833333	0	0.00833333	0.00833333
582	0.82	0.15	0.825	0.00833333	0	0.00833333	0.00833333
583	0.83	0.141667	0.833333	0.00833333	0	0.00833333	0.00833333
584	0.84	0.133333	0.841667	0.00833333	0	0.00833333	0.00833333
585	0.85	0.133333	0.833333	0.00833333	0	0.0166667	0.00833333
586	0.86	0.133333	0.833333	0.00833333	0	0.0166667	0.00833333
587	0.87	0.125	0.841667	0.00833333	0	0.0166667	0.00833333
588	0.88	0.116667	0.85	0.00833333	0	0.0166667	0.00833333
589	0.89	0.116667	0.85	0.00833333	0	0.0166667	0.00833333
590	0.9	0.116667	0.841667	0.0166667	0	0.0166667	0.00833333
591	0.91	0.116667	0.841667	0.0166667	0	0.0166667	0.00833333
592	0.92	0.125	0.833333	0.025	0	0.0166667	0
593	0.93	0.133333	0.825	0.025	0	0.0166667	0
594	0.94	0.116667	0.833333	0.0333333	0	0.0166667	0
595	0.95	0.125	0.825	0.0333333	0	0.0166667	0
596	0.96	0.116667	0.833333	0.0416667	0	0.00833333	0
597	0.97	0.116667	0.833333	0.0416667	0	0.00833333	0
598	0.98	0.108333	0.841667	0.0416667	0	0.00833333	0
599	0.99	0.0916667	0.858333	0.0416667	0	0.00833333	0
600	1	0.108333	0.85	0.0333333	0	0.00833333	0
601	1.01	0.108333	0.85	0.0333333	0	0.00833333	0
602	1.02	0.108333	0.85	0.0333333	0	0.00833333	0
603	1.03	0.116667	0.841667	0.0416667	0	0	0
604	1.04	0.125	0.833333	0.0416667	0	0	0
605	1.05	0.125	0.833333	0.0416667	0	0	0
606	1.06	0.125	0.833333	0.0416667	0	0	0
607	1.07	0.116667	0.841667	0.0416667	0	0	0
608	1.08	0.125	0.825	0.05	0	0	0
609	1.09	0.125	0.816667	0.05	0	0.00833333	0
610	1.1	0.108333	0.816667	0.05	0	0.025	0
611	1.11	0.0916667	0.825	0.05	0	0.025	0.00833333
612	1.12	0.075	0.841667	0.05	0	0.025	0.00833333
613	1.13	0.0916667	0.825	0.05	0	0.025	0.00833333
614	1.14	0.0916667	0.825	0.05	0	0.025	0.00833333
615	1.15	0.1	0.825	0.05	0	0.0166667	0.00833333
616	1.16	0.116667	0.808333	0.05	0	0.0166667	0.00833333
617	1.17	0.125	0.8	0.05	0	0.00833333	0.0166667
618	1.18	0.15	0.783333	0.05	0	0.00833333	0.00833333
619	1.19	0.15	0.783333	0.05	0	0.00833333	0.00833333
620	1.2	0.183333	0.758333	0.0416667	0	0.00833333	0.00833333
621	1.21	0.183333	0.758333	0.0416667	0	0.00833333	0.00833333
622	1.22	0.191667	0.758333	0.0333333	0	0.00833333	0.00833333
623	1.23	0.191667	0.758333	0.0333333	0	0.00833333	0.00833333
624	1.24	0.2	0.75	0.0333333	0	0.00833333	0.00833333
625	1.25	0.191667	0.758333	0.0333333	0	0.00833333	0.00833333
626	1.26	0.183333	0.766667	0.0333333	0	0.00833333	0.00833333
627	1.27	0.183333	0.758333	0.025	0	0.025	0.00833333
628	1.28	0.183333	0.758333	0.025	0	0.025	0.00833333
629	1.29	0.191667	0.75	0.025	0	0.025	0.00833333
630	1.3	0.183333	0.758333	0.025	0	0.025	0.00833333
631	1.31	0.183333	0.766667	0.025	0	0.025	0
632	1.32	0.191667	0.758333	0.025	0	0.025	0
633	1.33	0.2	0.758333	0.0166667	0	0.025	0
634	1.34	0.216667	0.75	0.0166667	0	0.0166667	0
635	1.35	0.216667	0.758333	0.0166667	0	0.00833333	0
636	1.36	0.2	0.758333	0.025	0	0.00833333	0.00833333
637	1.37	0.183333	0.775	0.025	0	0.00833333	0.00833333
638	1.38	0.208333	0.758333	0.025	0	0	0.00833333
639	1.39	0.191667	0.766667	0.0333333	0	0	0.00833333
640	1.4	0.191667	0.766667	0.0333333	0	0	0.00833333
641	1.41	0.175	0.783333	0.0333333	0	0	0.00833333
642	1.42	0.183333	0.783333	0.025	0	0	0.00833333
643	1.43	0.166667	0.791667	0.025	0	0	0.0166667
644	1.44	0.175	0.791667	0.025	0	0	0.00833333
645	1.45	0.183333	0.783333	0.025	0	0	0.00833333
646	1.46	0.183333	0.783333	0.025	0	0	0.00833333
647	1.47	0.175	0.791667	0.025	0	0	0.00833333
648	1.48	0.166667	0.8	0.025	0	0	0.00833333
649	1.49	0.175	0.791667	0.025	0	0	0.00833333
650	1.5	0.175	0.8	0.025	0	0	0
651	1.51	0.166667	0.808333	0.025	0	0	0
652	1.52	0.141667	0.833333	0.025	0	0	0
653	1.53	0.125	0.85	0.025	0	0	0
654	1.54	0.133333	0.841667	0.025	0	0	0
655	1.55	0.125	0.85	0.025	0	0	0
656	1.56	0.108333	0.866667	0.025	0	0	0
657	1.57	0.108333	0.866667	0.025	0	0	0
658	1.58	0.108333	0.866667	0.025	0	0	0
659	1.59	0.108333	0.866667	0.025	0	0	0
660	1.6	0.108333	0.866667	0.025	0	0	0
661	1.61	0.116667	0.858333	0.025	0	0	0
662	1.62	0.108333	0.866667	0.025	0	0	0
663	1.63	0.108333	0.866667	0.025	0	0	0
664	1.64	0.108333	0.858333	0.0333333	0	0	0
665	1.65	0.108333	0.858333	0.0333333	0	0	0
666	1.66	0.1	0.866667	0.0333333	0	0	0
667	1.67	0.108333	0.858333	0.0333333	0	0	0
668	1.68	0.125	0.841667	0.0333333	0	0	0
669	1.69	0.116667	0.85	0.0333333	0	0	0
670	1.7	0.108333	0.858333	0.0333333	0	0	0
671	1.71	0.0916667	0.875	0.0333333	0	0	0
672	1.72	0.1	0.866667	0.0333333	0	0	0
673	1.73	0.1	0.866667	0.0333333	0	0	0
674	1.74	0.0916667	0.866667	0.0333333	0	0.00833333	0
675	1.75	0.0916667	0.866667	0.0333333	0	0.00833333	0
676	1.76	0.0916667	0.866667	0.0333333	0	0.00833333	0
677	1.77	0.0916667	0.866667	0.0333333	0	0.00833333	0
678	1.78	0.0833333	0.875	0.0333333	0	0.00833333	0
679	1.79	0.0833333	0.875	0.0416667	0	0	0
680	1.8	0.0833333	0.875	0.0416667	0	0	0
681	1.81	0.0833333	0.875	0.0416667	0	0	0
682	1.82	0.0833333	0.875	0.0416667	0	0	0
683	1.83	0.0833333	0.875	0.0416667	0	0	0
684	1.84	0.0833333	0.875	0.0416667	0	0	0
685	1.85	0.075	0.875	0.05	0	0	0
686	1.86	0.0916667	0.858333	0.05	0	0	0
687	1.87	0.0916667	0.858333	0.05	0	0	0
688	1.88	0.0916667	0.858333	0.05	0	0	0
689	1.89	0.1	0.858333	0.0416667	0	0	0
690	1.9	0.1	0.858333	0.0333333	0	0.00833333	0
691	1.91	0.116667	0.85	0.0333333	0	0	0
692	1.92	0.116667	0.85	0.0333333	0	0	0
693	1.93	0.116667	0.85	0.0333333	0	0	0
694	1.94	0.116667	0.85	0.0333333	0	0	0
695	1.95	0.125	0.841667	0.0333333	0	0	0
696	1.96	0.116667	0.85	0.0333333	0	0	0
697	1.97	0.116667	0.85	0.0333333	0	0	0
698	1.98	0.108333	0.85	0.0416667	0	0	0
699	1.99	0.116667	0.841667	0.0416667	0	0	0
700	2	0.116667	0.841667	0.0416667	0	0	0
701	2.01	0.125	0.841667	0.0333333	0	0	0
702	2.02	0.125	0.841667	0.0333333	0	0	0
703	2.03	0.125	0.841667	0.0333333	0	0	0
704	2.04	0.125	0.833333	0.0333333	0	0.00833333	0
705	2.05	0.141667	0.816667	0.0333333	0	0.00833333	0
706	2.06	0.125	0.825	0.0333333	0	0.0166667	0
707	2.07	0.141667	0.808333	0.0416667	0	0.00833333	0
708	2.08	0.158333	0.8	0.0416667	0	0	0
709	2.09	0.15	0.808333	0.0416667	0	0	0
710	2.1	0.133333	0.816667	0.05	0	0	0
711	2.11	0.125	0.825	0.05	0	0	0
712	2.12	0.133333	0.816667	0.05	0	0	0
713	2.13	0.133333	0.816667	0.05	0	0	0
714	2.14	0.15	0.8	0.05	0	0	0
715	2.15	0.133333	0.808333	0.0583333	0	0	0
716	2.16	0.133333	0.808333	0.0583333	0	0	0
717	2.17	0.116667	0.816667	0.0583333	0	0	0.00833333
718	2.18	0.108333	0.816667	0.0666667	0	0	0.00833333
719	2.19	0.108333	0.816667	0.0583333	0	0.00833333	0.00833333
720	2.2	0.108333	0.816667	0.0583333	0	0.00833333	0.00833333
721	2.21	0.108333	0.816667	0.0666667	0	0.00833333	0
722	2.22	0.116667	0.808333	0.0666667	0	0.00833333	0
723	2.23	0.125	0.8	0.0666667	0	0.00833333	0
724	2.24	0.125	0.8	0.0666667	0	0.00833333	0
725	2.25	0.116667	0.8	0.0583333	0.00833333	0.00833333	0.00833333
726	2.26	0.133333	0.791667	0.0583333	0.00833333	0	0.00833333
727	2.27	0.15	0.783333	0.0583333	0.00833333	0	0
728	2.28	0.15	0.783333	0.0583333	0.00833333	0	0
729	2.29	0.141667	0.783333	0.0583333	0.00833333	0	0.00833333
730	2.3	0.133333	0.783333	0.0583333	0.00833333	0	0.0166667
731	2.31	0.158333	0.766667	0.0583333	0.00833333	0	0.00833333
732	2.32	0.158333	0.766667	0.0583333	0.00833333	0	0.00833333
733	2.33	0.183333	0.741667	0.0583333	0.00833333	0	0.00833333
734	2.34	0.175	0.75	0.0666667	0.00833333	0	0
735	2.35	0.166667	0.758333	0.0666667	0.00833333	0	0
736	2.36	0.166667	0.758333	0.0583333	0.00833333	0	0.00833333
737	2.37	0.166667	0.758333	0.0666667	0.00833333	0	0
738	2.38	0.133333	0.791667	0.0666667	0.00833333	0	0
739	2.39	0.133333	0.791667	0.0666667	0.00833333	0	0
740	2.4	0.158333	0.775	0.0583333	0.00833333	0	0
741	2.41	0.158333	0.766667	0.0666667	0.00833333	0	0
742	2.42	0.166667	0.758333	0.0666667	0.00833333	0	0
743	2.43	0.175	0.75	0.0666667	0.00833333	0	0
744	2.44	0.175	0.75	0.075	0	0	0
745	2.45	0.166667	0.75	0.0833333	0	0	0
746	2.46	0.166667	0.75	0.0833333	0	0	0
747	2.47	0.175	0.741667	0.0833333	0	0	0
748	2.48	0.175	0.741667	0.0833333	0	0	0
749	2.49	0.166667	0.75	0.075	0	0	0.00833333
750	2.5	0.158333	0.75	0.075	0	0.00833333	0.00833333
751	2.51	0.15	0.758333	0.075	0	0.00833333	0.00833333
752	2.52	0.141667	0.758333	0.0833333	0	0.0166667	0
753	2.53	0.158333	0.741667	0.0833333	0	0.0166667	0
754	2.54	0.158333	0.741667	0.0833333	0	0.0166667	0
755	2.55	0.15	0.75	0.0916667	0	0	0.00833333
756	2.56	0.166667	0.741667	0.0833333	0	0	0.00833333
757	2.57	0.158333	0.75	0.0833333	0	0	0.00833333
758	2.58	0.166667	0.75	0.075	0	0	0.00833333
759	2.59	0.158333	0.75	0.0833333	0	0	0.00833333
760	2.6	0.141667	0.75	0.1	0	0	0.00833333
761	2.61	0.15	0.75	0.0916667	0	0	0.00833333
762	2.62	0.141667	0.758333	0.0916667	0	0	0.00833333
763	2.63	0.166667	0.741667	0.0833333	0	0	0.00833333
764	2.64	0.183333	0.716667	0.0916667	0	0.00833333	0
765	2.65	0.2	0.716667	0.075	0	0.00833333	0
766	2.66	0.183333	0.733333	0.0666667	0	0.0166667	0
767	2.67	0.191667	0.725	0.075	0	0.00833333	0
768	2.68	0.183333	0.733333	0.075	0	0.00833333	0
769	2.69	0.183333	0.733333	0.075	0	0.00833333	0
770	2.7	0.175	0.741667	0.075	0	0.00833333	0
771	2.71	0.175	0.75	0.0666667	0	0.00833333	0
772	2.72	0.175	0.75	0.0666667	0	0.00833333	0
773	2.73	0.175	0.75	0.0666667	0	0.00833333	0
774	2.74	0.175	0.75	0.0583333	0	0.00833333	0.00833333
775	2.75	0.2	0.733333	0.0583333	0	0.00833333	0
776	2.76	0.2	0.733333	0.05	0	0.00833333	0.00833333
777	2.77	0.183333	0.75	0.0583333	0	0	0.00833333
778	2.78	0.175	0.758333	0.0583333	0	0	0.00833333
779	2.79	0.183333	0.75	0.0583333	0	0	0.00833333
780	2.8	0.183333	0.75	0.0583333	0	0	0.00833333
781	2.81	0.191667	0.741667	0.0583333	0	0	0.00833333
782	2.82	0.191667	0.741667	0.0666667	0	0	0
783	2.83	0.2	0.733333	0.0666667	0	0	0
784	2.84	0.191667	0.733333	0.075	0	0	0
785	2.85	0.175	0.733333	0.0833333	0	0	0.00833333
786	2.86	0.158333	0.75	0.0833333	0	0	0.00833333
787	2.87	0.141667	0.766667	0.0833333	0	0	0.00833333
788	2.88	0.158333	0.758333	0.075	0	0	0.00833333
789	2.89	0.158333	0.758333	0.075	0	0	0.00833333
790	2.9	0.175	0.741667	0.075	0	0	0.00833333
791	2.91	0.175	0.741667	0.075	0	0	0.00833333
792	2.92	0.158333	0.75	0.075	0	0.00833333	0.00833333
793	2.93	0.15	0.75	0.0833333	0	0.00833333	0.00833333
794	2.94	0.141667	0.75	0.0916667	0	0.00833333	0.00833333
795	2.95	0.116667	0.758333	0.108333	0	0.00833333	0.00833333
796	2.96	0.125	0.75	0.1	0	0.00833333	0.0166667
797	2.97	0.125	0.75	0.1	0	0.00833333	0.0166667
798	2.98	0.125	0.75	0.1	0	0.00833333	0.0166667
799	2.99	0.141667	0.741667	0.0916667	0	0.00833333	0.0166667
800	3	0.141667	0.741667	0.0916667	0	0.00833333	0.0166667
801	3.01	0.133333	0.75	0.1	0	0	0.0166667
802	3.02	0.133333	0.75	0.1	0	0.00833333	0.00833333
803	3.03	0.125	0.75	0.116667	0	0.00833333	0
804	3.04	0.108333	0.75	0.116667	0	0.00833333	0.0166667
805	3.05	0.108333	0.75	0.116667	0	0.00833333	0.0166667
806	3.06	0.108333	0.741667	0.116667	0	0.0166667	0.0166667
807	3.07	0.108333	0.741667	0.125	0	0.00833333	0.0166667
808	3.08	0.133333	0.733333	0.125	0	0	0.00833333
809	3.09	0.133333	0.733333	0.125	0	0	0.00833333
810	3.1	0.133333	0.733333	0.125	0	0	0.00833333
811	3.11	0.133333	0.725	0.141667	0	0	0
812	3.12	0.141667	0.716667	0.141667	0	0	0
813	3.13	0.133333	0.725	0.141667	0	0	0
814	3.14	0.133333	0.725	0.141667	0	0	0
815	3.15	0.141667	0.725	0.133333	0	0	0
816	3.16	0.141667	0.725	0.133333	0	0	0
817	3.17	0.158333	0.716667	0.125	0	0	0
818	3.18	0.166667	0.708333	0.125	0	0	0
819	3.19	0.166667	0.708333	0.125	0	0	0
820	3.2	0.191667	0.683333	0.116667	0	0	0.00833333
821	3.21	0.208333	0.683333	0.108333	0	0	0
822	3.22	0.208333	0.683333	0.108333	0	0	0
823	3.23	0.216667	0.683333	0.1	0	0	0
824	3.24	0.225	0.683333	0.0916667	0	0	0
825	3.25	0.208333	0.691667	0.1	0	0	0
826	3.26	0.208333	0.7	0.0916667	0	0	0
827	3.27	0.2	0.7	0.0833333	0	0.0166667	0
828	3.28	0.191667	0.691667	0.0833333	0.00833333	0.0166667	0.00833333
829	3.29	0.2	0.683333	0.0833333	0.00833333	0.0166667	0.00833333
830	3.3	0.183333	0.7	0.0833333	0.00833333	0.0166667	0.00833333
831	3.31	0.175	0.691667	0.0916667	0.00833333	0.025	0.00833333
832	3.32	0.2	0.675	0.1	0	0.0166667	0.00833333
833	3.33	0.191667	0.683333	0.1	0	0.0166667	0.00833333
834	3.34	0.191667	0.683333	0.1	0	0.0166667	0.00833333
835	3.35	0.175	0.691667	0.1	0	0.025	0.00833333
836	3.36	0.166667	0.7	0.108333	0	0.0166667	0.00833333
837	3.37	0.175	0.691667	0.108333	0	0.0166667	0.00833333
838	3.38	0.175	0.691667	0.116667	0	0.00833333	0.00833333
839	3.39	0.175	0.691667	0.116667	0	0.00833333	0.00833333
840	3.4	0.175	0.691667	0.116667	0	0.00833333	0.00833333
841	3.41	0.175	0.691667	0.116667	0	0.00833333	0.00833333
842	3.42	0.191667	0.683333	0.116667	0	0.00833333	0
843	3.43	0.183333	0.691667	0.116667	0	0.00833333	0
844	3.44	0.183333	0.691667	0.116667	0	0.00833333	0
845	3.45	0.183333	0.691667	0.116667	0	0.00833333	0
846	3.46	0.183333	0.691667	0.125	0	0	0
847	3.47	0.191667	0.683333	0.125	0	0	0
848	3.48	0.2	0.675	0.125	0	0	0
849	3.49	0.191667	0.683333	0.125	0	0	0
850	3.5	0.191667	0.683333	0.125	0	0	0
851	3.51	0.191667	0.683333	0.125	0	0	0
852	3.52	0.175	0.7	0.125	0	0	0
853	3.53	0.175	0.7	0.125	0	0	0
854	3.54	0.15	0.716667	0.108333	0	0.0166667	0.00833333
855	3.55	0.141667	0.725	0.108333	0	0.0166667	0.00833333
856	3.56	0.133333	0.725	0.108333	0	0.025	0.00833333
857	3.57	0.141667	0.725	0.108333	0	0.0166667	0.00833333
858	3.58	0.15	0.725	0.108333	0	0.00833333	0.00833333
859	3.59	0.15	0.725	0.108333	0	0.00833333	0.00833333
860	3.6	0.15	0.725	0.108333	0	0.00833333	0.00833333
861	3.61	0.158333	0.708333	0.116667	0	0.00833333	0.00833333
862	3.62	0.166667	0.708333	0.116667	0	0	0.00833333
863	3.63	0.166667	0.708333	0.116667	0	0	0.00833333
864	3.64	0.158333	0.708333	0.116667	0	0	0.0166667
865	3.65	0.158333	0.708333	0.116667	0	0	0.0166667
866	3.66	0.166667	0.708333	0.116667	0	0	0.00833333
867	3.67	0.175	0.708333	0.108333	0	0	0.00833333
868	3.68	0.175	0.708333	0.108333	0	0	0.00833333
869	3.69	0.183333	0.7	0.108333	0	0	0.00833333
870	3.7	0.183333	0.7	0.108333	0	0	0.00833333
871	3.71	0.183333	0.7	0.108333	0	0	0.00833333
872	3.72	0.175	0.708333	0.116667	0	0	0
873	3.73	0.175	0.708333	0.116667	0	0	0
874	3.74	0.175	0.708333	0.116667	0	0	0
875	3.75	0.158333	0.725	0.116667	0	0	0
876	3.76	0.166667	0.716667	0.116667	0	0	0
877	3.77	0.158333	0.716667	0.125	0	0	0
878	3.78	0.15	0.716667	0.133333	0	0	0
879	3.79	0.133333	0.733333	0.133333	0	0	0
880	3.8	0.133333	0.733333	0.133333	0	0	0
881	3.81	0.125	0.733333	0.133333	0	0	0.00833333
882	3.82	0.133333	0.725	0.133333	0	0	0.00833333
883	3.83	0.125	0.733333	0.133333	0	0	0.00833333
884	3.84	0.133333	0.725	0.133333	0	0	0.00833333
885	3.85	0.133333	0.725	0.133333	0	0	0.00833333
886	3.86	0.125	0.733333	0.141667	0	0	0
887	3.87	0.108333	0.741667	0.133333	0	0	0.0166667
888	3.88	0.1	0.741667	0.141667	0	0	0.0166667
889	3.89	0.108333	0.733333	0.141667	0	0	0.0166667
890	3.9	0.1	0.733333	0.15	0	0	0.0166667
891	3.91	0.1	0.733333	0.15	0	0	0.0166667
892	3.92	0.0916667	0.741667	0.158333	0	0	0.00833333
893	3.93	0.1	0.733333	0.158333	0	0	0.00833333
894	3.94	0.116667	0.725	0.158333	0	0	0
895	3.95	0.133333	0.716667	0.15	0	0	0
896	3.96	0.141667	0.716667	0.133333	0	0	0.00833333
897	3.97	0.158333	0.691667	0.141667	0	0	0.00833333
898	3.98	0.141667	0.708333	0.141667	0	0	0.00833333
899	3.99	0.133333	0.708333	0.15	0	0	0.00833333
900	4	0.133333	0.716667	0.141667	0	0	0.00833333
901	4.01	0.141667	0.708333	0.141667	0	0	0.00833333
902	4.02	0.15	0.7	0.141667	0	0	0.00833333
903	4.03	0.15	0.7	0.141667	0	0	0.00833333
904	4.04	0.141667	0.708333	0.133333	0	0.00833333	0.00833333
905	4.05	0.15	0.7	0.133333	0	0.00833333	0.00833333
906	4.06	0.133333	0.716667	0.133333	0	0.00833333	0.00833333
907	4.07	0.15	0.7	0.133333	0	0.00833333	0.00833333
908	4.08	0.15	0.7	0.133333	0	0.00833333	0.00833333
909	4.09	0.15	0.7	0.133333	0	0.00833333	0.00833333
910	4.1	0.15	0.7	0.125	0	0.0166667	0.00833333
911	4.11	0.141667	0.708333	0.125	0	0.0166667	0.00833333
912	4.12	0.125	0.716667	0.125	0	0.025	0.00833333
913	4.13	0.125	0.716667	0.133333	0	0.0166667	0.00833333
914	4.14	0.116667	0.725	0.133333	0	0.0166667	0.00833333
915	4.15	0.116667	0.725	0.133333	0	0.0166667	0.00833333
916	4.16	0.108333	0.725	0.133333	0	0.0166667	0.0166667
917	4.17	0.108333	0.725	0.141667	0	0.00833333	0.0166667
918	4.18	0.108333	0.733333	0.141667	0	0	0.0166667
919	4.19	0.108333	0.733333	0.141667	0	0	0.0166667
920	4.2	0.108333	0.733333	0.141667	0	0	0.0166667
921	4.21	0.1	0.733333	0.15	0	0.00833333	0.00833333
922	4.22	0.108333	0.725	0.15	0	0.00833333	0.00833333
923	4.23	0.116667	0.716667	0.15	0	0.00833333	0.00833333
924	4.24	0.116667	0.716667	0.158333	0	0	0.00833333
925	4.25	0.108333	0.725	0.158333	0	0	0.00833333
926	4.26	0.108333	0.725	0.158333	0	0	0.00833333
927	4.27	0.141667	0.691667	0.166667	0	0	0
928	4.28	0.141667	0.691667	0.166667	0	0	0
929	4.29	0.133333	0.691667	0.175	0	0	0
930	4.3	0.141667	0.683333	0.175	0	0	0
931	4.31	0.15	0.683333	0.158333	0	0	0.00833333
932	4.32	0.15	0.691667	0.15	0	0	0.00833333
933	4.33	0.133333	0.7	0.15	0	0	0.0166667
934	4.34	0.125	0.7	0.15	0.00833333	0	0.0166667
935	4.35	0.125	0.7	0.15	0.00833333	0	0.0166667
936	4.36	0.125	0.691667	0.158333	0.00833333	0	0.0166667
937	4.37	0.133333	0.691667	0.158333	0.00833333	0	0.00833333
938	4.38	0.15	0.683333	0.158333	0.00833333	0	0
939	4.39	0.15	0.675	0.158333	0.00833333	0.00833333	0
940	4.4	0.158333	0.666667	0.158333	0.00833333	0.00833333	0
941	4.41	0.166667	0.658333	0.158333	0.00833333	0.00833333	0
942	4.42	0.175	0.65	0.158333	0.00833333	0.00833333	0
943	4.43	0.166667	0.658333	0.158333	0.00833333	0.00833333	0
944	4.44	0.166667	0.658333	0.158333	0.00833333	0.00833333	0
945	4.45	0.166667	0.658333	0.158333	0.00833333	0.00833333	0
946	4.46	0.166667	0.658333	0.158333	0.00833333	0.00833333	0
947	4.47	0.158333	0.666667	0.158333	0.00833333	0.00833333	0
948	4.48	0.166667	0.658333	0.158333	0.00833333	0.00833333	0
949	4.49	0.15	0.666667	0.166667	0.00833333	0.00833333	0
950	4.5	0.15	0.666667	0.166667	0.00833333	0.00833333	0
951	4.51	0.15	0.666667	0.175	0.00833333	0	0
952	4.52	0.15	0.658333	0.166667	0.0166667	0	0.00833333
953	4.53	0.141667	0.658333	0.183333	0.00833333	0	0.00833333
954	4.54	0.141667	0.658333	0.183333	0.00833333	0	0.00833333
955	4.55	0.133333	0.658333	0.183333	0.0166667	0	0.00833333
956	4.56	0.133333	0.666667	0.175	0.0166667	0	0.00833333
957	4.57	0.133333	0.666667	0.175	0.0166667	0	0.00833333
958	4.58	0.141667	0.658333	0.166667	0.0166667	0	0.0166667
959	4.59	0.141667	0.658333	0.166667	0.0166667	0.00833333	0.00833333
960	4.6	0.141667	0.666667	0.15	0.0166667	0.0166667	0.00833333
961	4.61	0.15	0.666667	0.15	0.0166667	0.0166667	0
962	4.62	0.158333	0.666667	0.15	0.00833333	0.0166667	0
963	4.63	0.166667	0.658333	0.15	0.00833333	0.0166667	0
964	4.64	0.191667	0.641667	0.15	0.00833333	0.00833333	0
965	4.65	0.216667	0.625	0.141667	0	0.00833333	0.00833333
966	4.66	0.225	0.625	0.141667	0	0.00833333	0
967	4.67	0.216667	0.633333	0.141667	0	0.00833333	0
968	4.68	0.216667	0.641667	0.133333	0	0.00833333	0
969	4.69	0.2	0.65	0.141667	0	0.00833333	0
970	4.7	0.191667	0.658333	0.141667	0	0.00833333	0
971	4.71	0.191667	0.658333	0.15	0	0	0
972	4.72	0.183333	0.666667	0.15	0	0	0
973	4.73	0.158333	0.683333	0.15	0	0	0.00833333
974	4.74	0.166667	0.675	0.15	0	0	0.00833333
975	4.75	0.175	0.666667	0.15	0	0	0.00833333
976	4.76	0.158333	0.675	0.158333	0	0	0.00833333
977	4.77	0.158333	0.666667	0.175	0	0	0
978	4.78	0.158333	0.666667	0.175	0	0	0
979	4.79	0.166667	0.658333	0.166667	0	0.00833333	0
980	4.8	0.175	0.65	0.158333	0	0.00833333	0.00833333
981	4.81	0.15	0.683333	0.158333	0	0	0.00833333
982	4.82	0.141667	0.691667	0.158333	0	0	0.00833333
983	4.83	0.158333	0.675	0.158333	0	0	0.00833333
984	4.84	0.166667	0.675	0.15	0	0.00833333	0
985	4.85	0.166667	0.675	0.133333	0	0.0166667	0.00833333
986	4.86	0.166667	0.675	0.133333	0	0.0166667	0.00833333
987	4.87	0.175	0.675	0.125	0	0.0166667	0.00833333
988	4.88	0.166667	0.683333	0.125	0	0.0166667	0.00833333
989	4.89	0.191667	0.666667	0.116667	0	0.0166667	0.00833333
990	4.9	0.2	0.658333	0.108333	0	0.025	0.00833333
991	4.91	0.191667	0.658333	0.108333	0	0.025	0.0166667
992	4.92	0.2	0.658333	0.1	0	0.025	0.0166667
993	4.93	0.216667	0.641667	0.0833333	0	0.0333333	0.025
994	4.94	0.208333	0.658333	0.0666667	0.00833333	0.025	0.0333333
995	4.95	0.233333	0.65	0.0583333	0.00833333	0.025	0.025
996	4.96	0.233333	0.658333	0.05	0.00833333	0.025	0.025
997	4.97	0.266667	0.658333	0.0333333	0.00833333	0.00833333	0.025
998	4.98	0.266667	0.658333	0.0166667	0.00833333	0.00833333	0.0416667
999	4.99	0.3	0.65	0.0166667	0.00833333	0	0.025
1000	5	0.3	0.65	0.0166667	0.00833333	0	0.025
1001	5.01	0.291667	0.658333	0.00833333	0.00833333	0	0.0333333
1002	5.02	0.283333	0.666667	0.00833333	0.00833333	0	0.0333333
1003	5.03	0.3	0.658333	0.00833333	0.00833333	0	0.025
1004	5.04	0.308333	0.658333	0.00833333	0.00833333	0	0.0166667
1005	5.05	0.308333	0.658333	0.00833333	0.00833333	0	0.0166667
1006	5.06	0.333333	0.641667	0.00833333	0.00833333	0	0.00833333
1007	5.07	0.341667	0.633333	0.00833333	0.00833333	0	0.00833333
1008	5.08	0.325	0.65	0.00833333	0.00833333	0	0.00833333
1009	5.09	0.325	0.65	0.00833333	0.00833333	0	0.00833333
1010	5.1	0.316667	0.658333	0.00833333	0.00833333	0	0.00833333
1011	5.11	0.316667	0.658333	0.00833333	0.00833333	0	0.00833333
1012	5.12	0.308333	0.666667	0.00833333	0.00833333	0	0.00833333
1013	5.13	0.35	0.625	0.00833333	0.0166667	0	0
1014	5.14	0.35	0.616667	0.00833333	0.025	0	0
1015	5.15	0.325	0.625	0.00833333	0.0416667	0	0
1016	5.16	0.308333	0.633333	0.00833333	0.05	0	0
1017	5.17	0.308333	0.633333	0.00833333	0.05	0	0
1018	5.18	0.308333	0.633333	0.00833333	0.05	0	0
1019	5.19	0.275	0.65	0.00833333	0.0666667	0	0
1020	5.2	0.275	0.65	0.00833333	0.0666667	0	0
1021	5.21	0.266667	0.65	0.00833333	0.075	0	0
1022	5.22	0.25	0.658333	0.00833333	0.0833333	0	0
1023	5.23	0.25	0.658333	0.00833333	0.0833333	0	0
1024	5.24	0.258333	0.65	0.00833333	0.0833333	0	0
1025	5.25	0.266667	0.641667	0.00833333	0.0833333	0	0
1026	5.26	0.275	0.633333	0.00833333	0.0833333	0	0
1027	5.27	0.266667	0.633333	0.00833333	0.0916667	0	0
1028	5.28	0.258333	0.633333	0.00833333	0.1	0	0
1029	5.29	0.25	0.641667	0.00833333	0.1	0	0
1030	5.3	0.241667	0.658333	0.00833333	0.0916667	0	0
1031	5.31	0.25	0.65	0.00833333	0.0916667	0	0
1032	5.32	0.25	0.65	0.00833333	0.0916667	0	0
1033	5.33	0.283333	0.641667	0.00833333	0.0666667	0	0
1034	5.34	0.275	0.65	0.00833333	0.0666667	0	0
1035	5.35	0.275	0.65	0.00833333	0.0666667	0	0
1036	5.36	0.258333	0.658333	0.00833333	0.0666667	0.00833333	0
1037	5.37	0.241667	0.675	0.00833333	0.0666667	0.00833333	0
1038	5.38	0.233333	0.683333	0.00833333	0.0666667	0.00833333	0
1039	5.39	0.233333	0.683333	0.00833333	0.0666667	0.00833333	0
1040	5.4	0.241667	0.675	0.00833333	0.0666667	0.00833333	0
1041	5.41	0.241667	0.675	0.00833333	0.0666667	0.00833333	0
1042	5.42	0.241667	0.683333	0.00833333	0.0583333	0.00833333	0
1043	5.43	0.241667	0.683333	0.00833333	0.0583333	0.00833333	0
1044	5.44	0.25	0.675	0.00833333	0.0583333	0.00833333	0
1045	5.45	0.241667	0.683333	0.00833333	0.0583333	0.00833333	0
1046	5.46	0.233333	0.7	0	0.0583333	0.00833333	0
1047	5.47	0.25	0.691667	0	0.05	0.00833333	0
1048	5.48	0.25	0.691667	0	0.05	0.00833333	0
1049	5.49	0.258333	0.683333	0	0.05	0.00833333	0
1050	5.5	0.275	0.675	0	0.0416667	0.00833333	0
1051	5.51	0.275	0.675	0	0.0416667	0.00833333	0
1052	5.52	0.3	0.658333	0	0.0333333	0.00833333	0
1053	5.53	0.291667	0.666667	0	0.0333333	0.00833333	0
1054	5.54	0.283333	0.675	0	0.0333333	0.00833333	0
1055	5.55	0.308333	0.65	0	0.0333333	0.00833333	0
1056	5.56	0.308333	0.65	0	0.0333333	0.00833333	0
1057	5.57	0.316667	0.641667	0	0.0333333	0.00833333	0
1058	5.58	0.291667	0.65	0	0.05	0.00833333	0
1059	5.59	0.258333	0.675	0	0.0583333	0.00833333	0
1060	5.6	0.275	0.666667	0	0.05	0.00833333	0
1061	5.61	0.241667	0.7	0	0.05	0.00833333	0
1062	5.62	0.241667	0.7	0	0.05	0.00833333	0
1063	5.63	0.233333	0.7	0	0.0583333	0.00833333	0
1064	5.64	0.233333	0.7	0	0.0583333	0.00833333	0
1065	5.65	0.233333	0.691667	0	0.0666667	0.00833333	0
1066	5.66	0.25	0.666667	0	0.075	0.00833333	0
1067	5.67	0.258333	0.658333	0	0.075	0.00833333	0
1068	5.68	0.25	0.666667	0	0.075	0.00833333	0
1069	5.69	0.258333	0.658333	0	0.075	0.00833333	0
1070	5.7	0.241667	0.666667	0	0.075	0.0166667	0
1071	5.71	0.233333	0.675	0	0.075	0.0166667	0
1072	5.72	0.241667	0.675	0	0.0666667	0.0166667	0
1073	5.73	0.25	0.666667	0.00833333	0.0583333	0.0166667	0
1074	5.74	0.25	0.666667	0.00833333	0.0583333	0.0166667	0
1075	5.75	0.258333	0.65	0.00833333	0.0666667	0.0166667	0
1076	5.76	0.258333	0.641667	0.00833333	0.075	0.0166667	0
1077	5.77	0.275	0.633333	0.0166667	0.0666667	0.00833333	0
1078	5.78	0.283333	0.625	0.0166667	0.0666667	0.00833333	0
1079	5.79	0.291667	0.616667	0.0166667	0.0666667	0.00833333	0
1080	5.8	0.291667	0.616667	0.0166667	0.0666667	0.00833333	0
1081	5.81	0.3	0.608333	0.0166667	0.0666667	0.00833333	0
1082	5.82	0.291667	0.608333	0.0166667	0.075	0.00833333	0
1083	5.83	0.291667	0.608333	0.0166667	0.075	0.00833333	0
1084	5.84	0.3	0.608333	0.0166667	0.0666667	0.00833333	0
1085	5.85	0.3	0.6	0.0166667	0.075	0.00833333	0
1086	5.86	0.316667	0.583333	0.0166667	0.075	0.00833333	0
1087	5.87	0.325	0.583333	0.025	0.0666667	0	0
1088	5.88	0.308333	0.6	0.025	0.0666667	0	0
1089	5.89	0.308333	0.6	0.025	0.0666667	0	0
1090	5.9	0.291667	0.6	0.025	0.0833333	0	0
1091	5.91	0.275	0.616667	0.025	0.0833333	0	0
1092	5.92	0.3	0.591667	0.025	0.0833333	0	0
1093	5.93	0.308333	0.583333	0.025	0.075	0	0.00833333
1094	5.94	0.316667	0.583333	0.025	0.0666667	0	0.00833333
1095	5.95	0.308333	0.591667	0.025	0.0666667	0	0.00833333
1096	5.96	0.308333	0.591667	0.025	0.0666667	0	0.00833333
1097	5.97	0.316667	0.583333	0.025	0.0666667	0	0.00833333
1098	5.98	0.316667	0.575	0.025	0.075	0	0.00833333
1099	5.99	0.316667	0.575	0.025	0.075	0	0.00833333
1100	6	0.316667	0.575	0.025	0.075	0	0.00833333
1101	6.01	0.316667	0.583333	0.025	0.0666667	0.00833333	0
1102	6.02	0.308333	0.583333	0.0416667	0.0666667	0	0
1103	6.03	0.316667	0.575	0.0416667	0.0666667	0	0
1104	6.04	0.308333	0.591667	0.0416667	0.0583333	0	0
1105	6.05	0.308333	0.591667	0.0416667	0.0583333	0	0
1106	6.06	0.316667	0.583333	0.0416667	0.0583333	0	0
1107	6.07	0.333333	0.566667	0.0416667	0.0583333	0	0
1108	6.08	0.35	0.55	0.0416667	0.0583333	0	0
1109	6.09	0.375	0.525	0.0416667	0.0583333	0	0
1110	6.1	0.375	0.533333	0.0416667	0.05	0	0
1111	6.11	0.4	0.516667	0.0416667	0.0416667	0	0
1112	6.12	0.391667	0.525	0.0416667	0.0416667	0	0
1113	6.13	0.416667	0.508333	0.0416667	0.0333333	0	0
1114	6.14	0.416667	0.508333	0.0416667	0.0333333	0	0
1115	6.15	0.425	0.5	0.0416667	0.0333333	0	0
1116	6.16	0.433333	0.491667	0.0416667	0.0333333	0	0
1117	6.17	0.441667	0.483333	0.0416667	0.0333333	0	0
1118	6.18	0.458333	0.483333	0.0416667	0.0166667	0	0
1119	6.19	0.458333	0.475	0.0333333	0.025	0	0.00833333
1120	6.2	0.45	0.483333	0.0333333	0.025	0	0.00833333
1121	6.21	0.433333	0.491667	0.0333333	0.0333333	0	0.00833333
1122	6.22	0.433333	0.483333	0.0333333	0.0416667	0	0.00833333
1123	6.23	0.425	0.5	0.0333333	0.0333333	0	0.00833333
1124	6.24	0.441667	0.483333	0.0333333	0.0333333	0	0.00833333
1125	6.25	0.433333	0.491667	0.0333333	0.0333333	0	0.00833333
1126	6.26	0.45	0.466667	0.0333333	0.0333333	0	0.0166667
1127	6.27	0.475	0.45	0.0333333	0.0333333	0	0.00833333
1128	6.28	0.45	0.45	0.0333333	0.0333333	0	0.0333333
1129	6.29	0.441667	0.458333	0.0333333	0.0333333	0	0.0333333
1130	6.3	0.441667	0.458333	0.0333333	0.0333333	0	0.0333333
1131	6.31	0.441667	0.45	0.0333333	0.0333333	0.00833333	0.0333333
1132	6.32	0.433333	0.458333	0.05	0.0333333	0.00833333	0.0166667
1133	6.33	0.45	0.441667	0.0666667	0.0333333	0.00833333	0
1134	6.34	0.458333	0.433333	0.0666667	0.0333333	0.00833333	0
1135	6.35	0.466667	0.425	0.0666667	0.0333333	0.00833333	0
1136	6.36	0.45	0.433333	0.0666667	0.0333333	0.00833333	0.00833333
1137	6.37	0.441667	0.441667	0.0666667	0.0333333	0.00833333	0.00833333
1138	6.38	0.441667	0.441667	0.075	0.025	0.00833333	0.00833333
1139	6.39	0.425	0.441667	0.0916667	0.025	0.00833333	0.00833333
1140	6.4	0.441667	0.425	0.0916667	0.025	0.00833333	0.00833333
1141	6.41	0.433333	0.433333	0.0916667	0.025	0.00833333	0.00833333
1142	6.42	0.425	0.433333	0.0916667	0.025	0.0166667	0.00833333
1143	6.43	0.408333	0.425	0.108333	0.025	0.025	0.00833333
1144	6.44	0.4	0.425	0.108333	0.0333333	0.025	0.00833333
1145	6.45	0.408333	0.416667	0.108333	0.0333333	0.025	0.00833333
1146	6.46	0.4	0.416667	0.116667	0.0416667	0.0166667	0.00833333
1147	6.47	0.4	0.425	0.116667	0.0333333	0.0166667	0.00833333
1148	6.48	0.383333	0.441667	0.116667	0.0333333	0.0166667	0.00833333
1149	6.49	0.4	0.425	0.116667	0.0333333	0.0166667	0.00833333
1150	6.5	0.383333	0.425	0.116667	0.05	0.025	0
1151	6.51	0.375	0.425	0.116667	0.0583333	0.025	0
1152	6.52	0.366667	0.425	0.116667	0.0666667	0.025	0
1153	6.53	0.375	0.416667	0.125	0.0583333	0.025	0
1154	6.54	0.375	0.425	0.133333	0.05	0.0166667	0
1155	6.55	0.35	0.441667	0.133333	0.05	0.025	0
1156	6.56	0.35	0.433333	0.133333	0.0583333	0.025	0
1157	6.57	0.366667	0.416667	0.133333	0.0583333	0.025	0
1158	6.58	0.4	0.383333	0.133333	0.0583333	0.025	0
1159	6.59	0.383333	0.4	0.133333	0.0583333	0.025	0
1160	6.6	0.383333	0.408333	0.133333	0.05	0.025	0
1161	6.61	0.366667	0.416667	0.141667	0.05	0.025	0
1162	6.62	0.375	0.408333	0.141667	0.0583333	0.0166667	0
1163	6.63	0.383333	0.4	0.141667	0.0583333	0.0166667	0
1164	6.64	0.375	0.391667	0.158333	0.0583333	0.0166667	0
1165	6.65	0.375	0.391667	0.158333	0.0583333	0.0166667	0
1166	6.66	0.4	0.375	0.15	0.0583333	0.0166667	0
1167	6.67	0.391667	0.391667	0.141667	0.0583333	0.0166667	0
1168	6.68	0.391667	0.383333	0.15	0.0583333	0.0166667	0
1169	6.69	0.408333	0.375	0.15	0.0583333	0.00833333	0
1170	6.7	0.408333	0.375	0.15	0.0583333	0.00833333	0
1171	6.71	0.4	0.383333	0.141667	0.0583333	0.00833333	0.00833333
1172	6.72	0.416667	0.366667	0.141667	0.0583333	0.00833333	0.00833333
1173	6.73	0.425	0.358333	0.141667	0.0583333	0.00833333	0.00833333
1174	6.74	0.441667	0.35	0.133333	0.05	0.00833333	0.0166667
1175	6.75	0.441667	0.35	0.133333	0.05	0.00833333	0.0166667
1176	6.76	0.441667	0.35	0.141667	0.05	0	0.0166667
1177	6.77	0.458333	0.341667	0.141667	0.0416667	0	0.0166667
1178	6.78	0.458333	0.341667	0.141667	0.0416667	0	0.0166667
1179	6.79	0.45	0.341667	0.141667	0.0416667	0.00833333	0.0166667
1180	6.8	0.45	0.341667	0.141667	0.0416667	0.00833333	0.0166667
1181	6.81	0.466667	0.341667	0.141667	0.025	0.00833333	0.0166667
1182	6.82	0.458333	0.35	0.15	0.025	0.00833333	0.00833333
1183	6.83	0.466667	0.325	0.15	0.0333333	0.0166667	0.00833333
1184	6.84	0.466667	0.325	0.15	0.0333333	0.0166667	0.00833333
1185	6.85	0.458333	0.325	0.158333	0.0333333	0.0166667	0.00833333
1186	6.86	0.458333	0.316667	0.158333	0.0333333	0.025	0.00833333
1187	6.87	0.45	0.316667	0.158333	0.0333333	0.0333333	0.00833333
1188	6.88	0.45	0.316667	0.158333	0.0333333	0.0333333	0.00833333
1189	6.89	0.45	0.316667	0.158333	0.0333333	0.0333333	0.00833333
1190	6.9	0.433333	0.316667	0.166667	0.0333333	0.0416667	0.00833333
1191	6.91	0.433333	0.316667	0.166667	0.0333333	0.0416667	0.00833333
1192	6.92	0.425	0.308333	0.183333	0.0333333	0.0416667	0.00833333
1193	6.93	0.425	0.308333	0.183333	0.0333333	0.0416667	0.00833333
1194	6.94	0.4	0.308333	0.2	0.0333333	0.0416667	0.0166667
1195	6.95	0.4	0.308333	0.191667	0.0333333	0.05	0.0166667
1196	6.96	0.391667	0.316667	0.2	0.0333333	0.0416667	0.0166667
1197	6.97	0.375	0.316667	0.225	0.0333333	0.0333333	0.0166667
1198	6.98	0.383333	0.3	0.216667	0.0333333	0.0416667	0.025
1199	6.99	0.391667	0.308333	0.2	0.0333333	0.0416667	0.025
1200	7	0.391667	0.3	0.216667	0.0333333	0.0333333	0.025
1201	7.01	0.4	0.3	0.225	0.0333333	0.025	0.0166667
1202	7.02	0.383333	0.316667	0.216667	0.0333333	0.025	0.025
1203	7.03	0.375	0.325	0.208333	0.0333333	0.025	0.0333333
1204	7.04	0.375	0.325	0.2	0.0416667	0.025	0.0333333
1205	7.05	0.391667	0.316667	0.183333	0.0416667	0.025	0.0416667
1206	7.06	0.4	0.316667	0.175	0.0416667	0.025	0.0416667
1207	7.07	0.408333	0.316667	0.175	0.0416667	0.025	0.0333333
1208	7.08	0.416667	0.308333	0.175	0.0416667	0.025	0.0333333
1209	7.09	0.441667	0.291667	0.175	0.0333333	0.025	0.0333333
1210	7.1	0.441667	0.308333	0.166667	0.0333333	0.025	0.025
1211	7.11	0.45	0.291667	0.166667	0.0416667	0.025	0.025
1212	7.12	0.45	0.283333	0.166667	0.0416667	0.025	0.0333333
1213	7.13	0.441667	0.283333	0.175	0.0416667	0.025	0.0333333
1214	7.14	0.433333	0.291667	0.166667	0.05	0.025	0.0333333
1215	7.15	0.433333	0.291667	0.166667	0.05	0.025	0.0333333
1216	7.16	0.433333	0.291667	0.175	0.05	0.0166667	0.0333333
1217	7.17	0.408333	0.3	0.183333	0.05	0.025	0.0333333
1218	7.18	0.391667	0.308333	0.183333	0.05	0.0333333	0.0333333
1219	7.19	0.416667	0.291667	0.175	0.05	0.0333333	0.0333333
1220	7.2	0.391667	0.291667	0.166667	0.075	0.0333333	0.0416667
1221	7.21	0.391667	0.291667	0.166667	0.075	0.0333333	0.0416667
1222	7.22	0.366667	0.308333	0.166667	0.0833333	0.0333333	0.0416667
1223	7.23	0.366667	0.3	0.191667	0.0833333	0.025	0.0333333
1224	7.24	0.358333	0.3	0.191667	0.0916667	0.025	0.0333333
1225	7.25	0.366667	0.3	0.2	0.0833333	0.0166667	0.0333333
1226	7.26	0.366667	0.308333	0.208333	0.075	0.0166667	0.025
1227	7.27	0.383333	0.291667	0.208333	0.0833333	0.00833333	0.025
1228	7.28	0.366667	0.308333	0.208333	0.0833333	0.00833333	0.025
1229	7.29	0.366667	0.308333	0.208333	0.0833333	0.00833333	0.025
1230	7.3	0.375	0.308333	0.208333	0.0833333	0.00833333	0.0166667
1231	7.31	0.375	0.3	0.216667	0.0833333	0.00833333	0.0166667
1232	7.32	0.35	0.308333	0.216667	0.1	0.00833333	0.0166667
1233	7.33	0.366667	0.3	0.208333	0.0916667	0.00833333	0.025
1234	7.34	0.358333	0.3	0.208333	0.1	0.00833333	0.025
1235	7.35	0.333333	0.316667	0.216667	0.1	0.00833333	0.025
1236	7.36	0.333333	0.316667	0.216667	0.0916667	0.00833333	0.0333333
1237	7.37	0.333333	0.316667	0.216667	0.0916667	0.00833333	0.0333333
1238	7.38	0.333333	0.316667	0.216667	0.0916667	0.00833333	0.0333333
1239	7.39	0.341667	0.316667	0.216667	0.0833333	0.00833333	0.0333333
1240	7.4	0.35	0.308333	0.208333	0.0833333	0.00833333	0.0416667
1241	7.41	0.35	0.316667	0.208333	0.075	0.00833333	0.0416667
1242	7.42	0.358333	0.3	0.208333	0.0833333	0.00833333	0.0416667
1243	7.43	0.358333	0.3	0.208333	0.0833333	0.00833333	0.0416667
1244	7.44	0.341667	0.308333	0.208333	0.0916667	0.00833333	0.0416667
1245	7.45	0.341667	0.316667	0.191667	0.0916667	0.00833333	0.05
1246	7.46	0.333333	0.325	0.191667	0.0916667	0.00833333	0.05
1247	7.47	0.333333	0.325	0.191667	0.0916667	0.00833333	0.05
1248	7.48	0.316667	0.341667	0.208333	0.075	0.00833333	0.05
1249	7.49	0.325	0.341667	0.216667	0.0666667	0.00833333	0.0416667
1250	7.5	0.325	0.35	0.216667	0.0666667	0.00833333	0.0333333
1251	7.51	0.341667	0.341667	0.216667	0.0583333	0.00833333	0.0333333
1252	7.52	0.341667	0.341667	0.225	0.0583333	0.00833333	0.025
1253	7.53	0.35	0.341667	0.216667	0.0583333	0.0166667	0.0166667
1254	7.54	0.358333	0.341667	0.2	0.0583333	0.0166667	0.025
1255	7.55	0.341667	0.358333	0.2	0.0583333	0.0166667	0.025
1256	7.56	0.358333	0.35	0.191667	0.0666667	0.0166667	0.0166667
1257	7.57	0.366667	0.35	0.191667	0.0583333	0.0166667	0.0166667
1258	7.58	0.375	0.35	0.191667	0.05	0.0166667	0.0166667
1259	7.59	0.366667	0.358333	0.191667	0.05	0.0166667	0.0166667
1260	7.6	0.35	0.366667	0.191667	0.05	0.0166667	0.025
1261	7.61	0.358333	0.358333	0.191667	0.05	0.0166667	0.025
1262	7.62	0.375	0.358333	0.191667	0.05	0.00833333	0.0166667
1263	7.63	0.341667	0.366667	0.191667	0.0666667	0.0166667	0.0166667
1264	7.64	0.35	0.375	0.191667	0.0583333	0.0166667	0.00833333
1265	7.65	0.341667	0.383333	0.191667	0.0583333	0.0166667	0.00833333
1266	7.66	0.333333	0.383333	0.191667	0.0666667	0.0166667	0.00833333
1267	7.67	0.35	0.375	0.175	0.0583333	0.025	0.0166667
1268	7.68	0.35	0.375	0.166667	0.0583333	0.0333333	0.0166667
1269	7.69	0.366667	0.375	0.175	0.05	0.0166667	0.0166667
1270	7.7	0.4	0.341667	0.166667	0.05	0.025	0.0166667
1271	7.71	0.408333	0.333333	0.175	0.05	0.0166667	0.0166667
1272	7.72	0.408333	0.333333	0.175	0.05	0.0166667	0.0166667
1273	7.73	0.391667	0.35	0.175	0.05	0.0166667	0.0166667
1274	7.74	0.383333	0.375	0.15	0.05	0.0166667	0.025
1275	7.75	0.391667	0.375	0.15	0.0416667	0.0166667	0.025
1276	7.76	0.391667	0.375	0.15	0.0416667	0.0166667	0.025
1277	7.77	0.391667	0.375	0.15	0.0416667	0.0166667	0.025
1278	7.78	0.383333	0.366667	0.158333	0.05	0.0166667	0.025
1279	7.79	0.383333	0.375	0.15	0.05	0.0166667	0.025
1280	7.8	0.375	0.375	0.15	0.0583333	0.0166667	0.025
1281	7.81	0.366667	0.391667	0.133333	0.0583333	0.0166667	0.0333333
1282	7.82	0.358333	0.391667	0.141667	0.0666667	0.0166667	0.025
1283	7.83	0.358333	0.391667	0.141667	0.075	0.0166667	0.0166667
1284	7.84	0.366667	0.391667	0.141667	0.0666667	0.0166667	0.0166667
1285	7.85	0.383333	0.375	0.141667	0.075	0.0166667	0.00833333
1286	7.86	0.383333	0.375	0.141667	0.075	0.0166667	0.00833333
1287	7.87	0.375	0.366667	0.158333	0.075	0.0166667	0.00833333
1288	7.88	0.383333	0.366667	0.158333	0.0666667	0.0166667	0.00833333
1289	7.89	0.375	0.375	0.158333	0.0666667	0.0166667	0.00833333
1290	7.9	0.375	0.391667	0.158333	0.0583333	0.00833333	0.00833333
1291	7.91	0.358333	0.408333	0.158333	0.0583333	0.00833333	0.00833333
1292	7.92	0.358333	0.408333	0.166667	0.05	0.00833333	0.00833333
1293	7.93	0.366667	0.408333	0.166667	0.0416667	0.00833333	0.00833333
1294	7.94	0.366667	0.4	0.175	0.0416667	0.00833333	0.00833333
1295	7.95	0.383333	0.391667	0.175	0.0333333	0.00833333	0.00833333
1296	7.96	0.391667	0.391667	0.166667	0.0333333	0.00833333	0.00833333
1297	7.97	0.4	0.383333	0.166667	0.0333333	0.00833333	0.00833333
1298	7.98	0.408333	0.375	0.166667	0.0333333	0.00833333	0.00833333
1299	7.99	0.425	0.366667	0.166667	0.0333333	0	0.00833333
1300	8	0.416667	0.366667	0.166667	0.0416667	0	0.00833333
1301	8.01	0.425	0.358333	0.158333	0.0416667	0	0.0166667
1302	8.02	0.441667	0.358333	0.15	0.0416667	0	0.00833333
1303	8.03	0.425	0.358333	0.15	0.05	0	0.0166667
1304	8.04	0.425	0.35	0.15	0.05	0	0.025
1305	8.05	0.441667	0.341667	0.15	0.0416667	0	0.025
1306	8.06	0.45	0.341667	0.15	0.0416667	0	0.0166667
1307	8.07	0.45	0.333333	0.15	0.05	0	0.0166667
1308	8.08	0.458333	0.325	0.15	0.05	0	0.0166667
1309	8.09	0.45	0.316667	0.15	0.0666667	0	0.0166667
1310	8.1	0.441667	0.316667	0.15	0.075	0	0.0166667
1311	8.11	0.441667	0.316667	0.15	0.075	0	0.0166667
1312	8.12	0.441667	0.316667	0.15	0.075	0	0.0166667
1313	8.13	0.441667	0.316667	0.15	0.0833333	0	0.00833333
1314	8.14	0.45	0.3	0.15	0.0833333	0.00833333	0.00833333
1315	8.15	0.466667	0.291667	0.15	0.0833333	0	0.00833333
1316	8.16	0.458333	0.3	0.15	0.0833333	0	0.00833333
1317	8.17	0.416667	0.333333	0.15	0.0916667	0	0.00833333
1318	8.18	0.416667	0.333333	0.15	0.0916667	0	0.00833333
1319	8.19	0.4	0.341667	0.158333	0.0916667	0	0.00833333
1320	8.2	0.425	0.325	0.158333	0.0833333	0	0.00833333
1321	8.21	0.433333	0.316667	0.15	0.0833333	0.00833333	0.00833333
1322	8.22	0.433333	0.325	0.15	0.075	0.00833333	0.00833333
1323	8.23	0.425	0.333333	0.15	0.0666667	0.00833333	0.0166667
1324	8.24	0.433333	0.325	0.15	0.0666667	0.00833333	0.0166667
1325	8.25	0.433333	0.316667	0.141667	0.075	0.00833333	0.025
1326	8.26	0.433333	0.316667	0.133333	0.0833333	0.00833333	0.025
1327	8.27	0.408333	0.341667	0.133333	0.0833333	0.00833333	0.025
1328	8.28	0.416667	0.341667	0.133333	0.0833333	0.00833333	0.0166667
1329	8.29	0.416667	0.341667	0.15	0.075	0	0.0166667
1330	8.3	0.408333	0.358333	0.141667	0.075	0	0.0166667
1331	8.31	0.408333	0.358333	0.133333	0.0833333	0	0.0166667
1332	8.32	0.408333	0.366667	0.133333	0.075	0	0.0166667
1333	8.33	0.4	0.366667	0.133333	0.0833333	0	0.0166667
1334	8.34	0.408333	0.358333	0.133333	0.0833333	0	0.0166667
1335	8.35	0.4	0.35	0.141667	0.0916667	0	0.0166667
1336	8.36	0.391667	0.358333	0.133333	0.0916667	0	0.025
1337	8.37	0.4	0.35	0.133333	0.0916667	0	0.025
1338	8.38	0.375	0.358333	0.133333	0.1	0	0.0333333
1339	8.39	0.358333	0.366667	0.15	0.108333	0	0.0166667
1340	8.4	0.375	0.358333	0.15	0.108333	0	0.00833333
1341	8.41	0.35	0.366667	0.158333	0.116667	0	0.00833333
1342	8.42	0.341667	0.366667	0.158333	0.116667	0.00833333	0.00833333
1343	8.43	0.341667	0.375	0.158333	0.108333	0.00833333	0.00833333
1344	8.44	0.341667	0.375	0.158333	0.108333	0.00833333	0.00833333
1345	8.45	0.333333	0.383333	0.158333	0.108333	0.00833333	0.00833333
1346	8.46	0.333333	0.391667	0.158333	0.1	0.00833333	0.00833333
1347	8.47	0.333333	0.391667	0.158333	0.0916667	0.0166667	0.00833333
1348	8.48	0.325	0.4	0.158333	0.0916667	0.0166667	0.00833333
1349	8.49	0.325	0.4	0.158333	0.0916667	0.0166667	0.00833333
1350	8.5	0.333333	0.391667	0.158333	0.0833333	0.025	0.00833333
1351	8.51	0.341667	0.383333	0.166667	0.0833333	0.025	0
1352	8.52	0.333333	0.391667	0.166667	0.0833333	0.025	0
1353	8.53	0.341667	0.391667	0.158333	0.0833333	0.025	0
1354	8.54	0.333333	0.4	0.158333	0.0833333	0.025	0
1355	8.55	0.341667	0.408333	0.158333	0.0666667	0.025	0
1356	8.56	0.325	0.408333	0.175	0.075	0.0166667	0
1357	8.57	0.316667	0.416667	0.175	0.075	0.0166667	0
1358	8.58	0.308333	0.425	0.183333	0.075	0.00833333	0
1359	8.59	0.316667	0.416667	0.183333	0.075	0.00833333	0
1360	8.6	0.291667	0.433333	0.183333	0.0833333	0.00833333	0
1361	8.61	0.3	0.441667	0.183333	0.0666667	0.00833333	0
1362	8.62	0.291667	0.441667	0.175	0.0666667	0.0166667	0.00833333
1363	8.63	0.275	0.458333	0.175	0.0666667	0.0166667	0.00833333
1364	8.64	0.266667	0.466667	0.175	0.0666667	0.0166667	0.00833333
1365	8.65	0.266667	0.466667	0.175	0.0666667	0.0166667	0.00833333
1366	8.66	0.258333	0.475	0.175	0.0666667	0.0166667	0.00833333
1367	8.67	0.25	0.483333	0.175	0.0666667	0.0166667	0.00833333
1368	8.68	0.241667	0.483333	0.175	0.075	0.0166667	0.00833333
1369	8.69	0.25	0.483333	0.166667	0.075	0.0166667	0.00833333
1370	8.7	0.25	0.483333	0.166667	0.075	0.0166667	0.00833333
1371	8.71	0.25	0.475	0.166667	0.0833333	0.0166667	0.00833333
1372	8.72	0.25	0.475	0.166667	0.0833333	0.0166667	0.00833333
1373	8.73	0.275	0.466667	0.166667	0.075	0.0166667	0
1374	8.74	0.266667	0.466667	0.166667	0.075	0.025	0
1375	8.75	0.266667	0.458333	0.166667	0.0833333	0.025	0
1376	8.76	0.258333	0.458333	0.166667	0.0916667	0.025	0
1377	8.77	0.283333	0.441667	0.166667	0.0833333	0.025	0
1378	8.78	0.283333	0.433333	0.166667	0.0833333	0.025	0.00833333
1379	8.79	0.25	0.458333	0.166667	0.0916667	0.025	0.00833333
1380	8.8	0.25	0.45	0.166667	0.1	0.025	0.00833333
1381	8.81	0.275	0.425	0.166667	0.1	0.025	0.00833333
1382	8.82	0.266667	0.433333	0.166667	0.1	0.025	0.00833333
1383	8.83	0.283333	0.425	0.166667	0.0916667	0.025	0.00833333
1384	8.84	0.3	0.425	0.158333	0.0833333	0.025	0.00833333
1385	8.85	0.308333	0.425	0.158333	0.075	0.025	0.00833333
1386	8.86	0.308333	0.425	0.158333	0.0833333	0.0166667	0.00833333
1387	8.87	0.291667	0.441667	0.158333	0.0833333	0.0166667	0.00833333
1388	8.88	0.3	0.425	0.158333	0.0916667	0.0166667	0.00833333
1389	8.89	0.308333	0.416667	0.158333	0.0916667	0.0166667	0.00833333
1390	8.9	0.291667	0.433333	0.158333	0.0916667	0.0166667	0.00833333
1391	8.91	0.291667	0.433333	0.158333	0.0916667	0.0166667	0.00833333
1392	8.92	0.291667	0.433333	0.158333	0.0916667	0.0166667	0.00833333
1393	8.93	0.283333	0.433333	0.166667	0.0916667	0.0166667	0.00833333
1394	8.94	0.266667	0.441667	0.158333	0.0916667	0.0333333	0.00833333
1395	8.95	0.266667	0.45	0.166667	0.0833333	0.025	0.00833333
1396	8.96	0.266667	0.45	0.158333	0.0833333	0.025	0.0166667
1397	8.97	0.275	0.45	0.158333	0.075	0.025	0.0166667
1398	8.98	0.266667	0.45	0.158333	0.0833333	0.025	0.0166667
1399	8.99	0.258333	0.45	0.158333	0.0916667	0.025	0.0166667
1400	9	0.258333	0.45	0.158333	0.0916667	0.025	0.0166667
1401	9.01	0.25	0.458333	0.166667	0.0833333	0.025	0.0166667
1402	9.02	0.241667	0.466667	0.166667	0.0833333	0.025	0.0166667
1403	9.03	0.25	0.466667	0.166667	0.0833333	0.0166667	0.0166667
1404	9.04	0.258333	0.466667	0.166667	0.075	0.0166667	0.0166667
1405	9.05	0.258333	0.483333	0.166667	0.075	0.00833333	0.00833333
1406	9.06	0.258333	0.483333	0.166667	0.075	0.00833333	0.00833333
1407	9.07	0.258333	0.483333	0.15	0.075	0.0166667	0.0166667
1408	9.08	0.275	0.483333	0.158333	0.0583333	0.0166667	0.00833333
1409	9.09	0.291667	0.483333	0.158333	0.0416667	0.0166667	0.00833333
1410	9.1	0.3	0.475	0.158333	0.0416667	0.0166667	0.00833333
1411	9.11	0.3	0.475	0.15	0.0416667	0.025	0.00833333
1412	9.12	0.316667	0.466667	0.15	0.0416667	0.0166667	0.00833333
1413	9.13	0.325	0.458333	0.15	0.0416667	0.0166667	0.00833333
1414	9.14	0.341667	0.441667	0.15	0.0416667	0.0166667	0.00833333
1415	9.15	0.341667	0.45	0.141667	0.0416667	0.0166667	0.00833333
1416	9.16	0.316667	0.466667	0.141667	0.0416667	0.0166667	0.0166667
1417	9.17	0.308333	0.466667	0.141667	0.0416667	0.025	0.0166667
1418	9.18	0.3	0.466667	0.141667	0.0416667	0.025	0.025
1419	9.19	0.283333	0.475	0.158333	0.0416667	0.0166667	0.025
1420	9.2	0.283333	0.475	0.158333	0.0416667	0.0166667	0.025
1421	9.21	0.275	0.491667	0.158333	0.0416667	0.0166667	0.0166667
1422	9.22	0.3	0.475	0.158333	0.0333333	0.0166667	0.0166667
1423	9.23	0.3	0.475	0.158333	0.0333333	0.0166667	0.0166667
1424	9.24	0.3	0.475	0.158333	0.0333333	0.0166667	0.0166667
1425	9.25	0.3	0.475	0.166667	0.0333333	0.0166667	0.00833333
1426	9.26	0.291667	0.475	0.166667	0.0416667	0.0166667	0.00833333
1427	9.27	0.316667	0.483333	0.15	0.0333333	0.0166667	0
1428	9.28	0.325	0.475	0.141667	0.0333333	0.0166667	0.00833333
1429	9.29	0.325	0.483333	0.141667	0.025	0.0166667	0.00833333
1430	9.3	0.333333	0.483333	0.141667	0.0166667	0.0166667	0.00833333
1431	9.31	0.325	0.491667	0.141667	0.0166667	0.0166667	0.00833333
1432	9.32	0.333333	0.483333	0.141667	0.0166667	0.0166667	0.00833333
1433	9.33	0.325	0.491667	0.141667	0.0166667	0.0166667	0.00833333
1434	9.34	0.308333	0.491667	0.15	0.0166667	0.025	0.00833333
1435	9.35	0.283333	0.5	0.15	0.0333333	0.025	0.00833333
1436	9.36	0.291667	0.491667	0.166667	0.0333333	0.0166667	0
1437	9.37	0.291667	0.491667	0.166667	0.0333333	0.0166667	0
1438	9.38	0.291667	0.491667	0.166667	0.0333333	0.0166667	0
1439	9.39	0.3	0.483333	0.166667	0.0333333	0.0166667	0
1440	9.4	0.308333	0.475	0.158333	0.0333333	0.0166667	0.00833333
1441	9.41	0.325	0.458333	0.166667	0.0333333	0.00833333	0.00833333
1442	9.42	0.308333	0.475	0.166667	0.0333333	0.00833333	0.00833333
1443	9.43	0.308333	0.475	0.166667	0.0333333	0.00833333	0.00833333
1444	9.44	0.3	0.466667	0.175	0.0416667	0.00833333	0.00833333
1445	9.45	0.308333	0.458333	0.175	0.0416667	0.00833333	0.00833333
1446	9.46	0.316667	0.458333	0.175	0.0333333	0.00833333	0.00833333
1447	9.47	0.308333	0.466667	0.175	0.0333333	0.00833333	0.00833333
1448	9.48	0.308333	0.475	0.158333	0.0333333	0.0166667	0.00833333
1449	9.49	0.316667	0.475	0.166667	0.0333333	0.00833333	0
1450	9.5	0.308333	0.483333	0.166667	0.0333333	0.00833333	0
1451	9.51	0.291667	0.5	0.158333	0.0333333	0.0166667	0
1452	9.52	0.283333	0.5	0.158333	0.0416667	0.0166667	0
1453	9.53	0.266667	0.5	0.158333	0.05	0.025	0
1454	9.54	0.266667	0.5	0.158333	0.05	0.025	0
1455	9.55	0.275	0.491667	0.158333	0.05	0.025	0
1456	9.56	0.283333	0.5	0.158333	0.0333333	0.025	0
1457	9.57	0.283333	0.491667	0.158333	0.0333333	0.0333333	0
1458	9.58	0.291667	0.491667	0.158333	0.0333333	0.025	0
1459	9.59	0.291667	0.483333	0.158333	0.0333333	0.025	0.00833333
1460	9.6	0.291667	0.483333	0.158333	0.0333333	0.025	0.00833333
1461	9.61	0.275	0.491667	0.158333	0.0416667	0.025	0.00833333
1462	9.62	0.266667	0.5	0.15	0.05	0.025	0.00833333
1463	9.63	0.266667	0.5	0.15	0.05	0.025	0.00833333
1464	9.64	0.266667	0.483333	0.166667	0.0583333	0.0166667	0.00833333
1465	9.65	0.275	0.466667	0.166667	0.0666667	0.0166667	0.00833333
1466	9.66	0.291667	0.45	0.166667	0.0666667	0.0166667	0.00833333
1467	9.67	0.291667	0.458333	0.166667	0.0666667	0.00833333	0.00833333
1468	9.68	0.291667	0.466667	0.166667	0.0583333	0.00833333	0.00833333
1469	9.69	0.308333	0.458333	0.166667	0.05	0.00833333	0.00833333
1470	9.7	0.308333	0.458333	0.166667	0.05	0.00833333	0.00833333
1471	9.71	0.283333	0.483333	0.166667	0.05	0.00833333	0.00833333
1472	9.72	0.283333	0.483333	0.166667	0.05	0.00833333	0.00833333
1473	9.73	0.291667	0.475	0.166667	0.05	0.00833333	0.00833333
1474	9.74	0.308333	0.458333	0.158333	0.0583333	0.00833333	0.00833333
1475	9.75	0.316667	0.458333	0.158333	0.05	0.00833333	0.00833333
1476	9.76	0.325	0.45	0.158333	0.05	0.00833333	0.00833333
1477	9.77	0.325	0.441667	0.158333	0.05	0.0166667	0.00833333
1478	9.78	0.325	0.441667	0.158333	0.05	0.0166667	0.00833333
1479	9.79	0.333333	0.433333	0.158333	0.05	0.0166667	0.00833333
1480	9.8	0.333333	0.433333	0.158333	0.05	0.0166667	0.00833333
1481	9.81	0.325	0.433333	0.158333	0.05	0.025	0.00833333
1482	9.82	0.325	0.433333	0.158333	0.05	0.025	0.00833333
1483	9.83	0.325	0.441667	0.158333	0.0416667	0.025	0.00833333
1484	9.84	0.316667	0.45	0.158333	0.0416667	0.025	0.00833333
1485	9.85	0.3	0.466667	0.158333	0.0416667	0.025	0.00833333
1486	9.86	0.308333	0.458333	0.158333	0.0416667	0.025	0.00833333
1487	9.87	0.308333	0.45	0.175	0.0416667	0.0166667	0.00833333
1488	9.88	0.316667	0.45	0.166667	0.0333333	0.025	0.00833333
1489	9.89	0.316667	0.45	0.166667	0.0333333	0.025	0.00833333
1490	9.9	0.325	0.458333	0.158333	0.0333333	0.0166667	0.00833333
1491	9.91	0.325	0.458333	0.158333	0.025	0.025	0.00833333
1492	9.92	0.316667	0.458333	0.158333	0.0333333	0.025	0.00833333
1493	9.93	0.308333	0.475	0.158333	0.0333333	0.0166667	0.00833333
1494	9.94	0.3	0.483333	0.158333	0.0333333	0.0166667	0.00833333
1495	9.95	0.283333	0.491667	0.158333	0.0416667	0.0166667	0.00833333
1496	9.96	0.283333	0.491667	0.158333	0.0416667	0.0166667	0.00833333
1497	9.97	0.291667	0.491667	0.15	0.0416667	0.0166667	0.00833333
1498	9.98	0.291667	0.491667	0.158333	0.0416667	0.0166667	0
1499	9.99	0.3	0.483333	0.158333	0.0416667	0.0166667	0

## Sheet: sourcedata_2a_behclass_aDN2
	t	background	walk	rest	back	anterior	posterior
0	-5	0.470588	0.382353	0.0294118	0.0588235	0.0588235	0
1	-4.99	0.470588	0.382353	0.0294118	0.0588235	0.0588235	0
2	-4.98	0.470588	0.382353	0.0588235	0.0294118	0.0588235	0
3	-4.97	0.470588	0.382353	0.0588235	0.0294118	0.0588235	0
4	-4.96	0.470588	0.382353	0.0588235	0.0294118	0.0588235	0
5	-4.95	0.470588	0.382353	0.0588235	0.0294118	0.0588235	0
6	-4.94	0.470588	0.382353	0.0588235	0.0294118	0.0588235	0
7	-4.93	0.5	0.352941	0.0588235	0.0294118	0.0588235	0
8	-4.92	0.470588	0.352941	0.0588235	0.0294118	0.0882353	0
9	-4.91	0.470588	0.352941	0.0588235	0.0294118	0.0882353	0
10	-4.9	0.470588	0.352941	0.0588235	0.0294118	0.0882353	0
11	-4.89	0.5	0.352941	0.0588235	0	0.0882353	0
12	-4.88	0.529412	0.323529	0.0588235	0	0.0882353	0
13	-4.87	0.529412	0.323529	0.0588235	0	0.0882353	0
14	-4.86	0.529412	0.323529	0.0882353	0	0.0588235	0
15	-4.85	0.529412	0.323529	0.0882353	0	0.0588235	0
16	-4.84	0.529412	0.323529	0.0882353	0	0.0588235	0
17	-4.83	0.529412	0.323529	0.0882353	0	0.0588235	0
18	-4.82	0.529412	0.323529	0.0882353	0	0.0588235	0
19	-4.81	0.5	0.323529	0.0882353	0.0294118	0.0588235	0
20	-4.8	0.470588	0.323529	0.117647	0.0294118	0.0588235	0
21	-4.79	0.441176	0.352941	0.117647	0.0294118	0.0588235	0
22	-4.78	0.441176	0.352941	0.117647	0.0294118	0.0588235	0
23	-4.77	0.441176	0.352941	0.0882353	0.0294118	0.0882353	0
24	-4.76	0.441176	0.352941	0.0882353	0.0294118	0.0882353	0
25	-4.75	0.470588	0.323529	0.0882353	0.0294118	0.0882353	0
26	-4.74	0.470588	0.323529	0.0882353	0.0294118	0.0882353	0
27	-4.73	0.470588	0.323529	0.0882353	0.0294118	0.0882353	0
28	-4.72	0.470588	0.323529	0.0882353	0.0294118	0.0882353	0
29	-4.71	0.470588	0.323529	0.0882353	0.0294118	0.0882353	0
30	-4.7	0.441176	0.323529	0.117647	0.0294118	0.0882353	0
31	-4.69	0.470588	0.294118	0.117647	0.0294118	0.0882353	0
32	-4.68	0.470588	0.264706	0.117647	0.0588235	0.0882353	0
33	-4.67	0.411765	0.323529	0.117647	0.0588235	0.0882353	0
34	-4.66	0.382353	0.352941	0.117647	0.0588235	0.0882353	0
35	-4.65	0.382353	0.352941	0.117647	0.0588235	0.0882353	0
36	-4.64	0.382353	0.352941	0.117647	0.0588235	0.0882353	0
37	-4.63	0.352941	0.352941	0.147059	0.0588235	0.0882353	0
38	-4.62	0.352941	0.352941	0.117647	0.0882353	0.0882353	0
39	-4.61	0.294118	0.411765	0.117647	0.0882353	0.0882353	0
40	-4.6	0.264706	0.441176	0.117647	0.0882353	0.0882353	0
41	-4.59	0.235294	0.441176	0.117647	0.117647	0.0882353	0
42	-4.58	0.264706	0.411765	0.117647	0.117647	0.0882353	0
43	-4.57	0.294118	0.411765	0.0882353	0.117647	0.0588235	0.0294118
44	-4.56	0.294118	0.411765	0.0882353	0.117647	0.0588235	0.0294118
45	-4.55	0.294118	0.411765	0.0882353	0.117647	0.0588235	0.0294118
46	-4.54	0.294118	0.411765	0.0882353	0.117647	0.0588235	0.0294118
47	-4.53	0.294118	0.411765	0.0882353	0.117647	0.0588235	0.0294118
48	-4.52	0.294118	0.411765	0.0882353	0.117647	0.0588235	0.0294118
49	-4.51	0.294118	0.411765	0.0882353	0.117647	0.0588235	0.0294118
50	-4.5	0.294118	0.411765	0.0882353	0.117647	0.0588235	0.0294118
51	-4.49	0.294118	0.411765	0.0882353	0.117647	0.0588235	0.0294118
52	-4.48	0.352941	0.382353	0.0882353	0.117647	0.0588235	0
53	-4.47	0.352941	0.382353	0.0882353	0.117647	0.0588235	0
54	-4.46	0.382353	0.382353	0.0588235	0.117647	0.0588235	0
55	-4.45	0.382353	0.382353	0.0588235	0.117647	0.0588235	0
56	-4.44	0.411765	0.352941	0.0588235	0.117647	0.0588235	0
57	-4.43	0.411765	0.352941	0.0588235	0.117647	0.0588235	0
58	-4.42	0.411765	0.352941	0.0588235	0.117647	0.0588235	0
59	-4.41	0.382353	0.382353	0.0588235	0.117647	0.0588235	0
60	-4.4	0.411765	0.382353	0.0588235	0.0882353	0.0588235	0
61	-4.39	0.411765	0.382353	0.0588235	0.0882353	0.0588235	0
62	-4.38	0.441176	0.382353	0.0588235	0.0588235	0.0588235	0
63	-4.37	0.411765	0.411765	0.0588235	0.0588235	0.0588235	0
64	-4.36	0.441176	0.411765	0.0588235	0.0588235	0.0294118	0
65	-4.35	0.441176	0.411765	0.0588235	0.0588235	0.0294118	0
66	-4.34	0.411765	0.441176	0.0588235	0.0588235	0.0294118	0
67	-4.33	0.411765	0.441176	0.0588235	0.0588235	0.0294118	0
68	-4.32	0.441176	0.441176	0.0588235	0.0294118	0.0294118	0
69	-4.31	0.441176	0.441176	0.0588235	0.0294118	0.0294118	0
70	-4.3	0.441176	0.441176	0.0588235	0.0294118	0.0294118	0
71	-4.29	0.5	0.411765	0.0588235	0	0.0294118	0
72	-4.28	0.529412	0.382353	0.0588235	0	0.0294118	0
73	-4.27	0.529412	0.382353	0.0588235	0	0.0294118	0
74	-4.26	0.5	0.411765	0.0588235	0	0.0294118	0
75	-4.25	0.470588	0.441176	0.0588235	0	0.0294118	0
76	-4.24	0.441176	0.441176	0.0588235	0	0.0588235	0
77	-4.23	0.411765	0.470588	0.0588235	0	0.0588235	0
78	-4.22	0.382353	0.470588	0.0588235	0.0294118	0.0588235	0
79	-4.21	0.411765	0.441176	0.0588235	0.0294118	0.0588235	0
80	-4.2	0.411765	0.441176	0.0588235	0.0294118	0.0588235	0
81	-4.19	0.411765	0.441176	0.0882353	0.0294118	0.0294118	0
82	-4.18	0.411765	0.441176	0.0882353	0.0294118	0.0294118	0
83	-4.17	0.411765	0.441176	0.0882353	0.0294118	0.0294118	0
84	-4.16	0.441176	0.441176	0.0588235	0.0294118	0.0294118	0
85	-4.15	0.441176	0.470588	0.0294118	0.0294118	0.0294118	0
86	-4.14	0.411765	0.5	0.0294118	0.0294118	0.0294118	0
87	-4.13	0.411765	0.5	0.0294118	0	0.0588235	0
88	-4.12	0.411765	0.5	0.0294118	0	0.0588235	0
89	-4.11	0.411765	0.5	0.0294118	0	0.0588235	0
90	-4.1	0.382353	0.529412	0.0294118	0	0.0588235	0
91	-4.09	0.382353	0.529412	0.0294118	0	0.0588235	0
92	-4.08	0.382353	0.529412	0.0294118	0	0.0588235	0
93	-4.07	0.382353	0.529412	0.0294118	0	0.0588235	0
94	-4.06	0.382353	0.529412	0.0294118	0	0.0588235	0
95	-4.05	0.323529	0.588235	0.0294118	0	0.0588235	0
96	-4.04	0.352941	0.558824	0.0294118	0	0.0588235	0
97	-4.03	0.352941	0.558824	0	0	0.0882353	0
98	-4.02	0.352941	0.558824	0	0	0.0882353	0
99	-4.01	0.352941	0.558824	0	0	0.0882353	0
100	-4	0.382353	0.558824	0	0	0.0588235	0
101	-3.99	0.411765	0.529412	0	0	0.0588235	0
102	-3.98	0.411765	0.529412	0	0	0.0588235	0
103	-3.97	0.382353	0.558824	0	0	0.0588235	0
104	-3.96	0.382353	0.558824	0	0	0.0588235	0
105	-3.95	0.411765	0.529412	0	0	0.0588235	0
106	-3.94	0.5	0.5	0	0	0	0
107	-3.93	0.5	0.5	0	0	0	0
108	-3.92	0.470588	0.5	0.0294118	0	0	0
109	-3.91	0.441176	0.5	0.0588235	0	0	0
110	-3.9	0.441176	0.5	0.0588235	0	0	0
111	-3.89	0.411765	0.5	0.0588235	0.0294118	0	0
112	-3.88	0.411765	0.5	0.0588235	0.0294118	0	0
113	-3.87	0.411765	0.5	0.0588235	0.0294118	0	0
114	-3.86	0.411765	0.5	0.0588235	0.0294118	0	0
115	-3.85	0.441176	0.470588	0.0588235	0.0294118	0	0
116	-3.84	0.441176	0.470588	0.0588235	0.0294118	0	0
117	-3.83	0.441176	0.470588	0.0588235	0.0294118	0	0
118	-3.82	0.441176	0.470588	0.0588235	0.0294118	0	0
119	-3.81	0.411765	0.470588	0.0588235	0.0588235	0	0
120	-3.8	0.441176	0.441176	0.0588235	0.0588235	0	0
121	-3.79	0.441176	0.441176	0.0588235	0.0588235	0	0
122	-3.78	0.441176	0.441176	0.0588235	0.0588235	0	0
123	-3.77	0.441176	0.441176	0.0588235	0.0588235	0	0
124	-3.76	0.441176	0.441176	0.0588235	0.0588235	0	0
125	-3.75	0.352941	0.441176	0.0588235	0.0882353	0.0294118	0.0294118
126	-3.74	0.352941	0.441176	0.0588235	0.0882353	0.0294118	0.0294118
127	-3.73	0.352941	0.441176	0.0588235	0.0882353	0.0294118	0.0294118
128	-3.72	0.352941	0.441176	0.0588235	0.0882353	0.0294118	0.0294118
129	-3.71	0.323529	0.470588	0.0588235	0.0882353	0.0294118	0.0294118
130	-3.7	0.323529	0.470588	0.0588235	0.0882353	0.0294118	0.0294118
131	-3.69	0.323529	0.470588	0.0588235	0.0882353	0.0294118	0.0294118
132	-3.68	0.352941	0.441176	0.0588235	0.0882353	0.0294118	0.0294118
133	-3.67	0.382353	0.411765	0.0588235	0.0882353	0.0294118	0.0294118
134	-3.66	0.382353	0.411765	0.0588235	0.0882353	0.0294118	0.0294118
135	-3.65	0.382353	0.411765	0.0588235	0.0882353	0.0294118	0.0294118
136	-3.64	0.411765	0.411765	0.0294118	0.0882353	0.0294118	0.0294118
137	-3.63	0.411765	0.411765	0.0294118	0.0882353	0.0294118	0.0294118
138	-3.62	0.382353	0.411765	0.0294118	0.0882353	0.0588235	0.0294118
139	-3.61	0.411765	0.382353	0.0294118	0.0882353	0.0588235	0.0294118
140	-3.6	0.411765	0.382353	0.0294118	0.0882353	0.0588235	0.0294118
141	-3.59	0.411765	0.382353	0.0294118	0.0882353	0.0588235	0.0294118
142	-3.58	0.382353	0.411765	0.0294118	0.0882353	0.0588235	0.0294118
143	-3.57	0.382353	0.411765	0.0294118	0.0882353	0.0588235	0.0294118
144	-3.56	0.411765	0.382353	0.0294118	0.0882353	0.0588235	0.0294118
145	-3.55	0.382353	0.382353	0.0294118	0.0882353	0.0588235	0.0588235
146	-3.54	0.382353	0.382353	0.0294118	0.0882353	0.0588235	0.0588235
147	-3.53	0.411765	0.382353	0.0294118	0.0882353	0.0588235	0.0294118
148	-3.52	0.411765	0.382353	0.0294118	0.0882353	0.0588235	0.0294118
149	-3.51	0.441176	0.352941	0.0294118	0.0882353	0.0588235	0.0294118
150	-3.5	0.441176	0.352941	0.0294118	0.0882353	0.0588235	0.0294118
151	-3.49	0.441176	0.352941	0.0294118	0.0882353	0.0588235	0.0294118
152	-3.48	0.411765	0.382353	0.0294118	0.0882353	0.0588235	0.0294118
153	-3.47	0.411765	0.382353	0.0294118	0.0882353	0.0588235	0.0294118
154	-3.46	0.411765	0.411765	0.0294118	0.0588235	0.0588235	0.0294118
155	-3.45	0.352941	0.470588	0.0294118	0.0588235	0.0588235	0.0294118
156	-3.44	0.382353	0.441176	0.0294118	0.0588235	0.0588235	0.0294118
157	-3.43	0.352941	0.470588	0.0294118	0.0588235	0.0588235	0.0294118
158	-3.42	0.352941	0.470588	0.0294118	0.0588235	0.0588235	0.0294118
159	-3.41	0.382353	0.441176	0.0294118	0.0588235	0.0588235	0.0294118
160	-3.4	0.382353	0.441176	0.0294118	0.0588235	0.0588235	0.0294118
161	-3.39	0.382353	0.441176	0.0294118	0.0588235	0.0588235	0.0294118
162	-3.38	0.352941	0.441176	0.0588235	0.0588235	0.0588235	0.0294118
163	-3.37	0.352941	0.441176	0.0588235	0.0588235	0.0588235	0.0294118
164	-3.36	0.352941	0.441176	0.0588235	0.0588235	0.0588235	0.0294118
165	-3.35	0.382353	0.411765	0.0588235	0.0588235	0.0588235	0.0294118
166	-3.34	0.382353	0.411765	0.0588235	0.0588235	0.0588235	0.0294118
167	-3.33	0.382353	0.441176	0.0588235	0.0294118	0.0588235	0.0294118
168	-3.32	0.382353	0.441176	0.0588235	0.0294118	0.0588235	0.0294118
169	-3.31	0.411765	0.411765	0.0882353	0.0294118	0.0294118	0.0294118
170	-3.3	0.382353	0.441176	0.0882353	0.0294118	0.0294118	0.0294118
171	-3.29	0.382353	0.441176	0.0882353	0.0294118	0.0294118	0.0294118
172	-3.28	0.382353	0.441176	0.0882353	0.0294118	0.0294118	0.0294118
173	-3.27	0.382353	0.441176	0.0882353	0.0294118	0.0294118	0.0294118
174	-3.26	0.382353	0.441176	0.0882353	0.0294118	0.0294118	0.0294118
175	-3.25	0.382353	0.441176	0.0882353	0.0294118	0.0294118	0.0294118
176	-3.24	0.382353	0.441176	0.0882353	0.0294118	0.0294118	0.0294118
177	-3.23	0.352941	0.470588	0.117647	0.0294118	0.0294118	0
178	-3.22	0.352941	0.470588	0.117647	0.0294118	0.0294118	0
179	-3.21	0.382353	0.470588	0.117647	0.0294118	0	0
180	-3.2	0.382353	0.470588	0.117647	0.0294118	0	0
181	-3.19	0.382353	0.470588	0.117647	0.0294118	0	0
182	-3.18	0.382353	0.470588	0.117647	0.0294118	0	0
183	-3.17	0.352941	0.5	0.117647	0.0294118	0	0
184	-3.16	0.352941	0.5	0.117647	0.0294118	0	0
185	-3.15	0.352941	0.5	0.117647	0.0294118	0	0
186	-3.14	0.352941	0.5	0.117647	0.0294118	0	0
187	-3.13	0.352941	0.5	0.117647	0.0294118	0	0
188	-3.12	0.382353	0.470588	0.117647	0.0294118	0	0
189	-3.11	0.382353	0.470588	0.117647	0.0294118	0	0
190	-3.1	0.382353	0.470588	0.117647	0.0294118	0	0
191	-3.09	0.382353	0.470588	0.117647	0.0294118	0	0
192	-3.08	0.382353	0.470588	0.117647	0.0294118	0	0
193	-3.07	0.382353	0.470588	0.117647	0.0294118	0	0
194	-3.06	0.352941	0.5	0.117647	0.0294118	0	0
195	-3.05	0.323529	0.5	0.117647	0.0294118	0	0.0294118
196	-3.04	0.323529	0.5	0.117647	0.0294118	0	0.0294118
197	-3.03	0.294118	0.529412	0.117647	0.0294118	0	0.0294118
198	-3.02	0.294118	0.529412	0.117647	0.0294118	0	0.0294118
199	-3.01	0.323529	0.5	0.117647	0.0294118	0	0.0294118
200	-3	0.323529	0.5	0.117647	0.0294118	0	0.0294118
201	-2.99	0.352941	0.5	0.117647	0	0	0.0294118
202	-2.98	0.352941	0.5	0.117647	0	0	0.0294118
203	-2.97	0.352941	0.5	0.117647	0	0	0.0294118
204	-2.96	0.352941	0.5	0.117647	0	0	0.0294118
205	-2.95	0.323529	0.5	0.117647	0	0.0294118	0.0294118
206	-2.94	0.323529	0.529412	0.117647	0	0.0294118	0
207	-2.93	0.323529	0.529412	0.117647	0	0.0294118	0
208	-2.92	0.294118	0.558824	0.117647	0	0.0294118	0
209	-2.91	0.294118	0.558824	0.117647	0	0.0294118	0
210	-2.9	0.294118	0.558824	0.117647	0	0.0294118	0
211	-2.89	0.264706	0.588235	0.117647	0	0.0294118	0
212	-2.88	0.264706	0.588235	0.117647	0	0.0294118	0
213	-2.87	0.264706	0.588235	0.117647	0	0.0294118	0
214	-2.86	0.264706	0.588235	0.117647	0	0.0294118	0
215	-2.85	0.264706	0.588235	0.117647	0	0.0294118	0
216	-2.84	0.264706	0.588235	0.117647	0	0.0294118	0
217	-2.83	0.264706	0.588235	0.117647	0	0.0294118	0
218	-2.82	0.264706	0.588235	0.117647	0	0.0294118	0
219	-2.81	0.264706	0.588235	0.117647	0	0.0294118	0
220	-2.8	0.294118	0.588235	0.0882353	0	0.0294118	0
221	-2.79	0.264706	0.617647	0.0882353	0	0.0294118	0
222	-2.78	0.264706	0.617647	0.0882353	0	0.0294118	0
223	-2.77	0.294118	0.588235	0.0882353	0	0.0294118	0
224	-2.76	0.294118	0.588235	0.0882353	0	0.0294118	0
225	-2.75	0.294118	0.588235	0.0882353	0	0.0294118	0
226	-2.74	0.294118	0.588235	0.0882353	0	0.0294118	0
227	-2.73	0.294118	0.588235	0.0882353	0	0.0294118	0
228	-2.72	0.294118	0.588235	0.0882353	0	0.0294118	0
229	-2.71	0.294118	0.588235	0.0882353	0	0.0294118	0
230	-2.7	0.294118	0.588235	0.0882353	0	0.0294118	0
231	-2.69	0.323529	0.558824	0.0882353	0	0.0294118	0
232	-2.68	0.323529	0.558824	0.0882353	0	0.0294118	0
233	-2.67	0.352941	0.529412	0.0882353	0	0.0294118	0
234	-2.66	0.382353	0.5	0.0882353	0	0.0294118	0
235	-2.65	0.382353	0.5	0.0882353	0	0.0294118	0
236	-2.64	0.382353	0.5	0.0882353	0	0.0294118	0
237	-2.63	0.411765	0.470588	0.0882353	0	0.0294118	0
238	-2.62	0.411765	0.470588	0.0882353	0	0.0294118	0
239	-2.61	0.411765	0.470588	0.0882353	0	0.0294118	0
240	-2.6	0.411765	0.470588	0.0882353	0	0.0294118	0
241	-2.59	0.411765	0.470588	0.0882353	0	0.0294118	0
242	-2.58	0.411765	0.470588	0.0882353	0	0.0294118	0
243	-2.57	0.441176	0.441176	0.0882353	0	0.0294118	0
244	-2.56	0.441176	0.441176	0.0882353	0	0.0294118	0
245	-2.55	0.470588	0.411765	0.0882353	0	0.0294118	0
246	-2.54	0.411765	0.411765	0.0882353	0.0588235	0.0294118	0
247	-2.53	0.411765	0.411765	0.0882353	0.0588235	0.0294118	0
248	-2.52	0.470588	0.352941	0.0882353	0.0588235	0.0294118	0
249	-2.51	0.470588	0.352941	0.0882353	0.0588235	0.0294118	0
250	-2.5	0.470588	0.352941	0.0882353	0.0588235	0.0294118	0
251	-2.49	0.5	0.323529	0.0882353	0.0588235	0.0294118	0
252	-2.48	0.5	0.323529	0.0882353	0.0588235	0.0294118	0
253	-2.47	0.5	0.352941	0.0588235	0.0588235	0.0294118	0
254	-2.46	0.5	0.352941	0.0588235	0.0588235	0.0294118	0
255	-2.45	0.441176	0.382353	0.0588235	0.0882353	0.0294118	0
256	-2.44	0.441176	0.382353	0.0588235	0.0882353	0.0294118	0
257	-2.43	0.441176	0.382353	0.0588235	0.0882353	0.0294118	0
258	-2.42	0.441176	0.382353	0.0588235	0.0882353	0.0294118	0
259	-2.41	0.441176	0.382353	0.0588235	0.0882353	0.0294118	0
260	-2.4	0.441176	0.382353	0.0588235	0.0882353	0.0294118	0
261	-2.39	0.411765	0.382353	0.0588235	0.117647	0.0294118	0
262	-2.38	0.411765	0.382353	0.0294118	0.117647	0.0294118	0.0294118
263	-2.37	0.441176	0.352941	0.0294118	0.117647	0.0294118	0.0294118
264	-2.36	0.441176	0.352941	0.0294118	0.117647	0.0294118	0.0294118
265	-2.35	0.441176	0.382353	0.0294118	0.117647	0.0294118	0
266	-2.34	0.441176	0.382353	0.0294118	0.117647	0.0294118	0
267	-2.33	0.411765	0.411765	0.0294118	0.117647	0.0294118	0
268	-2.32	0.441176	0.411765	0.0294118	0.0882353	0.0294118	0
269	-2.31	0.411765	0.441176	0.0294118	0.0882353	0.0294118	0
270	-2.3	0.411765	0.441176	0.0294118	0.0882353	0.0294118	0
271	-2.29	0.411765	0.441176	0.0294118	0.0882353	0.0294118	0
272	-2.28	0.382353	0.470588	0.0294118	0.0882353	0.0294118	0
273	-2.27	0.470588	0.470588	0.0294118	0	0.0294118	0
274	-2.26	0.470588	0.470588	0.0294118	0	0.0294118	0
275	-2.25	0.441176	0.470588	0.0294118	0.0294118	0.0294118	0
276	-2.24	0.441176	0.470588	0.0294118	0.0294118	0.0294118	0
277	-2.23	0.382353	0.529412	0.0294118	0.0294118	0.0294118	0
278	-2.22	0.382353	0.529412	0.0294118	0.0294118	0.0294118	0
279	-2.21	0.382353	0.529412	0.0294118	0.0294118	0.0294118	0
280	-2.2	0.382353	0.529412	0.0294118	0.0294118	0.0294118	0
281	-2.19	0.323529	0.588235	0.0294118	0.0294118	0.0294118	0
282	-2.18	0.323529	0.588235	0.0294118	0.0294118	0.0294118	0
283	-2.17	0.323529	0.588235	0.0294118	0.0294118	0.0294118	0
284	-2.16	0.323529	0.588235	0.0294118	0.0294118	0.0294118	0
285	-2.15	0.323529	0.588235	0.0294118	0.0294118	0.0294118	0
286	-2.14	0.294118	0.617647	0.0294118	0.0294118	0.0294118	0
287	-2.13	0.294118	0.617647	0.0294118	0.0294118	0.0294118	0
288	-2.12	0.264706	0.647059	0.0294118	0.0294118	0.0294118	0
289	-2.11	0.294118	0.617647	0.0294118	0.0294118	0.0294118	0
290	-2.1	0.294118	0.617647	0.0294118	0.0294118	0.0294118	0
291	-2.09	0.264706	0.647059	0.0294118	0.0294118	0.0294118	0
292	-2.08	0.294118	0.617647	0.0294118	0.0294118	0.0294118	0
293	-2.07	0.294118	0.617647	0.0294118	0.0294118	0.0294118	0
294	-2.06	0.294118	0.617647	0.0294118	0.0294118	0.0294118	0
295	-2.05	0.264706	0.647059	0.0294118	0.0294118	0.0294118	0
296	-2.04	0.323529	0.617647	0.0294118	0.0294118	0	0
297	-2.03	0.323529	0.617647	0.0294118	0.0294118	0	0
298	-2.02	0.323529	0.617647	0.0294118	0.0294118	0	0
299	-2.01	0.352941	0.588235	0.0294118	0.0294118	0	0
300	-2	0.352941	0.588235	0.0294118	0.0294118	0	0
301	-1.99	0.352941	0.588235	0.0294118	0.0294118	0	0
302	-1.98	0.352941	0.588235	0.0294118	0.0294118	0	0
303	-1.97	0.352941	0.588235	0.0294118	0.0294118	0	0
304	-1.96	0.352941	0.588235	0.0294118	0.0294118	0	0
305	-1.95	0.352941	0.588235	0.0294118	0.0294118	0	0
306	-1.94	0.352941	0.588235	0.0294118	0.0294118	0	0
307	-1.93	0.411765	0.558824	0.0294118	0	0	0
308	-1.92	0.382353	0.588235	0.0294118	0	0	0
309	-1.91	0.382353	0.588235	0.0294118	0	0	0
310	-1.9	0.352941	0.617647	0.0294118	0	0	0
311	-1.89	0.382353	0.588235	0.0294118	0	0	0
312	-1.88	0.323529	0.647059	0.0294118	0	0	0
313	-1.87	0.323529	0.647059	0.0294118	0	0	0
314	-1.86	0.323529	0.647059	0.0294118	0	0	0
315	-1.85	0.294118	0.676471	0.0294118	0	0	0
316	-1.84	0.264706	0.705882	0.0294118	0	0	0
317	-1.83	0.264706	0.705882	0.0294118	0	0	0
318	-1.82	0.264706	0.705882	0.0294118	0	0	0
319	-1.81	0.294118	0.676471	0.0294118	0	0	0
320	-1.8	0.294118	0.676471	0.0294118	0	0	0
321	-1.79	0.323529	0.647059	0.0294118	0	0	0
322	-1.78	0.323529	0.647059	0.0294118	0	0	0
323	-1.77	0.323529	0.647059	0.0294118	0	0	0
324	-1.76	0.323529	0.647059	0.0294118	0	0	0
325	-1.75	0.294118	0.647059	0.0294118	0.0294118	0	0
326	-1.74	0.323529	0.617647	0.0294118	0.0294118	0	0
327	-1.73	0.323529	0.617647	0.0294118	0.0294118	0	0
328	-1.72	0.323529	0.617647	0.0294118	0.0294118	0	0
329	-1.71	0.323529	0.617647	0.0294118	0.0294118	0	0
330	-1.7	0.323529	0.617647	0.0294118	0.0294118	0	0
331	-1.69	0.323529	0.617647	0.0294118	0.0294118	0	0
332	-1.68	0.323529	0.617647	0.0294118	0.0294118	0	0
333	-1.67	0.352941	0.588235	0.0294118	0.0294118	0	0
334	-1.66	0.382353	0.558824	0.0294118	0.0294118	0	0
335	-1.65	0.382353	0.558824	0.0294118	0.0294118	0	0
336	-1.64	0.382353	0.558824	0.0294118	0.0294118	0	0
337	-1.63	0.382353	0.558824	0.0294118	0.0294118	0	0
338	-1.62	0.382353	0.529412	0.0588235	0.0294118	0	0
339	-1.61	0.382353	0.529412	0.0588235	0.0294118	0	0
340	-1.6	0.382353	0.558824	0.0294118	0.0294118	0	0
341	-1.59	0.382353	0.558824	0.0294118	0.0294118	0	0
342	-1.58	0.382353	0.558824	0.0294118	0.0294118	0	0
343	-1.57	0.352941	0.558824	0.0294118	0.0588235	0	0
344	-1.56	0.382353	0.529412	0.0294118	0.0588235	0	0
345	-1.55	0.411765	0.529412	0.0294118	0.0294118	0	0
346	-1.54	0.5	0.441176	0.0294118	0.0294118	0	0
347	-1.53	0.5	0.441176	0	0.0294118	0.0294118	0
348	-1.52	0.5	0.441176	0	0.0294118	0.0294118	0
349	-1.51	0.5	0.441176	0	0.0294118	0.0294118	0
350	-1.5	0.411765	0.529412	0	0.0294118	0.0294118	0
351	-1.49	0.382353	0.529412	0	0.0588235	0.0294118	0
352	-1.48	0.352941	0.558824	0	0.0588235	0.0294118	0
353	-1.47	0.352941	0.558824	0	0.0588235	0.0294118	0
354	-1.46	0.352941	0.558824	0	0.0588235	0.0294118	0
355	-1.45	0.352941	0.558824	0	0.0588235	0.0294118	0
356	-1.44	0.382353	0.558824	0	0.0588235	0	0
357	-1.43	0.411765	0.529412	0	0.0588235	0	0
358	-1.42	0.441176	0.5	0	0.0588235	0	0
359	-1.41	0.441176	0.5	0	0.0588235	0	0
360	-1.4	0.441176	0.5	0	0.0588235	0	0
361	-1.39	0.470588	0.470588	0	0.0588235	0	0
362	-1.38	0.441176	0.5	0	0.0588235	0	0
363	-1.37	0.411765	0.5	0	0.0588235	0.0294118	0
364	-1.36	0.411765	0.5	0	0.0588235	0.0294118	0
365	-1.35	0.411765	0.5	0	0.0588235	0.0294118	0
366	-1.34	0.441176	0.470588	0	0.0588235	0.0294118	0
367	-1.33	0.411765	0.5	0	0.0588235	0.0294118	0
368	-1.32	0.382353	0.5	0	0.0882353	0.0294118	0
369	-1.31	0.382353	0.5	0	0.0882353	0.0294118	0
370	-1.3	0.382353	0.5	0	0.0882353	0.0294118	0
371	-1.29	0.352941	0.5	0	0.117647	0.0294118	0
372	-1.28	0.352941	0.5	0	0.117647	0.0294118	0
373	-1.27	0.323529	0.529412	0	0.117647	0.0294118	0
374	-1.26	0.323529	0.529412	0	0.117647	0.0294118	0
375	-1.25	0.323529	0.529412	0	0.117647	0.0294118	0
376	-1.24	0.352941	0.529412	0	0.117647	0	0
377	-1.23	0.382353	0.529412	0	0.0882353	0	0
378	-1.22	0.441176	0.5	0	0.0588235	0	0
379	-1.21	0.441176	0.5	0	0.0588235	0	0
380	-1.2	0.441176	0.5	0	0.0588235	0	0
381	-1.19	0.411765	0.529412	0	0.0588235	0	0
382	-1.18	0.411765	0.529412	0	0.0588235	0	0
383	-1.17	0.411765	0.529412	0	0.0588235	0	0
384	-1.16	0.352941	0.558824	0	0.0882353	0	0
385	-1.15	0.323529	0.588235	0	0.0882353	0	0
386	-1.14	0.323529	0.588235	0	0.0882353	0	0
387	-1.13	0.323529	0.588235	0	0.0882353	0	0
388	-1.12	0.323529	0.588235	0	0.0882353	0	0
389	-1.11	0.323529	0.588235	0	0.0882353	0	0
390	-1.1	0.323529	0.588235	0	0.0882353	0	0
391	-1.09	0.323529	0.588235	0	0.0882353	0	0
392	-1.08	0.352941	0.558824	0	0.0882353	0	0
393	-1.07	0.352941	0.558824	0	0.0882353	0	0
394	-1.06	0.352941	0.558824	0	0.0882353	0	0
395	-1.05	0.441176	0.529412	0	0.0294118	0	0
396	-1.04	0.441176	0.529412	0	0.0294118	0	0
397	-1.03	0.470588	0.5	0	0.0294118	0	0
398	-1.02	0.441176	0.529412	0	0.0294118	0	0
399	-1.01	0.411765	0.558824	0	0.0294118	0	0
400	-1	0.411765	0.558824	0	0.0294118	0	0
401	-0.99	0.382353	0.588235	0	0.0294118	0	0
402	-0.98	0.382353	0.588235	0	0.0294118	0	0
403	-0.97	0.352941	0.617647	0	0.0294118	0	0
404	-0.96	0.352941	0.617647	0	0.0294118	0	0
405	-0.95	0.352941	0.617647	0	0.0294118	0	0
406	-0.94	0.382353	0.617647	0	0	0	0
407	-0.93	0.382353	0.617647	0	0	0	0
408	-0.92	0.382353	0.617647	0	0	0	0
409	-0.91	0.352941	0.647059	0	0	0	0
410	-0.9	0.323529	0.676471	0	0	0	0
411	-0.89	0.294118	0.705882	0	0	0	0
412	-0.88	0.294118	0.705882	0	0	0	0
413	-0.87	0.294118	0.705882	0	0	0	0
414	-0.86	0.264706	0.735294	0	0	0	0
415	-0.85	0.264706	0.735294	0	0	0	0
416	-0.84	0.205882	0.794118	0	0	0	0
417	-0.83	0.205882	0.794118	0	0	0	0
418	-0.82	0.205882	0.794118	0	0	0	0
419	-0.81	0.205882	0.794118	0	0	0	0
420	-0.8	0.205882	0.794118	0	0	0	0
421	-0.79	0.147059	0.852941	0	0	0	0
422	-0.78	0.147059	0.852941	0	0	0	0
423	-0.77	0.147059	0.852941	0	0	0	0
424	-0.76	0.147059	0.852941	0	0	0	0
425	-0.75	0.147059	0.852941	0	0	0	0
426	-0.74	0.117647	0.882353	0	0	0	0
427	-0.73	0.117647	0.882353	0	0	0	0
428	-0.72	0.117647	0.882353	0	0	0	0
429	-0.71	0.117647	0.882353	0	0	0	0
430	-0.7	0.117647	0.882353	0	0	0	0
431	-0.69	0.0882353	0.911765	0	0	0	0
432	-0.68	0.0588235	0.941176	0	0	0	0
433	-0.67	0.0294118	0.970588	0	0	0	0
434	-0.66	0.0294118	0.970588	0	0	0	0
435	-0.65	0.0294118	0.970588	0	0	0	0
436	-0.64	0.0294118	0.970588	0	0	0	0
437	-0.63	0.0294118	0.970588	0	0	0	0
438	-0.62	0.0294118	0.970588	0	0	0	0
439	-0.61	0.0294118	0.970588	0	0	0	0
440	-0.6	0.0294118	0.970588	0	0	0	0
441	-0.59	0.0294118	0.970588	0	0	0	0
442	-0.58	0.0588235	0.941176	0	0	0	0
443	-0.57	0.0882353	0.911765	0	0	0	0
444	-0.56	0.0882353	0.911765	0	0	0	0
445	-0.55	0.0882353	0.911765	0	0	0	0
446	-0.54	0.117647	0.882353	0	0	0	0
447	-0.53	0.117647	0.882353	0	0	0	0
448	-0.52	0.117647	0.882353	0	0	0	0
449	-0.51	0.117647	0.882353	0	0	0	0
450	-0.5	0.147059	0.852941	0	0	0	0
451	-0.49	0.176471	0.823529	0	0	0	0
452	-0.48	0.205882	0.794118	0	0	0	0
453	-0.47	0.235294	0.764706	0	0	0	0
454	-0.46	0.235294	0.764706	0	0	0	0
455	-0.45	0.264706	0.735294	0	0	0	0
456	-0.44	0.294118	0.705882	0	0	0	0
457	-0.43	0.294118	0.705882	0	0	0	0
458	-0.42	0.264706	0.705882	0	0	0.0294118	0
459	-0.41	0.294118	0.676471	0	0	0.0294118	0
460	-0.4	0.294118	0.676471	0	0	0.0294118	0
461	-0.39	0.294118	0.676471	0	0	0.0294118	0
462	-0.38	0.294118	0.676471	0	0	0.0294118	0
463	-0.37	0.294118	0.676471	0	0	0.0294118	0
464	-0.36	0.323529	0.647059	0	0	0.0294118	0
465	-0.35	0.352941	0.617647	0	0	0.0294118	0
466	-0.34	0.323529	0.647059	0	0	0.0294118	0
467	-0.33	0.294118	0.647059	0	0.0294118	0.0294118	0
468	-0.32	0.294118	0.647059	0	0.0294118	0.0294118	0
469	-0.31	0.382353	0.558824	0	0.0294118	0.0294118	0
470	-0.3	0.382353	0.558824	0	0.0294118	0.0294118	0
471	-0.29	0.352941	0.588235	0	0.0294118	0.0294118	0
472	-0.28	0.382353	0.558824	0	0.0294118	0.0294118	0
473	-0.27	0.352941	0.588235	0	0.0294118	0.0294118	0
474	-0.26	0.352941	0.588235	0	0.0294118	0.0294118	0
475	-0.25	0.352941	0.588235	0	0.0294118	0.0294118	0
476	-0.24	0.382353	0.588235	0	0.0294118	0	0
477	-0.23	0.411765	0.558824	0	0.0294118	0	0
478	-0.22	0.382353	0.588235	0	0.0294118	0	0
479	-0.21	0.382353	0.588235	0	0.0294118	0	0
480	-0.2	0.411765	0.588235	0	0	0	0
481	-0.19	0.411765	0.588235	0	0	0	0
482	-0.18	0.382353	0.617647	0	0	0	0
483	-0.17	0.382353	0.617647	0	0	0	0
484	-0.16	0.382353	0.617647	0	0	0	0
485	-0.15	0.411765	0.588235	0	0	0	0
486	-0.14	0.411765	0.588235	0	0	0	0
487	-0.13	0.382353	0.588235	0	0.0294118	0	0
488	-0.12	0.382353	0.588235	0	0.0294118	0	0
489	-0.11	0.382353	0.588235	0	0.0294118	0	0
490	-0.1	0.411765	0.558824	0	0.0294118	0	0
491	-0.09	0.411765	0.558824	0	0.0294118	0	0
492	-0.08	0.411765	0.558824	0	0.0294118	0	0
493	-0.07	0.411765	0.558824	0	0.0294118	0	0
494	-0.06	0.411765	0.558824	0	0.0294118	0	0
495	-0.05	0.411765	0.558824	0	0.0294118	0	0
496	-0.04	0.411765	0.558824	0	0.0294118	0	0
497	-0.03	0.382353	0.558824	0	0.0588235	0	0
498	-0.02	0.382353	0.558824	0	0.0588235	0	0
499	-0.01	0.411765	0.529412	0	0.0588235	0	0
500	0	0.382353	0.529412	0	0.0882353	0	0
501	0.01	0.382353	0.529412	0	0.0882353	0	0
502	0.02	0.352941	0.558824	0	0.0882353	0	0
503	0.03	0.352941	0.558824	0	0.0882353	0	0
504	0.04	0.382353	0.529412	0	0.0882353	0	0
505	0.05	0.382353	0.529412	0	0.0882353	0	0
506	0.06	0.411765	0.5	0	0.0882353	0	0
507	0.07	0.411765	0.5	0	0.0882353	0	0
508	0.08	0.382353	0.5	0	0.0882353	0.0294118	0
509	0.09	0.382353	0.5	0	0.0882353	0.0294118	0
510	0.1	0.411765	0.470588	0	0.0882353	0.0294118	0
511	0.11	0.411765	0.470588	0	0.0882353	0.0294118	0
512	0.12	0.411765	0.470588	0	0.0882353	0.0294118	0
513	0.13	0.441176	0.441176	0	0.0882353	0.0294118	0
514	0.14	0.441176	0.441176	0	0.0882353	0.0294118	0
515	0.15	0.441176	0.441176	0	0.0882353	0.0294118	0
516	0.16	0.5	0.411765	0	0.0588235	0.0294118	0
517	0.17	0.5	0.411765	0	0.0588235	0.0294118	0
518	0.18	0.5	0.411765	0	0.0588235	0.0294118	0
519	0.19	0.529412	0.382353	0	0.0588235	0.0294118	0
520	0.2	0.558824	0.352941	0	0.0588235	0.0294118	0
521	0.21	0.588235	0.323529	0	0.0588235	0.0294118	0
522	0.22	0.588235	0.323529	0	0.0588235	0.0294118	0
523	0.23	0.617647	0.294118	0	0.0588235	0.0294118	0
524	0.24	0.617647	0.294118	0	0.0588235	0.0294118	0
525	0.25	0.735294	0.205882	0	0.0294118	0.0294118	0
526	0.26	0.794118	0.176471	0	0	0.0294118	0
527	0.27	0.794118	0.176471	0	0	0.0294118	0
528	0.28	0.794118	0.147059	0	0	0.0588235	0
529	0.29	0.823529	0.0882353	0	0	0.0882353	0
530	0.3	0.823529	0.0588235	0	0	0.117647	0
531	0.31	0.823529	0.0588235	0	0	0.117647	0
532	0.32	0.764706	0.0588235	0.0588235	0	0.117647	0
533	0.33	0.764706	0.0588235	0.0588235	0	0.117647	0
534	0.34	0.735294	0.0588235	0.0882353	0	0.117647	0
535	0.35	0.764706	0.0294118	0.0882353	0	0.117647	0
536	0.36	0.794118	0	0.0882353	0	0.117647	0
537	0.37	0.794118	0	0.0882353	0	0.117647	0
538	0.38	0.735294	0	0.0882353	0	0.176471	0
539	0.39	0.705882	0	0.0882353	0	0.205882	0
540	0.4	0.705882	0	0.0882353	0	0.205882	0
541	0.41	0.676471	0	0.0882353	0	0.235294	0
542	0.42	0.676471	0	0.0882353	0	0.235294	0
543	0.43	0.617647	0	0.0882353	0	0.294118	0
544	0.44	0.588235	0	0.0882353	0	0.294118	0.0294118
545	0.45	0.558824	0	0.117647	0	0.294118	0.0294118
546	0.46	0.5	0	0.117647	0	0.352941	0.0294118
547	0.47	0.5	0	0.117647	0	0.352941	0.0294118
548	0.48	0.411765	0	0.117647	0	0.441176	0.0294118
549	0.49	0.382353	0	0.147059	0	0.441176	0.0294118
550	0.5	0.294118	0.0294118	0.235294	0	0.441176	0
551	0.51	0.294118	0.0294118	0.235294	0	0.441176	0
552	0.52	0.264706	0.0294118	0.264706	0	0.441176	0
553	0.53	0.264706	0.0294118	0.264706	0	0.441176	0
554	0.54	0.264706	0.0294118	0.264706	0	0.441176	0
555	0.55	0.264706	0.0294118	0.235294	0	0.470588	0
556	0.56	0.235294	0.0294118	0.264706	0	0.470588	0
557	0.57	0.235294	0.0294118	0.264706	0	0.470588	0
558	0.58	0.235294	0.0294118	0.264706	0	0.470588	0
559	0.59	0.235294	0.0294118	0.264706	0	0.470588	0
560	0.6	0.235294	0.0294118	0.264706	0	0.470588	0
561	0.61	0.205882	0.0294118	0.264706	0	0.5	0
562	0.62	0.205882	0.0294118	0.264706	0	0.5	0
563	0.63	0.205882	0.0294118	0.294118	0	0.470588	0
564	0.64	0.205882	0.0294118	0.294118	0	0.470588	0
565	0.65	0.205882	0.0294118	0.323529	0	0.441176	0
566	0.66	0.205882	0.0294118	0.352941	0	0.411765	0
567	0.67	0.205882	0.0294118	0.352941	0	0.411765	0
568	0.68	0.205882	0.0294118	0.352941	0	0.411765	0
569	0.69	0.205882	0.0294118	0.352941	0	0.411765	0
570	0.7	0.205882	0.0294118	0.352941	0	0.411765	0
571	0.71	0.205882	0.0294118	0.352941	0	0.411765	0
572	0.72	0.176471	0.0294118	0.323529	0	0.441176	0.0294118
573	0.73	0.147059	0.0294118	0.294118	0	0.5	0.0294118
574	0.74	0.147059	0.0294118	0.264706	0	0.529412	0.0294118
575	0.75	0.147059	0.0294118	0.235294	0	0.558824	0.0294118
576	0.76	0.147059	0.0294118	0.205882	0	0.588235	0.0294118
577	0.77	0.147059	0.0294118	0.176471	0	0.617647	0.0294118
578	0.78	0.147059	0.0294118	0.176471	0	0.617647	0.0294118
579	0.79	0.147059	0.0294118	0.147059	0	0.647059	0.0294118
580	0.8	0.147059	0.0294118	0.147059	0	0.647059	0.0294118
581	0.81	0.176471	0.0294118	0.117647	0	0.647059	0.0294118
582	0.82	0.205882	0.0294118	0.0882353	0	0.647059	0.0294118
583	0.83	0.205882	0.0294118	0.0882353	0	0.647059	0.0294118
584	0.84	0.205882	0.0294118	0.0882353	0	0.647059	0.0294118
585	0.85	0.205882	0.0294118	0.0882353	0	0.647059	0.0294118
586	0.86	0.205882	0.0294118	0.0882353	0	0.647059	0.0294118
587	0.87	0.205882	0.0294118	0.0882353	0	0.647059	0.0294118
588	0.88	0.205882	0.0294118	0.0882353	0	0.647059	0.0294118
589	0.89	0.205882	0.0294118	0.0882353	0	0.647059	0.0294118
590	0.9	0.205882	0.0294118	0.0882353	0	0.647059	0.0294118
591	0.91	0.205882	0.0294118	0.0882353	0	0.647059	0.0294118
592	0.92	0.176471	0.0294118	0.0882353	0	0.676471	0.0294118
593	0.93	0.176471	0.0294118	0.0882353	0	0.676471	0.0294118
594	0.94	0.176471	0.0294118	0.0882353	0	0.676471	0.0294118
595	0.95	0.176471	0.0294118	0.0882353	0	0.676471	0.0294118
596	0.96	0.147059	0.0588235	0.0882353	0	0.676471	0.0294118
597	0.97	0.147059	0.0588235	0.0882353	0	0.676471	0.0294118
598	0.98	0.176471	0.0588235	0.0882353	0	0.647059	0.0294118
599	0.99	0.176471	0.0588235	0.0882353	0	0.647059	0.0294118
600	1	0.176471	0.0588235	0.0882353	0	0.647059	0.0294118
601	1.01	0.176471	0.0588235	0.0882353	0	0.647059	0.0294118
602	1.02	0.176471	0.0588235	0.117647	0	0.617647	0.0294118
603	1.03	0.147059	0.0588235	0.147059	0	0.647059	0
604	1.04	0.117647	0.0588235	0.147059	0	0.647059	0.0294118
605	1.05	0.117647	0.0588235	0.147059	0	0.647059	0.0294118
606	1.06	0.117647	0.0588235	0.147059	0	0.647059	0.0294118
607	1.07	0.117647	0.0588235	0.147059	0	0.647059	0.0294118
608	1.08	0.117647	0.0588235	0.147059	0	0.647059	0.0294118
609	1.09	0.147059	0.0294118	0.147059	0	0.647059	0.0294118
610	1.1	0.147059	0.0294118	0.147059	0	0.647059	0.0294118
611	1.11	0.147059	0.0294118	0.147059	0	0.647059	0.0294118
612	1.12	0.147059	0.0294118	0.147059	0	0.647059	0.0294118
613	1.13	0.147059	0.0294118	0.147059	0	0.647059	0.0294118
614	1.14	0.147059	0.0294118	0.147059	0	0.647059	0.0294118
615	1.15	0.147059	0.0294118	0.147059	0	0.647059	0.0294118
616	1.16	0.147059	0.0294118	0.117647	0	0.676471	0.0294118
617	1.17	0.147059	0.0294118	0.117647	0	0.676471	0.0294118
618	1.18	0.176471	0.0294118	0.117647	0	0.647059	0.0294118
619	1.19	0.176471	0.0294118	0.117647	0	0.647059	0.0294118
620	1.2	0.176471	0.0294118	0.117647	0	0.647059	0.0294118
621	1.21	0.176471	0.0294118	0.117647	0	0.647059	0.0294118
622	1.22	0.235294	0.0294118	0.117647	0	0.617647	0
623	1.23	0.235294	0.0294118	0.117647	0	0.617647	0
624	1.24	0.235294	0.0294118	0.117647	0	0.617647	0
625	1.25	0.235294	0.0294118	0.147059	0	0.588235	0
626	1.26	0.235294	0.0294118	0.147059	0	0.588235	0
627	1.27	0.235294	0.0294118	0.117647	0	0.617647	0
628	1.28	0.205882	0.0294118	0.117647	0	0.647059	0
629	1.29	0.176471	0.0294118	0.117647	0	0.676471	0
630	1.3	0.205882	0.0294118	0.117647	0	0.647059	0
631	1.31	0.205882	0.0294118	0.117647	0	0.647059	0
632	1.32	0.205882	0.0294118	0.117647	0	0.647059	0
633	1.33	0.205882	0.0294118	0.117647	0	0.647059	0
634	1.34	0.205882	0.0294118	0.117647	0	0.647059	0
635	1.35	0.205882	0.0294118	0.147059	0	0.617647	0
636	1.36	0.205882	0.0294118	0.147059	0	0.617647	0
637	1.37	0.205882	0.0294118	0.117647	0	0.647059	0
638	1.38	0.205882	0.0294118	0.117647	0	0.647059	0
639	1.39	0.205882	0.0294118	0.117647	0	0.647059	0
640	1.4	0.205882	0.0294118	0.117647	0	0.647059	0
641	1.41	0.205882	0.0294118	0.147059	0	0.617647	0
642	1.42	0.205882	0.0294118	0.147059	0	0.617647	0
643	1.43	0.205882	0.0294118	0.147059	0	0.617647	0
644	1.44	0.205882	0.0294118	0.147059	0	0.617647	0
645	1.45	0.205882	0.0294118	0.147059	0	0.617647	0
646	1.46	0.205882	0.0294118	0.147059	0	0.617647	0
647	1.47	0.205882	0.0294118	0.147059	0	0.617647	0
648	1.48	0.205882	0.0294118	0.117647	0	0.647059	0
649	1.49	0.205882	0.0294118	0.117647	0	0.647059	0
650	1.5	0.264706	0.0294118	0.117647	0	0.588235	0
651	1.51	0.264706	0.0294118	0.117647	0	0.588235	0
652	1.52	0.264706	0.0294118	0.117647	0	0.588235	0
653	1.53	0.264706	0.0294118	0.117647	0	0.588235	0
654	1.54	0.264706	0.0294118	0.117647	0	0.588235	0
655	1.55	0.264706	0.0294118	0.117647	0	0.588235	0
656	1.56	0.264706	0.0294118	0.117647	0	0.588235	0
657	1.57	0.264706	0.0294118	0.117647	0	0.588235	0
658	1.58	0.264706	0.0294118	0.117647	0	0.588235	0
659	1.59	0.264706	0.0294118	0.117647	0	0.588235	0
660	1.6	0.264706	0.0294118	0.117647	0	0.588235	0
661	1.61	0.235294	0.0294118	0.117647	0	0.617647	0
662	1.62	0.205882	0.0294118	0.117647	0.0294118	0.617647	0
663	1.63	0.205882	0.0294118	0.117647	0.0294118	0.617647	0
664	1.64	0.205882	0.0294118	0.117647	0.0294118	0.617647	0
665	1.65	0.205882	0.0294118	0.117647	0.0294118	0.617647	0
666	1.66	0.205882	0.0294118	0.117647	0.0294118	0.617647	0
667	1.67	0.205882	0.0294118	0.117647	0.0294118	0.617647	0
668	1.68	0.176471	0.0294118	0.117647	0.0294118	0.647059	0
669	1.69	0.176471	0.0294118	0.117647	0.0294118	0.647059	0
670	1.7	0.176471	0.0294118	0.117647	0.0294118	0.647059	0
671	1.71	0.147059	0.0294118	0.147059	0.0294118	0.647059	0
672	1.72	0.147059	0.0294118	0.147059	0.0294118	0.647059	0
673	1.73	0.147059	0.0294118	0.147059	0.0294118	0.647059	0
674	1.74	0.147059	0.0294118	0.176471	0.0294118	0.617647	0
675	1.75	0.147059	0.0294118	0.176471	0.0294118	0.617647	0
676	1.76	0.147059	0.0294118	0.176471	0.0294118	0.617647	0
677	1.77	0.147059	0.0294118	0.205882	0.0294118	0.588235	0
678	1.78	0.147059	0.0294118	0.205882	0.0294118	0.588235	0
679	1.79	0.147059	0.0294118	0.205882	0.0294118	0.588235	0
680	1.8	0.147059	0.0294118	0.205882	0.0294118	0.588235	0
681	1.81	0.176471	0.0294118	0.205882	0	0.588235	0
682	1.82	0.176471	0.0294118	0.205882	0	0.588235	0
683	1.83	0.176471	0.0294118	0.205882	0	0.588235	0
684	1.84	0.176471	0.0294118	0.176471	0	0.617647	0
685	1.85	0.176471	0.0294118	0.176471	0	0.617647	0
686	1.86	0.176471	0.0294118	0.176471	0	0.617647	0
687	1.87	0.205882	0.0294118	0.147059	0	0.617647	0
688	1.88	0.205882	0.0294118	0.147059	0	0.617647	0
689	1.89	0.205882	0.0294118	0.147059	0	0.617647	0
690	1.9	0.205882	0.0294118	0.147059	0	0.617647	0
691	1.91	0.205882	0.0294118	0.147059	0	0.617647	0
692	1.92	0.205882	0.0294118	0.147059	0	0.617647	0
693	1.93	0.205882	0.0294118	0.147059	0	0.617647	0
694	1.94	0.205882	0.0294118	0.147059	0	0.617647	0
695	1.95	0.235294	0.0294118	0.147059	0	0.588235	0
696	1.96	0.235294	0.0294118	0.147059	0	0.588235	0
697	1.97	0.294118	0	0.147059	0	0.558824	0
698	1.98	0.294118	0	0.147059	0	0.558824	0
699	1.99	0.294118	0	0.147059	0	0.558824	0
700	2	0.294118	0	0.147059	0	0.558824	0
701	2.01	0.294118	0	0.147059	0	0.558824	0
702	2.02	0.294118	0	0.147059	0	0.558824	0
703	2.03	0.294118	0	0.147059	0	0.558824	0
704	2.04	0.294118	0	0.147059	0	0.558824	0
705	2.05	0.294118	0	0.147059	0	0.558824	0
706	2.06	0.294118	0	0.147059	0	0.558824	0
707	2.07	0.294118	0	0.176471	0	0.529412	0
708	2.08	0.294118	0	0.176471	0	0.529412	0
709	2.09	0.294118	0	0.176471	0	0.529412	0
710	2.1	0.294118	0	0.176471	0	0.529412	0
711	2.11	0.264706	0	0.176471	0	0.558824	0
712	2.12	0.235294	0	0.205882	0	0.558824	0
713	2.13	0.235294	0	0.205882	0	0.558824	0
714	2.14	0.235294	0	0.205882	0	0.558824	0
715	2.15	0.235294	0	0.205882	0	0.558824	0
716	2.16	0.205882	0	0.235294	0	0.558824	0
717	2.17	0.205882	0	0.235294	0	0.558824	0
718	2.18	0.205882	0	0.235294	0	0.558824	0
719	2.19	0.205882	0	0.205882	0	0.588235	0
720	2.2	0.147059	0	0.205882	0	0.647059	0
721	2.21	0.117647	0.0294118	0.205882	0	0.647059	0
722	2.22	0.117647	0.0294118	0.205882	0	0.647059	0
723	2.23	0.117647	0.0294118	0.205882	0	0.647059	0
724	2.24	0.117647	0.0294118	0.205882	0	0.647059	0
725	2.25	0.117647	0.0294118	0.205882	0	0.647059	0
726	2.26	0.117647	0.0294118	0.205882	0	0.647059	0
727	2.27	0.117647	0.0294118	0.205882	0	0.647059	0
728	2.28	0.117647	0.0294118	0.205882	0	0.647059	0
729	2.29	0.147059	0.0294118	0.205882	0	0.617647	0
730	2.3	0.176471	0.0294118	0.205882	0	0.588235	0
731	2.31	0.176471	0.0294118	0.205882	0	0.588235	0
732	2.32	0.176471	0.0294118	0.176471	0	0.588235	0.0294118
733	2.33	0.176471	0.0294118	0.176471	0	0.588235	0.0294118
734	2.34	0.176471	0.0294118	0.176471	0	0.588235	0.0294118
735	2.35	0.176471	0.0294118	0.205882	0	0.558824	0.0294118
736	2.36	0.176471	0.0294118	0.205882	0	0.558824	0.0294118
737	2.37	0.176471	0.0294118	0.205882	0	0.558824	0.0294118
738	2.38	0.147059	0.0294118	0.205882	0	0.588235	0.0294118
739	2.39	0.147059	0.0294118	0.205882	0	0.588235	0.0294118
740	2.4	0.176471	0.0294118	0.205882	0	0.558824	0.0294118
741	2.41	0.147059	0.0294118	0.235294	0	0.558824	0.0294118
742	2.42	0.147059	0.0294118	0.235294	0	0.558824	0.0294118
743	2.43	0.147059	0.0294118	0.235294	0	0.558824	0.0294118
744	2.44	0.117647	0.0294118	0.235294	0	0.588235	0.0294118
745	2.45	0.117647	0.0294118	0.205882	0	0.617647	0.0294118
746	2.46	0.117647	0.0294118	0.205882	0	0.617647	0.0294118
747	2.47	0.117647	0.0294118	0.205882	0	0.617647	0.0294118
748	2.48	0.117647	0.0294118	0.176471	0	0.647059	0.0294118
749	2.49	0.117647	0.0294118	0.176471	0	0.647059	0.0294118
750	2.5	0.117647	0.0294118	0.176471	0	0.647059	0.0294118
751	2.51	0.117647	0.0294118	0.176471	0	0.647059	0.0294118
752	2.52	0.117647	0.0294118	0.176471	0	0.647059	0.0294118
753	2.53	0.117647	0.0294118	0.176471	0	0.647059	0.0294118
754	2.54	0.117647	0.0294118	0.176471	0	0.647059	0.0294118
755	2.55	0.0588235	0.0294118	0.205882	0	0.676471	0.0294118
756	2.56	0.0588235	0.0294118	0.235294	0	0.647059	0.0294118
757	2.57	0.0588235	0.0294118	0.235294	0	0.647059	0.0294118
758	2.58	0.0588235	0.0294118	0.235294	0	0.647059	0.0294118
759	2.59	0.0588235	0.0294118	0.235294	0	0.647059	0.0294118
760	2.6	0.0588235	0.0294118	0.235294	0	0.647059	0.0294118
761	2.61	0.0588235	0.0294118	0.235294	0	0.647059	0.0294118
762	2.62	0.0588235	0.0294118	0.235294	0	0.647059	0.0294118
763	2.63	0.0588235	0.0294118	0.235294	0	0.647059	0.0294118
764	2.64	0.0882353	0	0.235294	0	0.647059	0.0294118
765	2.65	0.117647	0	0.235294	0	0.617647	0.0294118
766	2.66	0.117647	0	0.235294	0	0.617647	0.0294118
767	2.67	0.117647	0	0.235294	0	0.617647	0.0294118
768	2.68	0.117647	0	0.235294	0	0.617647	0.0294118
769	2.69	0.117647	0	0.235294	0	0.617647	0.0294118
770	2.7	0.117647	0	0.235294	0	0.617647	0.0294118
771	2.71	0.117647	0	0.235294	0	0.617647	0.0294118
772	2.72	0.117647	0	0.235294	0	0.617647	0.0294118
773	2.73	0.117647	0	0.235294	0	0.617647	0.0294118
774	2.74	0.147059	0	0.264706	0	0.588235	0
775	2.75	0.147059	0	0.264706	0	0.588235	0
776	2.76	0.147059	0	0.264706	0	0.588235	0
777	2.77	0.176471	0	0.294118	0	0.529412	0
778	2.78	0.176471	0	0.264706	0	0.558824	0
779	2.79	0.176471	0	0.264706	0	0.558824	0
780	2.8	0.176471	0	0.294118	0	0.529412	0
781	2.81	0.176471	0	0.294118	0	0.529412	0
782	2.82	0.176471	0	0.294118	0	0.529412	0
783	2.83	0.176471	0	0.294118	0	0.529412	0
784	2.84	0.176471	0	0.294118	0	0.529412	0
785	2.85	0.176471	0	0.294118	0	0.529412	0
786	2.86	0.147059	0	0.294118	0	0.558824	0
787	2.87	0.176471	0	0.323529	0	0.5	0
788	2.88	0.176471	0	0.323529	0	0.5	0
789	2.89	0.147059	0.0294118	0.323529	0	0.5	0
790	2.9	0.147059	0.0294118	0.323529	0	0.5	0
791	2.91	0.117647	0.0294118	0.323529	0	0.529412	0
792	2.92	0.117647	0.0294118	0.323529	0	0.529412	0
793	2.93	0.117647	0.0294118	0.323529	0	0.529412	0
794	2.94	0.117647	0.0294118	0.323529	0	0.529412	0
795	2.95	0.117647	0.0294118	0.352941	0	0.5	0
796	2.96	0.0882353	0.0294118	0.352941	0	0.529412	0
797	2.97	0.0882353	0.0294118	0.352941	0	0.529412	0
798	2.98	0.0882353	0.0294118	0.352941	0	0.529412	0
799	2.99	0.0882353	0.0294118	0.352941	0	0.529412	0
800	3	0.0882353	0.0294118	0.352941	0	0.529412	0
801	3.01	0.0882353	0.0294118	0.382353	0	0.5	0
802	3.02	0.117647	0.0294118	0.382353	0	0.470588	0
803	3.03	0.117647	0.0294118	0.411765	0	0.441176	0
804	3.04	0.117647	0.0294118	0.411765	0	0.441176	0
805	3.05	0.117647	0.0294118	0.411765	0	0.441176	0
806	3.06	0.147059	0.0294118	0.411765	0	0.411765	0
807	3.07	0.147059	0.0294118	0.411765	0	0.411765	0
808	3.08	0.147059	0.0294118	0.382353	0	0.441176	0
809	3.09	0.147059	0.0294118	0.382353	0	0.441176	0
810	3.1	0.117647	0.0294118	0.382353	0	0.470588	0
811	3.11	0.147059	0.0294118	0.382353	0	0.441176	0
812	3.12	0.147059	0.0294118	0.382353	0	0.441176	0
813	3.13	0.147059	0.0294118	0.382353	0	0.441176	0
814	3.14	0.147059	0.0294118	0.382353	0	0.441176	0
815	3.15	0.147059	0.0294118	0.382353	0	0.441176	0
816	3.16	0.147059	0.0294118	0.382353	0	0.441176	0
817	3.17	0.147059	0.0294118	0.382353	0	0.441176	0
818	3.18	0.147059	0.0294118	0.382353	0	0.441176	0
819	3.19	0.147059	0.0294118	0.382353	0	0.441176	0
820	3.2	0.147059	0.0294118	0.352941	0	0.470588	0
821	3.21	0.147059	0.0294118	0.352941	0	0.470588	0
822	3.22	0.147059	0.0294118	0.352941	0	0.470588	0
823	3.23	0.147059	0.0294118	0.352941	0	0.470588	0
824	3.24	0.147059	0.0294118	0.352941	0	0.470588	0
825	3.25	0.147059	0.0294118	0.382353	0	0.441176	0
826	3.26	0.117647	0.0294118	0.382353	0	0.470588	0
827	3.27	0.0882353	0.0294118	0.382353	0	0.5	0
828	3.28	0.0882353	0.0294118	0.382353	0	0.5	0
829	3.29	0.0882353	0.0294118	0.382353	0	0.5	0
830	3.3	0.0882353	0.0294118	0.382353	0	0.5	0
831	3.31	0.0882353	0.0294118	0.382353	0	0.5	0
832	3.32	0.0882353	0.0294118	0.382353	0	0.5	0
833	3.33	0.0882353	0.0294118	0.411765	0	0.470588	0
834	3.34	0.0882353	0.0294118	0.411765	0	0.470588	0
835	3.35	0.0882353	0.0294118	0.411765	0	0.470588	0
836	3.36	0.0882353	0.0294118	0.411765	0	0.470588	0
837	3.37	0.0882353	0.0294118	0.352941	0	0.529412	0
838	3.38	0.0882353	0.0294118	0.352941	0	0.529412	0
839	3.39	0.0882353	0.0294118	0.352941	0	0.529412	0
840	3.4	0.0882353	0.0294118	0.352941	0	0.529412	0
841	3.41	0.0588235	0.0294118	0.352941	0	0.558824	0
842	3.42	0.0588235	0.0294118	0.352941	0	0.558824	0
843	3.43	0.0588235	0.0294118	0.382353	0	0.529412	0
844	3.44	0.0588235	0.0294118	0.382353	0	0.529412	0
845	3.45	0.0588235	0.0294118	0.382353	0	0.529412	0
846	3.46	0.0588235	0.0294118	0.441176	0	0.470588	0
847	3.47	0.0588235	0.0294118	0.441176	0	0.470588	0
848	3.48	0.0882353	0.0294118	0.441176	0	0.441176	0
849	3.49	0.0588235	0.0294118	0.470588	0	0.441176	0
850	3.5	0.0588235	0.0294118	0.470588	0	0.441176	0
851	3.51	0.0588235	0.0294118	0.470588	0	0.441176	0
852	3.52	0.0588235	0.0294118	0.470588	0	0.441176	0
853	3.53	0.0588235	0.0294118	0.470588	0	0.441176	0
854	3.54	0.0588235	0.0294118	0.470588	0	0.441176	0
855	3.55	0.0588235	0.0294118	0.470588	0	0.441176	0
856	3.56	0.0588235	0.0294118	0.470588	0	0.441176	0
857	3.57	0.0588235	0.0294118	0.470588	0	0.441176	0
858	3.58	0.0588235	0.0294118	0.470588	0	0.441176	0
859	3.59	0.0588235	0.0294118	0.470588	0	0.441176	0
860	3.6	0.0588235	0.0294118	0.470588	0	0.441176	0
861	3.61	0.0882353	0.0294118	0.470588	0	0.411765	0
862	3.62	0.0588235	0.0294118	0.5	0	0.411765	0
863	3.63	0.0588235	0.0294118	0.470588	0	0.411765	0.0294118
864	3.64	0.0588235	0.0294118	0.470588	0	0.411765	0.0294118
865	3.65	0.0588235	0.0294118	0.470588	0	0.411765	0.0294118
866	3.66	0.0588235	0.0294118	0.470588	0	0.411765	0.0294118
867	3.67	0.0882353	0.0294118	0.470588	0	0.411765	0
868	3.68	0.117647	0.0294118	0.470588	0	0.382353	0
869	3.69	0.147059	0.0294118	0.5	0	0.323529	0
870	3.7	0.147059	0.0294118	0.470588	0	0.352941	0
871	3.71	0.147059	0.0294118	0.470588	0	0.352941	0
872	3.72	0.147059	0.0294118	0.470588	0	0.352941	0
873	3.73	0.147059	0.0294118	0.5	0	0.323529	0
874	3.74	0.147059	0.0294118	0.5	0	0.323529	0
875	3.75	0.147059	0.0294118	0.5	0	0.323529	0
876	3.76	0.147059	0.0294118	0.5	0	0.323529	0
877	3.77	0.147059	0.0294118	0.5	0	0.323529	0
878	3.78	0.176471	0.0294118	0.5	0	0.294118	0
879	3.79	0.176471	0.0294118	0.5	0	0.294118	0
880	3.8	0.176471	0.0294118	0.5	0	0.294118	0
881	3.81	0.176471	0.0294118	0.5	0	0.294118	0
882	3.82	0.205882	0.0294118	0.470588	0	0.294118	0
883	3.83	0.205882	0.0294118	0.470588	0	0.294118	0
884	3.84	0.205882	0.0294118	0.470588	0	0.294118	0
885	3.85	0.205882	0.0294118	0.470588	0	0.294118	0
886	3.86	0.205882	0.0294118	0.470588	0	0.294118	0
887	3.87	0.205882	0.0294118	0.441176	0	0.323529	0
888	3.88	0.205882	0.0294118	0.441176	0	0.323529	0
889	3.89	0.205882	0.0294118	0.441176	0	0.323529	0
890	3.9	0.205882	0.0294118	0.441176	0	0.323529	0
891	3.91	0.176471	0.0294118	0.441176	0	0.352941	0
892	3.92	0.176471	0.0294118	0.441176	0	0.352941	0
893	3.93	0.176471	0.0294118	0.441176	0	0.352941	0
894	3.94	0.176471	0.0294118	0.441176	0	0.352941	0
895	3.95	0.176471	0.0294118	0.441176	0	0.352941	0
896	3.96	0.176471	0.0294118	0.441176	0	0.352941	0
897	3.97	0.176471	0.0294118	0.441176	0	0.352941	0
898	3.98	0.176471	0.0294118	0.441176	0	0.352941	0
899	3.99	0.176471	0.0294118	0.441176	0	0.352941	0
900	4	0.176471	0.0294118	0.441176	0	0.352941	0
901	4.01	0.147059	0.0294118	0.441176	0	0.382353	0
902	4.02	0.117647	0.0294118	0.470588	0	0.382353	0
903	4.03	0.117647	0.0294118	0.470588	0	0.382353	0
904	4.04	0.117647	0.0294118	0.470588	0	0.382353	0
905	4.05	0.147059	0.0294118	0.470588	0	0.352941	0
906	4.06	0.147059	0.0294118	0.470588	0	0.352941	0
907	4.07	0.147059	0.0294118	0.470588	0	0.352941	0
908	4.08	0.176471	0.0294118	0.470588	0	0.323529	0
909	4.09	0.205882	0.0294118	0.441176	0	0.323529	0
910	4.1	0.205882	0.0294118	0.470588	0	0.294118	0
911	4.11	0.205882	0.0294118	0.470588	0	0.294118	0
912	4.12	0.205882	0.0294118	0.470588	0	0.294118	0
913	4.13	0.205882	0.0294118	0.470588	0	0.294118	0
914	4.14	0.205882	0.0294118	0.470588	0	0.294118	0
915	4.15	0.205882	0.0294118	0.470588	0	0.294118	0
916	4.16	0.205882	0.0294118	0.470588	0	0.294118	0
917	4.17	0.205882	0.0294118	0.470588	0	0.294118	0
918	4.18	0.235294	0.0294118	0.470588	0	0.264706	0
919	4.19	0.235294	0.0294118	0.470588	0	0.264706	0
920	4.2	0.235294	0.0294118	0.470588	0	0.264706	0
921	4.21	0.235294	0.0294118	0.470588	0	0.264706	0
922	4.22	0.235294	0.0294118	0.470588	0	0.264706	0
923	4.23	0.235294	0.0294118	0.470588	0	0.264706	0
924	4.24	0.235294	0.0294118	0.470588	0	0.264706	0
925	4.25	0.235294	0.0294118	0.470588	0	0.264706	0
926	4.26	0.205882	0.0294118	0.5	0	0.264706	0
927	4.27	0.205882	0.0294118	0.5	0	0.264706	0
928	4.28	0.205882	0.0294118	0.5	0	0.264706	0
929	4.29	0.205882	0.0294118	0.5	0	0.264706	0
930	4.3	0.205882	0.0294118	0.529412	0	0.235294	0
931	4.31	0.205882	0.0294118	0.529412	0	0.235294	0
932	4.32	0.205882	0.0294118	0.529412	0	0.235294	0
933	4.33	0.205882	0.0294118	0.558824	0	0.205882	0
934	4.34	0.176471	0.0294118	0.558824	0	0.235294	0
935	4.35	0.176471	0.0294118	0.558824	0	0.235294	0
936	4.36	0.176471	0.0294118	0.529412	0	0.264706	0
937	4.37	0.176471	0.0294118	0.529412	0	0.264706	0
938	4.38	0.176471	0.0294118	0.529412	0	0.264706	0
939	4.39	0.176471	0.0294118	0.529412	0	0.264706	0
940	4.4	0.176471	0.0294118	0.529412	0	0.264706	0
941	4.41	0.176471	0.0294118	0.558824	0	0.235294	0
942	4.42	0.176471	0.0294118	0.558824	0	0.235294	0
943	4.43	0.176471	0.0294118	0.529412	0	0.264706	0
944	4.44	0.176471	0.0294118	0.529412	0	0.264706	0
945	4.45	0.176471	0.0294118	0.529412	0	0.264706	0
946	4.46	0.176471	0.0294118	0.529412	0	0.264706	0
947	4.47	0.176471	0.0294118	0.529412	0	0.264706	0
948	4.48	0.176471	0.0294118	0.5	0	0.294118	0
949	4.49	0.176471	0.0294118	0.5	0	0.294118	0
950	4.5	0.176471	0.0294118	0.470588	0	0.294118	0.0294118
951	4.51	0.205882	0.0294118	0.470588	0	0.264706	0.0294118
952	4.52	0.205882	0.0294118	0.470588	0	0.264706	0.0294118
953	4.53	0.205882	0.0294118	0.470588	0	0.264706	0.0294118
954	4.54	0.205882	0.0294118	0.470588	0	0.264706	0.0294118
955	4.55	0.205882	0.0294118	0.470588	0	0.264706	0.0294118
956	4.56	0.176471	0.0294118	0.5	0	0.264706	0.0294118
957	4.57	0.176471	0.0294118	0.5	0	0.264706	0.0294118
958	4.58	0.176471	0.0294118	0.470588	0	0.294118	0.0294118
959	4.59	0.176471	0.0294118	0.470588	0	0.294118	0.0294118
960	4.6	0.205882	0.0294118	0.470588	0	0.264706	0.0294118
961	4.61	0.205882	0.0294118	0.470588	0	0.264706	0.0294118
962	4.62	0.176471	0.0294118	0.470588	0	0.294118	0.0294118
963	4.63	0.176471	0.0294118	0.470588	0	0.294118	0.0294118
964	4.64	0.176471	0.0294118	0.5	0	0.264706	0.0294118
965	4.65	0.176471	0.0294118	0.5	0	0.264706	0.0294118
966	4.66	0.205882	0.0294118	0.5	0	0.264706	0
967	4.67	0.205882	0.0294118	0.529412	0	0.235294	0
968	4.68	0.205882	0.0294118	0.529412	0	0.235294	0
969	4.69	0.205882	0.0294118	0.529412	0	0.235294	0
970	4.7	0.176471	0.0294118	0.558824	0	0.235294	0
971	4.71	0.176471	0.0294118	0.558824	0	0.235294	0
972	4.72	0.176471	0.0294118	0.558824	0	0.235294	0
973	4.73	0.176471	0.0294118	0.558824	0	0.235294	0
974	4.74	0.176471	0.0294118	0.588235	0	0.205882	0
975	4.75	0.176471	0.0294118	0.588235	0	0.205882	0
976	4.76	0.176471	0.0294118	0.588235	0	0.205882	0
977	4.77	0.176471	0.0294118	0.588235	0	0.205882	0
978	4.78	0.176471	0.0294118	0.588235	0	0.205882	0
979	4.79	0.176471	0.0294118	0.588235	0	0.205882	0
980	4.8	0.176471	0.0294118	0.588235	0	0.205882	0
981	4.81	0.176471	0.0294118	0.588235	0	0.205882	0
982	4.82	0.176471	0.0294118	0.588235	0	0.205882	0
983	4.83	0.176471	0.0294118	0.588235	0	0.205882	0
984	4.84	0.176471	0.0294118	0.588235	0	0.205882	0
985	4.85	0.176471	0.0294118	0.588235	0	0.205882	0
986	4.86	0.176471	0.0294118	0.588235	0	0.205882	0
987	4.87	0.176471	0.0294118	0.588235	0	0.205882	0
988	4.88	0.176471	0.0294118	0.588235	0	0.205882	0
989	4.89	0.147059	0.0294118	0.588235	0	0.235294	0
990	4.9	0.147059	0.0294118	0.588235	0	0.235294	0
991	4.91	0.147059	0.0294118	0.588235	0	0.235294	0
992	4.92	0.147059	0.0294118	0.588235	0	0.235294	0
993	4.93	0.176471	0.0294118	0.588235	0	0.205882	0
994	4.94	0.176471	0.0294118	0.558824	0	0.235294	0
995	4.95	0.176471	0.0294118	0.558824	0	0.235294	0
996	4.96	0.176471	0.0294118	0.558824	0	0.235294	0
997	4.97	0.147059	0.0294118	0.558824	0	0.264706	0
998	4.98	0.147059	0.0294118	0.558824	0	0.264706	0
999	4.99	0.147059	0.0294118	0.558824	0	0.264706	0
1000	5	0.147059	0.0294118	0.558824	0	0.264706	0
1001	5.01	0.147059	0.0294118	0.558824	0	0.264706	0
1002	5.02	0.147059	0.0294118	0.558824	0	0.264706	0
1003	5.03	0.147059	0.0294118	0.558824	0	0.264706	0
1004	5.04	0.147059	0.0294118	0.558824	0	0.264706	0
1005	5.05	0.176471	0.0294118	0.558824	0	0.235294	0
1006	5.06	0.176471	0.0294118	0.5	0	0.294118	0
1007	5.07	0.176471	0.0294118	0.5	0	0.294118	0
1008	5.08	0.176471	0.0294118	0.5	0	0.294118	0
1009	5.09	0.147059	0.0294118	0.470588	0.0294118	0.323529	0
1010	5.1	0.176471	0.0294118	0.441176	0.0294118	0.323529	0
1011	5.11	0.176471	0.0294118	0.441176	0.0294118	0.323529	0
1012	5.12	0.205882	0	0.441176	0.0294118	0.323529	0
1013	5.13	0.205882	0	0.441176	0.0294118	0.323529	0
1014	5.14	0.205882	0	0.411765	0.0294118	0.352941	0
1015	5.15	0.205882	0	0.411765	0.0294118	0.352941	0
1016	5.16	0.264706	0	0.382353	0.0294118	0.323529	0
1017	5.17	0.294118	0	0.352941	0.0294118	0.323529	0
1018	5.18	0.294118	0	0.323529	0.0294118	0.352941	0
1019	5.19	0.323529	0	0.352941	0	0.323529	0
1020	5.2	0.323529	0	0.294118	0	0.382353	0
1021	5.21	0.323529	0	0.294118	0	0.382353	0
1022	5.22	0.352941	0	0.264706	0	0.382353	0
1023	5.23	0.352941	0.0294118	0.205882	0	0.382353	0.0294118
1024	5.24	0.352941	0.0294118	0.205882	0	0.411765	0
1025	5.25	0.352941	0.0294118	0.205882	0	0.411765	0
1026	5.26	0.352941	0.0294118	0.235294	0	0.382353	0
1027	5.27	0.352941	0.0294118	0.205882	0	0.411765	0
1028	5.28	0.352941	0.0294118	0.176471	0	0.441176	0
1029	5.29	0.382353	0.0294118	0.176471	0	0.411765	0
1030	5.3	0.382353	0.0588235	0.176471	0	0.382353	0
1031	5.31	0.382353	0.0588235	0.147059	0	0.411765	0
1032	5.32	0.441176	0.0588235	0.147059	0	0.352941	0
1033	5.33	0.441176	0.0588235	0.117647	0	0.352941	0.0294118
1034	5.34	0.411765	0.0882353	0.117647	0	0.352941	0.0294118
1035	5.35	0.382353	0.0882353	0.0882353	0	0.352941	0.0882353
1036	5.36	0.441176	0.0882353	0.0588235	0	0.323529	0.0882353
1037	5.37	0.470588	0.0588235	0.0588235	0	0.323529	0.0882353
1038	5.38	0.470588	0.0588235	0.0588235	0	0.323529	0.0882353
1039	5.39	0.441176	0.0588235	0.0294118	0	0.382353	0.0882353
1040	5.4	0.441176	0.0588235	0.0294118	0	0.382353	0.0882353
1041	5.41	0.5	0.0588235	0.0294118	0	0.352941	0.0588235
1042	5.42	0.5	0.0588235	0.0294118	0	0.352941	0.0588235
1043	5.43	0.529412	0.0588235	0.0294118	0	0.352941	0.0294118
1044	5.44	0.558824	0.0588235	0.0294118	0	0.323529	0.0294118
1045	5.45	0.558824	0.0588235	0.0294118	0	0.323529	0.0294118
1046	5.46	0.558824	0.0588235	0.0588235	0	0.323529	0
1047	5.47	0.558824	0.0588235	0.0588235	0	0.323529	0
1048	5.48	0.617647	0.0588235	0.0588235	0	0.264706	0
1049	5.49	0.588235	0.0882353	0.0588235	0	0.264706	0
1050	5.5	0.588235	0.0882353	0.0588235	0	0.264706	0
1051	5.51	0.558824	0.117647	0.0588235	0	0.264706	0
1052	5.52	0.558824	0.117647	0.0588235	0	0.264706	0
1053	5.53	0.558824	0.117647	0.0588235	0	0.264706	0
1054	5.54	0.529412	0.147059	0.0588235	0	0.264706	0
1055	5.55	0.529412	0.147059	0.0588235	0	0.264706	0
1056	5.56	0.529412	0.147059	0.0588235	0	0.264706	0
1057	5.57	0.5	0.176471	0.0588235	0	0.264706	0
1058	5.58	0.5	0.176471	0.0588235	0	0.264706	0
1059	5.59	0.5	0.176471	0.0588235	0	0.264706	0
1060	5.6	0.470588	0.176471	0.0588235	0	0.294118	0
1061	5.61	0.470588	0.176471	0.0588235	0	0.294118	0
1062	5.62	0.470588	0.205882	0.0588235	0	0.264706	0
1063	5.63	0.470588	0.205882	0.0588235	0	0.264706	0
1064	5.64	0.470588	0.205882	0.117647	0	0.205882	0
1065	5.65	0.5	0.176471	0.117647	0	0.205882	0
1066	5.66	0.5	0.176471	0.117647	0	0.205882	0
1067	5.67	0.5	0.176471	0.117647	0	0.205882	0
1068	5.68	0.470588	0.176471	0.117647	0.0294118	0.205882	0
1069	5.69	0.441176	0.205882	0.117647	0.0294118	0.205882	0
1070	5.7	0.411765	0.235294	0.117647	0.0294118	0.205882	0
1071	5.71	0.411765	0.235294	0.117647	0.0294118	0.205882	0
1072	5.72	0.411765	0.235294	0.117647	0.0294118	0.205882	0
1073	5.73	0.411765	0.235294	0.117647	0.0294118	0.205882	0
1074	5.74	0.470588	0.147059	0.117647	0.0588235	0.205882	0
1075	5.75	0.470588	0.147059	0.117647	0.0588235	0.205882	0
1076	5.76	0.5	0.147059	0.117647	0.0588235	0.176471	0
1077	5.77	0.470588	0.147059	0.147059	0.0588235	0.176471	0
1078	5.78	0.470588	0.147059	0.147059	0.0588235	0.176471	0
1079	5.79	0.470588	0.147059	0.147059	0.0588235	0.176471	0
1080	5.8	0.470588	0.147059	0.147059	0.0588235	0.176471	0
1081	5.81	0.470588	0.147059	0.147059	0.0588235	0.176471	0
1082	5.82	0.5	0.147059	0.176471	0.0588235	0.117647	0
1083	5.83	0.5	0.147059	0.176471	0.0588235	0.117647	0
1084	5.84	0.5	0.117647	0.176471	0.0882353	0.117647	0
1085	5.85	0.5	0.117647	0.176471	0.0882353	0.117647	0
1086	5.86	0.529412	0.117647	0.147059	0.0882353	0.117647	0
1087	5.87	0.529412	0.117647	0.147059	0.0882353	0.117647	0
1088	5.88	0.529412	0.117647	0.147059	0.0882353	0.117647	0
1089	5.89	0.529412	0.117647	0.147059	0.0882353	0.117647	0
1090	5.9	0.558824	0.117647	0.147059	0.0588235	0.117647	0
1091	5.91	0.558824	0.117647	0.147059	0.0588235	0.117647	0
1092	5.92	0.558824	0.117647	0.147059	0.0588235	0.117647	0
1093	5.93	0.588235	0.117647	0.147059	0.0294118	0.117647	0
1094	5.94	0.588235	0.117647	0.147059	0.0294118	0.117647	0
1095	5.95	0.617647	0.117647	0.117647	0.0294118	0.117647	0
1096	5.96	0.588235	0.117647	0.117647	0.0588235	0.117647	0
1097	5.97	0.588235	0.117647	0.117647	0.0588235	0.117647	0
1098	5.98	0.617647	0.0882353	0.117647	0.0588235	0.117647	0
1099	5.99	0.617647	0.0882353	0.117647	0.0588235	0.117647	0
1100	6	0.617647	0.0882353	0.117647	0.0588235	0.117647	0
1101	6.01	0.647059	0.0882353	0.117647	0.0294118	0.117647	0
1102	6.02	0.647059	0.0882353	0.117647	0.0294118	0.117647	0
1103	6.03	0.647059	0.0882353	0.147059	0.0294118	0.0882353	0
1104	6.04	0.617647	0.0882353	0.176471	0.0294118	0.0882353	0
1105	6.05	0.617647	0.0882353	0.176471	0.0294118	0.0882353	0
1106	6.06	0.617647	0.0882353	0.176471	0.0294118	0.0882353	0
1107	6.07	0.617647	0.0882353	0.176471	0.0294118	0.0882353	0
1108	6.08	0.617647	0.0882353	0.176471	0.0294118	0.0882353	0
1109	6.09	0.558824	0.147059	0.176471	0.0294118	0.0882353	0
1110	6.1	0.529412	0.176471	0.176471	0.0294118	0.0882353	0
1111	6.11	0.529412	0.176471	0.176471	0.0294118	0.0882353	0
1112	6.12	0.529412	0.176471	0.176471	0.0294118	0.0882353	0
1113	6.13	0.558824	0.176471	0.176471	0	0.0882353	0
1114	6.14	0.558824	0.176471	0.176471	0	0.0882353	0
1115	6.15	0.529412	0.176471	0.205882	0	0.0882353	0
1116	6.16	0.529412	0.176471	0.205882	0.0294118	0.0588235	0
1117	6.17	0.529412	0.147059	0.205882	0.0294118	0.0882353	0
1118	6.18	0.529412	0.147059	0.205882	0.0294118	0.0882353	0
1119	6.19	0.558824	0.117647	0.205882	0.0294118	0.0882353	0
1120	6.2	0.558824	0.117647	0.205882	0.0294118	0.0882353	0
1121	6.21	0.529412	0.147059	0.205882	0.0294118	0.0882353	0
1122	6.22	0.529412	0.117647	0.205882	0.0294118	0.117647	0
1123	6.23	0.529412	0.117647	0.205882	0.0294118	0.117647	0
1124	6.24	0.5	0.147059	0.205882	0.0294118	0.117647	0
1125	6.25	0.5	0.147059	0.235294	0.0294118	0.0882353	0
1126	6.26	0.529412	0.147059	0.235294	0	0.0882353	0
1127	6.27	0.529412	0.147059	0.235294	0	0.0882353	0
1128	6.28	0.5	0.147059	0.264706	0	0.0882353	0
1129	6.29	0.5	0.147059	0.264706	0	0.0882353	0
1130	6.3	0.5	0.147059	0.264706	0	0.0882353	0
1131	6.31	0.5	0.147059	0.264706	0	0.0882353	0
1132	6.32	0.529412	0.147059	0.235294	0	0.0882353	0
1133	6.33	0.529412	0.147059	0.235294	0	0.0882353	0
1134	6.34	0.529412	0.147059	0.235294	0	0.0882353	0
1135	6.35	0.5	0.176471	0.235294	0	0.0882353	0
1136	6.36	0.470588	0.205882	0.235294	0	0.0882353	0
1137	6.37	0.441176	0.205882	0.235294	0	0.117647	0
1138	6.38	0.470588	0.176471	0.205882	0.0294118	0.117647	0
1139	6.39	0.470588	0.176471	0.205882	0.0294118	0.117647	0
1140	6.4	0.470588	0.176471	0.205882	0.0294118	0.117647	0
1141	6.41	0.470588	0.176471	0.205882	0.0294118	0.117647	0
1142	6.42	0.411765	0.205882	0.235294	0.0294118	0.117647	0
1143	6.43	0.411765	0.205882	0.235294	0.0294118	0.117647	0
1144	6.44	0.411765	0.205882	0.235294	0.0294118	0.117647	0
1145	6.45	0.441176	0.176471	0.235294	0.0294118	0.117647	0
1146	6.46	0.441176	0.176471	0.235294	0.0294118	0.117647	0
1147	6.47	0.441176	0.176471	0.205882	0.0294118	0.117647	0.0294118
1148	6.48	0.441176	0.176471	0.205882	0.0294118	0.117647	0.0294118
1149	6.49	0.441176	0.176471	0.205882	0.0294118	0.117647	0.0294118
1150	6.5	0.441176	0.176471	0.205882	0.0294118	0.117647	0.0294118
1151	6.51	0.470588	0.176471	0.205882	0.0294118	0.117647	0
1152	6.52	0.441176	0.205882	0.205882	0.0294118	0.117647	0
1153	6.53	0.441176	0.205882	0.205882	0.0294118	0.117647	0
1154	6.54	0.441176	0.235294	0.205882	0.0294118	0.0882353	0
1155	6.55	0.5	0.205882	0.205882	0	0.0882353	0
1156	6.56	0.529412	0.176471	0.205882	0	0.0882353	0
1157	6.57	0.5	0.176471	0.205882	0	0.117647	0
1158	6.58	0.470588	0.205882	0.205882	0	0.117647	0
1159	6.59	0.470588	0.205882	0.205882	0	0.117647	0
1160	6.6	0.470588	0.235294	0.176471	0	0.117647	0
1161	6.61	0.5	0.235294	0.176471	0	0.0882353	0
1162	6.62	0.5	0.235294	0.176471	0	0.0882353	0
1163	6.63	0.470588	0.235294	0.205882	0	0.0882353	0
1164	6.64	0.441176	0.264706	0.205882	0	0.0882353	0
1165	6.65	0.441176	0.264706	0.205882	0	0.0882353	0
1166	6.66	0.441176	0.264706	0.205882	0	0.0882353	0
1167	6.67	0.441176	0.264706	0.205882	0	0.0882353	0
1168	6.68	0.441176	0.264706	0.205882	0	0.0882353	0
1169	6.69	0.411765	0.294118	0.205882	0	0.0882353	0
1170	6.7	0.411765	0.294118	0.176471	0	0.0882353	0.0294118
1171	6.71	0.441176	0.294118	0.147059	0	0.0882353	0.0294118
1172	6.72	0.441176	0.294118	0.147059	0	0.0882353	0.0294118
1173	6.73	0.470588	0.264706	0.147059	0	0.0882353	0.0294118
1174	6.74	0.441176	0.294118	0.147059	0	0.0882353	0.0294118
1175	6.75	0.441176	0.323529	0.117647	0	0.0882353	0.0294118
1176	6.76	0.441176	0.323529	0.117647	0	0.0882353	0.0294118
1177	6.77	0.441176	0.323529	0.117647	0	0.0882353	0.0294118
1178	6.78	0.441176	0.323529	0.117647	0	0.0882353	0.0294118
1179	6.79	0.441176	0.323529	0.117647	0	0.0882353	0.0294118
1180	6.8	0.470588	0.294118	0.117647	0	0.0882353	0.0294118
1181	6.81	0.470588	0.294118	0.117647	0	0.0882353	0.0294118
1182	6.82	0.441176	0.294118	0.117647	0.0294118	0.0882353	0.0294118
1183	6.83	0.441176	0.294118	0.117647	0.0294118	0.0882353	0.0294118
1184	6.84	0.470588	0.264706	0.117647	0.0294118	0.0882353	0.0294118
1185	6.85	0.470588	0.264706	0.117647	0.0294118	0.0882353	0.0294118
1186	6.86	0.441176	0.294118	0.117647	0.0294118	0.0882353	0.0294118
1187	6.87	0.441176	0.294118	0.117647	0.0294118	0.0882353	0.0294118
1188	6.88	0.441176	0.264706	0.117647	0.0588235	0.0882353	0.0294118
1189	6.89	0.470588	0.264706	0.117647	0.0588235	0.0588235	0.0294118
1190	6.9	0.5	0.264706	0.117647	0.0588235	0.0588235	0
1191	6.91	0.5	0.264706	0.117647	0.0588235	0.0588235	0
1192	6.92	0.470588	0.264706	0.117647	0.0588235	0.0882353	0
1193	6.93	0.5	0.235294	0.0882353	0.0588235	0.0882353	0.0294118
1194	6.94	0.529412	0.235294	0.0882353	0.0588235	0.0588235	0.0294118
1195	6.95	0.558824	0.235294	0.0882353	0.0588235	0.0588235	0
1196	6.96	0.529412	0.264706	0.0882353	0.0588235	0.0588235	0
1197	6.97	0.529412	0.264706	0.0882353	0.0588235	0.0588235	0
1198	6.98	0.529412	0.264706	0.0882353	0.0588235	0.0588235	0
1199	6.99	0.5	0.264706	0.0882353	0.0882353	0.0588235	0
1200	7	0.529412	0.264706	0.0882353	0.0588235	0.0588235	0
1201	7.01	0.529412	0.264706	0.0882353	0.0588235	0.0588235	0
1202	7.02	0.529412	0.264706	0.0882353	0.0588235	0.0588235	0
1203	7.03	0.558824	0.264706	0.0588235	0.0588235	0.0588235	0
1204	7.04	0.588235	0.235294	0.0588235	0.0588235	0.0588235	0
1205	7.05	0.617647	0.235294	0.0588235	0.0294118	0.0588235	0
1206	7.06	0.588235	0.264706	0.0588235	0.0294118	0.0588235	0
1207	7.07	0.529412	0.294118	0.0588235	0.0588235	0.0588235	0
1208	7.08	0.5	0.323529	0.0588235	0.0588235	0.0588235	0
1209	7.09	0.5	0.323529	0.0588235	0.0588235	0.0588235	0
1210	7.1	0.5	0.323529	0.0588235	0.0588235	0.0588235	0
1211	7.11	0.5	0.323529	0.0588235	0.0588235	0.0588235	0
1212	7.12	0.5	0.323529	0.0588235	0.0882353	0.0294118	0
1213	7.13	0.529412	0.323529	0.0588235	0.0588235	0.0294118	0
1214	7.14	0.558824	0.294118	0.0588235	0.0588235	0.0294118	0
1215	7.15	0.588235	0.294118	0.0588235	0.0588235	0	0
1216	7.16	0.588235	0.294118	0.0588235	0.0588235	0	0
1217	7.17	0.558824	0.294118	0.0588235	0.0882353	0	0
1218	7.18	0.529412	0.323529	0.0588235	0.0882353	0	0
1219	7.19	0.5	0.323529	0.0588235	0.117647	0	0
1220	7.2	0.470588	0.323529	0.0588235	0.147059	0	0
1221	7.21	0.5	0.294118	0.0588235	0.147059	0	0
1222	7.22	0.470588	0.323529	0.0588235	0.147059	0	0
1223	7.23	0.470588	0.323529	0.0588235	0.147059	0	0
1224	7.24	0.441176	0.352941	0.0588235	0.147059	0	0
1225	7.25	0.411765	0.352941	0.0588235	0.176471	0	0
1226	7.26	0.411765	0.352941	0.0588235	0.176471	0	0
1227	7.27	0.382353	0.382353	0.0588235	0.176471	0	0
1228	7.28	0.352941	0.411765	0.0588235	0.176471	0	0
1229	7.29	0.323529	0.411765	0.0588235	0.205882	0	0
1230	7.3	0.382353	0.382353	0.0588235	0.176471	0	0
1231	7.31	0.382353	0.382353	0.0588235	0.176471	0	0
1232	7.32	0.352941	0.382353	0.0882353	0.176471	0	0
1233	7.33	0.382353	0.352941	0.0882353	0.176471	0	0
1234	7.34	0.382353	0.352941	0.0882353	0.176471	0	0
1235	7.35	0.382353	0.352941	0.0882353	0.176471	0	0
1236	7.36	0.411765	0.352941	0.0882353	0.147059	0	0
1237	7.37	0.382353	0.382353	0.0882353	0.147059	0	0
1238	7.38	0.411765	0.352941	0.0882353	0.147059	0	0
1239	7.39	0.411765	0.352941	0.0882353	0.147059	0	0
1240	7.4	0.411765	0.352941	0.0882353	0.147059	0	0
1241	7.41	0.411765	0.352941	0.0882353	0.147059	0	0
1242	7.42	0.441176	0.352941	0.0882353	0.117647	0	0
1243	7.43	0.441176	0.352941	0.0882353	0.117647	0	0
1244	7.44	0.441176	0.352941	0.0882353	0.117647	0	0
1245	7.45	0.441176	0.352941	0.0588235	0.117647	0.0294118	0
1246	7.46	0.470588	0.323529	0.0588235	0.117647	0.0294118	0
1247	7.47	0.470588	0.323529	0.0588235	0.117647	0.0294118	0
1248	7.48	0.5	0.323529	0.0588235	0.0882353	0.0294118	0
1249	7.49	0.5	0.323529	0.0588235	0.0882353	0.0294118	0
1250	7.5	0.558824	0.294118	0.0588235	0.0588235	0.0294118	0
1251	7.51	0.558824	0.294118	0.0588235	0.0588235	0.0294118	0
1252	7.52	0.529412	0.323529	0.0588235	0.0588235	0.0294118	0
1253	7.53	0.5	0.323529	0.0588235	0.0588235	0.0588235	0
1254	7.54	0.5	0.323529	0.0588235	0.0588235	0.0588235	0
1255	7.55	0.5	0.323529	0.0588235	0.0588235	0.0588235	0
1256	7.56	0.5	0.352941	0.0588235	0.0294118	0.0588235	0
1257	7.57	0.470588	0.382353	0.0588235	0.0294118	0.0588235	0
1258	7.58	0.470588	0.382353	0.0588235	0.0294118	0.0588235	0
1259	7.59	0.529412	0.323529	0.0588235	0.0294118	0.0588235	0
1260	7.6	0.529412	0.323529	0.0588235	0.0294118	0.0588235	0
1261	7.61	0.529412	0.323529	0.0588235	0.0294118	0.0588235	0
1262	7.62	0.529412	0.323529	0.0588235	0.0294118	0.0588235	0
1263	7.63	0.5	0.352941	0.0588235	0.0294118	0.0588235	0
1264	7.64	0.5	0.352941	0.0588235	0.0294118	0.0588235	0
1265	7.65	0.5	0.352941	0.0588235	0.0294118	0.0588235	0
1266	7.66	0.470588	0.352941	0.0588235	0.0294118	0.0882353	0
1267	7.67	0.5	0.323529	0.0588235	0.0294118	0.0882353	0
1268	7.68	0.5	0.352941	0.0588235	0.0294118	0.0588235	0
1269	7.69	0.5	0.352941	0.0588235	0.0294118	0.0588235	0
1270	7.7	0.529412	0.323529	0.0588235	0.0294118	0.0588235	0
1271	7.71	0.5	0.352941	0.0588235	0.0294118	0.0588235	0
1272	7.72	0.5	0.382353	0.0588235	0.0294118	0.0294118	0
1273	7.73	0.5	0.382353	0.0588235	0.0588235	0	0
1274	7.74	0.529412	0.352941	0.0588235	0.0588235	0	0
1275	7.75	0.470588	0.411765	0.0588235	0.0588235	0	0
1276	7.76	0.470588	0.411765	0.0588235	0.0588235	0	0
1277	7.77	0.470588	0.411765	0.0588235	0.0588235	0	0
1278	7.78	0.470588	0.411765	0.0588235	0.0588235	0	0
1279	7.79	0.441176	0.411765	0.0588235	0.0882353	0	0
1280	7.8	0.441176	0.411765	0.0588235	0.0882353	0	0
1281	7.81	0.441176	0.411765	0.0588235	0.0882353	0	0
1282	7.82	0.470588	0.382353	0.0588235	0.0882353	0	0
1283	7.83	0.5	0.352941	0.0588235	0.0882353	0	0
1284	7.84	0.5	0.352941	0.0588235	0.0882353	0	0
1285	7.85	0.529412	0.352941	0.0588235	0.0588235	0	0
1286	7.86	0.558824	0.323529	0.0588235	0.0588235	0	0
1287	7.87	0.588235	0.294118	0.0588235	0.0588235	0	0
1288	7.88	0.588235	0.323529	0.0588235	0.0294118	0	0
1289	7.89	0.588235	0.323529	0.0588235	0.0294118	0	0
1290	7.9	0.588235	0.323529	0.0588235	0.0294118	0	0
1291	7.91	0.558824	0.323529	0.0588235	0.0588235	0	0
1292	7.92	0.529412	0.323529	0.0588235	0.0588235	0	0.0294118
1293	7.93	0.558824	0.294118	0.0588235	0.0588235	0	0.0294118
1294	7.94	0.588235	0.294118	0.0588235	0.0294118	0	0.0294118
1295	7.95	0.588235	0.294118	0.0588235	0.0294118	0	0.0294118
1296	7.96	0.5	0.323529	0.0588235	0.0882353	0	0.0294118
1297	7.97	0.470588	0.352941	0.0588235	0.0882353	0	0.0294118
1298	7.98	0.470588	0.352941	0.0588235	0.0882353	0	0.0294118
1299	7.99	0.470588	0.352941	0.0588235	0.0882353	0	0.0294118
1300	8	0.470588	0.352941	0.0588235	0.0882353	0	0.0294118
1301	8.01	0.441176	0.382353	0.0588235	0.0882353	0	0.0294118
1302	8.02	0.441176	0.382353	0.0588235	0.0882353	0	0.0294118
1303	8.03	0.441176	0.382353	0.0588235	0.0882353	0	0.0294118
1304	8.04	0.441176	0.382353	0.0588235	0.0882353	0	0.0294118
1305	8.05	0.470588	0.382353	0.0588235	0.0588235	0	0.0294118
1306	8.06	0.5	0.352941	0.0588235	0.0588235	0	0.0294118
1307	8.07	0.5	0.352941	0.0588235	0.0588235	0	0.0294118
1308	8.08	0.5	0.352941	0.0588235	0.0588235	0	0.0294118
1309	8.09	0.5	0.352941	0.0588235	0.0588235	0	0.0294118
1310	8.1	0.529412	0.323529	0.0588235	0.0588235	0	0.0294118
1311	8.11	0.558824	0.323529	0.0588235	0.0294118	0	0.0294118
1312	8.12	0.529412	0.352941	0.0588235	0.0294118	0	0.0294118
1313	8.13	0.529412	0.352941	0.0882353	0.0294118	0	0
1314	8.14	0.5	0.352941	0.0882353	0.0294118	0.0294118	0
1315	8.15	0.5	0.352941	0.0882353	0.0294118	0.0294118	0
1316	8.16	0.470588	0.382353	0.0882353	0.0294118	0.0294118	0
1317	8.17	0.470588	0.382353	0.0882353	0.0294118	0.0294118	0
1318	8.18	0.470588	0.382353	0.0882353	0.0294118	0.0294118	0
1319	8.19	0.470588	0.382353	0.0882353	0.0294118	0.0294118	0
1320	8.2	0.441176	0.382353	0.0882353	0.0294118	0.0294118	0.0294118
1321	8.21	0.441176	0.382353	0.0882353	0.0294118	0.0294118	0.0294118
1322	8.22	0.441176	0.382353	0.117647	0.0294118	0	0.0294118
1323	8.23	0.411765	0.382353	0.117647	0.0588235	0	0.0294118
1324	8.24	0.411765	0.382353	0.117647	0.0588235	0	0.0294118
1325	8.25	0.352941	0.441176	0.147059	0.0588235	0	0
1326	8.26	0.352941	0.441176	0.147059	0.0588235	0	0
1327	8.27	0.323529	0.470588	0.147059	0.0588235	0	0
1328	8.28	0.323529	0.470588	0.147059	0.0588235	0	0
1329	8.29	0.323529	0.470588	0.147059	0.0588235	0	0
1330	8.3	0.323529	0.470588	0.147059	0.0588235	0	0
1331	8.31	0.323529	0.470588	0.147059	0.0588235	0	0
1332	8.32	0.294118	0.5	0.147059	0.0588235	0	0
1333	8.33	0.294118	0.470588	0.147059	0.0882353	0	0
1334	8.34	0.323529	0.441176	0.147059	0.0882353	0	0
1335	8.35	0.323529	0.441176	0.147059	0.0882353	0	0
1336	8.36	0.323529	0.441176	0.147059	0.0882353	0	0
1337	8.37	0.352941	0.411765	0.147059	0.0882353	0	0
1338	8.38	0.352941	0.411765	0.147059	0.0882353	0	0
1339	8.39	0.352941	0.411765	0.147059	0.0882353	0	0
1340	8.4	0.323529	0.411765	0.147059	0.117647	0	0
1341	8.41	0.323529	0.411765	0.147059	0.117647	0	0
1342	8.42	0.294118	0.441176	0.147059	0.117647	0	0
1343	8.43	0.264706	0.441176	0.147059	0.147059	0	0
1344	8.44	0.294118	0.441176	0.147059	0.117647	0	0
1345	8.45	0.323529	0.411765	0.147059	0.117647	0	0
1346	8.46	0.352941	0.382353	0.147059	0.117647	0	0
1347	8.47	0.352941	0.382353	0.147059	0.117647	0	0
1348	8.48	0.352941	0.382353	0.147059	0.117647	0	0
1349	8.49	0.382353	0.352941	0.147059	0.117647	0	0
1350	8.5	0.352941	0.382353	0.147059	0.117647	0	0
1351	8.51	0.323529	0.382353	0.147059	0.147059	0	0
1352	8.52	0.294118	0.411765	0.147059	0.147059	0	0
1353	8.53	0.294118	0.411765	0.147059	0.147059	0	0
1354	8.54	0.294118	0.411765	0.147059	0.147059	0	0
1355	8.55	0.323529	0.411765	0.147059	0.117647	0	0
1356	8.56	0.323529	0.441176	0.117647	0.117647	0	0
1357	8.57	0.294118	0.470588	0.117647	0.117647	0	0
1358	8.58	0.294118	0.470588	0.117647	0.117647	0	0
1359	8.59	0.264706	0.5	0.117647	0.117647	0	0
1360	8.6	0.264706	0.5	0.117647	0.117647	0	0
1361	8.61	0.264706	0.5	0.117647	0.117647	0	0
1362	8.62	0.264706	0.5	0.117647	0.117647	0	0
1363	8.63	0.264706	0.5	0.117647	0.117647	0	0
1364	8.64	0.294118	0.5	0.0882353	0.0882353	0.0294118	0
1365	8.65	0.294118	0.5	0.0882353	0.0882353	0.0294118	0
1366	8.66	0.323529	0.470588	0.0882353	0.0882353	0.0294118	0
1367	8.67	0.352941	0.441176	0.0882353	0.0882353	0.0294118	0
1368	8.68	0.352941	0.441176	0.0882353	0.0882353	0.0294118	0
1369	8.69	0.352941	0.441176	0.0882353	0.0882353	0.0294118	0
1370	8.7	0.352941	0.441176	0.0882353	0.0882353	0.0294118	0
1371	8.71	0.323529	0.441176	0.0882353	0.117647	0.0294118	0
1372	8.72	0.352941	0.441176	0.0882353	0.117647	0	0
1373	8.73	0.352941	0.441176	0.0882353	0.117647	0	0
1374	8.74	0.382353	0.411765	0.0882353	0.117647	0	0
1375	8.75	0.382353	0.411765	0.0882353	0.117647	0	0
1376	8.76	0.382353	0.411765	0.0882353	0.117647	0	0
1377	8.77	0.382353	0.411765	0.0882353	0.117647	0	0
1378	8.78	0.352941	0.411765	0.0882353	0.117647	0.0294118	0
1379	8.79	0.352941	0.411765	0.0882353	0.117647	0.0294118	0
1380	8.8	0.352941	0.411765	0.0882353	0.117647	0.0294118	0
1381	8.81	0.352941	0.411765	0.0882353	0.117647	0.0294118	0
1382	8.82	0.382353	0.352941	0.0882353	0.117647	0.0588235	0
1383	8.83	0.382353	0.352941	0.0882353	0.117647	0.0588235	0
1384	8.84	0.411765	0.323529	0.0882353	0.117647	0.0588235	0
1385	8.85	0.411765	0.294118	0.0882353	0.147059	0.0588235	0
1386	8.86	0.382353	0.323529	0.0882353	0.147059	0.0588235	0
1387	8.87	0.352941	0.352941	0.0882353	0.147059	0.0588235	0
1388	8.88	0.352941	0.352941	0.0588235	0.147059	0.0588235	0.0294118
1389	8.89	0.352941	0.352941	0.0588235	0.147059	0.0588235	0.0294118
1390	8.9	0.382353	0.352941	0.0588235	0.117647	0.0588235	0.0294118
1391	8.91	0.352941	0.352941	0.0588235	0.147059	0.0588235	0.0294118
1392	8.92	0.382353	0.323529	0.0588235	0.147059	0.0588235	0.0294118
1393	8.93	0.382353	0.323529	0.0588235	0.147059	0.0588235	0.0294118
1394	8.94	0.411765	0.323529	0.0588235	0.147059	0.0588235	0
1395	8.95	0.441176	0.294118	0.0588235	0.147059	0.0588235	0
1396	8.96	0.441176	0.294118	0.0588235	0.147059	0.0588235	0
1397	8.97	0.5	0.264706	0.0588235	0.117647	0.0588235	0
1398	8.98	0.5	0.264706	0.0588235	0.117647	0.0588235	0
1399	8.99	0.470588	0.323529	0.0588235	0.0882353	0.0588235	0
1400	9	0.470588	0.323529	0.0588235	0.0882353	0.0588235	0
1401	9.01	0.529412	0.294118	0.0588235	0.0882353	0.0294118	0
1402	9.02	0.529412	0.294118	0.0588235	0.0882353	0.0294118	0
1403	9.03	0.529412	0.294118	0.0588235	0.0882353	0.0294118	0
1404	9.04	0.529412	0.294118	0.0588235	0.0882353	0.0294118	0
1405	9.05	0.529412	0.294118	0.0588235	0.0882353	0.0294118	0
1406	9.06	0.588235	0.264706	0.0588235	0.0588235	0.0294118	0
1407	9.07	0.558824	0.264706	0.0882353	0.0588235	0.0294118	0
1408	9.08	0.588235	0.235294	0.0882353	0.0588235	0.0294118	0
1409	9.09	0.588235	0.235294	0.0882353	0.0588235	0.0294118	0
1410	9.1	0.588235	0.235294	0.0882353	0.0588235	0.0294118	0
1411	9.11	0.588235	0.235294	0.0882353	0.0588235	0.0294118	0
1412	9.12	0.588235	0.235294	0.0882353	0.0588235	0.0294118	0
1413	9.13	0.588235	0.235294	0.0882353	0.0588235	0.0294118	0
1414	9.14	0.588235	0.235294	0.0882353	0.0588235	0.0294118	0
1415	9.15	0.588235	0.235294	0.0882353	0.0588235	0.0294118	0
1416	9.16	0.617647	0.235294	0.0882353	0.0294118	0.0294118	0
1417	9.17	0.588235	0.264706	0.0882353	0.0294118	0.0294118	0
1418	9.18	0.558824	0.264706	0.0882353	0.0588235	0.0294118	0
1419	9.19	0.558824	0.264706	0.0882353	0.0588235	0.0294118	0
1420	9.2	0.529412	0.294118	0.0882353	0.0588235	0.0294118	0
1421	9.21	0.5	0.323529	0.0882353	0.0588235	0.0294118	0
1422	9.22	0.441176	0.323529	0.0882353	0.0588235	0.0588235	0.0294118
1423	9.23	0.441176	0.323529	0.0882353	0.0588235	0.0588235	0.0294118
1424	9.24	0.441176	0.323529	0.0882353	0.0588235	0.0588235	0.0294118
1425	9.25	0.441176	0.323529	0.0882353	0.0588235	0.0588235	0.0294118
1426	9.26	0.382353	0.382353	0.0882353	0.0588235	0.0588235	0.0294118
1427	9.27	0.411765	0.352941	0.0882353	0.0588235	0.0588235	0.0294118
1428	9.28	0.382353	0.352941	0.0882353	0.0882353	0.0588235	0.0294118
1429	9.29	0.352941	0.382353	0.0882353	0.0882353	0.0588235	0.0294118
1430	9.3	0.323529	0.411765	0.0882353	0.0882353	0.0588235	0.0294118
1431	9.31	0.323529	0.411765	0.0882353	0.0882353	0.0588235	0.0294118
1432	9.32	0.323529	0.411765	0.0882353	0.0882353	0.0588235	0.0294118
1433	9.33	0.323529	0.411765	0.0882353	0.0882353	0.0588235	0.0294118
1434	9.34	0.294118	0.441176	0.0882353	0.0882353	0.0588235	0.0294118
1435	9.35	0.294118	0.441176	0.117647	0.0882353	0.0588235	0
1436	9.36	0.294118	0.441176	0.117647	0.0882353	0.0588235	0
1437	9.37	0.323529	0.411765	0.117647	0.0882353	0.0588235	0
1438	9.38	0.294118	0.441176	0.117647	0.0882353	0.0588235	0
1439	9.39	0.294118	0.441176	0.117647	0.0882353	0.0588235	0
1440	9.4	0.294118	0.470588	0.117647	0.0882353	0.0294118	0
1441	9.41	0.294118	0.470588	0.117647	0.0882353	0.0294118	0
1442	9.42	0.294118	0.470588	0.117647	0.0882353	0.0294118	0
1443	9.43	0.294118	0.470588	0.117647	0.0882353	0.0294118	0
1444	9.44	0.294118	0.470588	0.117647	0.0882353	0.0294118	0
1445	9.45	0.264706	0.5	0.117647	0.0882353	0.0294118	0
1446	9.46	0.294118	0.5	0.117647	0.0588235	0.0294118	0
1447	9.47	0.382353	0.441176	0.117647	0.0294118	0.0294118	0
1448	9.48	0.382353	0.441176	0.117647	0.0294118	0.0294118	0
1449	9.49	0.382353	0.441176	0.117647	0.0294118	0.0294118	0
1450	9.5	0.382353	0.441176	0.117647	0.0294118	0.0294118	0
1451	9.51	0.411765	0.411765	0.117647	0.0294118	0.0294118	0
1452	9.52	0.441176	0.382353	0.117647	0.0294118	0.0294118	0
1453	9.53	0.441176	0.382353	0.117647	0.0294118	0.0294118	0
1454	9.54	0.441176	0.382353	0.117647	0.0294118	0.0294118	0
1455	9.55	0.411765	0.411765	0.117647	0.0294118	0.0294118	0
1456	9.56	0.441176	0.382353	0.117647	0.0294118	0.0294118	0
1457	9.57	0.441176	0.382353	0.117647	0.0294118	0.0294118	0
1458	9.58	0.441176	0.382353	0.117647	0.0294118	0.0294118	0
1459	9.59	0.411765	0.411765	0.117647	0.0294118	0.0294118	0
1460	9.6	0.411765	0.411765	0.117647	0.0294118	0.0294118	0
1461	9.61	0.382353	0.441176	0.117647	0.0294118	0.0294118	0
1462	9.62	0.411765	0.441176	0.0882353	0.0294118	0.0294118	0
1463	9.63	0.411765	0.441176	0.0882353	0.0294118	0.0294118	0
1464	9.64	0.411765	0.441176	0.0882353	0.0294118	0.0294118	0
1465	9.65	0.411765	0.441176	0.0882353	0.0294118	0.0294118	0
1466	9.66	0.411765	0.441176	0.0882353	0.0294118	0.0294118	0
1467	9.67	0.411765	0.441176	0.0882353	0.0294118	0.0294118	0
1468	9.68	0.411765	0.441176	0.0882353	0.0294118	0.0294118	0
1469	9.69	0.411765	0.441176	0.0882353	0.0294118	0.0294118	0
1470	9.7	0.470588	0.382353	0.0882353	0.0294118	0.0294118	0
1471	9.71	0.470588	0.382353	0.0882353	0.0294118	0.0294118	0
1472	9.72	0.5	0.352941	0.0882353	0.0294118	0.0294118	0
1473	9.73	0.5	0.352941	0.0882353	0.0294118	0.0294118	0
1474	9.74	0.529412	0.352941	0.0882353	0	0.0294118	0
1475	9.75	0.529412	0.352941	0.0882353	0	0.0294118	0
1476	9.76	0.5	0.382353	0.0882353	0	0.0294118	0
1477	9.77	0.5	0.382353	0.0882353	0	0.0294118	0
1478	9.78	0.5	0.382353	0.0882353	0	0.0294118	0
1479	9.79	0.5	0.382353	0.0882353	0	0.0294118	0
1480	9.8	0.5	0.382353	0.0882353	0	0.0294118	0
1481	9.81	0.5	0.382353	0.0882353	0	0.0294118	0
1482	9.82	0.5	0.382353	0.0882353	0	0.0294118	0
1483	9.83	0.5	0.382353	0.0882353	0	0.0294118	0
1484	9.84	0.470588	0.441176	0.0882353	0	0	0
1485	9.85	0.441176	0.470588	0.0882353	0	0	0
1486	9.86	0.411765	0.470588	0.0882353	0	0.0294118	0
1487	9.87	0.411765	0.470588	0.0882353	0	0.0294118	0
1488	9.88	0.411765	0.470588	0.0882353	0	0.0294118	0
1489	9.89	0.411765	0.470588	0.0882353	0	0.0294118	0
1490	9.9	0.411765	0.470588	0.0882353	0	0.0294118	0
1491	9.91	0.411765	0.470588	0.0882353	0	0.0294118	0
1492	9.92	0.411765	0.470588	0.0882353	0	0.0294118	0
1493	9.93	0.411765	0.470588	0.0882353	0	0.0294118	0
1494	9.94	0.441176	0.441176	0.0882353	0	0.0294118	0
1495	9.95	0.411765	0.441176	0.0588235	0.0294118	0.0588235	0
1496	9.96	0.411765	0.441176	0.0588235	0.0294118	0.0588235	0
1497	9.97	0.411765	0.441176	0.0588235	0.0294118	0.0588235	0
1498	9.98	0.411765	0.441176	0.0588235	0.0294118	0.0588235	0
1499	9.99	0.411765	0.441176	0.0588235	0.0294118	0.0588235	0

## Sheet: sourcedata_2a_behclass_MDN
	t	background	walk	rest	back	anterior	posterior
0	-5	0.243542	0.608856	0.0885609	0.0147601	0.0405904	0.00369004
1	-4.99	0.243542	0.612546	0.0885609	0.0147601	0.0369004	0.00369004
2	-4.98	0.243542	0.608856	0.0922509	0.0147601	0.0369004	0.00369004
3	-4.97	0.258303	0.594096	0.0922509	0.0147601	0.0369004	0.00369004
4	-4.96	0.261993	0.597786	0.0885609	0.0147601	0.0332103	0.00369004
5	-4.95	0.265683	0.597786	0.0885609	0.0147601	0.0295203	0.00369004
6	-4.94	0.269373	0.597786	0.0885609	0.0110701	0.0295203	0.00369004
7	-4.93	0.258303	0.608856	0.0885609	0.0110701	0.0295203	0.00369004
8	-4.92	0.258303	0.608856	0.0848708	0.0110701	0.0295203	0.00738007
9	-4.91	0.254613	0.612546	0.0848708	0.0110701	0.0332103	0.00369004
10	-4.9	0.250923	0.612546	0.0885609	0.0110701	0.0332103	0.00369004
11	-4.89	0.258303	0.608856	0.0885609	0.0110701	0.0332103	0
12	-4.88	0.273063	0.601476	0.0885609	0.00738007	0.0295203	0
13	-4.87	0.276753	0.597786	0.0885609	0.00738007	0.0295203	0
14	-4.86	0.276753	0.597786	0.0885609	0.00738007	0.0295203	0
15	-4.85	0.284133	0.594096	0.0922509	0.00369004	0.0258303	0
16	-4.84	0.298893	0.590406	0.0848708	0.00369004	0.0221402	0
17	-4.83	0.302583	0.583026	0.0848708	0.00369004	0.0221402	0.00369004
18	-4.82	0.306273	0.583026	0.0848708	0.00369004	0.0184502	0.00369004
19	-4.81	0.309963	0.575646	0.0885609	0.00369004	0.0184502	0.00369004
20	-4.8	0.302583	0.575646	0.0848708	0.0110701	0.0184502	0.00738007
21	-4.79	0.302583	0.575646	0.0848708	0.0110701	0.0184502	0.00738007
22	-4.78	0.306273	0.575646	0.0848708	0.00738007	0.0184502	0.00738007
23	-4.77	0.295203	0.583026	0.0848708	0.00738007	0.0184502	0.0110701
24	-4.76	0.298893	0.575646	0.0885609	0.00738007	0.0184502	0.0110701
25	-4.75	0.287823	0.590406	0.0811808	0.00738007	0.0221402	0.0110701
26	-4.74	0.295203	0.579336	0.0811808	0.0110701	0.0221402	0.0110701
27	-4.73	0.291513	0.583026	0.0811808	0.0110701	0.0221402	0.0110701
28	-4.72	0.284133	0.590406	0.0811808	0.0110701	0.0221402	0.0110701
29	-4.71	0.280443	0.590406	0.0811808	0.0110701	0.0258303	0.0110701
30	-4.7	0.280443	0.594096	0.0774908	0.0110701	0.0258303	0.0110701
31	-4.69	0.273063	0.590406	0.0774908	0.0184502	0.0295203	0.0110701
32	-4.68	0.269373	0.590406	0.0811808	0.0221402	0.0258303	0.0110701
33	-4.67	0.273063	0.586716	0.0774908	0.0258303	0.0258303	0.0110701
34	-4.66	0.269373	0.590406	0.0774908	0.0258303	0.0258303	0.0110701
35	-4.65	0.284133	0.579336	0.0774908	0.0221402	0.0258303	0.0110701
36	-4.64	0.280443	0.579336	0.0774908	0.0221402	0.0295203	0.0110701
37	-4.63	0.287823	0.575646	0.0811808	0.0184502	0.0295203	0.00738007
38	-4.62	0.276753	0.583026	0.0811808	0.0184502	0.0332103	0.00738007
39	-4.61	0.261993	0.594096	0.0774908	0.0221402	0.0369004	0.00738007
40	-4.6	0.258303	0.597786	0.0738007	0.0221402	0.0369004	0.0110701
41	-4.59	0.269373	0.586716	0.0738007	0.0221402	0.0369004	0.0110701
42	-4.58	0.298893	0.564576	0.0738007	0.0184502	0.0369004	0.00738007
43	-4.57	0.298893	0.568266	0.0738007	0.0147601	0.0369004	0.00738007
44	-4.56	0.295203	0.575646	0.0738007	0.0147601	0.0369004	0.00369004
45	-4.55	0.298893	0.571956	0.0738007	0.0147601	0.0369004	0.00369004
46	-4.54	0.298893	0.571956	0.0701107	0.0147601	0.0369004	0.00738007
47	-4.53	0.291513	0.571956	0.0774908	0.0147601	0.0369004	0.00738007
48	-4.52	0.291513	0.575646	0.0701107	0.0147601	0.0369004	0.0110701
49	-4.51	0.280443	0.579336	0.0701107	0.0147601	0.0405904	0.0147601
50	-4.5	0.284133	0.575646	0.0701107	0.0147601	0.0405904	0.0147601
51	-4.49	0.284133	0.571956	0.0701107	0.0184502	0.0405904	0.0147601
52	-4.48	0.287823	0.568266	0.0701107	0.0184502	0.0405904	0.0147601
53	-4.47	0.287823	0.568266	0.0701107	0.0221402	0.0369004	0.0147601
54	-4.46	0.287823	0.560886	0.0701107	0.0295203	0.0332103	0.0184502
55	-4.45	0.284133	0.560886	0.0701107	0.0295203	0.0332103	0.0221402
56	-4.44	0.291513	0.557196	0.0664207	0.0258303	0.0369004	0.0221402
57	-4.43	0.273063	0.568266	0.0701107	0.0258303	0.0405904	0.0221402
58	-4.42	0.265683	0.579336	0.0701107	0.0258303	0.0369004	0.0221402
59	-4.41	0.265683	0.575646	0.0701107	0.0295203	0.0369004	0.0221402
60	-4.4	0.258303	0.579336	0.0701107	0.0332103	0.0369004	0.0221402
61	-4.39	0.258303	0.583026	0.0738007	0.0258303	0.0369004	0.0221402
62	-4.38	0.250923	0.586716	0.0774908	0.0258303	0.0405904	0.0184502
63	-4.37	0.258303	0.583026	0.0738007	0.0258303	0.0405904	0.0184502
64	-4.36	0.258303	0.586716	0.0738007	0.0221402	0.0405904	0.0184502
65	-4.35	0.258303	0.583026	0.0811808	0.0221402	0.0369004	0.0184502
66	-4.34	0.250923	0.586716	0.0811808	0.0258303	0.0369004	0.0184502
67	-4.33	0.261993	0.575646	0.0848708	0.0258303	0.0332103	0.0184502
68	-4.32	0.273063	0.564576	0.0848708	0.0295203	0.0295203	0.0184502
69	-4.31	0.273063	0.568266	0.0774908	0.0295203	0.0332103	0.0184502
70	-4.3	0.269373	0.568266	0.0811808	0.0295203	0.0332103	0.0184502
71	-4.29	0.273063	0.564576	0.0811808	0.0295203	0.0332103	0.0184502
72	-4.28	0.273063	0.568266	0.0811808	0.0258303	0.0332103	0.0184502
73	-4.27	0.265683	0.575646	0.0811808	0.0258303	0.0332103	0.0184502
74	-4.26	0.273063	0.564576	0.0811808	0.0295203	0.0369004	0.0147601
75	-4.25	0.269373	0.568266	0.0811808	0.0295203	0.0369004	0.0147601
76	-4.24	0.276753	0.568266	0.0811808	0.0221402	0.0369004	0.0147601
77	-4.23	0.273063	0.575646	0.0848708	0.0221402	0.0332103	0.0110701
78	-4.22	0.280443	0.571956	0.0774908	0.0258303	0.0332103	0.0110701
79	-4.21	0.284133	0.568266	0.0774908	0.0258303	0.0332103	0.0110701
80	-4.2	0.284133	0.560886	0.0774908	0.0332103	0.0332103	0.0110701
81	-4.19	0.280443	0.564576	0.0774908	0.0332103	0.0332103	0.0110701
82	-4.18	0.287823	0.553506	0.0774908	0.0369004	0.0332103	0.0110701
83	-4.17	0.273063	0.564576	0.0774908	0.0369004	0.0332103	0.0147601
84	-4.16	0.276753	0.560886	0.0774908	0.0369004	0.0332103	0.0147601
85	-4.15	0.276753	0.560886	0.0774908	0.0369004	0.0332103	0.0147601
86	-4.14	0.280443	0.557196	0.0774908	0.0369004	0.0332103	0.0147601
87	-4.13	0.269373	0.560886	0.0774908	0.0332103	0.0405904	0.0184502
88	-4.12	0.265683	0.564576	0.0774908	0.0332103	0.0405904	0.0184502
89	-4.11	0.269373	0.568266	0.0774908	0.0295203	0.0369004	0.0184502
90	-4.1	0.265683	0.564576	0.0811808	0.0295203	0.0405904	0.0184502
91	-4.09	0.261993	0.564576	0.0811808	0.0332103	0.0442804	0.0147601
92	-4.08	0.258303	0.564576	0.0774908	0.0369004	0.0442804	0.0184502
93	-4.07	0.269373	0.564576	0.0774908	0.0332103	0.0442804	0.0110701
94	-4.06	0.269373	0.564576	0.0811808	0.0332103	0.0405904	0.0110701
95	-4.05	0.261993	0.575646	0.0774908	0.0332103	0.0369004	0.0147601
96	-4.04	0.265683	0.575646	0.0774908	0.0332103	0.0332103	0.0147601
97	-4.03	0.261993	0.583026	0.0774908	0.0332103	0.0332103	0.0110701
98	-4.02	0.261993	0.583026	0.0774908	0.0332103	0.0332103	0.0110701
99	-4.01	0.269373	0.579336	0.0774908	0.0332103	0.0332103	0.00738007
100	-4	0.273063	0.575646	0.0774908	0.0295203	0.0369004	0.00738007
101	-3.99	0.269373	0.583026	0.0774908	0.0258303	0.0405904	0.00369004
102	-3.98	0.280443	0.583026	0.0738007	0.0221402	0.0369004	0.00369004
103	-3.97	0.284133	0.583026	0.0738007	0.0184502	0.0369004	0.00369004
104	-3.96	0.276753	0.590406	0.0738007	0.0184502	0.0369004	0.00369004
105	-3.95	0.276753	0.594096	0.0664207	0.0184502	0.0369004	0.00738007
106	-3.94	0.280443	0.590406	0.0664207	0.0184502	0.0369004	0.00738007
107	-3.93	0.276753	0.594096	0.0664207	0.0184502	0.0369004	0.00738007
108	-3.92	0.276753	0.597786	0.0627306	0.0147601	0.0405904	0.00738007
109	-3.91	0.261993	0.605166	0.0627306	0.0184502	0.0442804	0.00738007
110	-3.9	0.273063	0.601476	0.0590406	0.0184502	0.0442804	0.00369004
111	-3.89	0.276753	0.597786	0.0627306	0.0184502	0.0405904	0.00369004
112	-3.88	0.265683	0.605166	0.0627306	0.0184502	0.0442804	0.00369004
113	-3.87	0.254613	0.612546	0.0627306	0.0221402	0.0442804	0.00369004
114	-3.86	0.258303	0.612546	0.0627306	0.0221402	0.0405904	0.00369004
115	-3.85	0.261993	0.608856	0.0627306	0.0221402	0.0405904	0.00369004
116	-3.84	0.265683	0.608856	0.0627306	0.0184502	0.0405904	0.00369004
117	-3.83	0.254613	0.619926	0.0627306	0.0184502	0.0405904	0.00369004
118	-3.82	0.265683	0.608856	0.0590406	0.0147601	0.0442804	0.00738007
119	-3.81	0.258303	0.608856	0.0664207	0.0147601	0.0442804	0.00738007
120	-3.8	0.261993	0.608856	0.0664207	0.0147601	0.0442804	0.00369004
121	-3.79	0.258303	0.608856	0.0627306	0.0184502	0.0479705	0.00369004
122	-3.78	0.265683	0.601476	0.0627306	0.0184502	0.0442804	0.00738007
123	-3.77	0.269373	0.597786	0.0590406	0.0221402	0.0442804	0.00738007
124	-3.76	0.284133	0.590406	0.0590406	0.0221402	0.0369004	0.00738007
125	-3.75	0.287823	0.586716	0.0590406	0.0221402	0.0332103	0.0110701
126	-3.74	0.295203	0.583026	0.0590406	0.0221402	0.0295203	0.0110701
127	-3.73	0.291513	0.586716	0.0590406	0.0221402	0.0295203	0.0110701
128	-3.72	0.291513	0.590406	0.0627306	0.0221402	0.0258303	0.00738007
129	-3.71	0.298893	0.579336	0.0627306	0.0258303	0.0258303	0.00738007
130	-3.7	0.291513	0.590406	0.0627306	0.0258303	0.0221402	0.00738007
131	-3.69	0.291513	0.590406	0.0664207	0.0258303	0.0221402	0.00369004
132	-3.68	0.273063	0.594096	0.0664207	0.0369004	0.0258303	0.00369004
133	-3.67	0.280443	0.590406	0.0590406	0.0332103	0.0332103	0.00369004
134	-3.66	0.287823	0.586716	0.0590406	0.0295203	0.0332103	0.00369004
135	-3.65	0.291513	0.586716	0.0590406	0.0295203	0.0295203	0.00369004
136	-3.64	0.284133	0.594096	0.0627306	0.0295203	0.0258303	0.00369004
137	-3.63	0.291513	0.583026	0.0664207	0.0295203	0.0258303	0.00369004
138	-3.62	0.284133	0.590406	0.0664207	0.0295203	0.0258303	0.00369004
139	-3.61	0.280443	0.594096	0.0664207	0.0332103	0.0221402	0.00369004
140	-3.6	0.269373	0.605166	0.0664207	0.0332103	0.0221402	0.00369004
141	-3.59	0.258303	0.612546	0.0664207	0.0369004	0.0221402	0.00369004
142	-3.58	0.254613	0.612546	0.0664207	0.0369004	0.0258303	0.00369004
143	-3.57	0.247232	0.619926	0.0664207	0.0332103	0.0295203	0.00369004
144	-3.56	0.261993	0.616236	0.0590406	0.0332103	0.0258303	0.00369004
145	-3.55	0.273063	0.605166	0.0590406	0.0332103	0.0258303	0.00369004
146	-3.54	0.284133	0.594096	0.0553506	0.0332103	0.0295203	0.00369004
147	-3.53	0.287823	0.590406	0.0553506	0.0332103	0.0295203	0.00369004
148	-3.52	0.284133	0.594096	0.0553506	0.0332103	0.0295203	0.00369004
149	-3.51	0.280443	0.597786	0.0553506	0.0295203	0.0295203	0.00738007
150	-3.5	0.280443	0.594096	0.0553506	0.0295203	0.0295203	0.0110701
151	-3.49	0.276753	0.601476	0.0553506	0.0258303	0.0295203	0.0110701
152	-3.48	0.276753	0.601476	0.0553506	0.0258303	0.0295203	0.0110701
153	-3.47	0.269373	0.608856	0.0553506	0.0258303	0.0295203	0.0110701
154	-3.46	0.269373	0.612546	0.0553506	0.0258303	0.0258303	0.0110701
155	-3.45	0.273063	0.608856	0.0553506	0.0258303	0.0258303	0.0110701
156	-3.44	0.269373	0.616236	0.0553506	0.0221402	0.0258303	0.0110701
157	-3.43	0.258303	0.627306	0.0553506	0.0221402	0.0258303	0.0110701
158	-3.42	0.254613	0.630996	0.0553506	0.0221402	0.0258303	0.0110701
159	-3.41	0.258303	0.623616	0.0590406	0.0221402	0.0258303	0.0110701
160	-3.4	0.261993	0.619926	0.0590406	0.0221402	0.0258303	0.0110701
161	-3.39	0.269373	0.616236	0.0590406	0.0221402	0.0221402	0.0110701
162	-3.38	0.273063	0.619926	0.0590406	0.0221402	0.0147601	0.0110701
163	-3.37	0.273063	0.619926	0.0590406	0.0221402	0.0147601	0.0110701
164	-3.36	0.273063	0.619926	0.0590406	0.0221402	0.0147601	0.0110701
165	-3.35	0.276753	0.612546	0.0590406	0.0258303	0.0147601	0.0110701
166	-3.34	0.284133	0.608856	0.0590406	0.0221402	0.0184502	0.00738007
167	-3.33	0.284133	0.608856	0.0590406	0.0221402	0.0184502	0.00738007
168	-3.32	0.280443	0.612546	0.0590406	0.0221402	0.0184502	0.00738007
169	-3.31	0.269373	0.623616	0.0590406	0.0184502	0.0221402	0.00738007
170	-3.3	0.269373	0.619926	0.0590406	0.0221402	0.0221402	0.00738007
171	-3.29	0.269373	0.619926	0.0553506	0.0221402	0.0258303	0.00738007
172	-3.28	0.254613	0.623616	0.0590406	0.0258303	0.0295203	0.00738007
173	-3.27	0.250923	0.627306	0.0553506	0.0258303	0.0332103	0.00738007
174	-3.26	0.254613	0.638376	0.0516605	0.0258303	0.0221402	0.00738007
175	-3.25	0.258303	0.634686	0.0516605	0.0258303	0.0221402	0.00738007
176	-3.24	0.254613	0.630996	0.0516605	0.0295203	0.0258303	0.00738007
177	-3.23	0.254613	0.630996	0.0553506	0.0295203	0.0258303	0.00369004
178	-3.22	0.247232	0.634686	0.0553506	0.0295203	0.0295203	0.00369004
179	-3.21	0.254613	0.627306	0.0553506	0.0295203	0.0295203	0.00369004
180	-3.2	0.254613	0.623616	0.0553506	0.0295203	0.0295203	0.00738007
181	-3.19	0.261993	0.623616	0.0553506	0.0258303	0.0258303	0.00738007
182	-3.18	0.261993	0.623616	0.0553506	0.0258303	0.0258303	0.00738007
183	-3.17	0.261993	0.619926	0.0553506	0.0258303	0.0258303	0.0110701
184	-3.16	0.258303	0.619926	0.0553506	0.0258303	0.0295203	0.0110701
185	-3.15	0.258303	0.619926	0.0553506	0.0258303	0.0295203	0.0110701
186	-3.14	0.250923	0.627306	0.0553506	0.0258303	0.0295203	0.0110701
187	-3.13	0.243542	0.634686	0.0590406	0.0295203	0.0258303	0.00738007
188	-3.12	0.258303	0.634686	0.0590406	0.0184502	0.0221402	0.00738007
189	-3.11	0.250923	0.645756	0.0590406	0.0147601	0.0221402	0.00738007
190	-3.1	0.247232	0.645756	0.0627306	0.0147601	0.0221402	0.00738007
191	-3.09	0.250923	0.642066	0.0627306	0.0110701	0.0258303	0.00738007
192	-3.08	0.247232	0.645756	0.0590406	0.0110701	0.0295203	0.00738007
193	-3.07	0.250923	0.642066	0.0590406	0.0110701	0.0295203	0.00738007
194	-3.06	0.273063	0.623616	0.0590406	0.0110701	0.0258303	0.00738007
195	-3.05	0.269373	0.627306	0.0590406	0.0110701	0.0258303	0.00738007
196	-3.04	0.273063	0.627306	0.0553506	0.0110701	0.0258303	0.00738007
197	-3.03	0.269373	0.634686	0.0553506	0.00738007	0.0258303	0.00738007
198	-3.02	0.269373	0.630996	0.0590406	0.00738007	0.0221402	0.0110701
199	-3.01	0.265683	0.634686	0.0590406	0.0110701	0.0221402	0.00738007
200	-3	0.280443	0.616236	0.0590406	0.0147601	0.0221402	0.00738007
201	-2.99	0.287823	0.612546	0.0590406	0.0147601	0.0184502	0.00738007
202	-2.98	0.276753	0.627306	0.0590406	0.0110701	0.0184502	0.00738007
203	-2.97	0.269373	0.634686	0.0590406	0.0110701	0.0184502	0.00738007
204	-2.96	0.261993	0.642066	0.0590406	0.0110701	0.0184502	0.00738007
205	-2.95	0.254613	0.649446	0.0590406	0.0110701	0.0184502	0.00738007
206	-2.94	0.258303	0.642066	0.0590406	0.0147601	0.0184502	0.00738007
207	-2.93	0.261993	0.638376	0.0553506	0.0147601	0.0221402	0.00738007
208	-2.92	0.258303	0.638376	0.0553506	0.0147601	0.0258303	0.00738007
209	-2.91	0.261993	0.634686	0.0627306	0.0147601	0.0258303	0
210	-2.9	0.254613	0.638376	0.0627306	0.0184502	0.0258303	0
211	-2.89	0.258303	0.630996	0.0627306	0.0221402	0.0258303	0
212	-2.88	0.258303	0.634686	0.0627306	0.0221402	0.0221402	0
213	-2.87	0.258303	0.634686	0.0627306	0.0221402	0.0221402	0
214	-2.86	0.232472	0.656827	0.0590406	0.0258303	0.0221402	0.00369004
215	-2.85	0.239852	0.649446	0.0590406	0.0258303	0.0221402	0.00369004
216	-2.84	0.247232	0.638376	0.0590406	0.0258303	0.0221402	0.00738007
217	-2.83	0.243542	0.642066	0.0590406	0.0258303	0.0221402	0.00738007
218	-2.82	0.236162	0.645756	0.0590406	0.0295203	0.0221402	0.00738007
219	-2.81	0.225092	0.653137	0.0590406	0.0295203	0.0258303	0.00738007
220	-2.8	0.221402	0.649446	0.0664207	0.0295203	0.0258303	0.00738007
221	-2.79	0.210332	0.660517	0.0664207	0.0295203	0.0258303	0.00738007
222	-2.78	0.214022	0.656827	0.0664207	0.0295203	0.0258303	0.00738007
223	-2.77	0.214022	0.656827	0.0664207	0.0295203	0.0258303	0.00738007
224	-2.76	0.217712	0.656827	0.0664207	0.0295203	0.0258303	0.00369004
225	-2.75	0.221402	0.656827	0.0627306	0.0258303	0.0295203	0.00369004
226	-2.74	0.225092	0.656827	0.0590406	0.0258303	0.0332103	0
227	-2.73	0.221402	0.664207	0.0590406	0.0221402	0.0332103	0
228	-2.72	0.214022	0.671587	0.0590406	0.0184502	0.0332103	0.00369004
229	-2.71	0.217712	0.671587	0.0553506	0.0184502	0.0332103	0.00369004
230	-2.7	0.228782	0.660517	0.0553506	0.0184502	0.0332103	0.00369004
231	-2.69	0.225092	0.664207	0.0516605	0.0184502	0.0369004	0.00369004
232	-2.68	0.239852	0.656827	0.0516605	0.0147601	0.0332103	0.00369004
233	-2.67	0.243542	0.649446	0.0516605	0.0147601	0.0369004	0.00369004
234	-2.66	0.247232	0.645756	0.0516605	0.0147601	0.0369004	0.00369004
235	-2.65	0.261993	0.630996	0.0553506	0.0147601	0.0332103	0.00369004
236	-2.64	0.265683	0.627306	0.0553506	0.0147601	0.0332103	0.00369004
237	-2.63	0.269373	0.619926	0.0553506	0.0147601	0.0332103	0.00738007
238	-2.62	0.276753	0.619926	0.0553506	0.00738007	0.0332103	0.00738007
239	-2.61	0.261993	0.627306	0.0553506	0.0147601	0.0332103	0.00738007
240	-2.6	0.258303	0.627306	0.0553506	0.0147601	0.0369004	0.00738007
241	-2.59	0.273063	0.612546	0.0516605	0.0147601	0.0405904	0.00738007
242	-2.58	0.265683	0.616236	0.0516605	0.0184502	0.0405904	0.00738007
243	-2.57	0.261993	0.619926	0.0516605	0.0184502	0.0405904	0.00738007
244	-2.56	0.269373	0.616236	0.0479705	0.0184502	0.0369004	0.0110701
245	-2.55	0.254613	0.627306	0.0516605	0.0184502	0.0369004	0.0110701
246	-2.54	0.247232	0.634686	0.0516605	0.0184502	0.0369004	0.0110701
247	-2.53	0.250923	0.630996	0.0516605	0.0184502	0.0369004	0.0110701
248	-2.52	0.243542	0.638376	0.0479705	0.0184502	0.0369004	0.0147601
249	-2.51	0.254613	0.630996	0.0442804	0.0184502	0.0369004	0.0147601
250	-2.5	0.258303	0.630996	0.0442804	0.0184502	0.0332103	0.0147601
251	-2.49	0.269373	0.627306	0.0405904	0.0110701	0.0369004	0.0147601
252	-2.48	0.265683	0.630996	0.0405904	0.0110701	0.0369004	0.0147601
253	-2.47	0.273063	0.634686	0.0405904	0.00738007	0.0295203	0.0147601
254	-2.46	0.265683	0.638376	0.0405904	0.00738007	0.0295203	0.0184502
255	-2.45	0.265683	0.638376	0.0405904	0.00738007	0.0295203	0.0184502
256	-2.44	0.269373	0.634686	0.0405904	0.0110701	0.0295203	0.0147601
257	-2.43	0.276753	0.634686	0.0332103	0.0147601	0.0295203	0.0110701
258	-2.42	0.276753	0.630996	0.0332103	0.0147601	0.0332103	0.0110701
259	-2.41	0.287823	0.627306	0.0369004	0.0110701	0.0295203	0.00738007
260	-2.4	0.280443	0.630996	0.0369004	0.0147601	0.0295203	0.00738007
261	-2.39	0.287823	0.627306	0.0369004	0.0110701	0.0295203	0.00738007
262	-2.38	0.284133	0.619926	0.0405904	0.0184502	0.0332103	0.00369004
263	-2.37	0.291513	0.608856	0.0405904	0.0184502	0.0369004	0.00369004
264	-2.36	0.280443	0.619926	0.0405904	0.0184502	0.0369004	0.00369004
265	-2.35	0.273063	0.619926	0.0405904	0.0221402	0.0405904	0.00369004
266	-2.34	0.273063	0.619926	0.0442804	0.0221402	0.0405904	0
267	-2.33	0.265683	0.619926	0.0442804	0.0258303	0.0405904	0.00369004
268	-2.32	0.265683	0.619926	0.0442804	0.0258303	0.0405904	0.00369004
269	-2.31	0.269373	0.616236	0.0516605	0.0258303	0.0332103	0.00369004
270	-2.3	0.273063	0.612546	0.0516605	0.0258303	0.0332103	0.00369004
271	-2.29	0.261993	0.623616	0.0516605	0.0258303	0.0332103	0.00369004
272	-2.28	0.254613	0.630996	0.0516605	0.0258303	0.0332103	0.00369004
273	-2.27	0.254613	0.630996	0.0516605	0.0258303	0.0332103	0.00369004
274	-2.26	0.254613	0.630996	0.0516605	0.0258303	0.0332103	0.00369004
275	-2.25	0.265683	0.630996	0.0479705	0.0221402	0.0332103	0
276	-2.24	0.254613	0.638376	0.0479705	0.0258303	0.0332103	0
277	-2.23	0.265683	0.634686	0.0516605	0.0258303	0.0221402	0
278	-2.22	0.276753	0.627306	0.0516605	0.0221402	0.0221402	0
279	-2.21	0.258303	0.645756	0.0516605	0.0221402	0.0221402	0
280	-2.2	0.247232	0.656827	0.0553506	0.0221402	0.0184502	0
281	-2.19	0.247232	0.656827	0.0553506	0.0221402	0.0184502	0
282	-2.18	0.228782	0.667897	0.0553506	0.0295203	0.0184502	0
283	-2.17	0.228782	0.671587	0.0516605	0.0258303	0.0184502	0.00369004
284	-2.16	0.228782	0.667897	0.0516605	0.0295203	0.0184502	0.00369004
285	-2.15	0.225092	0.675277	0.0479705	0.0258303	0.0221402	0.00369004
286	-2.14	0.236162	0.675277	0.0442804	0.0221402	0.0221402	0
287	-2.13	0.225092	0.678967	0.0442804	0.0295203	0.0221402	0
288	-2.12	0.228782	0.675277	0.0442804	0.0295203	0.0221402	0
289	-2.11	0.228782	0.675277	0.0442804	0.0295203	0.0221402	0
290	-2.1	0.225092	0.682657	0.0405904	0.0258303	0.0258303	0
291	-2.09	0.221402	0.690037	0.0405904	0.0258303	0.0221402	0
292	-2.08	0.221402	0.686347	0.0405904	0.0295203	0.0221402	0
293	-2.07	0.232472	0.678967	0.0369004	0.0295203	0.0221402	0
294	-2.06	0.221402	0.690037	0.0369004	0.0295203	0.0221402	0
295	-2.05	0.228782	0.686347	0.0369004	0.0295203	0.0184502	0
296	-2.04	0.225092	0.686347	0.0369004	0.0295203	0.0221402	0
297	-2.03	0.228782	0.682657	0.0369004	0.0295203	0.0221402	0
298	-2.02	0.232472	0.678967	0.0369004	0.0295203	0.0221402	0
299	-2.01	0.243542	0.671587	0.0369004	0.0295203	0.0184502	0
300	-2	0.239852	0.675277	0.0369004	0.0295203	0.0184502	0
301	-1.99	0.250923	0.664207	0.0369004	0.0295203	0.0184502	0
302	-1.98	0.250923	0.656827	0.0369004	0.0369004	0.0184502	0
303	-1.97	0.250923	0.656827	0.0369004	0.0369004	0.0184502	0
304	-1.96	0.254613	0.656827	0.0369004	0.0332103	0.0184502	0
305	-1.95	0.261993	0.649446	0.0369004	0.0332103	0.0184502	0
306	-1.94	0.269373	0.642066	0.0369004	0.0332103	0.0184502	0
307	-1.93	0.280443	0.630996	0.0369004	0.0332103	0.0184502	0
308	-1.92	0.284133	0.634686	0.0369004	0.0258303	0.0147601	0.00369004
309	-1.91	0.284133	0.634686	0.0332103	0.0295203	0.0147601	0.00369004
310	-1.9	0.287823	0.630996	0.0332103	0.0295203	0.0147601	0.00369004
311	-1.89	0.284133	0.638376	0.0332103	0.0295203	0.0110701	0.00369004
312	-1.88	0.284133	0.638376	0.0332103	0.0258303	0.0147601	0.00369004
313	-1.87	0.273063	0.642066	0.0295203	0.0295203	0.0147601	0.0110701
314	-1.86	0.265683	0.642066	0.0258303	0.0369004	0.0184502	0.0110701
315	-1.85	0.258303	0.649446	0.0258303	0.0369004	0.0184502	0.0110701
316	-1.84	0.258303	0.649446	0.0295203	0.0369004	0.0147601	0.0110701
317	-1.83	0.258303	0.645756	0.0295203	0.0369004	0.0184502	0.0110701
318	-1.82	0.269373	0.642066	0.0295203	0.0332103	0.0147601	0.0110701
319	-1.81	0.265683	0.649446	0.0258303	0.0332103	0.0147601	0.0110701
320	-1.8	0.265683	0.645756	0.0258303	0.0369004	0.0147601	0.0110701
321	-1.79	0.258303	0.653137	0.0295203	0.0369004	0.0110701	0.0110701
322	-1.78	0.258303	0.656827	0.0295203	0.0332103	0.0110701	0.0110701
323	-1.77	0.269373	0.653137	0.0258303	0.0295203	0.0110701	0.0110701
324	-1.76	0.254613	0.667897	0.0258303	0.0295203	0.00738007	0.0147601
325	-1.75	0.258303	0.671587	0.0258303	0.0258303	0.00738007	0.0110701
326	-1.74	0.258303	0.671587	0.0258303	0.0258303	0.00738007	0.0110701
327	-1.73	0.258303	0.667897	0.0295203	0.0258303	0.00738007	0.0110701
328	-1.72	0.258303	0.667897	0.0295203	0.0258303	0.00738007	0.0110701
329	-1.71	0.261993	0.667897	0.0332103	0.0258303	0.00738007	0.00369004
330	-1.7	0.261993	0.667897	0.0332103	0.0258303	0.00738007	0.00369004
331	-1.69	0.265683	0.664207	0.0332103	0.0258303	0.00738007	0.00369004
332	-1.68	0.269373	0.660517	0.0332103	0.0258303	0.00738007	0.00369004
333	-1.67	0.265683	0.653137	0.0369004	0.0332103	0.00738007	0.00369004
334	-1.66	0.258303	0.656827	0.0369004	0.0369004	0.00738007	0.00369004
335	-1.65	0.258303	0.664207	0.0369004	0.0332103	0.00369004	0.00369004
336	-1.64	0.258303	0.667897	0.0295203	0.0332103	0.00738007	0.00369004
337	-1.63	0.254613	0.675277	0.0332103	0.0295203	0.00738007	0
338	-1.62	0.250923	0.678967	0.0332103	0.0295203	0.00738007	0
339	-1.61	0.254613	0.671587	0.0295203	0.0332103	0.00738007	0.00369004
340	-1.6	0.254613	0.675277	0.0295203	0.0295203	0.00738007	0.00369004
341	-1.59	0.261993	0.671587	0.0258303	0.0295203	0.00738007	0.00369004
342	-1.58	0.254613	0.678967	0.0258303	0.0295203	0.00738007	0.00369004
343	-1.57	0.254613	0.675277	0.0258303	0.0332103	0.00738007	0.00369004
344	-1.56	0.250923	0.678967	0.0221402	0.0332103	0.0110701	0.00369004
345	-1.55	0.254613	0.682657	0.0221402	0.0295203	0.00738007	0.00369004
346	-1.54	0.258303	0.682657	0.0221402	0.0258303	0.00738007	0.00369004
347	-1.53	0.265683	0.675277	0.0221402	0.0258303	0.00738007	0.00369004
348	-1.52	0.273063	0.675277	0.0184502	0.0221402	0.00738007	0.00369004
349	-1.51	0.280443	0.667897	0.0184502	0.0184502	0.00738007	0.00738007
350	-1.5	0.280443	0.667897	0.0184502	0.0184502	0.00738007	0.00738007
351	-1.49	0.280443	0.667897	0.0147601	0.0184502	0.0110701	0.00738007
352	-1.48	0.269373	0.678967	0.0184502	0.0184502	0.0110701	0.00369004
353	-1.47	0.265683	0.682657	0.0147601	0.0184502	0.0110701	0.00738007
354	-1.46	0.269373	0.678967	0.0147601	0.0184502	0.0110701	0.00738007
355	-1.45	0.273063	0.675277	0.0147601	0.0184502	0.0110701	0.00738007
356	-1.44	0.273063	0.667897	0.0147601	0.0221402	0.0147601	0.00738007
357	-1.43	0.269373	0.671587	0.0147601	0.0221402	0.0147601	0.00738007
358	-1.42	0.261993	0.675277	0.0147601	0.0258303	0.0147601	0.00738007
359	-1.41	0.265683	0.675277	0.0147601	0.0258303	0.0110701	0.00738007
360	-1.4	0.265683	0.675277	0.0147601	0.0258303	0.0110701	0.00738007
361	-1.39	0.273063	0.671587	0.0147601	0.0258303	0.0110701	0.00369004
362	-1.38	0.273063	0.667897	0.0147601	0.0295203	0.0110701	0.00369004
363	-1.37	0.265683	0.675277	0.0147601	0.0295203	0.0110701	0.00369004
364	-1.36	0.265683	0.675277	0.0147601	0.0295203	0.0110701	0.00369004
365	-1.35	0.269373	0.678967	0.0147601	0.0221402	0.0110701	0.00369004
366	-1.34	0.265683	0.682657	0.0147601	0.0221402	0.0110701	0.00369004
367	-1.33	0.261993	0.690037	0.0147601	0.0184502	0.0110701	0.00369004
368	-1.32	0.261993	0.690037	0.0147601	0.0184502	0.0110701	0.00369004
369	-1.31	0.254613	0.697417	0.0147601	0.0184502	0.0110701	0.00369004
370	-1.3	0.247232	0.704797	0.0147601	0.0184502	0.0110701	0.00369004
371	-1.29	0.250923	0.701107	0.0147601	0.0184502	0.0110701	0.00369004
372	-1.28	0.243542	0.708487	0.0147601	0.0184502	0.0110701	0.00369004
373	-1.27	0.232472	0.712177	0.0147601	0.0258303	0.0110701	0.00369004
374	-1.26	0.236162	0.712177	0.0147601	0.0221402	0.0110701	0.00369004
375	-1.25	0.225092	0.715867	0.0184502	0.0221402	0.0110701	0.00738007
376	-1.24	0.221402	0.715867	0.0184502	0.0258303	0.0110701	0.00738007
377	-1.23	0.228782	0.712177	0.0184502	0.0295203	0.00738007	0.00369004
378	-1.22	0.239852	0.704797	0.0184502	0.0258303	0.00738007	0.00369004
379	-1.21	0.236162	0.712177	0.0147601	0.0258303	0.00738007	0.00369004
380	-1.2	0.228782	0.719557	0.0147601	0.0258303	0.00738007	0.00369004
381	-1.19	0.225092	0.726937	0.0147601	0.0258303	0.00738007	0
382	-1.18	0.228782	0.726937	0.0147601	0.0221402	0.00738007	0
383	-1.17	0.221402	0.730627	0.0184502	0.0221402	0.00369004	0.00369004
384	-1.16	0.232472	0.723247	0.0184502	0.0184502	0.00369004	0.00369004
385	-1.15	0.228782	0.726937	0.0184502	0.0184502	0.00369004	0.00369004
386	-1.14	0.214022	0.734317	0.0184502	0.0221402	0.00369004	0.00738007
387	-1.13	0.221402	0.734317	0.0184502	0.0184502	0.00369004	0.00369004
388	-1.12	0.228782	0.734317	0.0147601	0.0147601	0.00369004	0.00369004
389	-1.11	0.221402	0.741697	0.0184502	0.0147601	0.00369004	0
390	-1.1	0.217712	0.745387	0.0184502	0.0110701	0.00369004	0.00369004
391	-1.09	0.221402	0.741697	0.0184502	0.0110701	0.00369004	0.00369004
392	-1.08	0.217712	0.749077	0.0110701	0.0110701	0.00738007	0.00369004
393	-1.07	0.210332	0.752768	0.0110701	0.0110701	0.0110701	0.00369004
394	-1.06	0.210332	0.756458	0.0110701	0.00738007	0.0110701	0.00369004
395	-1.05	0.202952	0.763838	0.0110701	0.00738007	0.0110701	0.00369004
396	-1.04	0.202952	0.763838	0.0110701	0.00738007	0.0110701	0.00369004
397	-1.03	0.202952	0.760148	0.0147601	0.00738007	0.0110701	0.00369004
398	-1.02	0.199262	0.760148	0.0184502	0.0110701	0.00738007	0.00369004
399	-1.01	0.188192	0.771218	0.0184502	0.0110701	0.00738007	0.00369004
400	-1	0.191882	0.771218	0.0184502	0.0110701	0.00738007	0
401	-0.99	0.177122	0.782288	0.0184502	0.0147601	0.00738007	0
402	-0.98	0.180812	0.778598	0.0184502	0.0147601	0.00738007	0
403	-0.97	0.184502	0.778598	0.0184502	0.0147601	0.00369004	0
404	-0.96	0.188192	0.774908	0.0147601	0.0147601	0.00738007	0
405	-0.95	0.173432	0.789668	0.0147601	0.0184502	0.00369004	0
406	-0.94	0.184502	0.782288	0.0110701	0.0147601	0.00738007	0
407	-0.93	0.177122	0.789668	0.0110701	0.0147601	0.00738007	0
408	-0.92	0.177122	0.789668	0.0110701	0.0110701	0.00738007	0.00369004
409	-0.91	0.188192	0.778598	0.0110701	0.0110701	0.00738007	0.00369004
410	-0.9	0.162362	0.800738	0.0110701	0.0110701	0.00738007	0.00738007
411	-0.89	0.154982	0.808118	0.0147601	0.0110701	0.00738007	0.00369004
412	-0.88	0.154982	0.808118	0.0147601	0.0110701	0.00738007	0.00369004
413	-0.87	0.151292	0.811808	0.0147601	0.0110701	0.00738007	0.00369004
414	-0.86	0.147601	0.819188	0.0147601	0.0110701	0.00738007	0
415	-0.85	0.143911	0.822878	0.0147601	0.0110701	0.00738007	0
416	-0.84	0.143911	0.822878	0.0147601	0.0110701	0.00738007	0
417	-0.83	0.147601	0.819188	0.0147601	0.0110701	0.00738007	0
418	-0.82	0.151292	0.822878	0.0110701	0.00738007	0.00369004	0.00369004
419	-0.81	0.158672	0.819188	0.0110701	0.00369004	0.00369004	0.00369004
420	-0.8	0.154982	0.826568	0.0110701	0	0.00369004	0.00369004
421	-0.79	0.162362	0.819188	0.00738007	0	0.00369004	0.00738007
422	-0.78	0.158672	0.826568	0.00738007	0	0.00369004	0.00369004
423	-0.77	0.162362	0.822878	0.00738007	0	0.00369004	0.00369004
424	-0.76	0.154982	0.830258	0.00738007	0	0.00369004	0.00369004
425	-0.75	0.173432	0.815498	0.00738007	0	0	0.00369004
426	-0.74	0.169742	0.819188	0.00738007	0	0	0.00369004
427	-0.73	0.166052	0.826568	0.00738007	0	0	0
428	-0.72	0.162362	0.830258	0.00738007	0	0	0
429	-0.71	0.158672	0.833948	0.00738007	0	0	0
430	-0.7	0.158672	0.833948	0.00738007	0	0	0
431	-0.69	0.166052	0.826568	0.00738007	0	0	0
432	-0.68	0.158672	0.833948	0.00738007	0	0	0
433	-0.67	0.158672	0.833948	0.00738007	0	0	0
434	-0.66	0.158672	0.833948	0.00738007	0	0	0
435	-0.65	0.143911	0.848708	0.00369004	0	0.00369004	0
436	-0.64	0.151292	0.841328	0.00369004	0	0.00369004	0
437	-0.63	0.162362	0.833948	0.00369004	0	0	0
438	-0.62	0.158672	0.837638	0.00369004	0	0	0
439	-0.61	0.154982	0.841328	0.00369004	0	0	0
440	-0.6	0.169742	0.826568	0.00369004	0	0	0
441	-0.59	0.158672	0.833948	0.00369004	0.00369004	0	0
442	-0.58	0.151292	0.841328	0.00369004	0.00369004	0	0
443	-0.57	0.162362	0.830258	0.00369004	0.00369004	0	0
444	-0.56	0.158672	0.833948	0.00369004	0.00369004	0	0
445	-0.55	0.158672	0.833948	0.00369004	0.00369004	0	0
446	-0.54	0.162362	0.830258	0.00369004	0.00369004	0	0
447	-0.53	0.154982	0.837638	0.00369004	0.00369004	0	0
448	-0.52	0.158672	0.833948	0.00369004	0.00369004	0	0
449	-0.51	0.158672	0.833948	0	0.00369004	0.00369004	0
450	-0.5	0.151292	0.841328	0	0.00369004	0.00369004	0
451	-0.49	0.158672	0.837638	0	0.00369004	0	0
452	-0.48	0.166052	0.830258	0	0.00369004	0	0
453	-0.47	0.166052	0.830258	0	0.00369004	0	0
454	-0.46	0.169742	0.826568	0	0.00369004	0	0
455	-0.45	0.169742	0.830258	0	0	0	0
456	-0.44	0.177122	0.822878	0	0	0	0
457	-0.43	0.177122	0.822878	0	0	0	0
458	-0.42	0.177122	0.822878	0	0	0	0
459	-0.41	0.173432	0.822878	0	0.00369004	0	0
460	-0.4	0.177122	0.819188	0	0.00369004	0	0
461	-0.39	0.166052	0.830258	0	0.00369004	0	0
462	-0.38	0.169742	0.826568	0	0.00369004	0	0
463	-0.37	0.166052	0.830258	0	0.00369004	0	0
464	-0.36	0.151292	0.845018	0	0.00369004	0	0
465	-0.35	0.143911	0.852399	0	0.00369004	0	0
466	-0.34	0.151292	0.845018	0	0.00369004	0	0
467	-0.33	0.154982	0.841328	0	0.00369004	0	0
468	-0.32	0.132841	0.859779	0	0.00738007	0	0
469	-0.31	0.125461	0.867159	0	0.00738007	0	0
470	-0.3	0.118081	0.874539	0	0.00738007	0	0
471	-0.29	0.110701	0.878229	0	0.00738007	0.00369004	0
472	-0.28	0.107011	0.878229	0	0.00738007	0.00738007	0
473	-0.27	0.0922509	0.889299	0	0.0110701	0.00738007	0
474	-0.26	0.099631	0.881919	0	0.0110701	0.00738007	0
475	-0.25	0.103321	0.878229	0	0.0110701	0.00738007	0
476	-0.24	0.095941	0.881919	0	0.0147601	0.00738007	0
477	-0.23	0.107011	0.870849	0	0.0147601	0.00738007	0
478	-0.22	0.107011	0.870849	0	0.0147601	0.00738007	0
479	-0.21	0.114391	0.863469	0	0.0147601	0.00738007	0
480	-0.2	0.114391	0.863469	0	0.0147601	0.00738007	0
481	-0.19	0.132841	0.848708	0	0.0110701	0.00738007	0
482	-0.18	0.132841	0.845018	0	0.0147601	0.00738007	0
483	-0.17	0.143911	0.833948	0	0.0147601	0.00738007	0
484	-0.16	0.140221	0.833948	0	0.0184502	0.00738007	0
485	-0.15	0.147601	0.826568	0	0.0184502	0.00738007	0
486	-0.14	0.154982	0.819188	0	0.0221402	0.00369004	0
487	-0.13	0.162362	0.811808	0	0.0221402	0.00369004	0
488	-0.12	0.184502	0.793358	0	0.0221402	0	0
489	-0.11	0.206642	0.771218	0	0.0221402	0	0
490	-0.1	0.202952	0.771218	0	0.0258303	0	0
491	-0.09	0.206642	0.767528	0	0.0258303	0	0
492	-0.08	0.206642	0.763838	0	0.0295203	0	0
493	-0.07	0.210332	0.760148	0	0.0295203	0	0
494	-0.06	0.228782	0.734317	0	0.0369004	0	0
495	-0.05	0.258303	0.704797	0	0.0369004	0	0
496	-0.04	0.276753	0.678967	0	0.0442804	0	0
497	-0.03	0.287823	0.656827	0	0.0553506	0	0
498	-0.02	0.302583	0.634686	0	0.0627306	0	0
499	-0.01	0.339483	0.586716	0	0.0738007	0	0
500	0	0.357934	0.546125	0	0.095941	0	0
501	0.01	0.372694	0.509225	0	0.118081	0	0
502	0.02	0.354244	0.476015	0	0.169742	0	0
503	0.03	0.365314	0.431734	0	0.202952	0	0
504	0.04	0.391144	0.391144	0	0.217712	0	0
505	0.05	0.387454	0.354244	0	0.258303	0	0
506	0.06	0.405904	0.298893	0	0.295203	0	0
507	0.07	0.409594	0.261993	0	0.328413	0	0
508	0.08	0.380074	0.225092	0	0.394834	0	0
509	0.09	0.365314	0.173432	0	0.461255	0	0
510	0.1	0.335793	0.143911	0	0.520295	0	0
511	0.11	0.298893	0.114391	0	0.586716	0	0
512	0.12	0.254613	0.099631	0	0.645756	0	0
513	0.13	0.247232	0.0479705	0	0.704797	0	0
514	0.14	0.206642	0.0369004	0	0.756458	0	0
515	0.15	0.180812	0.0258303	0	0.793358	0	0
516	0.16	0.166052	0.0221402	0	0.811808	0	0
517	0.17	0.140221	0.00738007	0	0.852399	0	0
518	0.18	0.110701	0.00738007	0	0.881919	0	0
519	0.19	0.0774908	0.00738007	0	0.915129	0	0
520	0.2	0.0664207	0.00738007	0	0.926199	0	0
521	0.21	0.0590406	0.00738007	0	0.933579	0	0
522	0.22	0.0442804	0.00738007	0	0.948339	0	0
523	0.23	0.0332103	0.00738007	0	0.95941	0	0
524	0.24	0.0295203	0.00738007	0	0.9631	0	0
525	0.25	0.0221402	0.00738007	0	0.97048	0	0
526	0.26	0.0221402	0.00738007	0	0.97048	0	0
527	0.27	0.0184502	0.00738007	0	0.97417	0	0
528	0.28	0.0221402	0.00369004	0	0.97417	0	0
529	0.29	0.0147601	0.00369004	0	0.98155	0	0
530	0.3	0.0147601	0.00369004	0	0.98155	0	0
531	0.31	0.0147601	0.00369004	0	0.98155	0	0
532	0.32	0.0147601	0.00369004	0	0.98155	0	0
533	0.33	0.0184502	0.00369004	0	0.97786	0	0
534	0.34	0.0221402	0.00369004	0	0.97417	0	0
535	0.35	0.0295203	0	0	0.97048	0	0
536	0.36	0.0295203	0	0	0.97048	0	0
537	0.37	0.0295203	0	0	0.97048	0	0
538	0.38	0.0332103	0	0	0.96679	0	0
539	0.39	0.0332103	0	0	0.96679	0	0
540	0.4	0.0295203	0.00369004	0	0.96679	0	0
541	0.41	0.0295203	0.00369004	0	0.96679	0	0
542	0.42	0.0332103	0.00369004	0	0.9631	0	0
543	0.43	0.0332103	0.00369004	0	0.9631	0	0
544	0.44	0.0332103	0.00369004	0	0.9631	0	0
545	0.45	0.0332103	0.00369004	0	0.9631	0	0
546	0.46	0.0332103	0.00369004	0	0.9631	0	0
547	0.47	0.0369004	0.00369004	0	0.95941	0	0
548	0.48	0.0369004	0.00369004	0	0.95941	0	0
549	0.49	0.0369004	0.00369004	0	0.95941	0	0
550	0.5	0.0405904	0.00369004	0	0.95572	0	0
551	0.51	0.0405904	0.00369004	0	0.95572	0	0
552	0.52	0.0405904	0.00369004	0	0.95572	0	0
553	0.53	0.0405904	0.00369004	0	0.95572	0	0
554	0.54	0.0405904	0.00369004	0	0.95572	0	0
555	0.55	0.0405904	0.00369004	0	0.95572	0	0
556	0.56	0.0442804	0.00369004	0	0.95203	0	0
557	0.57	0.0479705	0.00369004	0	0.948339	0	0
558	0.58	0.0516605	0	0	0.948339	0	0
559	0.59	0.0516605	0	0	0.948339	0	0
560	0.6	0.0516605	0	0	0.948339	0	0
561	0.61	0.0516605	0	0	0.948339	0	0
562	0.62	0.0516605	0	0	0.948339	0	0
563	0.63	0.0479705	0	0	0.95203	0	0
564	0.64	0.0479705	0	0	0.95203	0	0
565	0.65	0.0442804	0	0	0.95572	0	0
566	0.66	0.0479705	0	0	0.95203	0	0
567	0.67	0.0442804	0	0	0.95572	0	0
568	0.68	0.0442804	0	0	0.95572	0	0
569	0.69	0.0442804	0	0	0.95572	0	0
570	0.7	0.0405904	0	0	0.95941	0	0
571	0.71	0.0405904	0	0	0.95941	0	0
572	0.72	0.0442804	0	0	0.95572	0	0
573	0.73	0.0405904	0	0	0.95941	0	0
574	0.74	0.0369004	0	0	0.9631	0	0
575	0.75	0.0369004	0	0	0.9631	0	0
576	0.76	0.0369004	0	0	0.9631	0	0
577	0.77	0.0369004	0	0	0.9631	0	0
578	0.78	0.0332103	0	0	0.96679	0	0
579	0.79	0.0332103	0	0	0.96679	0	0
580	0.8	0.0295203	0	0	0.96679	0	0.00369004
581	0.81	0.0332103	0	0	0.9631	0	0.00369004
582	0.82	0.0295203	0	0	0.96679	0	0.00369004
583	0.83	0.0295203	0	0	0.96679	0	0.00369004
584	0.84	0.0332103	0	0	0.9631	0	0.00369004
585	0.85	0.0405904	0	0	0.95572	0	0.00369004
586	0.86	0.0442804	0	0	0.95203	0	0.00369004
587	0.87	0.0442804	0	0	0.95203	0	0.00369004
588	0.88	0.0479705	0	0	0.948339	0	0.00369004
589	0.89	0.0442804	0	0	0.95203	0	0.00369004
590	0.9	0.0442804	0	0	0.95203	0	0.00369004
591	0.91	0.0442804	0	0	0.95203	0	0.00369004
592	0.92	0.0442804	0	0	0.95203	0	0.00369004
593	0.93	0.0442804	0	0	0.95203	0	0.00369004
594	0.94	0.0442804	0	0	0.95203	0	0.00369004
595	0.95	0.0442804	0	0	0.95203	0	0.00369004
596	0.96	0.0479705	0	0	0.948339	0	0.00369004
597	0.97	0.0479705	0	0	0.948339	0	0.00369004
598	0.98	0.0516605	0	0	0.944649	0	0.00369004
599	0.99	0.0553506	0	0	0.940959	0	0.00369004
600	1	0.0516605	0	0	0.944649	0	0.00369004
601	1.01	0.0553506	0	0	0.940959	0	0.00369004
602	1.02	0.0516605	0	0	0.944649	0	0.00369004
603	1.03	0.0516605	0	0	0.944649	0	0.00369004
604	1.04	0.0516605	0	0	0.944649	0	0.00369004
605	1.05	0.0553506	0	0	0.940959	0	0.00369004
606	1.06	0.0590406	0	0.00369004	0.937269	0	0
607	1.07	0.0553506	0	0.00369004	0.940959	0	0
608	1.08	0.0553506	0	0.00369004	0.940959	0	0
609	1.09	0.0516605	0	0.00369004	0.944649	0	0
610	1.1	0.0479705	0	0.00369004	0.948339	0	0
611	1.11	0.0516605	0	0.00369004	0.944649	0	0
612	1.12	0.0516605	0	0.00369004	0.944649	0	0
613	1.13	0.0590406	0	0	0.940959	0	0
614	1.14	0.0627306	0	0	0.937269	0	0
615	1.15	0.0627306	0	0	0.937269	0	0
616	1.16	0.0664207	0	0	0.933579	0	0
617	1.17	0.0627306	0	0	0.937269	0	0
618	1.18	0.0664207	0	0	0.933579	0	0
619	1.19	0.0701107	0	0	0.929889	0	0
620	1.2	0.0664207	0	0	0.933579	0	0
621	1.21	0.0664207	0	0	0.933579	0	0
622	1.22	0.0664207	0	0	0.933579	0	0
623	1.23	0.0627306	0	0	0.937269	0	0
624	1.24	0.0627306	0	0	0.937269	0	0
625	1.25	0.0590406	0	0	0.940959	0	0
626	1.26	0.0664207	0.00369004	0	0.929889	0	0
627	1.27	0.0664207	0.00369004	0	0.929889	0	0
628	1.28	0.0701107	0.00369004	0	0.926199	0	0
629	1.29	0.0774908	0.00369004	0	0.918819	0	0
630	1.3	0.0774908	0.00369004	0	0.918819	0	0
631	1.31	0.0701107	0.00738007	0	0.922509	0	0
632	1.32	0.0664207	0.00738007	0	0.926199	0	0
633	1.33	0.0701107	0.00738007	0	0.922509	0	0
634	1.34	0.0701107	0.00738007	0	0.922509	0	0
635	1.35	0.0738007	0.00738007	0	0.918819	0	0
636	1.36	0.0811808	0.00738007	0	0.911439	0	0
637	1.37	0.0811808	0.00738007	0	0.911439	0	0
638	1.38	0.0885609	0.00738007	0	0.904059	0	0
639	1.39	0.0848708	0.0147601	0	0.900369	0	0
640	1.4	0.0848708	0.0147601	0	0.900369	0	0
641	1.41	0.0811808	0.0147601	0	0.904059	0	0
642	1.42	0.0811808	0.0147601	0	0.904059	0	0
643	1.43	0.0811808	0.0147601	0	0.904059	0	0
644	1.44	0.0885609	0.0147601	0	0.896679	0	0
645	1.45	0.0774908	0.0147601	0	0.907749	0	0
646	1.46	0.0848708	0.0147601	0	0.900369	0	0
647	1.47	0.0885609	0.0147601	0	0.896679	0	0
648	1.48	0.0811808	0.0147601	0	0.904059	0	0
649	1.49	0.0885609	0.0110701	0	0.900369	0	0
650	1.5	0.0922509	0.00738007	0	0.900369	0	0
651	1.51	0.0922509	0.00738007	0	0.900369	0	0
652	1.52	0.099631	0.00738007	0	0.892989	0	0
653	1.53	0.095941	0.00738007	0	0.892989	0	0.00369004
654	1.54	0.095941	0.00738007	0	0.892989	0	0.00369004
655	1.55	0.099631	0.00738007	0	0.889299	0	0.00369004
656	1.56	0.103321	0.00738007	0	0.885609	0	0.00369004
657	1.57	0.103321	0.00738007	0	0.885609	0	0.00369004
658	1.58	0.107011	0.00738007	0	0.881919	0	0.00369004
659	1.59	0.103321	0.00738007	0	0.881919	0	0.00738007
660	1.6	0.095941	0.00738007	0	0.889299	0	0.00738007
661	1.61	0.095941	0.00738007	0	0.889299	0	0.00738007
662	1.62	0.095941	0.00738007	0.00369004	0.889299	0	0.00369004
663	1.63	0.099631	0.00369004	0.00369004	0.889299	0	0.00369004
664	1.64	0.103321	0.00369004	0.00369004	0.889299	0	0
665	1.65	0.107011	0.00369004	0	0.885609	0.00369004	0
666	1.66	0.110701	0.00369004	0	0.881919	0.00369004	0
667	1.67	0.107011	0.00369004	0	0.885609	0.00369004	0
668	1.68	0.110701	0.00369004	0	0.881919	0.00369004	0
669	1.69	0.114391	0.00369004	0	0.878229	0.00369004	0
670	1.7	0.118081	0.00369004	0	0.874539	0.00369004	0
671	1.71	0.118081	0.00369004	0	0.874539	0.00369004	0
672	1.72	0.125461	0.00369004	0	0.867159	0.00369004	0
673	1.73	0.125461	0.00369004	0	0.867159	0.00369004	0
674	1.74	0.125461	0.00369004	0	0.867159	0.00369004	0
675	1.75	0.129151	0.00369004	0	0.863469	0.00369004	0
676	1.76	0.136531	0.00369004	0	0.856089	0.00369004	0
677	1.77	0.143911	0.00369004	0	0.848708	0.00369004	0
678	1.78	0.143911	0.00369004	0	0.848708	0.00369004	0
679	1.79	0.147601	0.00369004	0	0.845018	0.00369004	0
680	1.8	0.147601	0.00369004	0	0.845018	0.00369004	0
681	1.81	0.143911	0.00369004	0	0.848708	0.00369004	0
682	1.82	0.143911	0.00369004	0	0.848708	0.00369004	0
683	1.83	0.143911	0.00369004	0	0.848708	0.00369004	0
684	1.84	0.154982	0.00369004	0	0.837638	0.00369004	0
685	1.85	0.162362	0.00369004	0	0.830258	0.00369004	0
686	1.86	0.162362	0.00738007	0	0.826568	0.00369004	0
687	1.87	0.158672	0.00738007	0	0.826568	0.00369004	0.00369004
688	1.88	0.158672	0.00738007	0	0.826568	0.00369004	0.00369004
689	1.89	0.151292	0.00738007	0	0.833948	0.00369004	0.00369004
690	1.9	0.158672	0.00369004	0	0.830258	0.00369004	0.00369004
691	1.91	0.158672	0.00369004	0	0.830258	0.00369004	0.00369004
692	1.92	0.166052	0.00369004	0	0.822878	0.00369004	0.00369004
693	1.93	0.173432	0.00369004	0	0.815498	0.00369004	0.00369004
694	1.94	0.180812	0.00369004	0	0.808118	0.00369004	0.00369004
695	1.95	0.184502	0.00369004	0	0.808118	0	0.00369004
696	1.96	0.191882	0.00369004	0	0.800738	0	0.00369004
697	1.97	0.195572	0.00369004	0	0.797048	0	0.00369004
698	1.98	0.195572	0.00738007	0	0.793358	0	0.00369004
699	1.99	0.191882	0.0110701	0	0.793358	0	0.00369004
700	2	0.195572	0.0110701	0	0.789668	0	0.00369004
701	2.01	0.188192	0.0147601	0.00369004	0.793358	0	0
702	2.02	0.195572	0.0110701	0.00369004	0.789668	0	0
703	2.03	0.199262	0.0110701	0.00369004	0.785978	0	0
704	2.04	0.199262	0.0184502	0.00369004	0.778598	0	0
705	2.05	0.191882	0.0184502	0.00369004	0.785978	0	0
706	2.06	0.199262	0.0184502	0.00369004	0.778598	0	0
707	2.07	0.195572	0.0184502	0.00369004	0.782288	0	0
708	2.08	0.199262	0.0184502	0.00369004	0.778598	0	0
709	2.09	0.202952	0.0184502	0.00369004	0.774908	0	0
710	2.1	0.202952	0.0184502	0	0.774908	0	0.00369004
711	2.11	0.199262	0.0184502	0	0.778598	0	0.00369004
712	2.12	0.202952	0.0184502	0	0.778598	0	0
713	2.13	0.202952	0.0184502	0	0.778598	0	0
714	2.14	0.202952	0.0184502	0	0.778598	0	0
715	2.15	0.202952	0.0147601	0	0.782288	0	0
716	2.16	0.199262	0.0147601	0	0.785978	0	0
717	2.17	0.221402	0.0147601	0	0.763838	0	0
718	2.18	0.217712	0.0147601	0	0.767528	0	0
719	2.19	0.225092	0.0147601	0	0.760148	0	0
720	2.2	0.217712	0.0147601	0	0.767528	0	0
721	2.21	0.214022	0.0110701	0	0.774908	0	0
722	2.22	0.228782	0.00738007	0	0.763838	0	0
723	2.23	0.232472	0.00738007	0	0.760148	0	0
724	2.24	0.228782	0.00738007	0	0.763838	0	0
725	2.25	0.228782	0.00738007	0	0.763838	0	0
726	2.26	0.232472	0.00738007	0	0.760148	0	0
727	2.27	0.232472	0.00738007	0	0.760148	0	0
728	2.28	0.232472	0.00738007	0	0.760148	0	0
729	2.29	0.239852	0.00738007	0	0.752768	0	0
730	2.3	0.239852	0.00738007	0	0.752768	0	0
731	2.31	0.239852	0.00738007	0	0.752768	0	0
732	2.32	0.236162	0.00738007	0	0.756458	0	0
733	2.33	0.232472	0.00738007	0	0.760148	0	0
734	2.34	0.250923	0.00738007	0	0.741697	0	0
735	2.35	0.243542	0.00738007	0	0.745387	0	0.00369004
736	2.36	0.239852	0.00738007	0	0.749077	0	0.00369004
737	2.37	0.225092	0.00738007	0	0.763838	0	0.00369004
738	2.38	0.228782	0.00738007	0	0.760148	0	0.00369004
739	2.39	0.221402	0.00738007	0	0.767528	0	0.00369004
740	2.4	0.210332	0.0110701	0	0.774908	0	0.00369004
741	2.41	0.217712	0.0110701	0	0.767528	0	0.00369004
742	2.42	0.228782	0.0110701	0	0.756458	0	0.00369004
743	2.43	0.239852	0.0110701	0	0.749077	0	0
744	2.44	0.232472	0.0110701	0	0.756458	0	0
745	2.45	0.228782	0.0110701	0	0.760148	0	0
746	2.46	0.239852	0.0110701	0	0.749077	0	0
747	2.47	0.236162	0.0110701	0	0.752768	0	0
748	2.48	0.239852	0.0110701	0	0.749077	0	0
749	2.49	0.247232	0.0110701	0	0.741697	0	0
750	2.5	0.247232	0.0110701	0	0.741697	0	0
751	2.51	0.236162	0.0184502	0	0.745387	0	0
752	2.52	0.221402	0.0184502	0	0.760148	0	0
753	2.53	0.228782	0.0184502	0	0.752768	0	0
754	2.54	0.225092	0.0184502	0	0.752768	0.00369004	0
755	2.55	0.221402	0.0221402	0	0.752768	0.00369004	0
756	2.56	0.228782	0.0221402	0	0.745387	0.00369004	0
757	2.57	0.232472	0.0221402	0	0.741697	0.00369004	0
758	2.58	0.236162	0.0221402	0	0.738007	0.00369004	0
759	2.59	0.243542	0.0184502	0	0.734317	0.00369004	0
760	2.6	0.247232	0.0184502	0	0.730627	0.00369004	0
761	2.61	0.261993	0.0184502	0	0.715867	0.00369004	0
762	2.62	0.265683	0.0184502	0	0.712177	0.00369004	0
763	2.63	0.280443	0.0184502	0	0.697417	0.00369004	0
764	2.64	0.287823	0.0184502	0	0.686347	0.00738007	0
765	2.65	0.291513	0.0184502	0	0.682657	0.00738007	0
766	2.66	0.295203	0.0184502	0	0.678967	0.00738007	0
767	2.67	0.291513	0.0184502	0	0.682657	0.00738007	0
768	2.68	0.295203	0.0221402	0	0.675277	0.00738007	0
769	2.69	0.284133	0.0221402	0	0.686347	0.00738007	0
770	2.7	0.287823	0.0184502	0	0.686347	0.00738007	0
771	2.71	0.291513	0.0184502	0	0.686347	0.00369004	0
772	2.72	0.291513	0.0184502	0	0.686347	0.00369004	0
773	2.73	0.302583	0.0147601	0	0.678967	0.00369004	0
774	2.74	0.313653	0.0147601	0	0.671587	0	0
775	2.75	0.321033	0.0184502	0	0.660517	0	0
776	2.76	0.332103	0.0184502	0	0.649446	0	0
777	2.77	0.335793	0.0184502	0	0.645756	0	0
778	2.78	0.328413	0.0184502	0	0.653137	0	0
779	2.79	0.332103	0.0184502	0	0.649446	0	0
780	2.8	0.335793	0.0147601	0	0.649446	0	0
781	2.81	0.328413	0.0147601	0	0.656827	0	0
782	2.82	0.313653	0.0147601	0	0.671587	0	0
783	2.83	0.321033	0.0147601	0	0.664207	0	0
784	2.84	0.332103	0.0147601	0	0.653137	0	0
785	2.85	0.328413	0.0147601	0	0.656827	0	0
786	2.86	0.332103	0.0184502	0	0.649446	0	0
787	2.87	0.343173	0.0184502	0	0.638376	0	0
788	2.88	0.346863	0.0184502	0.00369004	0.630996	0	0
789	2.89	0.339483	0.0258303	0.00369004	0.630996	0	0
790	2.9	0.343173	0.0258303	0.00369004	0.627306	0	0
791	2.91	0.339483	0.0258303	0.00369004	0.630996	0	0
792	2.92	0.354244	0.0258303	0.00369004	0.616236	0	0
793	2.93	0.343173	0.0295203	0.00369004	0.619926	0.00369004	0
794	2.94	0.350554	0.0295203	0.00369004	0.612546	0.00369004	0
795	2.95	0.357934	0.0332103	0.00369004	0.601476	0.00369004	0
796	2.96	0.365314	0.0369004	0.00369004	0.590406	0.00369004	0
797	2.97	0.369004	0.0369004	0.00369004	0.586716	0.00369004	0
798	2.98	0.376384	0.0369004	0.00369004	0.579336	0.00369004	0
799	2.99	0.383764	0.0369004	0.00369004	0.571956	0.00369004	0
800	3	0.394834	0.0332103	0.00369004	0.564576	0.00369004	0
801	3.01	0.387454	0.0405904	0.00369004	0.564576	0.00369004	0
802	3.02	0.391144	0.0405904	0.00369004	0.560886	0.00369004	0
803	3.03	0.402214	0.0405904	0.00369004	0.549815	0.00369004	0
804	3.04	0.405904	0.0405904	0.00738007	0.542435	0.00369004	0
805	3.05	0.416974	0.0405904	0.00738007	0.531365	0.00369004	0
806	3.06	0.416974	0.0405904	0.00738007	0.531365	0.00369004	0
807	3.07	0.409594	0.0479705	0.00738007	0.531365	0.00369004	0
808	3.08	0.409594	0.0442804	0.00738007	0.531365	0.00738007	0
809	3.09	0.420664	0.0442804	0.00738007	0.520295	0.00738007	0
810	3.1	0.428044	0.0442804	0.00738007	0.512915	0.00738007	0
811	3.11	0.428044	0.0442804	0.00738007	0.512915	0.00738007	0
812	3.12	0.435424	0.0442804	0.00738007	0.505535	0.00738007	0
813	3.13	0.439114	0.0442804	0.00738007	0.505535	0.00369004	0
814	3.14	0.428044	0.0479705	0.00738007	0.509225	0.00738007	0
815	3.15	0.431734	0.0479705	0.00738007	0.505535	0.00738007	0
816	3.16	0.442804	0.0442804	0.00738007	0.498155	0.00738007	0
817	3.17	0.435424	0.0479705	0.00738007	0.501845	0.00738007	0
818	3.18	0.442804	0.0479705	0.00738007	0.494465	0.00738007	0
819	3.19	0.435424	0.0479705	0.0110701	0.498155	0.00738007	0
820	3.2	0.435424	0.0479705	0.0110701	0.498155	0.00738007	0
821	3.21	0.435424	0.0479705	0.0110701	0.498155	0.00738007	0
822	3.22	0.428044	0.0479705	0.0110701	0.505535	0.00738007	0
823	3.23	0.424354	0.0479705	0.0110701	0.505535	0.0110701	0
824	3.24	0.409594	0.0553506	0.0110701	0.512915	0.0110701	0
825	3.25	0.405904	0.0590406	0.00738007	0.516605	0.0110701	0
826	3.26	0.409594	0.0553506	0.00738007	0.516605	0.0110701	0
827	3.27	0.413284	0.0516605	0.00738007	0.520295	0.00738007	0
828	3.28	0.424354	0.0479705	0.00738007	0.512915	0.00738007	0
829	3.29	0.439114	0.0516605	0.00738007	0.494465	0.00738007	0
830	3.3	0.439114	0.0516605	0.00738007	0.494465	0.00738007	0
831	3.31	0.439114	0.0516605	0.00738007	0.494465	0.00738007	0
832	3.32	0.435424	0.0516605	0.00738007	0.494465	0.00738007	0.00369004
833	3.33	0.435424	0.0516605	0.00738007	0.494465	0.00738007	0.00369004
834	3.34	0.439114	0.0516605	0.00738007	0.490775	0.00738007	0.00369004
835	3.35	0.439114	0.0479705	0.00738007	0.494465	0.00738007	0.00369004
836	3.36	0.435424	0.0516605	0.00738007	0.494465	0.00738007	0.00369004
837	3.37	0.435424	0.0516605	0.00738007	0.494465	0.00738007	0.00369004
838	3.38	0.431734	0.0516605	0.0110701	0.498155	0.00738007	0
839	3.39	0.431734	0.0479705	0.0110701	0.501845	0.00738007	0
840	3.4	0.439114	0.0405904	0.0110701	0.501845	0.00738007	0
841	3.41	0.442804	0.0442804	0.0110701	0.494465	0.00738007	0
842	3.42	0.439114	0.0405904	0.0147601	0.494465	0.0110701	0
843	3.43	0.453875	0.0405904	0.0147601	0.483395	0.00738007	0
844	3.44	0.461255	0.0405904	0.0147601	0.476015	0.00738007	0
845	3.45	0.450185	0.0442804	0.0147601	0.483395	0.00738007	0
846	3.46	0.446494	0.0405904	0.0147601	0.487085	0.00738007	0.00369004
847	3.47	0.450185	0.0442804	0.0147601	0.479705	0.00738007	0.00369004
848	3.48	0.453875	0.0479705	0.0147601	0.472325	0.00738007	0.00369004
849	3.49	0.446494	0.0553506	0.0147601	0.472325	0.00738007	0.00369004
850	3.5	0.453875	0.0553506	0.0147601	0.464945	0.00738007	0.00369004
851	3.51	0.468635	0.0553506	0.0147601	0.453875	0.00369004	0.00369004
852	3.52	0.476015	0.0553506	0.0147601	0.446494	0.00369004	0.00369004
853	3.53	0.472325	0.0590406	0.0147601	0.446494	0.00369004	0.00369004
854	3.54	0.483395	0.0590406	0.0147601	0.435424	0.00369004	0.00369004
855	3.55	0.476015	0.0627306	0.0147601	0.439114	0	0.00738007
856	3.56	0.472325	0.0627306	0.0147601	0.442804	0	0.00738007
857	3.57	0.476015	0.0590406	0.0184502	0.439114	0	0.00738007
858	3.58	0.487085	0.0553506	0.0184502	0.431734	0	0.00738007
859	3.59	0.479705	0.0516605	0.0184502	0.442804	0	0.00738007
860	3.6	0.476015	0.0516605	0.0147601	0.450185	0	0.00738007
861	3.61	0.479705	0.0553506	0.0147601	0.442804	0	0.00738007
862	3.62	0.472325	0.0627306	0.0110701	0.439114	0	0.0147601
863	3.63	0.472325	0.0664207	0.0110701	0.435424	0	0.0147601
864	3.64	0.476015	0.0664207	0.0110701	0.435424	0	0.0110701
865	3.65	0.479705	0.0664207	0.0110701	0.431734	0	0.0110701
866	3.66	0.483395	0.0664207	0.0110701	0.428044	0	0.0110701
867	3.67	0.483395	0.0701107	0.0110701	0.424354	0	0.0110701
868	3.68	0.487085	0.0701107	0.0110701	0.420664	0	0.0110701
869	3.69	0.479705	0.0738007	0.0110701	0.424354	0	0.0110701
870	3.7	0.479705	0.0738007	0.0110701	0.424354	0	0.0110701
871	3.71	0.483395	0.0738007	0.0110701	0.420664	0	0.0110701
872	3.72	0.483395	0.0738007	0.0110701	0.420664	0	0.0110701
873	3.73	0.472325	0.0738007	0.0110701	0.428044	0	0.0147601
874	3.74	0.472325	0.0774908	0.0110701	0.424354	0	0.0147601
875	3.75	0.476015	0.0774908	0.0110701	0.420664	0	0.0147601
876	3.76	0.472325	0.0811808	0.0110701	0.420664	0	0.0147601
877	3.77	0.490775	0.0848708	0.0110701	0.398524	0	0.0147601
878	3.78	0.490775	0.0885609	0.0110701	0.394834	0	0.0147601
879	3.79	0.505535	0.0848708	0.0110701	0.391144	0	0.00738007
880	3.8	0.512915	0.0885609	0.0110701	0.380074	0	0.00738007
881	3.81	0.498155	0.0885609	0.0110701	0.394834	0	0.00738007
882	3.82	0.498155	0.0885609	0.0110701	0.394834	0	0.00738007
883	3.83	0.498155	0.0885609	0.0110701	0.394834	0	0.00738007
884	3.84	0.512915	0.0848708	0.0110701	0.383764	0	0.00738007
885	3.85	0.509225	0.0848708	0.0110701	0.387454	0	0.00738007
886	3.86	0.494465	0.0811808	0.0110701	0.398524	0.00369004	0.0110701
887	3.87	0.512915	0.0811808	0.0110701	0.380074	0.00369004	0.0110701
888	3.88	0.527675	0.0811808	0.0110701	0.365314	0.00369004	0.0110701
889	3.89	0.535055	0.0811808	0.0110701	0.361624	0	0.0110701
890	3.9	0.542435	0.0738007	0.0110701	0.365314	0	0.00738007
891	3.91	0.546125	0.0774908	0.0110701	0.357934	0	0.00738007
892	3.92	0.535055	0.0811808	0.0110701	0.365314	0	0.00738007
893	3.93	0.520295	0.0848708	0.0110701	0.376384	0	0.00738007
894	3.94	0.527675	0.0774908	0.00738007	0.376384	0	0.0110701
895	3.95	0.527675	0.0774908	0.00738007	0.376384	0	0.0110701
896	3.96	0.520295	0.0885609	0.00738007	0.372694	0	0.0110701
897	3.97	0.527675	0.0848708	0.00738007	0.369004	0	0.0110701
898	3.98	0.516605	0.0811808	0.00738007	0.383764	0	0.0110701
899	3.99	0.535055	0.0811808	0.00738007	0.365314	0	0.0110701
900	4	0.546125	0.0738007	0.00738007	0.361624	0	0.0110701
901	4.01	0.527675	0.0811808	0.00738007	0.372694	0	0.0110701
902	4.02	0.523985	0.0848708	0.00738007	0.372694	0	0.0110701
903	4.03	0.527675	0.0885609	0.00738007	0.365314	0	0.0110701
904	4.04	0.523985	0.0922509	0.00738007	0.369004	0	0.00738007
905	4.05	0.531365	0.0885609	0.00738007	0.365314	0	0.00738007
906	4.06	0.520295	0.095941	0.00738007	0.369004	0	0.00738007
907	4.07	0.531365	0.095941	0.00738007	0.357934	0	0.00738007
908	4.08	0.538745	0.095941	0.00738007	0.350554	0	0.00738007
909	4.09	0.538745	0.099631	0.00738007	0.346863	0	0.00738007
910	4.1	0.538745	0.099631	0.00738007	0.346863	0	0.00738007
911	4.11	0.542435	0.0922509	0.00738007	0.350554	0	0.00738007
912	4.12	0.542435	0.0922509	0.00738007	0.350554	0	0.00738007
913	4.13	0.538745	0.0922509	0.00738007	0.354244	0	0.00738007
914	4.14	0.535055	0.095941	0.00738007	0.357934	0	0.00369004
915	4.15	0.535055	0.095941	0.00738007	0.354244	0	0.00738007
916	4.16	0.527675	0.099631	0.00738007	0.357934	0	0.00738007
917	4.17	0.512915	0.103321	0.00738007	0.365314	0	0.0110701
918	4.18	0.512915	0.103321	0.00738007	0.365314	0	0.0110701
919	4.19	0.509225	0.099631	0.0110701	0.372694	0	0.00738007
920	4.2	0.512915	0.0922509	0.0110701	0.376384	0	0.00738007
921	4.21	0.520295	0.0922509	0.0110701	0.369004	0	0.00738007
922	4.22	0.535055	0.0774908	0.0110701	0.369004	0	0.00738007
923	4.23	0.531365	0.0774908	0.0110701	0.372694	0	0.00738007
924	4.24	0.531365	0.0811808	0.0110701	0.369004	0	0.00738007
925	4.25	0.542435	0.0774908	0.0110701	0.361624	0	0.00738007
926	4.26	0.546125	0.0738007	0.0110701	0.361624	0	0.00738007
927	4.27	0.549815	0.0738007	0.0110701	0.357934	0	0.00738007
928	4.28	0.535055	0.0848708	0.00738007	0.361624	0	0.0110701
929	4.29	0.542435	0.0774908	0.00738007	0.365314	0	0.00738007
930	4.3	0.549815	0.0811808	0.0110701	0.350554	0	0.00738007
931	4.31	0.549815	0.0848708	0.0110701	0.346863	0	0.00738007
932	4.32	0.549815	0.0811808	0.0110701	0.346863	0	0.0110701
933	4.33	0.542435	0.0811808	0.0147601	0.354244	0	0.00738007
934	4.34	0.546125	0.0848708	0.0147601	0.350554	0	0.00369004
935	4.35	0.553506	0.0848708	0.0110701	0.346863	0	0.00369004
936	4.36	0.546125	0.0848708	0.0110701	0.354244	0	0.00369004
937	4.37	0.549815	0.0848708	0.0110701	0.350554	0	0.00369004
938	4.38	0.546125	0.0848708	0.0110701	0.354244	0	0.00369004
939	4.39	0.538745	0.0811808	0.0184502	0.357934	0	0.00369004
940	4.4	0.538745	0.0885609	0.0147601	0.354244	0	0.00369004
941	4.41	0.535055	0.0922509	0.0147601	0.354244	0	0.00369004
942	4.42	0.542435	0.0885609	0.0147601	0.350554	0	0.00369004
943	4.43	0.527675	0.0922509	0.0147601	0.361624	0	0.00369004
944	4.44	0.516605	0.103321	0.0147601	0.361624	0	0.00369004
945	4.45	0.512915	0.099631	0.0147601	0.361624	0	0.0110701
946	4.46	0.509225	0.103321	0.0110701	0.365314	0	0.0110701
947	4.47	0.505535	0.103321	0.0110701	0.369004	0	0.0110701
948	4.48	0.498155	0.103321	0.0110701	0.376384	0	0.0110701
949	4.49	0.490775	0.107011	0.0110701	0.376384	0	0.0147601
950	4.5	0.498155	0.107011	0.0110701	0.372694	0	0.0110701
951	4.51	0.494465	0.110701	0.0110701	0.369004	0	0.0147601
952	4.52	0.490775	0.110701	0.0110701	0.372694	0	0.0147601
953	4.53	0.505535	0.110701	0.0147601	0.357934	0	0.0110701
954	4.54	0.505535	0.110701	0.0147601	0.357934	0	0.0110701
955	4.55	0.523985	0.103321	0.0147601	0.346863	0	0.0110701
956	4.56	0.527675	0.099631	0.0147601	0.346863	0	0.0110701
957	4.57	0.538745	0.099631	0.0147601	0.335793	0	0.0110701
958	4.58	0.542435	0.099631	0.0147601	0.335793	0	0.00738007
959	4.59	0.546125	0.103321	0.0147601	0.328413	0	0.00738007
960	4.6	0.553506	0.107011	0.0184502	0.317343	0	0.00369004
961	4.61	0.564576	0.107011	0.0184502	0.306273	0	0.00369004
962	4.62	0.575646	0.107011	0.0184502	0.298893	0	0
963	4.63	0.583026	0.103321	0.0147601	0.295203	0	0.00369004
964	4.64	0.601476	0.103321	0.0147601	0.273063	0.00369004	0.00369004
965	4.65	0.605166	0.095941	0.0147601	0.276753	0.00369004	0.00369004
966	4.66	0.612546	0.0922509	0.0147601	0.273063	0.00369004	0.00369004
967	4.67	0.612546	0.0922509	0.0147601	0.276753	0.00369004	0
968	4.68	0.612546	0.0885609	0.0147601	0.276753	0.00738007	0
969	4.69	0.597786	0.095941	0.0147601	0.284133	0.00738007	0
970	4.7	0.571956	0.103321	0.0147601	0.302583	0.00738007	0
971	4.71	0.557196	0.103321	0.0147601	0.317343	0.00738007	0
972	4.72	0.549815	0.107011	0.0184502	0.321033	0.00369004	0
973	4.73	0.546125	0.107011	0.0110701	0.321033	0.00369004	0.0110701
974	4.74	0.538745	0.107011	0.0110701	0.328413	0.00369004	0.0110701
975	4.75	0.520295	0.110701	0.0110701	0.343173	0.00369004	0.0110701
976	4.76	0.520295	0.110701	0.0110701	0.350554	0.00369004	0.00369004
977	4.77	0.516605	0.107011	0.0110701	0.357934	0.00369004	0.00369004
978	4.78	0.520295	0.103321	0.0110701	0.350554	0.0110701	0.00369004
979	4.79	0.516605	0.103321	0.0147601	0.350554	0.0110701	0.00369004
980	4.8	0.501845	0.110701	0.0110701	0.361624	0.0110701	0.00369004
981	4.81	0.505535	0.110701	0.0110701	0.361624	0.0110701	0
982	4.82	0.501845	0.110701	0.0147601	0.361624	0.0110701	0
983	4.83	0.516605	0.103321	0.0147601	0.354244	0.0110701	0
984	4.84	0.516605	0.103321	0.0147601	0.350554	0.0110701	0.00369004
985	4.85	0.523985	0.107011	0.0147601	0.335793	0.0110701	0.00738007
986	4.86	0.520295	0.103321	0.0147601	0.343173	0.0110701	0.00738007
987	4.87	0.516605	0.107011	0.0184502	0.343173	0.00738007	0.00738007
988	4.88	0.535055	0.095941	0.0184502	0.335793	0.00738007	0.00738007
989	4.89	0.542435	0.095941	0.0184502	0.328413	0.00738007	0.00738007
990	4.9	0.557196	0.095941	0.0147601	0.317343	0.00738007	0.00738007
991	4.91	0.564576	0.099631	0.0147601	0.306273	0.00738007	0.00738007
992	4.92	0.571956	0.099631	0.0147601	0.298893	0.00738007	0.00738007
993	4.93	0.575646	0.0922509	0.0147601	0.302583	0.00738007	0.00738007
994	4.94	0.579336	0.0922509	0.0147601	0.295203	0.0110701	0.00738007
995	4.95	0.579336	0.0922509	0.0184502	0.291513	0.0110701	0.00738007
996	4.96	0.586716	0.099631	0.0184502	0.276753	0.0110701	0.00738007
997	4.97	0.594096	0.103321	0.0184502	0.265683	0.0110701	0.00738007
998	4.98	0.597786	0.107011	0.0221402	0.258303	0.00738007	0.00738007
999	4.99	0.612546	0.110701	0.0221402	0.239852	0.00738007	0.00738007
1000	5	0.619926	0.121771	0.0221402	0.221402	0.00738007	0.00738007
1001	5.01	0.634686	0.125461	0.0221402	0.202952	0.00738007	0.00738007
1002	5.02	0.649446	0.129151	0.0184502	0.188192	0.00738007	0.00738007
1003	5.03	0.656827	0.136531	0.0184502	0.173432	0.00738007	0.00738007
1004	5.04	0.667897	0.140221	0.0184502	0.158672	0.00738007	0.00738007
1005	5.05	0.667897	0.151292	0.0184502	0.143911	0.00738007	0.0110701
1006	5.06	0.678967	0.162362	0.0184502	0.118081	0.0110701	0.0110701
1007	5.07	0.690037	0.158672	0.0221402	0.110701	0.0110701	0.00738007
1008	5.08	0.682657	0.180812	0.0184502	0.095941	0.0110701	0.0110701
1009	5.09	0.675277	0.199262	0.0221402	0.0811808	0.0110701	0.0110701
1010	5.1	0.682657	0.210332	0.0184502	0.0664207	0.0110701	0.0110701
1011	5.11	0.675277	0.225092	0.0184502	0.0590406	0.0110701	0.0110701
1012	5.12	0.664207	0.254613	0.0221402	0.0369004	0.0110701	0.0110701
1013	5.13	0.645756	0.280443	0.0258303	0.0258303	0.0110701	0.0110701
1014	5.14	0.653137	0.276753	0.0258303	0.0221402	0.0110701	0.0110701
1015	5.15	0.649446	0.284133	0.0295203	0.0221402	0.00738007	0.00738007
1016	5.16	0.642066	0.298893	0.0332103	0.0147601	0.00369004	0.00738007
1017	5.17	0.630996	0.306273	0.0332103	0.0110701	0.00369004	0.0147601
1018	5.18	0.627306	0.309963	0.0405904	0.00738007	0.00369004	0.0110701
1019	5.19	0.597786	0.328413	0.0442804	0.00738007	0.0110701	0.0110701
1020	5.2	0.583026	0.335793	0.0442804	0.00738007	0.0110701	0.0184502
1021	5.21	0.583026	0.335793	0.0442804	0.00738007	0.0110701	0.0184502
1022	5.22	0.586716	0.332103	0.0442804	0.00369004	0.0147601	0.0184502
1023	5.23	0.568266	0.346863	0.0442804	0.00369004	0.0147601	0.0221402
1024	5.24	0.560886	0.346863	0.0442804	0.00369004	0.0147601	0.0295203
1025	5.25	0.560886	0.339483	0.0442804	0.00369004	0.0184502	0.0332103
1026	5.26	0.560886	0.335793	0.0479705	0.00369004	0.0184502	0.0332103
1027	5.27	0.553506	0.339483	0.0479705	0.00369004	0.0184502	0.0369004
1028	5.28	0.538745	0.346863	0.0590406	0.00369004	0.0147601	0.0369004
1029	5.29	0.531365	0.350554	0.0590406	0.00369004	0.0147601	0.0405904
1030	5.3	0.527675	0.346863	0.0627306	0.00738007	0.0147601	0.0405904
1031	5.31	0.527675	0.343173	0.0664207	0.0110701	0.0147601	0.0369004
1032	5.32	0.535055	0.335793	0.0701107	0.00738007	0.0147601	0.0369004
1033	5.33	0.523985	0.335793	0.0774908	0.00738007	0.0184502	0.0369004
1034	5.34	0.523985	0.328413	0.0885609	0.00738007	0.0147601	0.0369004
1035	5.35	0.512915	0.324723	0.0922509	0.00738007	0.0184502	0.0442804
1036	5.36	0.505535	0.328413	0.0885609	0.00738007	0.0221402	0.0479705
1037	5.37	0.498155	0.324723	0.099631	0.0110701	0.0184502	0.0479705
1038	5.38	0.490775	0.324723	0.099631	0.0110701	0.0221402	0.0516605
1039	5.39	0.476015	0.324723	0.110701	0.0147601	0.0184502	0.0553506
1040	5.4	0.476015	0.321033	0.110701	0.0147601	0.0221402	0.0553506
1041	5.41	0.476015	0.321033	0.114391	0.0147601	0.0184502	0.0553506
1042	5.42	0.468635	0.321033	0.121771	0.0147601	0.0184502	0.0553506
1043	5.43	0.450185	0.339483	0.121771	0.0147601	0.0184502	0.0553506
1044	5.44	0.453875	0.332103	0.125461	0.0147601	0.0221402	0.0516605
1045	5.45	0.457565	0.324723	0.132841	0.0147601	0.0221402	0.0479705
1046	5.46	0.435424	0.335793	0.136531	0.0110701	0.0295203	0.0516605
1047	5.47	0.442804	0.328413	0.140221	0.0110701	0.0295203	0.0479705
1048	5.48	0.450185	0.324723	0.147601	0.00738007	0.0295203	0.0405904
1049	5.49	0.416974	0.328413	0.162362	0.0110701	0.0332103	0.0479705
1050	5.5	0.428044	0.324723	0.162362	0.00738007	0.0332103	0.0442804
1051	5.51	0.413284	0.335793	0.169742	0.00738007	0.0295203	0.0442804
1052	5.52	0.413284	0.335793	0.173432	0.00738007	0.0295203	0.0405904
1053	5.53	0.413284	0.332103	0.173432	0.00738007	0.0332103	0.0405904
1054	5.54	0.402214	0.324723	0.180812	0.00738007	0.0369004	0.0479705
1055	5.55	0.402214	0.324723	0.191882	0.00738007	0.0295203	0.0442804
1056	5.56	0.394834	0.332103	0.195572	0.0110701	0.0295203	0.0369004
1057	5.57	0.383764	0.339483	0.202952	0.0110701	0.0258303	0.0369004
1058	5.58	0.361624	0.354244	0.199262	0.0110701	0.0258303	0.0479705
1059	5.59	0.346863	0.354244	0.214022	0.0147601	0.0258303	0.0442804
1060	5.6	0.346863	0.354244	0.210332	0.0147601	0.0295203	0.0442804
1061	5.61	0.354244	0.350554	0.206642	0.0147601	0.0332103	0.0405904
1062	5.62	0.346863	0.357934	0.206642	0.0147601	0.0332103	0.0405904
1063	5.63	0.354244	0.346863	0.217712	0.0110701	0.0332103	0.0369004
1064	5.64	0.354244	0.343173	0.221402	0.0110701	0.0332103	0.0369004
1065	5.65	0.346863	0.354244	0.221402	0.0110701	0.0332103	0.0332103
1066	5.66	0.346863	0.354244	0.225092	0.0110701	0.0332103	0.0295203
1067	5.67	0.354244	0.339483	0.228782	0.0110701	0.0405904	0.0258303
1068	5.68	0.365314	0.328413	0.232472	0.0110701	0.0405904	0.0221402
1069	5.69	0.361624	0.328413	0.236162	0.0147601	0.0369004	0.0221402
1070	5.7	0.354244	0.321033	0.247232	0.0184502	0.0405904	0.0184502
1071	5.71	0.343173	0.324723	0.247232	0.0221402	0.0405904	0.0221402
1072	5.72	0.346863	0.324723	0.243542	0.0221402	0.0405904	0.0221402
1073	5.73	0.354244	0.321033	0.243542	0.0221402	0.0405904	0.0184502
1074	5.74	0.354244	0.324723	0.243542	0.0221402	0.0405904	0.0147601
1075	5.75	0.350554	0.332103	0.239852	0.0221402	0.0405904	0.0147601
1076	5.76	0.339483	0.343173	0.239852	0.0221402	0.0405904	0.0147601
1077	5.77	0.343173	0.346863	0.236162	0.0221402	0.0405904	0.0110701
1078	5.78	0.346863	0.343173	0.232472	0.0221402	0.0405904	0.0147601
1079	5.79	0.339483	0.343173	0.232472	0.0258303	0.0442804	0.0147601
1080	5.8	0.343173	0.335793	0.232472	0.0258303	0.0479705	0.0147601
1081	5.81	0.343173	0.335793	0.228782	0.0258303	0.0516605	0.0147601
1082	5.82	0.350554	0.335793	0.225092	0.0221402	0.0516605	0.0147601
1083	5.83	0.324723	0.350554	0.228782	0.0258303	0.0516605	0.0184502
1084	5.84	0.324723	0.354244	0.232472	0.0258303	0.0442804	0.0184502
1085	5.85	0.321033	0.361624	0.232472	0.0221402	0.0442804	0.0184502
1086	5.86	0.328413	0.357934	0.236162	0.0221402	0.0442804	0.0110701
1087	5.87	0.335793	0.357934	0.228782	0.0221402	0.0405904	0.0147601
1088	5.88	0.343173	0.350554	0.232472	0.0221402	0.0369004	0.0147601
1089	5.89	0.346863	0.346863	0.232472	0.0221402	0.0369004	0.0147601
1090	5.9	0.335793	0.354244	0.236162	0.0221402	0.0332103	0.0184502
1091	5.91	0.361624	0.335793	0.232472	0.0221402	0.0332103	0.0147601
1092	5.92	0.357934	0.343173	0.232472	0.0184502	0.0332103	0.0147601
1093	5.93	0.350554	0.350554	0.236162	0.0184502	0.0332103	0.0110701
1094	5.94	0.328413	0.369004	0.236162	0.0184502	0.0369004	0.0110701
1095	5.95	0.317343	0.376384	0.236162	0.0184502	0.0369004	0.0147601
1096	5.96	0.317343	0.372694	0.236162	0.0147601	0.0442804	0.0147601
1097	5.97	0.317343	0.376384	0.236162	0.0147601	0.0442804	0.0110701
1098	5.98	0.321033	0.380074	0.239852	0.0147601	0.0405904	0.00369004
1099	5.99	0.332103	0.380074	0.232472	0.0147601	0.0369004	0.00369004
1100	6	0.335793	0.380074	0.232472	0.00738007	0.0369004	0.00738007
1101	6.01	0.339483	0.380074	0.239852	0.00738007	0.0258303	0.00738007
1102	6.02	0.328413	0.387454	0.239852	0.00738007	0.0295203	0.00738007
1103	6.03	0.339483	0.380074	0.239852	0.00369004	0.0295203	0.00738007
1104	6.04	0.343173	0.376384	0.236162	0.00369004	0.0295203	0.0110701
1105	6.05	0.339483	0.372694	0.236162	0.00369004	0.0369004	0.0110701
1106	6.06	0.343173	0.365314	0.236162	0.00369004	0.0369004	0.0147601
1107	6.07	0.339483	0.369004	0.239852	0.00369004	0.0369004	0.0110701
1108	6.08	0.332103	0.380074	0.239852	0.00369004	0.0332103	0.0110701
1109	6.09	0.335793	0.383764	0.232472	0.0110701	0.0258303	0.0110701
1110	6.1	0.332103	0.383764	0.236162	0.0110701	0.0258303	0.0110701
1111	6.11	0.324723	0.391144	0.236162	0.0110701	0.0258303	0.0110701
1112	6.12	0.321033	0.391144	0.236162	0.0110701	0.0258303	0.0147601
1113	6.13	0.313653	0.398524	0.236162	0.0110701	0.0258303	0.0147601
1114	6.14	0.309963	0.398524	0.239852	0.0147601	0.0221402	0.0147601
1115	6.15	0.302583	0.405904	0.239852	0.0147601	0.0221402	0.0147601
1116	6.16	0.295203	0.413284	0.236162	0.0147601	0.0221402	0.0184502
1117	6.17	0.284133	0.416974	0.236162	0.0184502	0.0258303	0.0184502
1118	6.18	0.280443	0.416974	0.236162	0.0221402	0.0258303	0.0184502
1119	6.19	0.284133	0.413284	0.236162	0.0221402	0.0258303	0.0184502
1120	6.2	0.284133	0.413284	0.232472	0.0221402	0.0258303	0.0221402
1121	6.21	0.280443	0.416974	0.232472	0.0221402	0.0258303	0.0221402
1122	6.22	0.295203	0.409594	0.228782	0.0221402	0.0221402	0.0221402
1123	6.23	0.291513	0.409594	0.228782	0.0221402	0.0295203	0.0184502
1124	6.24	0.309963	0.394834	0.221402	0.0221402	0.0332103	0.0184502
1125	6.25	0.302583	0.402214	0.217712	0.0221402	0.0369004	0.0184502
1126	6.26	0.298893	0.402214	0.217712	0.0258303	0.0369004	0.0184502
1127	6.27	0.298893	0.402214	0.217712	0.0221402	0.0405904	0.0184502
1128	6.28	0.306273	0.402214	0.217712	0.0184502	0.0369004	0.0184502
1129	6.29	0.328413	0.394834	0.217712	0.0184502	0.0258303	0.0147601
1130	6.3	0.324723	0.398524	0.217712	0.0184502	0.0258303	0.0147601
1131	6.31	0.328413	0.398524	0.217712	0.0184502	0.0258303	0.0110701
1132	6.32	0.321033	0.402214	0.221402	0.0184502	0.0258303	0.0110701
1133	6.33	0.321033	0.402214	0.217712	0.0184502	0.0295203	0.0110701
1134	6.34	0.317343	0.409594	0.214022	0.0147601	0.0332103	0.0110701
1135	6.35	0.313653	0.416974	0.217712	0.0110701	0.0295203	0.0110701
1136	6.36	0.313653	0.413284	0.217712	0.0110701	0.0295203	0.0147601
1137	6.37	0.321033	0.409594	0.214022	0.0110701	0.0295203	0.0147601
1138	6.38	0.309963	0.409594	0.217712	0.0110701	0.0332103	0.0184502
1139	6.39	0.317343	0.405904	0.221402	0.0110701	0.0295203	0.0147601
1140	6.4	0.317343	0.409594	0.221402	0.00738007	0.0258303	0.0184502
1141	6.41	0.324723	0.409594	0.214022	0.00738007	0.0258303	0.0184502
1142	6.42	0.328413	0.405904	0.210332	0.00738007	0.0295203	0.0184502
1143	6.43	0.321033	0.416974	0.210332	0.00738007	0.0295203	0.0147601
1144	6.44	0.317343	0.416974	0.210332	0.00738007	0.0295203	0.0184502
1145	6.45	0.302583	0.420664	0.217712	0.00738007	0.0332103	0.0184502
1146	6.46	0.302583	0.416974	0.217712	0.00369004	0.0405904	0.0184502
1147	6.47	0.302583	0.420664	0.217712	0.00369004	0.0405904	0.0147601
1148	6.48	0.302583	0.428044	0.217712	0	0.0369004	0.0147601
1149	6.49	0.295203	0.428044	0.217712	0	0.0369004	0.0221402
1150	6.5	0.287823	0.439114	0.214022	0	0.0369004	0.0221402
1151	6.51	0.284133	0.439114	0.214022	0	0.0369004	0.0258303
1152	6.52	0.284133	0.442804	0.210332	0	0.0369004	0.0258303
1153	6.53	0.284133	0.442804	0.214022	0	0.0332103	0.0258303
1154	6.54	0.287823	0.446494	0.214022	0	0.0332103	0.0184502
1155	6.55	0.273063	0.457565	0.206642	0	0.0405904	0.0221402
1156	6.56	0.276753	0.453875	0.206642	0	0.0405904	0.0221402
1157	6.57	0.284133	0.450185	0.210332	0	0.0369004	0.0184502
1158	6.58	0.284133	0.450185	0.210332	0	0.0369004	0.0184502
1159	6.59	0.291513	0.442804	0.210332	0	0.0369004	0.0184502
1160	6.6	0.298893	0.442804	0.210332	0	0.0295203	0.0184502
1161	6.61	0.309963	0.435424	0.210332	0	0.0258303	0.0184502
1162	6.62	0.313653	0.431734	0.210332	0	0.0258303	0.0184502
1163	6.63	0.313653	0.431734	0.217712	0	0.0184502	0.0184502
1164	6.64	0.309963	0.431734	0.214022	0	0.0221402	0.0221402
1165	6.65	0.313653	0.431734	0.214022	0	0.0221402	0.0184502
1166	6.66	0.313653	0.431734	0.214022	0	0.0221402	0.0184502
1167	6.67	0.321033	0.431734	0.217712	0	0.0147601	0.0147601
1168	6.68	0.321033	0.428044	0.217712	0	0.0184502	0.0147601
1169	6.69	0.306273	0.439114	0.217712	0	0.0221402	0.0147601
1170	6.7	0.302583	0.442804	0.217712	0	0.0221402	0.0147601
1171	6.71	0.298893	0.442804	0.217712	0	0.0258303	0.0147601
1172	6.72	0.295203	0.450185	0.214022	0	0.0221402	0.0184502
1173	6.73	0.287823	0.453875	0.214022	0.00369004	0.0221402	0.0184502
1174	6.74	0.273063	0.468635	0.214022	0.00369004	0.0258303	0.0147601
1175	6.75	0.265683	0.472325	0.210332	0.00369004	0.0295203	0.0184502
1176	6.76	0.265683	0.472325	0.210332	0.00369004	0.0295203	0.0184502
1177	6.77	0.269373	0.464945	0.210332	0.00369004	0.0295203	0.0221402
1178	6.78	0.273063	0.457565	0.214022	0.00369004	0.0295203	0.0221402
1179	6.79	0.265683	0.461255	0.221402	0.00369004	0.0258303	0.0221402
1180	6.8	0.269373	0.457565	0.221402	0.00369004	0.0295203	0.0184502
1181	6.81	0.269373	0.453875	0.217712	0.00369004	0.0369004	0.0184502
1182	6.82	0.273063	0.450185	0.217712	0.00369004	0.0369004	0.0184502
1183	6.83	0.273063	0.450185	0.214022	0.00369004	0.0369004	0.0221402
1184	6.84	0.273063	0.446494	0.214022	0.00369004	0.0369004	0.0258303
1185	6.85	0.265683	0.450185	0.214022	0.00369004	0.0405904	0.0258303
1186	6.86	0.269373	0.446494	0.225092	0.00369004	0.0332103	0.0221402
1187	6.87	0.276753	0.442804	0.221402	0.00369004	0.0332103	0.0221402
1188	6.88	0.269373	0.446494	0.221402	0.00738007	0.0332103	0.0221402
1189	6.89	0.265683	0.446494	0.221402	0.0110701	0.0332103	0.0221402
1190	6.9	0.273063	0.442804	0.217712	0.0110701	0.0332103	0.0221402
1191	6.91	0.273063	0.439114	0.221402	0.0110701	0.0332103	0.0221402
1192	6.92	0.269373	0.439114	0.217712	0.0110701	0.0369004	0.0258303
1193	6.93	0.280443	0.424354	0.217712	0.0110701	0.0405904	0.0258303
1194	6.94	0.273063	0.431734	0.217712	0.0110701	0.0369004	0.0295203
1195	6.95	0.284133	0.428044	0.217712	0.00738007	0.0369004	0.0258303
1196	6.96	0.284133	0.424354	0.221402	0.00738007	0.0369004	0.0258303
1197	6.97	0.280443	0.431734	0.214022	0.00738007	0.0405904	0.0258303
1198	6.98	0.291513	0.424354	0.210332	0.00738007	0.0405904	0.0258303
1199	6.99	0.298893	0.416974	0.217712	0.00738007	0.0332103	0.0258303
1200	7	0.295203	0.420664	0.217712	0.00738007	0.0332103	0.0258303
1201	7.01	0.298893	0.416974	0.221402	0.00369004	0.0332103	0.0258303
1202	7.02	0.302583	0.416974	0.217712	0.00369004	0.0332103	0.0258303
1203	7.03	0.298893	0.420664	0.214022	0.00369004	0.0332103	0.0295203
1204	7.04	0.302583	0.416974	0.214022	0.00369004	0.0369004	0.0258303
1205	7.05	0.306273	0.416974	0.214022	0.00369004	0.0369004	0.0221402
1206	7.06	0.313653	0.416974	0.206642	0.00369004	0.0369004	0.0221402
1207	7.07	0.324723	0.413284	0.199262	0.00369004	0.0369004	0.0221402
1208	7.08	0.332103	0.416974	0.199262	0.00369004	0.0369004	0.0110701
1209	7.09	0.328413	0.416974	0.202952	0.00369004	0.0369004	0.0110701
1210	7.1	0.321033	0.413284	0.206642	0.00369004	0.0442804	0.0110701
1211	7.11	0.328413	0.405904	0.206642	0.00369004	0.0479705	0.00738007
1212	7.12	0.324723	0.405904	0.206642	0.00738007	0.0479705	0.00738007
1213	7.13	0.317343	0.416974	0.202952	0.00738007	0.0479705	0.00738007
1214	7.14	0.313653	0.420664	0.202952	0.00738007	0.0479705	0.00738007
1215	7.15	0.321033	0.413284	0.202952	0.00738007	0.0479705	0.00738007
1216	7.16	0.324723	0.413284	0.199262	0.00738007	0.0479705	0.00738007
1217	7.17	0.321033	0.416974	0.202952	0.00738007	0.0479705	0.00369004
1218	7.18	0.313653	0.424354	0.206642	0.00738007	0.0442804	0.00369004
1219	7.19	0.313653	0.424354	0.206642	0.00738007	0.0442804	0.00369004
1220	7.2	0.306273	0.431734	0.206642	0.00738007	0.0442804	0.00369004
1221	7.21	0.302583	0.435424	0.210332	0.00738007	0.0405904	0.00369004
1222	7.22	0.302583	0.435424	0.210332	0.00738007	0.0405904	0.00369004
1223	7.23	0.298893	0.439114	0.202952	0.0110701	0.0405904	0.00738007
1224	7.24	0.298893	0.435424	0.202952	0.0110701	0.0442804	0.00738007
1225	7.25	0.302583	0.431734	0.206642	0.0110701	0.0405904	0.00738007
1226	7.26	0.298893	0.435424	0.206642	0.0110701	0.0405904	0.00738007
1227	7.27	0.302583	0.435424	0.202952	0.0110701	0.0405904	0.00738007
1228	7.28	0.298893	0.439114	0.202952	0.00738007	0.0405904	0.0110701
1229	7.29	0.291513	0.442804	0.202952	0.00738007	0.0405904	0.0147601
1230	7.3	0.295203	0.431734	0.210332	0.00738007	0.0405904	0.0147601
1231	7.31	0.295203	0.431734	0.206642	0.00738007	0.0442804	0.0147601
1232	7.32	0.291513	0.435424	0.202952	0.00738007	0.0479705	0.0147601
1233	7.33	0.291513	0.435424	0.206642	0.00738007	0.0479705	0.0110701
1234	7.34	0.291513	0.431734	0.206642	0.0110701	0.0479705	0.0110701
1235	7.35	0.287823	0.435424	0.206642	0.0147601	0.0442804	0.0110701
1236	7.36	0.284133	0.439114	0.206642	0.0147601	0.0442804	0.0110701
1237	7.37	0.284133	0.442804	0.202952	0.0147601	0.0442804	0.0110701
1238	7.38	0.276753	0.450185	0.202952	0.0110701	0.0479705	0.0110701
1239	7.39	0.287823	0.435424	0.206642	0.0110701	0.0442804	0.0147601
1240	7.4	0.287823	0.431734	0.206642	0.0147601	0.0442804	0.0147601
1241	7.41	0.273063	0.439114	0.210332	0.0147601	0.0442804	0.0184502
1242	7.42	0.273063	0.439114	0.210332	0.0147601	0.0442804	0.0184502
1243	7.43	0.269373	0.442804	0.210332	0.0147601	0.0442804	0.0184502
1244	7.44	0.247232	0.461255	0.214022	0.0110701	0.0516605	0.0147601
1245	7.45	0.247232	0.464945	0.214022	0.0110701	0.0442804	0.0184502
1246	7.46	0.236162	0.476015	0.217712	0.0110701	0.0405904	0.0184502
1247	7.47	0.236162	0.476015	0.217712	0.0110701	0.0405904	0.0184502
1248	7.48	0.228782	0.479705	0.217712	0.0147601	0.0442804	0.0147601
1249	7.49	0.228782	0.479705	0.214022	0.0147601	0.0442804	0.0184502
1250	7.5	0.228782	0.479705	0.214022	0.0147601	0.0442804	0.0184502
1251	7.51	0.225092	0.483395	0.217712	0.0147601	0.0442804	0.0147601
1252	7.52	0.228782	0.479705	0.225092	0.0110701	0.0405904	0.0147601
1253	7.53	0.232472	0.479705	0.221402	0.00738007	0.0405904	0.0184502
1254	7.54	0.236162	0.476015	0.221402	0.00738007	0.0405904	0.0184502
1255	7.55	0.236162	0.476015	0.217712	0.00738007	0.0442804	0.0184502
1256	7.56	0.236162	0.472325	0.217712	0.0110701	0.0442804	0.0184502
1257	7.57	0.243542	0.472325	0.217712	0.0110701	0.0405904	0.0147601
1258	7.58	0.232472	0.479705	0.221402	0.0110701	0.0405904	0.0147601
1259	7.59	0.228782	0.487085	0.221402	0.00738007	0.0405904	0.0147601
1260	7.6	0.228782	0.487085	0.221402	0.00738007	0.0405904	0.0147601
1261	7.61	0.239852	0.483395	0.221402	0.00738007	0.0369004	0.0110701
1262	7.62	0.247232	0.476015	0.217712	0.00738007	0.0405904	0.0110701
1263	7.63	0.247232	0.476015	0.217712	0.00738007	0.0405904	0.0110701
1264	7.64	0.247232	0.476015	0.217712	0.00738007	0.0405904	0.0110701
1265	7.65	0.239852	0.479705	0.217712	0.00738007	0.0405904	0.0147601
1266	7.66	0.239852	0.479705	0.214022	0.00738007	0.0405904	0.0184502
1267	7.67	0.247232	0.479705	0.206642	0.00738007	0.0405904	0.0184502
1268	7.68	0.247232	0.483395	0.206642	0.00738007	0.0369004	0.0184502
1269	7.69	0.239852	0.487085	0.206642	0.0147601	0.0369004	0.0147601
1270	7.7	0.243542	0.483395	0.206642	0.0147601	0.0369004	0.0147601
1271	7.71	0.243542	0.483395	0.202952	0.0147601	0.0405904	0.0147601
1272	7.72	0.239852	0.483395	0.202952	0.0147601	0.0442804	0.0147601
1273	7.73	0.239852	0.483395	0.199262	0.0147601	0.0442804	0.0184502
1274	7.74	0.243542	0.479705	0.199262	0.0147601	0.0442804	0.0184502
1275	7.75	0.247232	0.479705	0.202952	0.0110701	0.0442804	0.0147601
1276	7.76	0.247232	0.479705	0.202952	0.0110701	0.0442804	0.0147601
1277	7.77	0.247232	0.483395	0.199262	0.00738007	0.0442804	0.0184502
1278	7.78	0.243542	0.487085	0.195572	0.0110701	0.0405904	0.0221402
1279	7.79	0.247232	0.490775	0.191882	0.0110701	0.0405904	0.0184502
1280	7.8	0.232472	0.501845	0.191882	0.0110701	0.0442804	0.0184502
1281	7.81	0.239852	0.498155	0.191882	0.0110701	0.0405904	0.0184502
1282	7.82	0.243542	0.494465	0.191882	0.0110701	0.0405904	0.0184502
1283	7.83	0.247232	0.490775	0.191882	0.0110701	0.0405904	0.0184502
1284	7.84	0.243542	0.490775	0.191882	0.0110701	0.0442804	0.0184502
1285	7.85	0.247232	0.494465	0.188192	0.0110701	0.0442804	0.0147601
1286	7.86	0.250923	0.494465	0.184502	0.0110701	0.0442804	0.0147601
1287	7.87	0.250923	0.490775	0.180812	0.0110701	0.0442804	0.0221402
1288	7.88	0.261993	0.487085	0.180812	0.0110701	0.0405904	0.0184502
1289	7.89	0.265683	0.479705	0.180812	0.0110701	0.0405904	0.0221402
1290	7.9	0.269373	0.479705	0.177122	0.0110701	0.0405904	0.0221402
1291	7.91	0.269373	0.476015	0.173432	0.0110701	0.0442804	0.0258303
1292	7.92	0.276753	0.468635	0.177122	0.00738007	0.0442804	0.0258303
1293	7.93	0.273063	0.476015	0.169742	0.00738007	0.0442804	0.0295203
1294	7.94	0.284133	0.468635	0.169742	0.00369004	0.0442804	0.0295203
1295	7.95	0.291513	0.464945	0.169742	0.00369004	0.0442804	0.0258303
1296	7.96	0.302583	0.461255	0.166052	0.00369004	0.0442804	0.0221402
1297	7.97	0.295203	0.472325	0.166052	0.00369004	0.0442804	0.0184502
1298	7.98	0.291513	0.476015	0.162362	0.00738007	0.0442804	0.0184502
1299	7.99	0.298893	0.476015	0.162362	0.00738007	0.0405904	0.0147601
1300	8	0.291513	0.479705	0.162362	0.00738007	0.0405904	0.0184502
1301	8.01	0.291513	0.479705	0.162362	0.00738007	0.0369004	0.0221402
1302	8.02	0.287823	0.487085	0.158672	0.00738007	0.0369004	0.0221402
1303	8.03	0.291513	0.487085	0.158672	0.00738007	0.0369004	0.0184502
1304	8.04	0.291513	0.483395	0.158672	0.00738007	0.0405904	0.0184502
1305	8.05	0.284133	0.487085	0.158672	0.00738007	0.0405904	0.0221402
1306	8.06	0.291513	0.483395	0.158672	0.00738007	0.0405904	0.0184502
1307	8.07	0.284133	0.490775	0.158672	0.00738007	0.0405904	0.0184502
1308	8.08	0.284133	0.487085	0.158672	0.00738007	0.0442804	0.0184502
1309	8.09	0.284133	0.487085	0.158672	0.00738007	0.0442804	0.0184502
1310	8.1	0.276753	0.501845	0.154982	0.00738007	0.0405904	0.0184502
1311	8.11	0.261993	0.512915	0.154982	0.00738007	0.0442804	0.0184502
1312	8.12	0.261993	0.512915	0.154982	0.0110701	0.0405904	0.0184502
1313	8.13	0.261993	0.512915	0.154982	0.0110701	0.0405904	0.0184502
1314	8.14	0.254613	0.512915	0.154982	0.0110701	0.0442804	0.0221402
1315	8.15	0.247232	0.516605	0.158672	0.0110701	0.0442804	0.0221402
1316	8.16	0.239852	0.523985	0.162362	0.0110701	0.0442804	0.0184502
1317	8.17	0.239852	0.520295	0.158672	0.0147601	0.0479705	0.0184502
1318	8.18	0.247232	0.520295	0.158672	0.0147601	0.0442804	0.0147601
1319	8.19	0.236162	0.520295	0.158672	0.0147601	0.0479705	0.0221402
1320	8.2	0.243542	0.516605	0.158672	0.0147601	0.0479705	0.0184502
1321	8.21	0.239852	0.516605	0.154982	0.0221402	0.0479705	0.0184502
1322	8.22	0.228782	0.523985	0.162362	0.0221402	0.0516605	0.0110701
1323	8.23	0.236162	0.520295	0.166052	0.0221402	0.0442804	0.0110701
1324	8.24	0.232472	0.527675	0.166052	0.0221402	0.0442804	0.00738007
1325	8.25	0.236162	0.523985	0.166052	0.0221402	0.0442804	0.00738007
1326	8.26	0.232472	0.527675	0.169742	0.0221402	0.0369004	0.0110701
1327	8.27	0.239852	0.523985	0.169742	0.0221402	0.0369004	0.00738007
1328	8.28	0.247232	0.520295	0.169742	0.0258303	0.0332103	0.00369004
1329	8.29	0.239852	0.520295	0.169742	0.0258303	0.0405904	0.00369004
1330	8.3	0.236162	0.520295	0.169742	0.0295203	0.0405904	0.00369004
1331	8.31	0.239852	0.520295	0.169742	0.0221402	0.0442804	0.00369004
1332	8.32	0.243542	0.520295	0.173432	0.0184502	0.0405904	0.00369004
1333	8.33	0.243542	0.520295	0.177122	0.0184502	0.0369004	0.00369004
1334	8.34	0.236162	0.527675	0.177122	0.0184502	0.0332103	0.00738007
1335	8.35	0.239852	0.523985	0.177122	0.0184502	0.0332103	0.00738007
1336	8.36	0.243542	0.520295	0.180812	0.0184502	0.0332103	0.00369004
1337	8.37	0.239852	0.520295	0.184502	0.0184502	0.0332103	0.00369004
1338	8.38	0.243542	0.516605	0.184502	0.0184502	0.0332103	0.00369004
1339	8.39	0.232472	0.523985	0.184502	0.0221402	0.0332103	0.00369004
1340	8.4	0.239852	0.523985	0.177122	0.0221402	0.0332103	0.00369004
1341	8.41	0.243542	0.523985	0.173432	0.0221402	0.0332103	0.00369004
1342	8.42	0.247232	0.523985	0.173432	0.0184502	0.0332103	0.00369004
1343	8.43	0.239852	0.523985	0.177122	0.0184502	0.0369004	0.00369004
1344	8.44	0.247232	0.512915	0.177122	0.0221402	0.0369004	0.00369004
1345	8.45	0.247232	0.512915	0.177122	0.0221402	0.0369004	0.00369004
1346	8.46	0.247232	0.512915	0.177122	0.0221402	0.0369004	0.00369004
1347	8.47	0.261993	0.509225	0.166052	0.0184502	0.0369004	0.00738007
1348	8.48	0.250923	0.509225	0.166052	0.0221402	0.0405904	0.0110701
1349	8.49	0.239852	0.516605	0.166052	0.0221402	0.0442804	0.0110701
1350	8.5	0.243542	0.512915	0.162362	0.0221402	0.0479705	0.0110701
1351	8.51	0.250923	0.512915	0.158672	0.0184502	0.0479705	0.0110701
1352	8.52	0.254613	0.509225	0.158672	0.0221402	0.0442804	0.0110701
1353	8.53	0.258303	0.509225	0.158672	0.0184502	0.0442804	0.0110701
1354	8.54	0.254613	0.512915	0.158672	0.0184502	0.0442804	0.0110701
1355	8.55	0.247232	0.516605	0.154982	0.0184502	0.0516605	0.0110701
1356	8.56	0.265683	0.512915	0.147601	0.0184502	0.0479705	0.00738007
1357	8.57	0.258303	0.505535	0.151292	0.0184502	0.0553506	0.0110701
1358	8.58	0.254613	0.509225	0.147601	0.0184502	0.0590406	0.0110701
1359	8.59	0.254613	0.509225	0.147601	0.0184502	0.0553506	0.0147601
1360	8.6	0.254613	0.509225	0.147601	0.0184502	0.0553506	0.0147601
1361	8.61	0.269373	0.501845	0.140221	0.0147601	0.0553506	0.0184502
1362	8.62	0.273063	0.494465	0.140221	0.0184502	0.0553506	0.0184502
1363	8.63	0.261993	0.505535	0.140221	0.0184502	0.0553506	0.0184502
1364	8.64	0.265683	0.501845	0.143911	0.0184502	0.0516605	0.0184502
1365	8.65	0.265683	0.498155	0.143911	0.0184502	0.0516605	0.0221402
1366	8.66	0.254613	0.509225	0.143911	0.0184502	0.0516605	0.0221402
1367	8.67	0.254613	0.505535	0.143911	0.0147601	0.0590406	0.0221402
1368	8.68	0.239852	0.520295	0.140221	0.0147601	0.0590406	0.0258303
1369	8.69	0.243542	0.516605	0.140221	0.0147601	0.0590406	0.0258303
1370	8.7	0.217712	0.535055	0.143911	0.0147601	0.0627306	0.0258303
1371	8.71	0.221402	0.531365	0.143911	0.0147601	0.0627306	0.0258303
1372	8.72	0.225092	0.535055	0.143911	0.0110701	0.0627306	0.0221402
1373	8.73	0.228782	0.531365	0.140221	0.0110701	0.0627306	0.0258303
1374	8.74	0.232472	0.531365	0.140221	0.00738007	0.0627306	0.0258303
1375	8.75	0.217712	0.542435	0.143911	0.00738007	0.0664207	0.0221402
1376	8.76	0.225092	0.535055	0.147601	0.00738007	0.0701107	0.0147601
1377	8.77	0.225092	0.535055	0.147601	0.00738007	0.0701107	0.0147601
1378	8.78	0.202952	0.553506	0.147601	0.00738007	0.0738007	0.0147601
1379	8.79	0.202952	0.549815	0.143911	0.00738007	0.0738007	0.0221402
1380	8.8	0.210332	0.546125	0.140221	0.00738007	0.0738007	0.0221402
1381	8.81	0.199262	0.557196	0.147601	0.00738007	0.0738007	0.0147601
1382	8.82	0.195572	0.557196	0.154982	0.00738007	0.0701107	0.0147601
1383	8.83	0.184502	0.568266	0.151292	0.00738007	0.0738007	0.0147601
1384	8.84	0.180812	0.571956	0.154982	0.00738007	0.0738007	0.0110701
1385	8.85	0.184502	0.575646	0.151292	0.00369004	0.0701107	0.0147601
1386	8.86	0.188192	0.575646	0.151292	0.00369004	0.0664207	0.0147601
1387	8.87	0.195572	0.575646	0.143911	0.00369004	0.0664207	0.0147601
1388	8.88	0.199262	0.575646	0.143911	0	0.0664207	0.0147601
1389	8.89	0.210332	0.568266	0.143911	0	0.0627306	0.0147601
1390	8.9	0.217712	0.560886	0.143911	0	0.0627306	0.0147601
1391	8.91	0.232472	0.553506	0.143911	0	0.0590406	0.0110701
1392	8.92	0.232472	0.553506	0.143911	0	0.0590406	0.0110701
1393	8.93	0.228782	0.560886	0.151292	0	0.0479705	0.0110701
1394	8.94	0.236162	0.553506	0.151292	0	0.0479705	0.0110701
1395	8.95	0.239852	0.549815	0.147601	0	0.0479705	0.0147601
1396	8.96	0.243542	0.546125	0.147601	0	0.0479705	0.0147601
1397	8.97	0.243542	0.542435	0.147601	0.00369004	0.0479705	0.0147601
1398	8.98	0.243542	0.542435	0.143911	0.00369004	0.0516605	0.0147601
1399	8.99	0.243542	0.538745	0.147601	0.00738007	0.0479705	0.0147601
1400	9	0.239852	0.542435	0.143911	0.00738007	0.0479705	0.0184502
1401	9.01	0.232472	0.546125	0.147601	0.0110701	0.0479705	0.0147601
1402	9.02	0.228782	0.546125	0.143911	0.0184502	0.0479705	0.0147601
1403	9.03	0.228782	0.546125	0.143911	0.0184502	0.0479705	0.0147601
1404	9.04	0.228782	0.546125	0.143911	0.0184502	0.0516605	0.0110701
1405	9.05	0.236162	0.542435	0.143911	0.0147601	0.0516605	0.0110701
1406	9.06	0.236162	0.542435	0.140221	0.0147601	0.0516605	0.0147601
1407	9.07	0.236162	0.538745	0.140221	0.0184502	0.0516605	0.0147601
1408	9.08	0.239852	0.535055	0.136531	0.0221402	0.0516605	0.0147601
1409	9.09	0.236162	0.538745	0.136531	0.0221402	0.0516605	0.0147601
1410	9.1	0.239852	0.535055	0.136531	0.0221402	0.0516605	0.0147601
1411	9.11	0.232472	0.542435	0.136531	0.0221402	0.0516605	0.0147601
1412	9.12	0.225092	0.549815	0.136531	0.0221402	0.0516605	0.0147601
1413	9.13	0.221402	0.549815	0.136531	0.0221402	0.0516605	0.0184502
1414	9.14	0.221402	0.546125	0.136531	0.0258303	0.0516605	0.0184502
1415	9.15	0.225092	0.546125	0.136531	0.0258303	0.0479705	0.0184502
1416	9.16	0.221402	0.542435	0.136531	0.0295203	0.0516605	0.0184502
1417	9.17	0.225092	0.542435	0.143911	0.0295203	0.0479705	0.0110701
1418	9.18	0.232472	0.535055	0.143911	0.0295203	0.0479705	0.0110701
1419	9.19	0.236162	0.535055	0.143911	0.0258303	0.0479705	0.0110701
1420	9.2	0.236162	0.531365	0.140221	0.0258303	0.0553506	0.0110701
1421	9.21	0.236162	0.527675	0.140221	0.0295203	0.0553506	0.0110701
1422	9.22	0.228782	0.535055	0.136531	0.0295203	0.0590406	0.0110701
1423	9.23	0.228782	0.538745	0.136531	0.0258303	0.0590406	0.0110701
1424	9.24	0.221402	0.546125	0.136531	0.0258303	0.0590406	0.0110701
1425	9.25	0.214022	0.553506	0.132841	0.0295203	0.0590406	0.0110701
1426	9.26	0.221402	0.546125	0.121771	0.0332103	0.0627306	0.0147601
1427	9.27	0.214022	0.546125	0.121771	0.0405904	0.0590406	0.0184502
1428	9.28	0.228782	0.538745	0.121771	0.0369004	0.0590406	0.0147601
1429	9.29	0.236162	0.531365	0.121771	0.0369004	0.0590406	0.0147601
1430	9.3	0.228782	0.538745	0.118081	0.0369004	0.0590406	0.0184502
1431	9.31	0.232472	0.542435	0.114391	0.0369004	0.0590406	0.0147601
1432	9.32	0.228782	0.546125	0.114391	0.0369004	0.0627306	0.0110701
1433	9.33	0.221402	0.553506	0.118081	0.0369004	0.0627306	0.00738007
1434	9.34	0.217712	0.568266	0.118081	0.0295203	0.0590406	0.00738007
1435	9.35	0.228782	0.560886	0.118081	0.0258303	0.0590406	0.00738007
1436	9.36	0.228782	0.564576	0.118081	0.0221402	0.0590406	0.00738007
1437	9.37	0.232472	0.560886	0.118081	0.0221402	0.0590406	0.00738007
1438	9.38	0.232472	0.560886	0.118081	0.0221402	0.0590406	0.00738007
1439	9.39	0.232472	0.560886	0.118081	0.0221402	0.0590406	0.00738007
1440	9.4	0.236162	0.560886	0.118081	0.0221402	0.0553506	0.00738007
1441	9.41	0.247232	0.557196	0.114391	0.0184502	0.0516605	0.0110701
1442	9.42	0.239852	0.560886	0.118081	0.0184502	0.0516605	0.0110701
1443	9.43	0.239852	0.557196	0.114391	0.0184502	0.0553506	0.0147601
1444	9.44	0.225092	0.568266	0.114391	0.0221402	0.0553506	0.0147601
1445	9.45	0.228782	0.568266	0.110701	0.0221402	0.0590406	0.0110701
1446	9.46	0.225092	0.571956	0.110701	0.0221402	0.0590406	0.0110701
1447	9.47	0.228782	0.571956	0.110701	0.0221402	0.0553506	0.0110701
1448	9.48	0.225092	0.579336	0.110701	0.0221402	0.0516605	0.0110701
1449	9.49	0.225092	0.586716	0.107011	0.0221402	0.0479705	0.0110701
1450	9.5	0.225092	0.590406	0.103321	0.0221402	0.0479705	0.0110701
1451	9.51	0.228782	0.586716	0.099631	0.0221402	0.0479705	0.0147601
1452	9.52	0.228782	0.590406	0.095941	0.0221402	0.0479705	0.0147601
1453	9.53	0.214022	0.594096	0.095941	0.0221402	0.0553506	0.0184502
1454	9.54	0.217712	0.594096	0.0922509	0.0221402	0.0553506	0.0184502
1455	9.55	0.225092	0.586716	0.0922509	0.0221402	0.0553506	0.0184502
1456	9.56	0.232472	0.586716	0.0848708	0.0221402	0.0553506	0.0184502
1457	9.57	0.236162	0.583026	0.0848708	0.0258303	0.0553506	0.0147601
1458	9.58	0.225092	0.590406	0.0848708	0.0295203	0.0553506	0.0147601
1459	9.59	0.221402	0.594096	0.0848708	0.0295203	0.0553506	0.0147601
1460	9.6	0.225092	0.590406	0.0885609	0.0295203	0.0516605	0.0147601
1461	9.61	0.225092	0.590406	0.0885609	0.0258303	0.0553506	0.0147601
1462	9.62	0.225092	0.590406	0.0885609	0.0258303	0.0553506	0.0147601
1463	9.63	0.225092	0.594096	0.0885609	0.0221402	0.0553506	0.0147601
1464	9.64	0.232472	0.590406	0.0848708	0.0221402	0.0553506	0.0147601
1465	9.65	0.228782	0.601476	0.0811808	0.0221402	0.0553506	0.0110701
1466	9.66	0.228782	0.601476	0.0848708	0.0295203	0.0479705	0.00738007
1467	9.67	0.228782	0.601476	0.0848708	0.0295203	0.0479705	0.00738007
1468	9.68	0.228782	0.601476	0.0848708	0.0295203	0.0479705	0.00738007
1469	9.69	0.232472	0.605166	0.0848708	0.0258303	0.0442804	0.00738007
1470	9.7	0.236162	0.601476	0.0848708	0.0221402	0.0442804	0.0110701
1471	9.71	0.236162	0.597786	0.0848708	0.0258303	0.0442804	0.0110701
1472	9.72	0.247232	0.586716	0.0848708	0.0295203	0.0442804	0.00738007
1473	9.73	0.247232	0.590406	0.0811808	0.0295203	0.0442804	0.00738007
1474	9.74	0.258303	0.583026	0.0774908	0.0295203	0.0442804	0.00738007
1475	9.75	0.254613	0.583026	0.0811808	0.0295203	0.0442804	0.00738007
1476	9.76	0.239852	0.594096	0.0811808	0.0332103	0.0442804	0.00738007
1477	9.77	0.239852	0.590406	0.0848708	0.0332103	0.0442804	0.00738007
1478	9.78	0.243542	0.594096	0.0848708	0.0258303	0.0442804	0.00738007
1479	9.79	0.258303	0.586716	0.0811808	0.0258303	0.0405904	0.00738007
1480	9.8	0.258303	0.579336	0.0811808	0.0295203	0.0442804	0.00738007
1481	9.81	0.261993	0.571956	0.0811808	0.0332103	0.0442804	0.00738007
1482	9.82	0.265683	0.568266	0.0811808	0.0332103	0.0442804	0.00738007
1483	9.83	0.261993	0.568266	0.0848708	0.0295203	0.0442804	0.0110701
1484	9.84	0.258303	0.571956	0.0848708	0.0295203	0.0442804	0.0110701
1485	9.85	0.261993	0.571956	0.0811808	0.0258303	0.0479705	0.0110701
1486	9.86	0.258303	0.575646	0.0811808	0.0258303	0.0479705	0.0110701
1487	9.87	0.247232	0.583026	0.0811808	0.0258303	0.0516605	0.0110701
1488	9.88	0.247232	0.586716	0.0811808	0.0258303	0.0516605	0.00738007
1489	9.89	0.250923	0.586716	0.0811808	0.0221402	0.0516605	0.00738007
1490	9.9	0.258303	0.579336	0.0811808	0.0221402	0.0516605	0.00738007
1491	9.91	0.250923	0.579336	0.0848708	0.0221402	0.0553506	0.00738007
1492	9.92	0.243542	0.583026	0.0811808	0.0184502	0.0590406	0.0147601
1493	9.93	0.254613	0.571956	0.0811808	0.0184502	0.0590406	0.0147601
1494	9.94	0.243542	0.583026	0.0848708	0.0184502	0.0553506	0.0147601
1495	9.95	0.247232	0.586716	0.0848708	0.0184502	0.0516605	0.0110701
1496	9.96	0.254613	0.583026	0.0885609	0.0184502	0.0479705	0.00738007
1497	9.97	0.254613	0.586716	0.0885609	0.0147601	0.0479705	0.00738007
1498	9.98	0.258303	0.583026	0.0885609	0.0147601	0.0479705	0.00738007
1499	9.99	0.261993	0.583026	0.0885609	0.0147601	0.0442804	0.00738007

## Sheet: sourcedata_2a_behclass_PR
	t	background	walk	rest	back	anterior	posterior
0	-5	0.297297	0.27027	0.297297	0.0540541	0.0540541	0.027027
1	-4.99	0.297297	0.27027	0.297297	0.0540541	0.0540541	0.027027
2	-4.98	0.297297	0.27027	0.297297	0.0540541	0.0540541	0.027027
3	-4.97	0.324324	0.27027	0.27027	0.0540541	0.0540541	0.027027
4	-4.96	0.351351	0.27027	0.27027	0.0540541	0.027027	0.027027
5	-4.95	0.351351	0.27027	0.27027	0.0540541	0.027027	0.027027
6	-4.94	0.351351	0.27027	0.27027	0.0540541	0.027027	0.027027
7	-4.93	0.351351	0.27027	0.27027	0.0540541	0.027027	0.027027
8	-4.92	0.324324	0.297297	0.27027	0.0540541	0.027027	0.027027
9	-4.91	0.324324	0.297297	0.27027	0.0540541	0.027027	0.027027
10	-4.9	0.297297	0.324324	0.27027	0.0540541	0.027027	0.027027
11	-4.89	0.297297	0.324324	0.27027	0.0540541	0.027027	0.027027
12	-4.88	0.297297	0.324324	0.27027	0.0540541	0.027027	0.027027
13	-4.87	0.324324	0.324324	0.27027	0.0540541	0.027027	0
14	-4.86	0.351351	0.297297	0.27027	0.0540541	0.027027	0
15	-4.85	0.351351	0.297297	0.27027	0.0540541	0.027027	0
16	-4.84	0.324324	0.324324	0.27027	0.0540541	0.027027	0
17	-4.83	0.324324	0.324324	0.27027	0.0540541	0.027027	0
18	-4.82	0.297297	0.324324	0.297297	0.0540541	0.027027	0
19	-4.81	0.297297	0.324324	0.297297	0.0540541	0.027027	0
20	-4.8	0.27027	0.324324	0.297297	0.0540541	0.027027	0.027027
21	-4.79	0.27027	0.324324	0.297297	0.0540541	0.027027	0.027027
22	-4.78	0.27027	0.324324	0.297297	0.0540541	0.027027	0.027027
23	-4.77	0.27027	0.324324	0.297297	0.0540541	0.027027	0.027027
24	-4.76	0.27027	0.324324	0.297297	0.0540541	0.027027	0.027027
25	-4.75	0.27027	0.324324	0.297297	0.0540541	0.027027	0.027027
26	-4.74	0.27027	0.324324	0.297297	0.0540541	0.027027	0.027027
27	-4.73	0.27027	0.324324	0.297297	0.0540541	0.027027	0.027027
28	-4.72	0.297297	0.297297	0.297297	0.0540541	0.027027	0.027027
29	-4.71	0.324324	0.297297	0.27027	0.0540541	0.027027	0.027027
30	-4.7	0.324324	0.297297	0.27027	0.0540541	0.027027	0.027027
31	-4.69	0.324324	0.297297	0.27027	0.0540541	0.027027	0.027027
32	-4.68	0.351351	0.297297	0.27027	0.0540541	0.027027	0
33	-4.67	0.324324	0.324324	0.27027	0.0540541	0.027027	0
34	-4.66	0.324324	0.324324	0.27027	0.0540541	0.027027	0
35	-4.65	0.324324	0.324324	0.27027	0.0540541	0.027027	0
36	-4.64	0.324324	0.324324	0.243243	0.0540541	0.027027	0.027027
37	-4.63	0.324324	0.324324	0.243243	0.0540541	0.027027	0.027027
38	-4.62	0.324324	0.297297	0.243243	0.0540541	0.027027	0.0540541
39	-4.61	0.324324	0.297297	0.243243	0.0540541	0.027027	0.0540541
40	-4.6	0.324324	0.297297	0.243243	0.0540541	0.027027	0.0540541
41	-4.59	0.324324	0.297297	0.243243	0.0540541	0.027027	0.0540541
42	-4.58	0.351351	0.297297	0.243243	0.0540541	0.027027	0.027027
43	-4.57	0.351351	0.297297	0.243243	0.0540541	0.027027	0.027027
44	-4.56	0.351351	0.297297	0.243243	0.0540541	0.027027	0.027027
45	-4.55	0.351351	0.297297	0.243243	0.0540541	0.027027	0.027027
46	-4.54	0.351351	0.297297	0.243243	0.0540541	0.027027	0.027027
47	-4.53	0.351351	0.297297	0.243243	0.0540541	0.027027	0.027027
48	-4.52	0.324324	0.297297	0.27027	0.0540541	0.027027	0.027027
49	-4.51	0.324324	0.297297	0.27027	0.0540541	0.027027	0.027027
50	-4.5	0.324324	0.297297	0.27027	0.0540541	0.027027	0.027027
51	-4.49	0.324324	0.297297	0.27027	0.0540541	0.027027	0.027027
52	-4.48	0.324324	0.297297	0.27027	0.0540541	0.027027	0.027027
53	-4.47	0.324324	0.297297	0.27027	0.0540541	0.027027	0.027027
54	-4.46	0.324324	0.297297	0.27027	0.0540541	0.027027	0.027027
55	-4.45	0.351351	0.297297	0.243243	0.0540541	0.027027	0.027027
56	-4.44	0.351351	0.297297	0.243243	0.0540541	0.027027	0.027027
57	-4.43	0.351351	0.297297	0.243243	0.0540541	0.027027	0.027027
58	-4.42	0.351351	0.297297	0.243243	0.0540541	0.027027	0.027027
59	-4.41	0.324324	0.297297	0.243243	0.0540541	0.0540541	0.027027
60	-4.4	0.297297	0.297297	0.27027	0.0540541	0.0540541	0.027027
61	-4.39	0.297297	0.27027	0.297297	0.0540541	0.0540541	0.027027
62	-4.38	0.324324	0.243243	0.297297	0.0540541	0.0540541	0.027027
63	-4.37	0.297297	0.27027	0.297297	0.0540541	0.0540541	0.027027
64	-4.36	0.297297	0.27027	0.297297	0.0540541	0.0540541	0.027027
65	-4.35	0.324324	0.27027	0.297297	0.0540541	0.027027	0.027027
66	-4.34	0.324324	0.27027	0.297297	0.0540541	0.027027	0.027027
67	-4.33	0.324324	0.27027	0.297297	0.0540541	0.027027	0.027027
68	-4.32	0.351351	0.27027	0.297297	0.027027	0.027027	0.027027
69	-4.31	0.351351	0.27027	0.297297	0.027027	0.027027	0.027027
70	-4.3	0.351351	0.27027	0.297297	0.027027	0.027027	0.027027
71	-4.29	0.324324	0.27027	0.324324	0.027027	0.027027	0.027027
72	-4.28	0.351351	0.243243	0.324324	0.027027	0.027027	0.027027
73	-4.27	0.351351	0.243243	0.297297	0.027027	0.0540541	0.027027
74	-4.26	0.351351	0.243243	0.297297	0.027027	0.0540541	0.027027
75	-4.25	0.297297	0.27027	0.297297	0.0540541	0.0540541	0.027027
76	-4.24	0.297297	0.27027	0.297297	0.0540541	0.0540541	0.027027
77	-4.23	0.297297	0.27027	0.297297	0.0540541	0.0540541	0.027027
78	-4.22	0.324324	0.243243	0.297297	0.0540541	0.0540541	0.027027
79	-4.21	0.351351	0.243243	0.297297	0.0540541	0.027027	0.027027
80	-4.2	0.351351	0.243243	0.297297	0.0540541	0.027027	0.027027
81	-4.19	0.324324	0.27027	0.297297	0.0540541	0.027027	0.027027
82	-4.18	0.351351	0.27027	0.27027	0.0540541	0.027027	0.027027
83	-4.17	0.351351	0.27027	0.27027	0.0540541	0.027027	0.027027
84	-4.16	0.351351	0.27027	0.27027	0.0540541	0.027027	0.027027
85	-4.15	0.351351	0.27027	0.27027	0.0540541	0.027027	0.027027
86	-4.14	0.351351	0.27027	0.27027	0.0540541	0.027027	0.027027
87	-4.13	0.351351	0.27027	0.27027	0.0540541	0.027027	0.027027
88	-4.12	0.324324	0.297297	0.27027	0.0540541	0.027027	0.027027
89	-4.11	0.324324	0.297297	0.27027	0.0540541	0.027027	0.027027
90	-4.1	0.324324	0.297297	0.27027	0.0540541	0.027027	0.027027
91	-4.09	0.324324	0.297297	0.243243	0.0540541	0.0540541	0.027027
92	-4.08	0.351351	0.297297	0.243243	0.0540541	0.0540541	0
93	-4.07	0.324324	0.324324	0.243243	0.0540541	0.0540541	0
94	-4.06	0.324324	0.324324	0.243243	0.0540541	0.0540541	0
95	-4.05	0.324324	0.324324	0.243243	0.0540541	0.0540541	0
96	-4.04	0.351351	0.324324	0.216216	0.0540541	0.0540541	0
97	-4.03	0.297297	0.351351	0.216216	0.0540541	0.0810811	0
98	-4.02	0.297297	0.351351	0.216216	0.0540541	0.0810811	0
99	-4.01	0.297297	0.351351	0.216216	0.0540541	0.0810811	0
100	-4	0.297297	0.351351	0.216216	0.0540541	0.0810811	0
101	-3.99	0.297297	0.351351	0.216216	0.0540541	0.0810811	0
102	-3.98	0.297297	0.351351	0.216216	0.0540541	0.0810811	0
103	-3.97	0.297297	0.351351	0.216216	0.0540541	0.0810811	0
104	-3.96	0.297297	0.351351	0.216216	0.0540541	0.0810811	0
105	-3.95	0.297297	0.351351	0.216216	0.0540541	0.0810811	0
106	-3.94	0.297297	0.351351	0.216216	0.0540541	0.0810811	0
107	-3.93	0.297297	0.351351	0.216216	0.0540541	0.0810811	0
108	-3.92	0.297297	0.351351	0.216216	0.0540541	0.0810811	0
109	-3.91	0.27027	0.351351	0.243243	0.0540541	0.0810811	0
110	-3.9	0.27027	0.351351	0.243243	0.0540541	0.0810811	0
111	-3.89	0.243243	0.351351	0.243243	0.0810811	0.0810811	0
112	-3.88	0.27027	0.351351	0.243243	0.0810811	0.0540541	0
113	-3.87	0.243243	0.351351	0.243243	0.0810811	0.0540541	0.027027
114	-3.86	0.243243	0.351351	0.243243	0.0810811	0.0540541	0.027027
115	-3.85	0.216216	0.351351	0.27027	0.0810811	0.0540541	0.027027
116	-3.84	0.216216	0.351351	0.27027	0.0810811	0.0540541	0.027027
117	-3.83	0.216216	0.351351	0.27027	0.0810811	0.0540541	0.027027
118	-3.82	0.162162	0.378378	0.297297	0.0810811	0.0540541	0.027027
119	-3.81	0.162162	0.378378	0.297297	0.0810811	0.0540541	0.027027
120	-3.8	0.162162	0.378378	0.297297	0.0810811	0.0540541	0.027027
121	-3.79	0.162162	0.378378	0.297297	0.0810811	0.0540541	0.027027
122	-3.78	0.162162	0.378378	0.297297	0.0810811	0.0540541	0.027027
123	-3.77	0.162162	0.378378	0.297297	0.0810811	0.0540541	0.027027
124	-3.76	0.189189	0.378378	0.297297	0.0540541	0.0540541	0.027027
125	-3.75	0.243243	0.378378	0.27027	0.0540541	0.0540541	0
126	-3.74	0.243243	0.378378	0.27027	0.0540541	0.0540541	0
127	-3.73	0.297297	0.324324	0.27027	0.0540541	0.0540541	0
128	-3.72	0.297297	0.324324	0.27027	0.0540541	0.0540541	0
129	-3.71	0.297297	0.324324	0.27027	0.0540541	0.0540541	0
130	-3.7	0.324324	0.297297	0.27027	0.0540541	0.0540541	0
131	-3.69	0.351351	0.297297	0.243243	0.0540541	0.0540541	0
132	-3.68	0.351351	0.297297	0.243243	0.0540541	0.0540541	0
133	-3.67	0.324324	0.324324	0.243243	0.0540541	0.0540541	0
134	-3.66	0.324324	0.297297	0.243243	0.0810811	0.0540541	0
135	-3.65	0.351351	0.27027	0.216216	0.108108	0.0540541	0
136	-3.64	0.351351	0.27027	0.216216	0.108108	0.0540541	0
137	-3.63	0.351351	0.27027	0.216216	0.108108	0.0540541	0
138	-3.62	0.351351	0.27027	0.216216	0.108108	0.0540541	0
139	-3.61	0.324324	0.27027	0.243243	0.108108	0.0540541	0
140	-3.6	0.324324	0.27027	0.243243	0.108108	0.0540541	0
141	-3.59	0.324324	0.27027	0.243243	0.108108	0.0540541	0
142	-3.58	0.297297	0.27027	0.243243	0.135135	0.0540541	0
143	-3.57	0.297297	0.27027	0.27027	0.135135	0.027027	0
144	-3.56	0.297297	0.27027	0.27027	0.135135	0.027027	0
145	-3.55	0.297297	0.27027	0.27027	0.135135	0.027027	0
146	-3.54	0.27027	0.297297	0.27027	0.135135	0.027027	0
147	-3.53	0.297297	0.297297	0.243243	0.135135	0.027027	0
148	-3.52	0.27027	0.324324	0.243243	0.135135	0.027027	0
149	-3.51	0.297297	0.324324	0.216216	0.135135	0.027027	0
150	-3.5	0.324324	0.324324	0.216216	0.108108	0.027027	0
151	-3.49	0.324324	0.351351	0.216216	0.0810811	0.027027	0
152	-3.48	0.324324	0.351351	0.216216	0.0810811	0.027027	0
153	-3.47	0.324324	0.351351	0.216216	0.0810811	0.027027	0
154	-3.46	0.297297	0.378378	0.216216	0.0810811	0.027027	0
155	-3.45	0.324324	0.378378	0.189189	0.0810811	0.027027	0
156	-3.44	0.324324	0.378378	0.189189	0.0810811	0.027027	0
157	-3.43	0.324324	0.378378	0.189189	0.0810811	0.027027	0
158	-3.42	0.324324	0.378378	0.189189	0.0810811	0.027027	0
159	-3.41	0.297297	0.378378	0.189189	0.108108	0.027027	0
160	-3.4	0.297297	0.378378	0.189189	0.108108	0.027027	0
161	-3.39	0.297297	0.378378	0.189189	0.108108	0.027027	0
162	-3.38	0.27027	0.378378	0.189189	0.135135	0.027027	0
163	-3.37	0.27027	0.378378	0.189189	0.135135	0.027027	0
164	-3.36	0.297297	0.378378	0.189189	0.108108	0.027027	0
165	-3.35	0.297297	0.378378	0.189189	0.108108	0.027027	0
166	-3.34	0.297297	0.378378	0.162162	0.108108	0.0540541	0
167	-3.33	0.297297	0.378378	0.162162	0.108108	0.0540541	0
168	-3.32	0.297297	0.378378	0.162162	0.108108	0.0540541	0
169	-3.31	0.27027	0.378378	0.162162	0.108108	0.0540541	0.027027
170	-3.3	0.297297	0.378378	0.162162	0.108108	0.027027	0.027027
171	-3.29	0.297297	0.378378	0.135135	0.108108	0.0540541	0.027027
172	-3.28	0.297297	0.378378	0.135135	0.108108	0.0540541	0.027027
173	-3.27	0.297297	0.378378	0.135135	0.108108	0.0540541	0.027027
174	-3.26	0.297297	0.378378	0.135135	0.108108	0.0540541	0.027027
175	-3.25	0.297297	0.378378	0.135135	0.108108	0.0540541	0.027027
176	-3.24	0.243243	0.432432	0.135135	0.108108	0.0540541	0.027027
177	-3.23	0.243243	0.432432	0.135135	0.108108	0.0540541	0.027027
178	-3.22	0.243243	0.432432	0.135135	0.108108	0.0540541	0.027027
179	-3.21	0.27027	0.405405	0.135135	0.108108	0.0540541	0.027027
180	-3.2	0.297297	0.378378	0.135135	0.108108	0.0540541	0.027027
181	-3.19	0.351351	0.351351	0.135135	0.0810811	0.0540541	0.027027
182	-3.18	0.351351	0.351351	0.135135	0.0810811	0.0540541	0.027027
183	-3.17	0.405405	0.297297	0.135135	0.0810811	0.0540541	0.027027
184	-3.16	0.432432	0.297297	0.135135	0.0540541	0.0540541	0.027027
185	-3.15	0.432432	0.297297	0.135135	0.0540541	0.0540541	0.027027
186	-3.14	0.459459	0.297297	0.135135	0.027027	0.0540541	0.027027
187	-3.13	0.459459	0.297297	0.135135	0.027027	0.0540541	0.027027
188	-3.12	0.459459	0.297297	0.135135	0.027027	0.0540541	0.027027
189	-3.11	0.486486	0.27027	0.135135	0.027027	0.0540541	0.027027
190	-3.1	0.459459	0.27027	0.135135	0.0540541	0.0540541	0.027027
191	-3.09	0.459459	0.27027	0.135135	0.0540541	0.0540541	0.027027
192	-3.08	0.378378	0.324324	0.162162	0.0540541	0.0540541	0.027027
193	-3.07	0.405405	0.324324	0.162162	0.027027	0.0540541	0.027027
194	-3.06	0.405405	0.324324	0.162162	0.027027	0.0540541	0.027027
195	-3.05	0.405405	0.324324	0.162162	0.027027	0.0540541	0.027027
196	-3.04	0.378378	0.351351	0.162162	0.027027	0.0540541	0.027027
197	-3.03	0.405405	0.324324	0.162162	0.027027	0.0540541	0.027027
198	-3.02	0.405405	0.324324	0.162162	0.027027	0.0540541	0.027027
199	-3.01	0.378378	0.351351	0.162162	0.027027	0.0540541	0.027027
200	-3	0.378378	0.351351	0.162162	0.027027	0.0540541	0.027027
201	-2.99	0.351351	0.351351	0.162162	0.0540541	0.0540541	0.027027
202	-2.98	0.351351	0.351351	0.162162	0.0540541	0.0540541	0.027027
203	-2.97	0.378378	0.351351	0.162162	0.0540541	0.0540541	0
204	-2.96	0.351351	0.378378	0.162162	0.0540541	0.0540541	0
205	-2.95	0.351351	0.378378	0.162162	0.0540541	0.0540541	0
206	-2.94	0.351351	0.378378	0.162162	0.0540541	0.0540541	0
207	-2.93	0.351351	0.378378	0.162162	0.0540541	0.0540541	0
208	-2.92	0.351351	0.378378	0.162162	0.0540541	0.0540541	0
209	-2.91	0.351351	0.378378	0.162162	0.0540541	0.0540541	0
210	-2.9	0.324324	0.405405	0.162162	0.0540541	0.0540541	0
211	-2.89	0.324324	0.405405	0.162162	0.0540541	0.0540541	0
212	-2.88	0.297297	0.405405	0.162162	0.0810811	0.0540541	0
213	-2.87	0.297297	0.405405	0.162162	0.0810811	0.0540541	0
214	-2.86	0.27027	0.405405	0.162162	0.108108	0.0540541	0
215	-2.85	0.324324	0.378378	0.162162	0.0810811	0.0540541	0
216	-2.84	0.297297	0.405405	0.162162	0.0810811	0.0540541	0
217	-2.83	0.297297	0.405405	0.162162	0.0810811	0.0540541	0
218	-2.82	0.324324	0.405405	0.135135	0.0810811	0.0540541	0
219	-2.81	0.324324	0.405405	0.135135	0.0810811	0.0540541	0
220	-2.8	0.324324	0.405405	0.135135	0.0810811	0.0540541	0
221	-2.79	0.297297	0.405405	0.135135	0.0810811	0.0810811	0
222	-2.78	0.297297	0.405405	0.135135	0.0810811	0.0810811	0
223	-2.77	0.324324	0.405405	0.108108	0.0810811	0.0810811	0
224	-2.76	0.324324	0.405405	0.108108	0.0810811	0.0810811	0
225	-2.75	0.324324	0.405405	0.108108	0.0810811	0.0810811	0
226	-2.74	0.27027	0.459459	0.108108	0.0810811	0.0810811	0
227	-2.73	0.297297	0.432432	0.108108	0.0810811	0.0810811	0
228	-2.72	0.297297	0.432432	0.108108	0.0810811	0.0810811	0
229	-2.71	0.297297	0.432432	0.108108	0.0810811	0.0810811	0
230	-2.7	0.324324	0.405405	0.108108	0.0810811	0.0810811	0
231	-2.69	0.351351	0.405405	0.108108	0.0540541	0.0810811	0
232	-2.68	0.324324	0.432432	0.108108	0.0540541	0.0810811	0
233	-2.67	0.351351	0.432432	0.108108	0.0540541	0.0540541	0
234	-2.66	0.378378	0.432432	0.108108	0.027027	0.0540541	0
235	-2.65	0.405405	0.405405	0.108108	0.027027	0.0540541	0
236	-2.64	0.405405	0.405405	0.108108	0.027027	0.0540541	0
237	-2.63	0.405405	0.405405	0.108108	0.027027	0.0540541	0
238	-2.62	0.405405	0.405405	0.108108	0.027027	0.0540541	0
239	-2.61	0.405405	0.405405	0.108108	0.027027	0.0540541	0
240	-2.6	0.405405	0.405405	0.108108	0.027027	0.0540541	0
241	-2.59	0.378378	0.432432	0.108108	0.027027	0.0540541	0
242	-2.58	0.378378	0.432432	0.108108	0.027027	0.0540541	0
243	-2.57	0.378378	0.432432	0.108108	0.027027	0.0540541	0
244	-2.56	0.378378	0.432432	0.108108	0.027027	0.0540541	0
245	-2.55	0.378378	0.432432	0.108108	0.027027	0.0540541	0
246	-2.54	0.405405	0.405405	0.108108	0.027027	0.0540541	0
247	-2.53	0.459459	0.405405	0.0810811	0.027027	0.027027	0
248	-2.52	0.459459	0.405405	0.0810811	0.027027	0.027027	0
249	-2.51	0.432432	0.432432	0.0810811	0.027027	0.027027	0
250	-2.5	0.432432	0.432432	0.0810811	0.027027	0.027027	0
251	-2.49	0.432432	0.432432	0.0810811	0.027027	0.027027	0
252	-2.48	0.405405	0.432432	0.0810811	0.0540541	0.027027	0
253	-2.47	0.432432	0.405405	0.0810811	0.0540541	0.027027	0
254	-2.46	0.459459	0.378378	0.0810811	0.0540541	0.027027	0
255	-2.45	0.459459	0.378378	0.0810811	0.0540541	0.027027	0
256	-2.44	0.459459	0.378378	0.0810811	0.0540541	0.027027	0
257	-2.43	0.432432	0.405405	0.0810811	0.0540541	0.027027	0
258	-2.42	0.405405	0.432432	0.0810811	0.0540541	0.027027	0
259	-2.41	0.405405	0.432432	0.0810811	0.0540541	0.027027	0
260	-2.4	0.405405	0.432432	0.0810811	0.0540541	0.027027	0
261	-2.39	0.405405	0.432432	0.0810811	0.0540541	0.027027	0
262	-2.38	0.378378	0.459459	0.0810811	0.0540541	0.027027	0
263	-2.37	0.351351	0.486486	0.0810811	0.0540541	0.027027	0
264	-2.36	0.351351	0.486486	0.0810811	0.0540541	0.027027	0
265	-2.35	0.351351	0.486486	0.0810811	0.0540541	0.027027	0
266	-2.34	0.324324	0.513514	0.0810811	0.0540541	0.027027	0
267	-2.33	0.351351	0.486486	0.0810811	0.0540541	0.027027	0
268	-2.32	0.351351	0.486486	0.0810811	0.0540541	0.027027	0
269	-2.31	0.378378	0.486486	0.0540541	0.0540541	0.027027	0
270	-2.3	0.351351	0.513514	0.0540541	0.0540541	0.027027	0
271	-2.29	0.324324	0.540541	0.0540541	0.0540541	0.027027	0
272	-2.28	0.351351	0.540541	0.0540541	0.027027	0.027027	0
273	-2.27	0.324324	0.540541	0.0540541	0.0540541	0.027027	0
274	-2.26	0.324324	0.540541	0.0540541	0.0540541	0.027027	0
275	-2.25	0.324324	0.540541	0.0540541	0.0540541	0.027027	0
276	-2.24	0.297297	0.567568	0.0540541	0.0540541	0.027027	0
277	-2.23	0.297297	0.567568	0.0540541	0.0540541	0.027027	0
278	-2.22	0.297297	0.567568	0.0540541	0.0540541	0.027027	0
279	-2.21	0.324324	0.567568	0.0540541	0.027027	0.027027	0
280	-2.2	0.324324	0.567568	0.0540541	0.027027	0.027027	0
281	-2.19	0.324324	0.567568	0.0540541	0.027027	0.027027	0
282	-2.18	0.297297	0.567568	0.0540541	0.0540541	0.027027	0
283	-2.17	0.297297	0.567568	0.0540541	0.0540541	0.027027	0
284	-2.16	0.324324	0.540541	0.0540541	0.0540541	0.027027	0
285	-2.15	0.324324	0.540541	0.0540541	0.0540541	0.027027	0
286	-2.14	0.297297	0.567568	0.0810811	0.0540541	0	0
287	-2.13	0.351351	0.513514	0.0810811	0.0540541	0	0
288	-2.12	0.378378	0.486486	0.0810811	0.0540541	0	0
289	-2.11	0.378378	0.486486	0.0810811	0.0540541	0	0
290	-2.1	0.378378	0.486486	0.0810811	0.0540541	0	0
291	-2.09	0.378378	0.486486	0.0810811	0.0540541	0	0
292	-2.08	0.378378	0.486486	0.0810811	0.0540541	0	0
293	-2.07	0.378378	0.486486	0.0810811	0.0540541	0	0
294	-2.06	0.378378	0.486486	0.0810811	0.0540541	0	0
295	-2.05	0.378378	0.486486	0.0810811	0.0540541	0	0
296	-2.04	0.378378	0.486486	0.0810811	0.0540541	0	0
297	-2.03	0.405405	0.459459	0.0810811	0.0540541	0	0
298	-2.02	0.405405	0.459459	0.0810811	0.0540541	0	0
299	-2.01	0.405405	0.459459	0.0810811	0.0540541	0	0
300	-2	0.378378	0.486486	0.0810811	0.0540541	0	0
301	-1.99	0.378378	0.486486	0.0810811	0.0540541	0	0
302	-1.98	0.378378	0.486486	0.0810811	0.0540541	0	0
303	-1.97	0.405405	0.459459	0.0810811	0.0540541	0	0
304	-1.96	0.378378	0.486486	0.0810811	0.0540541	0	0
305	-1.95	0.378378	0.486486	0.0810811	0.0540541	0	0
306	-1.94	0.351351	0.513514	0.0810811	0.0540541	0	0
307	-1.93	0.378378	0.513514	0.0810811	0.027027	0	0
308	-1.92	0.378378	0.513514	0.0810811	0.027027	0	0
309	-1.91	0.378378	0.513514	0.0810811	0.027027	0	0
310	-1.9	0.378378	0.513514	0.0810811	0.027027	0	0
311	-1.89	0.378378	0.513514	0.0540541	0.027027	0.027027	0
312	-1.88	0.378378	0.513514	0.0540541	0.027027	0.027027	0
313	-1.87	0.378378	0.513514	0.0540541	0.027027	0.027027	0
314	-1.86	0.378378	0.513514	0.0540541	0.027027	0.027027	0
315	-1.85	0.378378	0.513514	0.0540541	0.027027	0.027027	0
316	-1.84	0.405405	0.513514	0.027027	0.027027	0.027027	0
317	-1.83	0.405405	0.513514	0.027027	0.027027	0.027027	0
318	-1.82	0.405405	0.513514	0.027027	0.027027	0.027027	0
319	-1.81	0.405405	0.513514	0.027027	0.027027	0.027027	0
320	-1.8	0.405405	0.513514	0.027027	0.027027	0.027027	0
321	-1.79	0.405405	0.513514	0.027027	0.027027	0.027027	0
322	-1.78	0.378378	0.513514	0.0540541	0.027027	0.027027	0
323	-1.77	0.378378	0.486486	0.0540541	0.0540541	0.027027	0
324	-1.76	0.378378	0.486486	0.0540541	0.0540541	0.027027	0
325	-1.75	0.351351	0.513514	0.0540541	0.0540541	0.027027	0
326	-1.74	0.324324	0.540541	0.0540541	0.0540541	0.027027	0
327	-1.73	0.297297	0.567568	0.0540541	0.0540541	0.027027	0
328	-1.72	0.297297	0.567568	0.0540541	0.0540541	0.027027	0
329	-1.71	0.27027	0.594595	0.0540541	0.0540541	0.027027	0
330	-1.7	0.243243	0.621622	0.0540541	0.0540541	0.027027	0
331	-1.69	0.243243	0.621622	0.0540541	0.0540541	0.027027	0
332	-1.68	0.216216	0.648649	0.0540541	0.0540541	0.027027	0
333	-1.67	0.189189	0.675676	0.0540541	0.0540541	0.027027	0
334	-1.66	0.216216	0.648649	0.0540541	0.0540541	0.027027	0
335	-1.65	0.216216	0.648649	0.0540541	0.0540541	0.027027	0
336	-1.64	0.216216	0.648649	0.0540541	0.0540541	0.027027	0
337	-1.63	0.216216	0.648649	0.0540541	0.0540541	0.027027	0
338	-1.62	0.216216	0.648649	0.0540541	0.0540541	0.027027	0
339	-1.61	0.216216	0.648649	0.0540541	0.0540541	0.027027	0
340	-1.6	0.216216	0.621622	0.0540541	0.0540541	0.027027	0.027027
341	-1.59	0.216216	0.621622	0.0540541	0.0540541	0.027027	0.027027
342	-1.58	0.27027	0.594595	0.027027	0.0540541	0.027027	0.027027
343	-1.57	0.297297	0.594595	0.027027	0.027027	0.027027	0.027027
344	-1.56	0.324324	0.594595	0.027027	0.027027	0	0.027027
345	-1.55	0.324324	0.594595	0.027027	0.027027	0	0.027027
346	-1.54	0.297297	0.621622	0.027027	0.027027	0	0.027027
347	-1.53	0.27027	0.648649	0.027027	0.027027	0	0.027027
348	-1.52	0.27027	0.648649	0.027027	0.027027	0	0.027027
349	-1.51	0.27027	0.648649	0.027027	0.027027	0	0.027027
350	-1.5	0.297297	0.648649	0.027027	0	0	0.027027
351	-1.49	0.324324	0.621622	0.027027	0	0	0.027027
352	-1.48	0.351351	0.621622	0.027027	0	0	0
353	-1.47	0.351351	0.621622	0.027027	0	0	0
354	-1.46	0.324324	0.648649	0.027027	0	0	0
355	-1.45	0.297297	0.648649	0.027027	0.027027	0	0
356	-1.44	0.297297	0.648649	0.027027	0.027027	0	0
357	-1.43	0.27027	0.675676	0.027027	0.027027	0	0
358	-1.42	0.27027	0.675676	0.027027	0.027027	0	0
359	-1.41	0.27027	0.675676	0.027027	0.027027	0	0
360	-1.4	0.27027	0.675676	0.027027	0.027027	0	0
361	-1.39	0.27027	0.675676	0.027027	0.027027	0	0
362	-1.38	0.27027	0.675676	0.027027	0.027027	0	0
363	-1.37	0.27027	0.675676	0.027027	0.027027	0	0
364	-1.36	0.27027	0.675676	0.027027	0.027027	0	0
365	-1.35	0.243243	0.702703	0.027027	0.027027	0	0
366	-1.34	0.27027	0.675676	0.027027	0.027027	0	0
367	-1.33	0.27027	0.675676	0.027027	0.027027	0	0
368	-1.32	0.27027	0.675676	0.027027	0.027027	0	0
369	-1.31	0.27027	0.675676	0.027027	0.027027	0	0
370	-1.3	0.27027	0.675676	0.027027	0.027027	0	0
371	-1.29	0.27027	0.675676	0.027027	0.027027	0	0
372	-1.28	0.27027	0.675676	0.027027	0.027027	0	0
373	-1.27	0.27027	0.675676	0.027027	0.027027	0	0
374	-1.26	0.243243	0.675676	0.027027	0.0540541	0	0
375	-1.25	0.27027	0.648649	0.027027	0.0540541	0	0
376	-1.24	0.27027	0.648649	0	0.0540541	0.027027	0
377	-1.23	0.27027	0.648649	0	0.0540541	0.027027	0
378	-1.22	0.297297	0.621622	0	0.0540541	0.027027	0
379	-1.21	0.27027	0.648649	0	0.0540541	0.027027	0
380	-1.2	0.27027	0.648649	0	0.0540541	0.027027	0
381	-1.19	0.27027	0.648649	0	0.0540541	0.027027	0
382	-1.18	0.27027	0.648649	0	0.0540541	0.027027	0
383	-1.17	0.297297	0.621622	0	0.0540541	0.027027	0
384	-1.16	0.297297	0.621622	0	0.0540541	0.027027	0
385	-1.15	0.297297	0.621622	0	0.0540541	0.027027	0
386	-1.14	0.297297	0.621622	0	0.0540541	0.027027	0
387	-1.13	0.297297	0.621622	0	0.0540541	0.027027	0
388	-1.12	0.27027	0.648649	0	0.0540541	0.027027	0
389	-1.11	0.27027	0.648649	0	0.0540541	0.027027	0
390	-1.1	0.27027	0.648649	0	0.0540541	0.027027	0
391	-1.09	0.27027	0.675676	0	0.0540541	0	0
392	-1.08	0.27027	0.675676	0	0.0540541	0	0
393	-1.07	0.216216	0.72973	0	0.0540541	0	0
394	-1.06	0.216216	0.72973	0	0.0540541	0	0
395	-1.05	0.216216	0.72973	0	0.0540541	0	0
396	-1.04	0.216216	0.72973	0	0.0540541	0	0
397	-1.03	0.216216	0.72973	0	0.0540541	0	0
398	-1.02	0.189189	0.72973	0.027027	0.0540541	0	0
399	-1.01	0.189189	0.72973	0.027027	0.0540541	0	0
400	-1	0.162162	0.756757	0.027027	0.0540541	0	0
401	-0.99	0.162162	0.756757	0.027027	0.0540541	0	0
402	-0.98	0.162162	0.756757	0.027027	0.0540541	0	0
403	-0.97	0.162162	0.756757	0.027027	0.0540541	0	0
404	-0.96	0.189189	0.72973	0.027027	0.0540541	0	0
405	-0.95	0.189189	0.72973	0.027027	0.0540541	0	0
406	-0.94	0.189189	0.72973	0.027027	0.0540541	0	0
407	-0.93	0.189189	0.72973	0.027027	0.0540541	0	0
408	-0.92	0.189189	0.72973	0.027027	0.0540541	0	0
409	-0.91	0.216216	0.72973	0.027027	0.027027	0	0
410	-0.9	0.216216	0.72973	0.027027	0.027027	0	0
411	-0.89	0.216216	0.72973	0.027027	0.027027	0	0
412	-0.88	0.216216	0.72973	0.027027	0.027027	0	0
413	-0.87	0.189189	0.756757	0.027027	0.027027	0	0
414	-0.86	0.189189	0.783784	0	0.027027	0	0
415	-0.85	0.162162	0.810811	0	0.027027	0	0
416	-0.84	0.189189	0.810811	0	0	0	0
417	-0.83	0.189189	0.810811	0	0	0	0
418	-0.82	0.216216	0.783784	0	0	0	0
419	-0.81	0.216216	0.783784	0	0	0	0
420	-0.8	0.243243	0.756757	0	0	0	0
421	-0.79	0.216216	0.783784	0	0	0	0
422	-0.78	0.216216	0.783784	0	0	0	0
423	-0.77	0.189189	0.810811	0	0	0	0
424	-0.76	0.189189	0.810811	0	0	0	0
425	-0.75	0.189189	0.810811	0	0	0	0
426	-0.74	0.162162	0.837838	0	0	0	0
427	-0.73	0.162162	0.837838	0	0	0	0
428	-0.72	0.162162	0.837838	0	0	0	0
429	-0.71	0.135135	0.837838	0	0.027027	0	0
430	-0.7	0.135135	0.837838	0	0.027027	0	0
431	-0.69	0.135135	0.837838	0	0.027027	0	0
432	-0.68	0.135135	0.837838	0	0.027027	0	0
433	-0.67	0.135135	0.837838	0	0.027027	0	0
434	-0.66	0.162162	0.837838	0	0	0	0
435	-0.65	0.135135	0.864865	0	0	0	0
436	-0.64	0.162162	0.837838	0	0	0	0
437	-0.63	0.189189	0.810811	0	0	0	0
438	-0.62	0.189189	0.810811	0	0	0	0
439	-0.61	0.162162	0.837838	0	0	0	0
440	-0.6	0.162162	0.837838	0	0	0	0
441	-0.59	0.162162	0.837838	0	0	0	0
442	-0.58	0.189189	0.810811	0	0	0	0
443	-0.57	0.189189	0.810811	0	0	0	0
444	-0.56	0.189189	0.810811	0	0	0	0
445	-0.55	0.189189	0.810811	0	0	0	0
446	-0.54	0.189189	0.810811	0	0	0	0
447	-0.53	0.189189	0.810811	0	0	0	0
448	-0.52	0.162162	0.837838	0	0	0	0
449	-0.51	0.162162	0.837838	0	0	0	0
450	-0.5	0.162162	0.837838	0	0	0	0
451	-0.49	0.162162	0.837838	0	0	0	0
452	-0.48	0.162162	0.837838	0	0	0	0
453	-0.47	0.135135	0.864865	0	0	0	0
454	-0.46	0.162162	0.837838	0	0	0	0
455	-0.45	0.162162	0.837838	0	0	0	0
456	-0.44	0.189189	0.810811	0	0	0	0
457	-0.43	0.189189	0.810811	0	0	0	0
458	-0.42	0.189189	0.810811	0	0	0	0
459	-0.41	0.189189	0.810811	0	0	0	0
460	-0.4	0.216216	0.783784	0	0	0	0
461	-0.39	0.216216	0.783784	0	0	0	0
462	-0.38	0.216216	0.783784	0	0	0	0
463	-0.37	0.189189	0.810811	0	0	0	0
464	-0.36	0.216216	0.783784	0	0	0	0
465	-0.35	0.216216	0.783784	0	0	0	0
466	-0.34	0.216216	0.783784	0	0	0	0
467	-0.33	0.243243	0.756757	0	0	0	0
468	-0.32	0.243243	0.756757	0	0	0	0
469	-0.31	0.243243	0.756757	0	0	0	0
470	-0.3	0.216216	0.783784	0	0	0	0
471	-0.29	0.216216	0.783784	0	0	0	0
472	-0.28	0.243243	0.756757	0	0	0	0
473	-0.27	0.243243	0.756757	0	0	0	0
474	-0.26	0.243243	0.756757	0	0	0	0
475	-0.25	0.216216	0.756757	0	0	0.027027	0
476	-0.24	0.216216	0.756757	0	0	0.027027	0
477	-0.23	0.216216	0.756757	0	0	0.027027	0
478	-0.22	0.243243	0.72973	0	0	0.027027	0
479	-0.21	0.216216	0.756757	0	0	0.027027	0
480	-0.2	0.216216	0.756757	0	0	0.027027	0
481	-0.19	0.216216	0.756757	0	0	0.027027	0
482	-0.18	0.216216	0.756757	0	0	0.027027	0
483	-0.17	0.216216	0.756757	0	0	0.027027	0
484	-0.16	0.216216	0.756757	0	0	0.027027	0
485	-0.15	0.216216	0.756757	0	0	0.027027	0
486	-0.14	0.216216	0.756757	0	0	0.027027	0
487	-0.13	0.243243	0.72973	0	0	0.027027	0
488	-0.12	0.243243	0.72973	0	0	0.027027	0
489	-0.11	0.243243	0.72973	0	0	0.027027	0
490	-0.1	0.243243	0.72973	0.027027	0	0	0
491	-0.09	0.27027	0.702703	0.027027	0	0	0
492	-0.08	0.27027	0.702703	0.027027	0	0	0
493	-0.07	0.27027	0.702703	0.027027	0	0	0
494	-0.06	0.297297	0.675676	0.027027	0	0	0
495	-0.05	0.324324	0.675676	0	0	0	0
496	-0.04	0.297297	0.702703	0	0	0	0
497	-0.03	0.27027	0.72973	0	0	0	0
498	-0.02	0.27027	0.72973	0	0	0	0
499	-0.01	0.297297	0.702703	0	0	0	0
500	0	0.297297	0.702703	0	0	0	0
501	0.01	0.27027	0.72973	0	0	0	0
502	0.02	0.216216	0.783784	0	0	0	0
503	0.03	0.243243	0.756757	0	0	0	0
504	0.04	0.243243	0.756757	0	0	0	0
505	0.05	0.243243	0.756757	0	0	0	0
506	0.06	0.27027	0.72973	0	0	0	0
507	0.07	0.27027	0.72973	0	0	0	0
508	0.08	0.27027	0.72973	0	0	0	0
509	0.09	0.27027	0.72973	0	0	0	0
510	0.1	0.243243	0.72973	0	0.027027	0	0
511	0.11	0.216216	0.72973	0	0.0540541	0	0
512	0.12	0.216216	0.72973	0	0.0540541	0	0
513	0.13	0.216216	0.72973	0	0.0540541	0	0
514	0.14	0.216216	0.72973	0	0.0540541	0	0
515	0.15	0.216216	0.72973	0	0.0540541	0	0
516	0.16	0.243243	0.702703	0	0.0540541	0	0
517	0.17	0.243243	0.702703	0	0.0540541	0	0
518	0.18	0.243243	0.702703	0	0.0540541	0	0
519	0.19	0.216216	0.72973	0	0.0540541	0	0
520	0.2	0.216216	0.72973	0	0.0540541	0	0
521	0.21	0.243243	0.702703	0	0.0540541	0	0
522	0.22	0.243243	0.675676	0	0.0810811	0	0
523	0.23	0.243243	0.675676	0	0.0810811	0	0
524	0.24	0.243243	0.675676	0	0.0810811	0	0
525	0.25	0.243243	0.675676	0	0.0810811	0	0
526	0.26	0.243243	0.675676	0	0.0810811	0	0
527	0.27	0.243243	0.675676	0	0.0810811	0	0
528	0.28	0.216216	0.702703	0	0.0810811	0	0
529	0.29	0.216216	0.702703	0	0.0810811	0	0
530	0.3	0.243243	0.675676	0	0.0810811	0	0
531	0.31	0.216216	0.702703	0	0.0810811	0	0
532	0.32	0.216216	0.702703	0	0.0810811	0	0
533	0.33	0.216216	0.702703	0	0.0810811	0	0
534	0.34	0.243243	0.702703	0	0.0540541	0	0
535	0.35	0.243243	0.702703	0	0.0540541	0	0
536	0.36	0.243243	0.702703	0	0.0540541	0	0
537	0.37	0.27027	0.675676	0	0.0540541	0	0
538	0.38	0.27027	0.675676	0	0.0540541	0	0
539	0.39	0.27027	0.675676	0	0.0540541	0	0
540	0.4	0.27027	0.675676	0	0.0540541	0	0
541	0.41	0.27027	0.675676	0	0.0540541	0	0
542	0.42	0.27027	0.675676	0	0.0540541	0	0
543	0.43	0.27027	0.675676	0	0.0540541	0	0
544	0.44	0.297297	0.648649	0	0.0540541	0	0
545	0.45	0.297297	0.648649	0	0.0540541	0	0
546	0.46	0.297297	0.648649	0	0.0540541	0	0
547	0.47	0.297297	0.648649	0	0.0540541	0	0
548	0.48	0.324324	0.621622	0	0.0540541	0	0
549	0.49	0.351351	0.594595	0	0.0540541	0	0
550	0.5	0.351351	0.594595	0	0.0540541	0	0
551	0.51	0.351351	0.594595	0	0.0540541	0	0
552	0.52	0.351351	0.594595	0	0.0540541	0	0
553	0.53	0.297297	0.621622	0	0.0540541	0.027027	0
554	0.54	0.243243	0.648649	0	0.0810811	0.027027	0
555	0.55	0.27027	0.621622	0	0.0810811	0.027027	0
556	0.56	0.27027	0.621622	0	0.0810811	0.027027	0
557	0.57	0.27027	0.621622	0	0.0810811	0.027027	0
558	0.58	0.297297	0.594595	0	0.0810811	0.027027	0
559	0.59	0.297297	0.594595	0	0.0810811	0.027027	0
560	0.6	0.297297	0.594595	0	0.0810811	0.027027	0
561	0.61	0.297297	0.594595	0	0.0810811	0.027027	0
562	0.62	0.297297	0.594595	0	0.0810811	0.027027	0
563	0.63	0.324324	0.567568	0	0.0810811	0.027027	0
564	0.64	0.324324	0.567568	0	0.0810811	0.027027	0
565	0.65	0.324324	0.567568	0	0.0810811	0.027027	0
566	0.66	0.297297	0.594595	0	0.0810811	0.027027	0
567	0.67	0.27027	0.594595	0	0.108108	0.027027	0
568	0.68	0.27027	0.594595	0	0.108108	0.027027	0
569	0.69	0.297297	0.567568	0	0.108108	0.027027	0
570	0.7	0.297297	0.567568	0	0.108108	0.027027	0
571	0.71	0.324324	0.540541	0	0.108108	0.027027	0
572	0.72	0.324324	0.540541	0	0.108108	0.027027	0
573	0.73	0.324324	0.540541	0	0.108108	0.027027	0
574	0.74	0.378378	0.540541	0	0.0540541	0.027027	0
575	0.75	0.351351	0.567568	0	0.0540541	0.027027	0
576	0.76	0.378378	0.540541	0	0.0540541	0.027027	0
577	0.77	0.405405	0.513514	0	0.0540541	0.027027	0
578	0.78	0.405405	0.513514	0	0.0540541	0.027027	0
579	0.79	0.405405	0.513514	0	0.0540541	0.027027	0
580	0.8	0.432432	0.486486	0	0.0540541	0.027027	0
581	0.81	0.432432	0.486486	0	0.0540541	0.027027	0
582	0.82	0.432432	0.486486	0	0.0540541	0.027027	0
583	0.83	0.432432	0.486486	0	0.0540541	0.027027	0
584	0.84	0.405405	0.513514	0	0.0540541	0.027027	0
585	0.85	0.405405	0.513514	0	0.0540541	0.027027	0
586	0.86	0.405405	0.513514	0	0.0540541	0.027027	0
587	0.87	0.405405	0.513514	0	0.0540541	0.027027	0
588	0.88	0.405405	0.513514	0	0.0540541	0.027027	0
589	0.89	0.378378	0.513514	0	0.0810811	0.027027	0
590	0.9	0.405405	0.486486	0	0.0810811	0.027027	0
591	0.91	0.405405	0.486486	0	0.0810811	0.027027	0
592	0.92	0.405405	0.486486	0	0.0810811	0.027027	0
593	0.93	0.405405	0.486486	0	0.0810811	0.027027	0
594	0.94	0.351351	0.513514	0	0.0810811	0.0540541	0
595	0.95	0.351351	0.513514	0	0.0810811	0.0540541	0
596	0.96	0.351351	0.513514	0	0.0810811	0.0540541	0
597	0.97	0.351351	0.486486	0	0.0810811	0.0810811	0
598	0.98	0.351351	0.486486	0	0.0810811	0.0810811	0
599	0.99	0.378378	0.459459	0	0.0810811	0.0810811	0
600	1	0.378378	0.459459	0	0.0810811	0.0810811	0
601	1.01	0.378378	0.459459	0	0.0810811	0.0810811	0
602	1.02	0.405405	0.459459	0	0.0540541	0.0810811	0
603	1.03	0.405405	0.459459	0	0.0540541	0.0810811	0
604	1.04	0.405405	0.459459	0	0.0540541	0.0810811	0
605	1.05	0.459459	0.405405	0	0.0540541	0.0810811	0
606	1.06	0.459459	0.405405	0	0.0540541	0.0810811	0
607	1.07	0.486486	0.378378	0	0.0540541	0.0810811	0
608	1.08	0.486486	0.378378	0	0.0540541	0.0810811	0
609	1.09	0.486486	0.378378	0	0.0540541	0.0810811	0
610	1.1	0.486486	0.378378	0	0.0540541	0.0810811	0
611	1.11	0.486486	0.378378	0	0.0540541	0.0810811	0
612	1.12	0.486486	0.351351	0	0.0540541	0.108108	0
613	1.13	0.486486	0.351351	0	0.0540541	0.108108	0
614	1.14	0.486486	0.351351	0	0.0540541	0.108108	0
615	1.15	0.459459	0.351351	0	0.0810811	0.108108	0
616	1.16	0.432432	0.351351	0	0.108108	0.108108	0
617	1.17	0.378378	0.378378	0	0.108108	0.135135	0
618	1.18	0.378378	0.378378	0	0.108108	0.135135	0
619	1.19	0.378378	0.378378	0	0.108108	0.135135	0
620	1.2	0.405405	0.378378	0	0.0810811	0.135135	0
621	1.21	0.405405	0.378378	0	0.0810811	0.135135	0
622	1.22	0.405405	0.378378	0	0.0810811	0.135135	0
623	1.23	0.378378	0.378378	0	0.108108	0.135135	0
624	1.24	0.324324	0.432432	0	0.108108	0.135135	0
625	1.25	0.351351	0.405405	0	0.108108	0.135135	0
626	1.26	0.351351	0.405405	0	0.108108	0.135135	0
627	1.27	0.351351	0.405405	0	0.108108	0.135135	0
628	1.28	0.351351	0.405405	0	0.108108	0.135135	0
629	1.29	0.324324	0.432432	0	0.108108	0.135135	0
630	1.3	0.297297	0.432432	0.027027	0.108108	0.135135	0
631	1.31	0.297297	0.432432	0.027027	0.108108	0.135135	0
632	1.32	0.297297	0.432432	0.027027	0.108108	0.135135	0
633	1.33	0.324324	0.405405	0.027027	0.108108	0.135135	0
634	1.34	0.324324	0.405405	0	0.108108	0.162162	0
635	1.35	0.324324	0.405405	0	0.108108	0.162162	0
636	1.36	0.351351	0.378378	0	0.108108	0.162162	0
637	1.37	0.351351	0.378378	0	0.108108	0.162162	0
638	1.38	0.351351	0.378378	0	0.108108	0.162162	0
639	1.39	0.351351	0.378378	0	0.108108	0.162162	0
640	1.4	0.351351	0.378378	0	0.108108	0.162162	0
641	1.41	0.351351	0.378378	0	0.108108	0.162162	0
642	1.42	0.432432	0.351351	0	0.108108	0.108108	0
643	1.43	0.432432	0.351351	0	0.108108	0.108108	0
644	1.44	0.486486	0.324324	0	0.0810811	0.108108	0
645	1.45	0.486486	0.324324	0	0.0810811	0.108108	0
646	1.46	0.513514	0.324324	0	0.0810811	0.0810811	0
647	1.47	0.459459	0.351351	0	0.108108	0.0810811	0
648	1.48	0.486486	0.351351	0	0.0810811	0.0810811	0
649	1.49	0.459459	0.351351	0	0.0810811	0.108108	0
650	1.5	0.459459	0.351351	0	0.0810811	0.108108	0
651	1.51	0.459459	0.351351	0	0.0810811	0.108108	0
652	1.52	0.432432	0.351351	0	0.108108	0.108108	0
653	1.53	0.432432	0.351351	0	0.108108	0.108108	0
654	1.54	0.432432	0.324324	0	0.135135	0.108108	0
655	1.55	0.432432	0.324324	0	0.135135	0.108108	0
656	1.56	0.405405	0.324324	0	0.162162	0.108108	0
657	1.57	0.405405	0.324324	0	0.162162	0.108108	0
658	1.58	0.405405	0.324324	0	0.162162	0.108108	0
659	1.59	0.351351	0.351351	0	0.189189	0.108108	0
660	1.6	0.324324	0.351351	0.027027	0.189189	0.108108	0
661	1.61	0.324324	0.351351	0.027027	0.189189	0.108108	0
662	1.62	0.324324	0.351351	0.027027	0.189189	0.108108	0
663	1.63	0.351351	0.351351	0.027027	0.162162	0.108108	0
664	1.64	0.324324	0.351351	0.027027	0.162162	0.135135	0
665	1.65	0.297297	0.351351	0.027027	0.189189	0.135135	0
666	1.66	0.297297	0.351351	0.027027	0.189189	0.135135	0
667	1.67	0.297297	0.351351	0.027027	0.189189	0.135135	0
668	1.68	0.297297	0.351351	0.027027	0.189189	0.135135	0
669	1.69	0.297297	0.351351	0.027027	0.189189	0.135135	0
670	1.7	0.297297	0.351351	0.027027	0.189189	0.135135	0
671	1.71	0.297297	0.351351	0.027027	0.189189	0.135135	0
672	1.72	0.324324	0.324324	0.027027	0.189189	0.135135	0
673	1.73	0.351351	0.297297	0.027027	0.189189	0.135135	0
674	1.74	0.378378	0.297297	0.027027	0.162162	0.135135	0
675	1.75	0.378378	0.297297	0	0.162162	0.162162	0
676	1.76	0.378378	0.297297	0	0.162162	0.162162	0
677	1.77	0.378378	0.297297	0	0.162162	0.162162	0
678	1.78	0.405405	0.297297	0	0.135135	0.162162	0
679	1.79	0.405405	0.297297	0	0.135135	0.162162	0
680	1.8	0.405405	0.297297	0	0.135135	0.162162	0
681	1.81	0.378378	0.297297	0	0.135135	0.189189	0
682	1.82	0.378378	0.297297	0	0.135135	0.189189	0
683	1.83	0.378378	0.297297	0	0.135135	0.189189	0
684	1.84	0.378378	0.297297	0	0.135135	0.189189	0
685	1.85	0.378378	0.297297	0	0.135135	0.189189	0
686	1.86	0.378378	0.297297	0	0.135135	0.189189	0
687	1.87	0.351351	0.297297	0	0.135135	0.189189	0.027027
688	1.88	0.351351	0.297297	0	0.135135	0.189189	0.027027
689	1.89	0.351351	0.297297	0	0.135135	0.189189	0.027027
690	1.9	0.351351	0.297297	0	0.135135	0.189189	0.027027
691	1.91	0.351351	0.297297	0	0.135135	0.189189	0.027027
692	1.92	0.378378	0.297297	0	0.135135	0.162162	0.027027
693	1.93	0.405405	0.297297	0	0.108108	0.162162	0.027027
694	1.94	0.405405	0.297297	0	0.108108	0.162162	0.027027
695	1.95	0.405405	0.297297	0	0.108108	0.162162	0.027027
696	1.96	0.405405	0.297297	0	0.108108	0.162162	0.027027
697	1.97	0.405405	0.297297	0	0.108108	0.162162	0.027027
698	1.98	0.405405	0.297297	0	0.108108	0.162162	0.027027
699	1.99	0.405405	0.297297	0	0.108108	0.162162	0.027027
700	2	0.405405	0.297297	0	0.108108	0.162162	0.027027
701	2.01	0.405405	0.297297	0	0.108108	0.162162	0.027027
702	2.02	0.405405	0.297297	0	0.108108	0.162162	0.027027
703	2.03	0.378378	0.324324	0	0.108108	0.162162	0.027027
704	2.04	0.378378	0.324324	0	0.108108	0.162162	0.027027
705	2.05	0.378378	0.324324	0	0.108108	0.162162	0.027027
706	2.06	0.405405	0.297297	0	0.108108	0.162162	0.027027
707	2.07	0.405405	0.297297	0	0.135135	0.135135	0.027027
708	2.08	0.405405	0.297297	0	0.135135	0.135135	0.027027
709	2.09	0.405405	0.297297	0.027027	0.135135	0.108108	0.027027
710	2.1	0.378378	0.297297	0.027027	0.162162	0.108108	0.027027
711	2.11	0.351351	0.324324	0.027027	0.162162	0.108108	0.027027
712	2.12	0.324324	0.351351	0.027027	0.162162	0.108108	0.027027
713	2.13	0.324324	0.351351	0.027027	0.162162	0.108108	0.027027
714	2.14	0.324324	0.351351	0.027027	0.162162	0.108108	0.027027
715	2.15	0.324324	0.351351	0.0540541	0.162162	0.0810811	0.027027
716	2.16	0.324324	0.351351	0.0540541	0.162162	0.0810811	0.027027
717	2.17	0.324324	0.351351	0.0540541	0.162162	0.0810811	0.027027
718	2.18	0.324324	0.351351	0.0540541	0.162162	0.0810811	0.027027
719	2.19	0.351351	0.351351	0.0540541	0.135135	0.0810811	0.027027
720	2.2	0.324324	0.351351	0.0810811	0.135135	0.0810811	0.027027
721	2.21	0.324324	0.351351	0.0810811	0.135135	0.0810811	0.027027
722	2.22	0.324324	0.351351	0.0810811	0.135135	0.0810811	0.027027
723	2.23	0.351351	0.351351	0.0810811	0.135135	0.0540541	0.027027
724	2.24	0.351351	0.351351	0.0810811	0.135135	0.0540541	0.027027
725	2.25	0.378378	0.351351	0.0810811	0.108108	0.0540541	0.027027
726	2.26	0.378378	0.351351	0.0810811	0.108108	0.0540541	0.027027
727	2.27	0.405405	0.351351	0.0810811	0.108108	0.027027	0.027027
728	2.28	0.405405	0.351351	0.0810811	0.108108	0.027027	0.027027
729	2.29	0.405405	0.351351	0.0810811	0.108108	0.027027	0.027027
730	2.3	0.432432	0.351351	0.0810811	0.0810811	0.027027	0.027027
731	2.31	0.432432	0.351351	0.0810811	0.0810811	0.027027	0.027027
732	2.32	0.432432	0.351351	0.0810811	0.0810811	0.027027	0.027027
733	2.33	0.432432	0.351351	0.0810811	0.0810811	0.027027	0.027027
734	2.34	0.432432	0.351351	0.0810811	0.0810811	0.027027	0.027027
735	2.35	0.432432	0.351351	0.0810811	0.108108	0.027027	0
736	2.36	0.432432	0.351351	0.0810811	0.108108	0.027027	0
737	2.37	0.432432	0.351351	0.0810811	0.108108	0.027027	0
738	2.38	0.432432	0.351351	0.0540541	0.108108	0.027027	0.027027
739	2.39	0.432432	0.351351	0.0540541	0.108108	0.027027	0.027027
740	2.4	0.432432	0.351351	0.0540541	0.108108	0.027027	0.027027
741	2.41	0.432432	0.351351	0.0540541	0.108108	0.027027	0.027027
742	2.42	0.432432	0.351351	0.0540541	0.108108	0.027027	0.027027
743	2.43	0.432432	0.351351	0.0540541	0.108108	0.027027	0.027027
744	2.44	0.432432	0.351351	0.0540541	0.108108	0.027027	0.027027
745	2.45	0.405405	0.351351	0.0540541	0.108108	0.0540541	0.027027
746	2.46	0.405405	0.378378	0.0540541	0.0810811	0.0540541	0.027027
747	2.47	0.378378	0.405405	0.0540541	0.0810811	0.0540541	0.027027
748	2.48	0.351351	0.432432	0.0540541	0.0810811	0.0540541	0.027027
749	2.49	0.351351	0.432432	0.0540541	0.0810811	0.0540541	0.027027
750	2.5	0.378378	0.405405	0.0540541	0.0810811	0.0540541	0.027027
751	2.51	0.378378	0.405405	0.0540541	0.0810811	0.0540541	0.027027
752	2.52	0.378378	0.405405	0.0540541	0.0810811	0.0540541	0.027027
753	2.53	0.405405	0.378378	0.0540541	0.0810811	0.0540541	0.027027
754	2.54	0.405405	0.378378	0.0810811	0.0540541	0.0540541	0.027027
755	2.55	0.432432	0.351351	0.0810811	0.0540541	0.0540541	0.027027
756	2.56	0.432432	0.351351	0.0810811	0.0540541	0.0540541	0.027027
757	2.57	0.432432	0.351351	0.0810811	0.0540541	0.0540541	0.027027
758	2.58	0.432432	0.351351	0.0810811	0.0540541	0.0540541	0.027027
759	2.59	0.432432	0.351351	0.0810811	0.0540541	0.0540541	0.027027
760	2.6	0.459459	0.351351	0.0810811	0.027027	0.0540541	0.027027
761	2.61	0.459459	0.351351	0.0810811	0.027027	0.0540541	0.027027
762	2.62	0.459459	0.351351	0.0810811	0.027027	0.0540541	0.027027
763	2.63	0.486486	0.351351	0.0810811	0	0.0540541	0.027027
764	2.64	0.486486	0.351351	0.0810811	0	0.0540541	0.027027
765	2.65	0.513514	0.324324	0.0810811	0	0.0540541	0.027027
766	2.66	0.513514	0.324324	0.0810811	0	0.0540541	0.027027
767	2.67	0.486486	0.351351	0.0810811	0	0.0540541	0.027027
768	2.68	0.513514	0.324324	0.0810811	0	0.0540541	0.027027
769	2.69	0.486486	0.351351	0.0810811	0	0.0540541	0.027027
770	2.7	0.486486	0.351351	0.0810811	0	0.0540541	0.027027
771	2.71	0.459459	0.378378	0.0540541	0	0.0810811	0.027027
772	2.72	0.486486	0.351351	0.0540541	0	0.0810811	0.027027
773	2.73	0.486486	0.351351	0.0540541	0	0.0810811	0.027027
774	2.74	0.459459	0.378378	0.0540541	0	0.0810811	0.027027
775	2.75	0.459459	0.378378	0.0540541	0	0.0810811	0.027027
776	2.76	0.459459	0.378378	0.0540541	0.027027	0.0540541	0.027027
777	2.77	0.459459	0.378378	0.0540541	0.027027	0.0540541	0.027027
778	2.78	0.459459	0.378378	0.0540541	0.027027	0.0540541	0.027027
779	2.79	0.459459	0.378378	0.0540541	0.027027	0.0540541	0.027027
780	2.8	0.459459	0.378378	0.0540541	0.027027	0.0540541	0.027027
781	2.81	0.459459	0.378378	0.0540541	0.027027	0.0540541	0.027027
782	2.82	0.432432	0.405405	0.0540541	0.027027	0.0540541	0.027027
783	2.83	0.432432	0.405405	0.0540541	0.027027	0.0540541	0.027027
784	2.84	0.405405	0.405405	0.0540541	0.0540541	0.0540541	0.027027
785	2.85	0.405405	0.405405	0.027027	0.0540541	0.0810811	0.027027
786	2.86	0.378378	0.432432	0.027027	0.0540541	0.108108	0
787	2.87	0.324324	0.486486	0.027027	0.0540541	0.108108	0
788	2.88	0.324324	0.486486	0.027027	0.0540541	0.108108	0
789	2.89	0.324324	0.486486	0.027027	0.0540541	0.108108	0
790	2.9	0.378378	0.432432	0.027027	0.0540541	0.108108	0
791	2.91	0.405405	0.432432	0.027027	0.027027	0.108108	0
792	2.92	0.405405	0.432432	0.027027	0.027027	0.108108	0
793	2.93	0.378378	0.459459	0.027027	0.027027	0.108108	0
794	2.94	0.378378	0.459459	0.027027	0.027027	0.108108	0
795	2.95	0.405405	0.432432	0.027027	0.027027	0.108108	0
796	2.96	0.405405	0.432432	0.027027	0.027027	0.108108	0
797	2.97	0.432432	0.432432	0.027027	0	0.108108	0
798	2.98	0.459459	0.405405	0.027027	0	0.108108	0
799	2.99	0.459459	0.405405	0.027027	0	0.108108	0
800	3	0.459459	0.378378	0.027027	0.027027	0.108108	0
801	3.01	0.459459	0.378378	0.027027	0.027027	0.108108	0
802	3.02	0.459459	0.378378	0.027027	0.027027	0.108108	0
803	3.03	0.459459	0.378378	0.027027	0.027027	0.108108	0
804	3.04	0.459459	0.378378	0.027027	0.027027	0.108108	0
805	3.05	0.459459	0.378378	0.027027	0.027027	0.108108	0
806	3.06	0.459459	0.378378	0.027027	0.027027	0.108108	0
807	3.07	0.459459	0.378378	0.027027	0.027027	0.108108	0
808	3.08	0.459459	0.378378	0.027027	0.027027	0.108108	0
809	3.09	0.459459	0.378378	0.027027	0.027027	0.108108	0
810	3.1	0.486486	0.351351	0.027027	0.027027	0.108108	0
811	3.11	0.486486	0.351351	0.0540541	0.027027	0.0810811	0
812	3.12	0.459459	0.378378	0.0540541	0.027027	0.0810811	0
813	3.13	0.405405	0.405405	0.0810811	0.027027	0.0810811	0
814	3.14	0.378378	0.432432	0.0810811	0.027027	0.0810811	0
815	3.15	0.351351	0.432432	0.108108	0.027027	0.0810811	0
816	3.16	0.351351	0.432432	0.108108	0.027027	0.0810811	0
817	3.17	0.378378	0.432432	0.108108	0.027027	0.0540541	0
818	3.18	0.351351	0.432432	0.108108	0.0540541	0.0540541	0
819	3.19	0.351351	0.432432	0.108108	0.0540541	0.0540541	0
820	3.2	0.378378	0.405405	0.108108	0.0540541	0.0540541	0
821	3.21	0.378378	0.405405	0.108108	0.0540541	0.0540541	0
822	3.22	0.378378	0.405405	0.108108	0.0540541	0.0540541	0
823	3.23	0.378378	0.405405	0.108108	0.0540541	0.0540541	0
824	3.24	0.405405	0.405405	0.0810811	0.0540541	0.0540541	0
825	3.25	0.378378	0.405405	0.0810811	0.0540541	0.0810811	0
826	3.26	0.378378	0.405405	0.0810811	0.0540541	0.0810811	0
827	3.27	0.351351	0.432432	0.0810811	0.0540541	0.0810811	0
828	3.28	0.351351	0.432432	0.0810811	0.0540541	0.0810811	0
829	3.29	0.351351	0.432432	0.0810811	0.0540541	0.0810811	0
830	3.3	0.351351	0.432432	0.0810811	0.0540541	0.0810811	0
831	3.31	0.351351	0.432432	0.0810811	0.0540541	0.0810811	0
832	3.32	0.378378	0.432432	0.0540541	0.0540541	0.0810811	0
833	3.33	0.378378	0.432432	0.0540541	0.0540541	0.0810811	0
834	3.34	0.405405	0.432432	0.0540541	0.027027	0.0810811	0
835	3.35	0.405405	0.432432	0.0540541	0.027027	0.0810811	0
836	3.36	0.405405	0.432432	0.0540541	0.027027	0.0810811	0
837	3.37	0.405405	0.432432	0.0540541	0.027027	0.0810811	0
838	3.38	0.405405	0.432432	0.0540541	0.027027	0.0810811	0
839	3.39	0.405405	0.432432	0.0540541	0.027027	0.0810811	0
840	3.4	0.432432	0.405405	0.0540541	0.027027	0.0810811	0
841	3.41	0.459459	0.378378	0.0540541	0.027027	0.0810811	0
842	3.42	0.432432	0.378378	0.0810811	0.027027	0.0810811	0
843	3.43	0.432432	0.378378	0.0810811	0.027027	0.0810811	0
844	3.44	0.459459	0.351351	0.0810811	0.027027	0.0810811	0
845	3.45	0.459459	0.351351	0.0810811	0.027027	0.0810811	0
846	3.46	0.459459	0.351351	0.0810811	0.027027	0.0810811	0
847	3.47	0.459459	0.351351	0.0810811	0.027027	0.0810811	0
848	3.48	0.459459	0.351351	0.0810811	0.027027	0.0810811	0
849	3.49	0.459459	0.351351	0.108108	0.027027	0.0540541	0
850	3.5	0.459459	0.351351	0.108108	0.027027	0.0540541	0
851	3.51	0.432432	0.351351	0.108108	0.0540541	0.0540541	0
852	3.52	0.432432	0.351351	0.108108	0.0540541	0.0540541	0
853	3.53	0.405405	0.351351	0.108108	0.0810811	0.0540541	0
854	3.54	0.405405	0.351351	0.108108	0.0810811	0.0540541	0
855	3.55	0.405405	0.351351	0.108108	0.0810811	0.0540541	0
856	3.56	0.432432	0.351351	0.108108	0.0810811	0.027027	0
857	3.57	0.432432	0.351351	0.108108	0.0810811	0.027027	0
858	3.58	0.432432	0.351351	0.108108	0.0810811	0.027027	0
859	3.59	0.459459	0.324324	0.108108	0.0810811	0.027027	0
860	3.6	0.459459	0.324324	0.108108	0.0810811	0.027027	0
861	3.61	0.459459	0.324324	0.108108	0.0810811	0.027027	0
862	3.62	0.459459	0.324324	0.108108	0.0810811	0.027027	0
863	3.63	0.459459	0.324324	0.108108	0.0810811	0.027027	0
864	3.64	0.459459	0.324324	0.108108	0.0810811	0.027027	0
865	3.65	0.432432	0.351351	0.108108	0.0810811	0.027027	0
866	3.66	0.432432	0.351351	0.108108	0.0810811	0.027027	0
867	3.67	0.432432	0.351351	0.108108	0.0810811	0.027027	0
868	3.68	0.405405	0.378378	0.108108	0.0810811	0.027027	0
869	3.69	0.405405	0.378378	0.108108	0.0810811	0.027027	0
870	3.7	0.378378	0.378378	0.108108	0.108108	0.027027	0
871	3.71	0.405405	0.351351	0.108108	0.108108	0.027027	0
872	3.72	0.432432	0.351351	0.0810811	0.108108	0.027027	0
873	3.73	0.432432	0.351351	0.0810811	0.108108	0.027027	0
874	3.74	0.432432	0.351351	0.0810811	0.108108	0.027027	0
875	3.75	0.432432	0.351351	0.0810811	0.108108	0.027027	0
876	3.76	0.432432	0.351351	0.0810811	0.108108	0.027027	0
877	3.77	0.459459	0.351351	0.0540541	0.108108	0.027027	0
878	3.78	0.432432	0.351351	0.0540541	0.108108	0.0540541	0
879	3.79	0.459459	0.351351	0.0540541	0.0810811	0.0540541	0
880	3.8	0.459459	0.351351	0.0540541	0.0810811	0.0540541	0
881	3.81	0.486486	0.351351	0.0540541	0.0810811	0.027027	0
882	3.82	0.459459	0.351351	0.0540541	0.0810811	0.0540541	0
883	3.83	0.459459	0.351351	0.0540541	0.0810811	0.0540541	0
884	3.84	0.432432	0.378378	0.0540541	0.0810811	0.0540541	0
885	3.85	0.378378	0.405405	0.0810811	0.0810811	0.0540541	0
886	3.86	0.405405	0.405405	0.0540541	0.0540541	0.0540541	0.027027
887	3.87	0.405405	0.405405	0.0540541	0.0540541	0.0540541	0.027027
888	3.88	0.405405	0.405405	0.0540541	0.0540541	0.0540541	0.027027
889	3.89	0.405405	0.405405	0.0540541	0.0540541	0.0540541	0.027027
890	3.9	0.405405	0.378378	0.0540541	0.0540541	0.0810811	0.027027
891	3.91	0.405405	0.405405	0.0540541	0.0540541	0.0540541	0.027027
892	3.92	0.432432	0.378378	0.0540541	0.0540541	0.0540541	0.027027
893	3.93	0.459459	0.351351	0.0540541	0.0540541	0.0540541	0.027027
894	3.94	0.486486	0.351351	0.0540541	0.027027	0.0540541	0.027027
895	3.95	0.486486	0.351351	0.0540541	0.027027	0.0540541	0.027027
896	3.96	0.486486	0.351351	0.0540541	0.027027	0.0540541	0.027027
897	3.97	0.486486	0.351351	0.0540541	0.027027	0.0540541	0.027027
898	3.98	0.486486	0.351351	0.0810811	0.027027	0.027027	0.027027
899	3.99	0.486486	0.351351	0.0810811	0.027027	0.027027	0.027027
900	4	0.459459	0.351351	0.0810811	0.027027	0.027027	0.0540541
901	4.01	0.459459	0.351351	0.0810811	0.027027	0.027027	0.0540541
902	4.02	0.459459	0.351351	0.0810811	0.027027	0.027027	0.0540541
903	4.03	0.432432	0.351351	0.0810811	0.0540541	0.027027	0.0540541
904	4.04	0.432432	0.378378	0.0810811	0.027027	0.027027	0.0540541
905	4.05	0.432432	0.378378	0.0810811	0.027027	0.027027	0.0540541
906	4.06	0.432432	0.378378	0.0810811	0.027027	0.027027	0.0540541
907	4.07	0.432432	0.378378	0.0810811	0.027027	0.027027	0.0540541
908	4.08	0.405405	0.378378	0.0810811	0.0540541	0.027027	0.0540541
909	4.09	0.432432	0.351351	0.108108	0.0540541	0.027027	0.027027
910	4.1	0.432432	0.351351	0.108108	0.0540541	0.027027	0.027027
911	4.11	0.432432	0.351351	0.108108	0.0540541	0.027027	0.027027
912	4.12	0.405405	0.378378	0.108108	0.0540541	0.027027	0.027027
913	4.13	0.405405	0.378378	0.108108	0.0540541	0.027027	0.027027
914	4.14	0.405405	0.378378	0.108108	0.0540541	0.027027	0.027027
915	4.15	0.405405	0.378378	0.108108	0.0540541	0.027027	0.027027
916	4.16	0.378378	0.378378	0.108108	0.0810811	0.027027	0.027027
917	4.17	0.351351	0.405405	0.108108	0.0810811	0.027027	0.027027
918	4.18	0.324324	0.405405	0.135135	0.0810811	0.027027	0.027027
919	4.19	0.324324	0.405405	0.135135	0.0810811	0.027027	0.027027
920	4.2	0.324324	0.405405	0.135135	0.0810811	0.027027	0.027027
921	4.21	0.324324	0.405405	0.135135	0.0810811	0.027027	0.027027
922	4.22	0.324324	0.378378	0.135135	0.0810811	0.0540541	0.027027
923	4.23	0.324324	0.378378	0.135135	0.0810811	0.0540541	0.027027
924	4.24	0.378378	0.351351	0.135135	0.0810811	0.027027	0.027027
925	4.25	0.378378	0.351351	0.135135	0.0810811	0.027027	0.027027
926	4.26	0.378378	0.351351	0.135135	0.0810811	0.027027	0.027027
927	4.27	0.405405	0.324324	0.108108	0.0810811	0.027027	0.0540541
928	4.28	0.405405	0.324324	0.108108	0.0810811	0.027027	0.0540541
929	4.29	0.351351	0.324324	0.108108	0.0810811	0.0540541	0.0810811
930	4.3	0.378378	0.324324	0.108108	0.0810811	0.0540541	0.0540541
931	4.31	0.378378	0.324324	0.108108	0.0810811	0.0540541	0.0540541
932	4.32	0.351351	0.324324	0.162162	0.108108	0.027027	0.027027
933	4.33	0.351351	0.324324	0.162162	0.108108	0.027027	0.027027
934	4.34	0.351351	0.324324	0.162162	0.108108	0.027027	0.027027
935	4.35	0.351351	0.324324	0.162162	0.108108	0.027027	0.027027
936	4.36	0.351351	0.297297	0.162162	0.135135	0.027027	0.027027
937	4.37	0.351351	0.297297	0.162162	0.135135	0.027027	0.027027
938	4.38	0.351351	0.297297	0.162162	0.135135	0.027027	0.027027
939	4.39	0.324324	0.324324	0.162162	0.135135	0.027027	0.027027
940	4.4	0.297297	0.351351	0.162162	0.135135	0.027027	0.027027
941	4.41	0.297297	0.351351	0.162162	0.135135	0.027027	0.027027
942	4.42	0.324324	0.324324	0.162162	0.135135	0.027027	0.027027
943	4.43	0.324324	0.324324	0.162162	0.135135	0.027027	0.027027
944	4.44	0.297297	0.351351	0.162162	0.135135	0.027027	0.027027
945	4.45	0.297297	0.351351	0.162162	0.135135	0.027027	0.027027
946	4.46	0.297297	0.351351	0.162162	0.135135	0.027027	0.027027
947	4.47	0.27027	0.378378	0.162162	0.135135	0.027027	0.027027
948	4.48	0.297297	0.378378	0.162162	0.108108	0.027027	0.027027
949	4.49	0.297297	0.378378	0.162162	0.108108	0.027027	0.027027
950	4.5	0.297297	0.378378	0.162162	0.108108	0.027027	0.027027
951	4.51	0.297297	0.378378	0.162162	0.108108	0.027027	0.027027
952	4.52	0.297297	0.378378	0.162162	0.108108	0.027027	0.027027
953	4.53	0.297297	0.378378	0.162162	0.108108	0.027027	0.027027
954	4.54	0.297297	0.378378	0.189189	0.108108	0.027027	0
955	4.55	0.297297	0.378378	0.189189	0.108108	0.027027	0
956	4.56	0.297297	0.378378	0.189189	0.108108	0.027027	0
957	4.57	0.324324	0.351351	0.189189	0.108108	0.027027	0
958	4.58	0.324324	0.351351	0.189189	0.108108	0.027027	0
959	4.59	0.297297	0.378378	0.189189	0.108108	0.027027	0
960	4.6	0.27027	0.405405	0.189189	0.108108	0.027027	0
961	4.61	0.243243	0.432432	0.189189	0.108108	0.027027	0
962	4.62	0.189189	0.459459	0.189189	0.135135	0.027027	0
963	4.63	0.216216	0.459459	0.189189	0.108108	0.027027	0
964	4.64	0.216216	0.459459	0.189189	0.108108	0.027027	0
965	4.65	0.243243	0.459459	0.189189	0.108108	0	0
966	4.66	0.27027	0.459459	0.162162	0.108108	0	0
967	4.67	0.27027	0.459459	0.162162	0.108108	0	0
968	4.68	0.324324	0.432432	0.162162	0.0810811	0	0
969	4.69	0.324324	0.432432	0.162162	0.0810811	0	0
970	4.7	0.324324	0.432432	0.162162	0.0810811	0	0
971	4.71	0.324324	0.432432	0.162162	0.0810811	0	0
972	4.72	0.351351	0.432432	0.162162	0.0540541	0	0
973	4.73	0.351351	0.432432	0.162162	0.0540541	0	0
974	4.74	0.351351	0.432432	0.162162	0.0540541	0	0
975	4.75	0.351351	0.432432	0.162162	0.0540541	0	0
976	4.76	0.351351	0.432432	0.162162	0.0540541	0	0
977	4.77	0.351351	0.432432	0.162162	0.0540541	0	0
978	4.78	0.351351	0.432432	0.162162	0.0540541	0	0
979	4.79	0.351351	0.432432	0.162162	0.0540541	0	0
980	4.8	0.351351	0.432432	0.162162	0.0540541	0	0
981	4.81	0.351351	0.432432	0.162162	0.0540541	0	0
982	4.82	0.351351	0.432432	0.162162	0.0540541	0	0
983	4.83	0.351351	0.432432	0.162162	0.0540541	0	0
984	4.84	0.351351	0.432432	0.162162	0.0540541	0	0
985	4.85	0.351351	0.432432	0.162162	0.0540541	0	0
986	4.86	0.351351	0.432432	0.162162	0.0540541	0	0
987	4.87	0.351351	0.432432	0.162162	0.0540541	0	0
988	4.88	0.378378	0.405405	0.162162	0.0540541	0	0
989	4.89	0.324324	0.432432	0.162162	0.0810811	0	0
990	4.9	0.324324	0.432432	0.162162	0.0810811	0	0
991	4.91	0.297297	0.459459	0.162162	0.0810811	0	0
992	4.92	0.27027	0.459459	0.162162	0.108108	0	0
993	4.93	0.27027	0.459459	0.162162	0.108108	0	0
994	4.94	0.243243	0.486486	0.162162	0.108108	0	0
995	4.95	0.243243	0.486486	0.162162	0.108108	0	0
996	4.96	0.243243	0.486486	0.135135	0.108108	0	0.027027
997	4.97	0.297297	0.459459	0.108108	0.108108	0	0.027027
998	4.98	0.351351	0.459459	0.0810811	0.108108	0	0
999	4.99	0.351351	0.459459	0.0810811	0.108108	0	0
1000	5	0.324324	0.459459	0.0810811	0.135135	0	0
1001	5.01	0.351351	0.459459	0.0810811	0.108108	0	0
1002	5.02	0.378378	0.459459	0.0540541	0.108108	0	0
1003	5.03	0.405405	0.459459	0.027027	0.108108	0	0
1004	5.04	0.405405	0.459459	0.027027	0.108108	0	0
1005	5.05	0.459459	0.432432	0.027027	0.0810811	0	0
1006	5.06	0.432432	0.459459	0.027027	0.0810811	0	0
1007	5.07	0.432432	0.459459	0.027027	0.0810811	0	0
1008	5.08	0.432432	0.459459	0.027027	0.0810811	0	0
1009	5.09	0.405405	0.459459	0.027027	0.0810811	0	0.027027
1010	5.1	0.378378	0.486486	0.027027	0.0810811	0	0.027027
1011	5.11	0.432432	0.459459	0.027027	0.0810811	0	0
1012	5.12	0.432432	0.459459	0.027027	0.0810811	0	0
1013	5.13	0.432432	0.459459	0.027027	0.0810811	0	0
1014	5.14	0.432432	0.459459	0.027027	0.0810811	0	0
1015	5.15	0.405405	0.486486	0.027027	0.0810811	0	0
1016	5.16	0.405405	0.459459	0.0540541	0.0810811	0	0
1017	5.17	0.405405	0.459459	0.0540541	0.0810811	0	0
1018	5.18	0.378378	0.459459	0.0810811	0.0810811	0	0
1019	5.19	0.405405	0.459459	0.0810811	0.0540541	0	0
1020	5.2	0.378378	0.486486	0.0810811	0.0540541	0	0
1021	5.21	0.351351	0.513514	0.0810811	0.0540541	0	0
1022	5.22	0.324324	0.540541	0.0810811	0.0540541	0	0
1023	5.23	0.378378	0.513514	0.0540541	0.027027	0.027027	0
1024	5.24	0.378378	0.513514	0.0540541	0.027027	0.027027	0
1025	5.25	0.351351	0.540541	0.0540541	0.027027	0.027027	0
1026	5.26	0.351351	0.540541	0.0540541	0.027027	0.027027	0
1027	5.27	0.378378	0.513514	0.0540541	0.027027	0.027027	0
1028	5.28	0.378378	0.513514	0.0540541	0.027027	0.027027	0
1029	5.29	0.351351	0.513514	0.0540541	0.027027	0.027027	0.027027
1030	5.3	0.351351	0.513514	0.0540541	0.027027	0.027027	0.027027
1031	5.31	0.324324	0.540541	0.0540541	0.027027	0.027027	0.027027
1032	5.32	0.405405	0.486486	0.0540541	0.027027	0.027027	0
1033	5.33	0.432432	0.459459	0.0540541	0.027027	0.027027	0
1034	5.34	0.432432	0.459459	0.0540541	0.027027	0.027027	0
1035	5.35	0.432432	0.459459	0.0540541	0.027027	0.027027	0
1036	5.36	0.459459	0.432432	0.0540541	0.027027	0.027027	0
1037	5.37	0.459459	0.432432	0.0540541	0.027027	0.027027	0
1038	5.38	0.459459	0.432432	0.0540541	0.027027	0.027027	0
1039	5.39	0.459459	0.432432	0.0540541	0.027027	0.027027	0
1040	5.4	0.459459	0.432432	0.0540541	0.027027	0.027027	0
1041	5.41	0.459459	0.432432	0.0540541	0.027027	0.027027	0
1042	5.42	0.432432	0.432432	0.0540541	0.0540541	0.027027	0
1043	5.43	0.432432	0.432432	0.0540541	0.0540541	0.027027	0
1044	5.44	0.432432	0.432432	0.0540541	0.0540541	0.027027	0
1045	5.45	0.432432	0.432432	0.0540541	0.0540541	0.027027	0
1046	5.46	0.432432	0.405405	0.0810811	0.0540541	0.027027	0
1047	5.47	0.432432	0.405405	0.0810811	0.0540541	0.027027	0
1048	5.48	0.432432	0.405405	0.0810811	0.0540541	0.027027	0
1049	5.49	0.432432	0.405405	0.0810811	0.0540541	0.027027	0
1050	5.5	0.405405	0.405405	0.108108	0.0540541	0.027027	0
1051	5.51	0.324324	0.459459	0.135135	0.0540541	0.027027	0
1052	5.52	0.324324	0.432432	0.135135	0.0810811	0.027027	0
1053	5.53	0.324324	0.432432	0.135135	0.0810811	0.027027	0
1054	5.54	0.324324	0.432432	0.135135	0.0810811	0.027027	0
1055	5.55	0.297297	0.432432	0.135135	0.108108	0.027027	0
1056	5.56	0.297297	0.432432	0.0810811	0.108108	0.0540541	0.027027
1057	5.57	0.351351	0.378378	0.0810811	0.108108	0.0540541	0.027027
1058	5.58	0.378378	0.378378	0.0540541	0.108108	0.0540541	0.027027
1059	5.59	0.378378	0.378378	0.0540541	0.108108	0.0540541	0.027027
1060	5.6	0.378378	0.378378	0.0540541	0.108108	0.0540541	0.027027
1061	5.61	0.378378	0.378378	0.0540541	0.108108	0.0540541	0.027027
1062	5.62	0.378378	0.405405	0.0540541	0.0810811	0.0540541	0.027027
1063	5.63	0.405405	0.405405	0.0540541	0.0810811	0.027027	0.027027
1064	5.64	0.378378	0.432432	0.0540541	0.0810811	0.027027	0.027027
1065	5.65	0.378378	0.432432	0.0540541	0.0810811	0.027027	0.027027
1066	5.66	0.378378	0.432432	0.0540541	0.0810811	0.027027	0.027027
1067	5.67	0.378378	0.432432	0.0540541	0.0810811	0.027027	0.027027
1068	5.68	0.405405	0.405405	0.0540541	0.0810811	0.027027	0.027027
1069	5.69	0.432432	0.378378	0.0810811	0.0810811	0.027027	0
1070	5.7	0.432432	0.378378	0.0810811	0.0810811	0.027027	0
1071	5.71	0.432432	0.378378	0.0810811	0.0810811	0.027027	0
1072	5.72	0.432432	0.378378	0.0810811	0.0810811	0.027027	0
1073	5.73	0.432432	0.378378	0.0810811	0.0810811	0.027027	0
1074	5.74	0.432432	0.378378	0.0810811	0.0810811	0.027027	0
1075	5.75	0.432432	0.378378	0.0810811	0.0810811	0.027027	0
1076	5.76	0.432432	0.378378	0.0810811	0.0810811	0.027027	0
1077	5.77	0.432432	0.378378	0.0810811	0.0810811	0.027027	0
1078	5.78	0.405405	0.405405	0.0810811	0.0810811	0.027027	0
1079	5.79	0.378378	0.432432	0.0810811	0.0810811	0.027027	0
1080	5.8	0.378378	0.432432	0.0810811	0.0810811	0.027027	0
1081	5.81	0.378378	0.432432	0.0810811	0.0810811	0.027027	0
1082	5.82	0.405405	0.405405	0.0810811	0.0810811	0.027027	0
1083	5.83	0.405405	0.405405	0.0810811	0.0810811	0.027027	0
1084	5.84	0.405405	0.405405	0.0810811	0.0810811	0.027027	0
1085	5.85	0.405405	0.405405	0.0810811	0.0810811	0.027027	0
1086	5.86	0.405405	0.405405	0.0810811	0.0810811	0.027027	0
1087	5.87	0.486486	0.351351	0.0810811	0.0540541	0.027027	0
1088	5.88	0.513514	0.324324	0.0810811	0.0540541	0.027027	0
1089	5.89	0.513514	0.324324	0.0810811	0.0540541	0.027027	0
1090	5.9	0.513514	0.324324	0.0810811	0.0540541	0.027027	0
1091	5.91	0.540541	0.297297	0.0810811	0.0540541	0.027027	0
1092	5.92	0.540541	0.297297	0.0810811	0.0540541	0.027027	0
1093	5.93	0.540541	0.297297	0.0810811	0.0540541	0.027027	0
1094	5.94	0.540541	0.297297	0.0810811	0.0540541	0.027027	0
1095	5.95	0.540541	0.27027	0.0810811	0.0540541	0.0540541	0
1096	5.96	0.540541	0.27027	0.0810811	0.0540541	0.0540541	0
1097	5.97	0.540541	0.27027	0.0810811	0.0540541	0.0540541	0
1098	5.98	0.540541	0.27027	0.0810811	0.0540541	0.0540541	0
1099	5.99	0.513514	0.27027	0.0810811	0.0540541	0.0810811	0
1100	6	0.513514	0.27027	0.0810811	0.0540541	0.0810811	0
1101	6.01	0.513514	0.27027	0.0810811	0.0540541	0.0810811	0
1102	6.02	0.513514	0.27027	0.0810811	0.0540541	0.0810811	0
1103	6.03	0.540541	0.243243	0.108108	0.0540541	0.0540541	0
1104	6.04	0.513514	0.243243	0.108108	0.0810811	0.0540541	0
1105	6.05	0.486486	0.27027	0.108108	0.108108	0.027027	0
1106	6.06	0.459459	0.297297	0.108108	0.108108	0.027027	0
1107	6.07	0.459459	0.297297	0.108108	0.108108	0.027027	0
1108	6.08	0.432432	0.324324	0.108108	0.108108	0.027027	0
1109	6.09	0.432432	0.324324	0.108108	0.108108	0.027027	0
1110	6.1	0.459459	0.297297	0.108108	0.108108	0.027027	0
1111	6.11	0.459459	0.297297	0.108108	0.108108	0.027027	0
1112	6.12	0.459459	0.297297	0.108108	0.108108	0.027027	0
1113	6.13	0.459459	0.297297	0.108108	0.108108	0.027027	0
1114	6.14	0.459459	0.297297	0.108108	0.108108	0.027027	0
1115	6.15	0.459459	0.297297	0.108108	0.108108	0.027027	0
1116	6.16	0.459459	0.297297	0.135135	0.108108	0	0
1117	6.17	0.405405	0.324324	0.162162	0.108108	0	0
1118	6.18	0.405405	0.324324	0.162162	0.108108	0	0
1119	6.19	0.432432	0.324324	0.162162	0.0810811	0	0
1120	6.2	0.432432	0.324324	0.162162	0.0810811	0	0
1121	6.21	0.405405	0.324324	0.162162	0.0810811	0.027027	0
1122	6.22	0.405405	0.324324	0.162162	0.0810811	0.027027	0
1123	6.23	0.378378	0.324324	0.162162	0.108108	0.027027	0
1124	6.24	0.378378	0.324324	0.162162	0.108108	0.027027	0
1125	6.25	0.432432	0.297297	0.162162	0.0810811	0.027027	0
1126	6.26	0.432432	0.297297	0.162162	0.0810811	0.027027	0
1127	6.27	0.405405	0.297297	0.162162	0.0810811	0.0540541	0
1128	6.28	0.405405	0.297297	0.135135	0.0810811	0.0810811	0
1129	6.29	0.378378	0.297297	0.135135	0.108108	0.0810811	0
1130	6.3	0.378378	0.324324	0.135135	0.108108	0.0540541	0
1131	6.31	0.405405	0.297297	0.135135	0.108108	0.0540541	0
1132	6.32	0.378378	0.324324	0.135135	0.108108	0.0540541	0
1133	6.33	0.378378	0.324324	0.135135	0.108108	0.0540541	0
1134	6.34	0.378378	0.324324	0.135135	0.108108	0.0540541	0
1135	6.35	0.378378	0.324324	0.135135	0.108108	0.0540541	0
1136	6.36	0.378378	0.324324	0.135135	0.108108	0.0540541	0
1137	6.37	0.351351	0.351351	0.135135	0.108108	0.0540541	0
1138	6.38	0.351351	0.351351	0.135135	0.108108	0.0540541	0
1139	6.39	0.351351	0.351351	0.135135	0.108108	0.0540541	0
1140	6.4	0.351351	0.351351	0.135135	0.108108	0.0540541	0
1141	6.41	0.351351	0.324324	0.135135	0.135135	0.0540541	0
1142	6.42	0.297297	0.351351	0.135135	0.135135	0.0810811	0
1143	6.43	0.297297	0.351351	0.162162	0.135135	0.0540541	0
1144	6.44	0.297297	0.351351	0.162162	0.135135	0.0540541	0
1145	6.45	0.297297	0.351351	0.162162	0.135135	0.0540541	0
1146	6.46	0.297297	0.351351	0.162162	0.135135	0.0540541	0
1147	6.47	0.297297	0.351351	0.162162	0.135135	0.0540541	0
1148	6.48	0.297297	0.351351	0.162162	0.135135	0.0540541	0
1149	6.49	0.297297	0.351351	0.162162	0.135135	0.0540541	0
1150	6.5	0.297297	0.351351	0.162162	0.135135	0.0540541	0
1151	6.51	0.297297	0.351351	0.162162	0.135135	0.0540541	0
1152	6.52	0.324324	0.351351	0.162162	0.108108	0.0540541	0
1153	6.53	0.351351	0.378378	0.189189	0.0810811	0	0
1154	6.54	0.351351	0.378378	0.189189	0.0810811	0	0
1155	6.55	0.378378	0.351351	0.189189	0.0810811	0	0
1156	6.56	0.351351	0.378378	0.189189	0.0810811	0	0
1157	6.57	0.351351	0.378378	0.189189	0.0810811	0	0
1158	6.58	0.351351	0.378378	0.189189	0.0810811	0	0
1159	6.59	0.405405	0.378378	0.189189	0.027027	0	0
1160	6.6	0.405405	0.378378	0.189189	0.027027	0	0
1161	6.61	0.405405	0.378378	0.189189	0.027027	0	0
1162	6.62	0.405405	0.378378	0.189189	0.027027	0	0
1163	6.63	0.405405	0.378378	0.189189	0.027027	0	0
1164	6.64	0.378378	0.405405	0.189189	0.027027	0	0
1165	6.65	0.432432	0.378378	0.162162	0.027027	0	0
1166	6.66	0.432432	0.378378	0.162162	0.027027	0	0
1167	6.67	0.459459	0.351351	0.135135	0.027027	0	0.027027
1168	6.68	0.432432	0.378378	0.135135	0.027027	0	0.027027
1169	6.69	0.432432	0.378378	0.135135	0.027027	0	0.027027
1170	6.7	0.459459	0.378378	0.135135	0	0	0.027027
1171	6.71	0.432432	0.378378	0.135135	0	0.027027	0.027027
1172	6.72	0.432432	0.378378	0.135135	0	0.027027	0.027027
1173	6.73	0.432432	0.378378	0.135135	0	0.027027	0.027027
1174	6.74	0.432432	0.378378	0.135135	0	0.027027	0.027027
1175	6.75	0.432432	0.351351	0.135135	0	0.0540541	0.027027
1176	6.76	0.432432	0.351351	0.135135	0	0.0540541	0.027027
1177	6.77	0.432432	0.351351	0.135135	0	0.0540541	0.027027
1178	6.78	0.405405	0.378378	0.135135	0	0.0540541	0.027027
1179	6.79	0.432432	0.378378	0.135135	0	0.0540541	0
1180	6.8	0.432432	0.378378	0.135135	0	0.0540541	0
1181	6.81	0.378378	0.405405	0.162162	0	0.0540541	0
1182	6.82	0.405405	0.378378	0.162162	0	0.0540541	0
1183	6.83	0.405405	0.378378	0.162162	0	0.0540541	0
1184	6.84	0.405405	0.378378	0.162162	0	0.0540541	0
1185	6.85	0.432432	0.351351	0.135135	0	0.0540541	0.027027
1186	6.86	0.432432	0.351351	0.135135	0	0.0540541	0.027027
1187	6.87	0.432432	0.351351	0.135135	0	0.0540541	0.027027
1188	6.88	0.459459	0.324324	0.135135	0	0.0540541	0.027027
1189	6.89	0.486486	0.297297	0.135135	0	0.0540541	0.027027
1190	6.9	0.459459	0.297297	0.135135	0	0.0810811	0.027027
1191	6.91	0.459459	0.297297	0.135135	0	0.0810811	0.027027
1192	6.92	0.459459	0.297297	0.135135	0	0.0810811	0.027027
1193	6.93	0.459459	0.297297	0.135135	0	0.0810811	0.027027
1194	6.94	0.486486	0.27027	0.135135	0	0.0810811	0.027027
1195	6.95	0.513514	0.243243	0.135135	0	0.0810811	0.027027
1196	6.96	0.540541	0.216216	0.135135	0	0.0810811	0.027027
1197	6.97	0.513514	0.243243	0.135135	0	0.0810811	0.027027
1198	6.98	0.486486	0.243243	0.135135	0.027027	0.0810811	0.027027
1199	6.99	0.432432	0.297297	0.135135	0.027027	0.0810811	0.027027
1200	7	0.405405	0.297297	0.135135	0.0540541	0.0810811	0.027027
1201	7.01	0.405405	0.297297	0.135135	0.0540541	0.0810811	0.027027
1202	7.02	0.378378	0.324324	0.135135	0.0540541	0.0810811	0.027027
1203	7.03	0.378378	0.324324	0.135135	0.0540541	0.0810811	0.027027
1204	7.04	0.378378	0.324324	0.135135	0.0540541	0.0810811	0.027027
1205	7.05	0.378378	0.324324	0.135135	0.0540541	0.0810811	0.027027
1206	7.06	0.378378	0.324324	0.135135	0.0540541	0.0810811	0.027027
1207	7.07	0.378378	0.324324	0.135135	0.0540541	0.0810811	0.027027
1208	7.08	0.378378	0.324324	0.135135	0.0540541	0.0810811	0.027027
1209	7.09	0.351351	0.351351	0.135135	0.0540541	0.0810811	0.027027
1210	7.1	0.378378	0.324324	0.135135	0.0540541	0.0810811	0.027027
1211	7.11	0.378378	0.324324	0.135135	0.0540541	0.0810811	0.027027
1212	7.12	0.324324	0.324324	0.162162	0.0810811	0.0810811	0.027027
1213	7.13	0.324324	0.324324	0.162162	0.0810811	0.0810811	0.027027
1214	7.14	0.297297	0.351351	0.162162	0.0810811	0.0810811	0.027027
1215	7.15	0.297297	0.351351	0.162162	0.0810811	0.0810811	0.027027
1216	7.16	0.297297	0.351351	0.162162	0.0810811	0.0810811	0.027027
1217	7.17	0.297297	0.351351	0.162162	0.0540541	0.108108	0.027027
1218	7.18	0.297297	0.351351	0.189189	0.0540541	0.0810811	0.027027
1219	7.19	0.297297	0.351351	0.189189	0.0540541	0.0810811	0.027027
1220	7.2	0.297297	0.351351	0.189189	0.0540541	0.0810811	0.027027
1221	7.21	0.27027	0.351351	0.189189	0.0810811	0.0810811	0.027027
1222	7.22	0.297297	0.324324	0.189189	0.0810811	0.0810811	0.027027
1223	7.23	0.27027	0.324324	0.189189	0.108108	0.0810811	0.027027
1224	7.24	0.27027	0.324324	0.189189	0.108108	0.0810811	0.027027
1225	7.25	0.297297	0.324324	0.189189	0.108108	0.0540541	0.027027
1226	7.26	0.297297	0.324324	0.189189	0.108108	0.0540541	0.027027
1227	7.27	0.297297	0.324324	0.162162	0.108108	0.0810811	0.027027
1228	7.28	0.27027	0.351351	0.162162	0.108108	0.0810811	0.027027
1229	7.29	0.243243	0.351351	0.189189	0.108108	0.0810811	0.027027
1230	7.3	0.27027	0.351351	0.189189	0.0810811	0.0810811	0.027027
1231	7.31	0.27027	0.351351	0.189189	0.0810811	0.0810811	0.027027
1232	7.32	0.243243	0.351351	0.216216	0.0810811	0.108108	0
1233	7.33	0.27027	0.351351	0.243243	0.0540541	0.0810811	0
1234	7.34	0.27027	0.351351	0.243243	0.0540541	0.0810811	0
1235	7.35	0.27027	0.351351	0.243243	0.0540541	0.0810811	0
1236	7.36	0.27027	0.351351	0.243243	0.0540541	0.0810811	0
1237	7.37	0.27027	0.351351	0.243243	0.0540541	0.0810811	0
1238	7.38	0.297297	0.324324	0.243243	0.0540541	0.0810811	0
1239	7.39	0.297297	0.324324	0.27027	0.027027	0.0810811	0
1240	7.4	0.297297	0.351351	0.27027	0.027027	0.0540541	0
1241	7.41	0.324324	0.324324	0.27027	0.027027	0.0540541	0
1242	7.42	0.324324	0.324324	0.27027	0.027027	0.0540541	0
1243	7.43	0.351351	0.324324	0.243243	0.027027	0.0540541	0
1244	7.44	0.351351	0.324324	0.243243	0.027027	0.0540541	0
1245	7.45	0.351351	0.324324	0.243243	0.027027	0.0540541	0
1246	7.46	0.351351	0.324324	0.243243	0.027027	0.0540541	0
1247	7.47	0.351351	0.324324	0.243243	0.027027	0.0540541	0
1248	7.48	0.324324	0.324324	0.243243	0.027027	0.0810811	0
1249	7.49	0.351351	0.297297	0.216216	0.027027	0.108108	0
1250	7.5	0.351351	0.297297	0.216216	0.027027	0.108108	0
1251	7.51	0.324324	0.297297	0.216216	0.0540541	0.108108	0
1252	7.52	0.351351	0.27027	0.216216	0.0540541	0.108108	0
1253	7.53	0.378378	0.243243	0.216216	0.0540541	0.108108	0
1254	7.54	0.432432	0.216216	0.189189	0.0540541	0.108108	0
1255	7.55	0.405405	0.243243	0.189189	0.0540541	0.108108	0
1256	7.56	0.405405	0.243243	0.189189	0.0540541	0.108108	0
1257	7.57	0.405405	0.243243	0.189189	0.0540541	0.108108	0
1258	7.58	0.405405	0.243243	0.216216	0.0540541	0.0810811	0
1259	7.59	0.405405	0.243243	0.216216	0.0540541	0.0810811	0
1260	7.6	0.432432	0.243243	0.216216	0.0540541	0.0540541	0
1261	7.61	0.405405	0.27027	0.216216	0.0540541	0.0540541	0
1262	7.62	0.405405	0.27027	0.216216	0.0540541	0.0540541	0
1263	7.63	0.378378	0.27027	0.243243	0.0540541	0.0540541	0
1264	7.64	0.405405	0.243243	0.243243	0.0540541	0.0540541	0
1265	7.65	0.378378	0.27027	0.243243	0.0540541	0.0540541	0
1266	7.66	0.378378	0.27027	0.243243	0.0540541	0.0540541	0
1267	7.67	0.378378	0.27027	0.243243	0.0540541	0.0540541	0
1268	7.68	0.378378	0.27027	0.243243	0.0540541	0.0540541	0
1269	7.69	0.432432	0.243243	0.27027	0.027027	0.027027	0
1270	7.7	0.432432	0.243243	0.27027	0.027027	0.027027	0
1271	7.71	0.432432	0.243243	0.27027	0.027027	0.027027	0
1272	7.72	0.432432	0.243243	0.27027	0.027027	0.027027	0
1273	7.73	0.432432	0.243243	0.27027	0.027027	0.027027	0
1274	7.74	0.432432	0.243243	0.27027	0.027027	0.027027	0
1275	7.75	0.432432	0.243243	0.27027	0.027027	0.027027	0
1276	7.76	0.405405	0.27027	0.27027	0.027027	0.027027	0
1277	7.77	0.405405	0.27027	0.27027	0.027027	0.027027	0
1278	7.78	0.405405	0.27027	0.243243	0.027027	0.0540541	0
1279	7.79	0.405405	0.27027	0.243243	0.027027	0.0540541	0
1280	7.8	0.405405	0.27027	0.243243	0.027027	0.0540541	0
1281	7.81	0.405405	0.27027	0.243243	0.027027	0.0540541	0
1282	7.82	0.432432	0.243243	0.243243	0.027027	0.0540541	0
1283	7.83	0.432432	0.243243	0.243243	0.027027	0.0540541	0
1284	7.84	0.432432	0.243243	0.243243	0.027027	0.0540541	0
1285	7.85	0.405405	0.243243	0.243243	0.027027	0.0810811	0
1286	7.86	0.405405	0.243243	0.243243	0.027027	0.0810811	0
1287	7.87	0.351351	0.243243	0.243243	0.0810811	0.0810811	0
1288	7.88	0.324324	0.243243	0.243243	0.108108	0.0810811	0
1289	7.89	0.351351	0.216216	0.243243	0.108108	0.0810811	0
1290	7.9	0.378378	0.216216	0.243243	0.0810811	0.0810811	0
1291	7.91	0.378378	0.216216	0.27027	0.0810811	0.0540541	0
1292	7.92	0.378378	0.216216	0.27027	0.0810811	0.0540541	0
1293	7.93	0.378378	0.216216	0.27027	0.0810811	0.0540541	0
1294	7.94	0.378378	0.216216	0.243243	0.0810811	0.0810811	0
1295	7.95	0.351351	0.243243	0.243243	0.0810811	0.0810811	0
1296	7.96	0.351351	0.243243	0.243243	0.0810811	0.0810811	0
1297	7.97	0.351351	0.243243	0.243243	0.0810811	0.0810811	0
1298	7.98	0.351351	0.243243	0.243243	0.0810811	0.0810811	0
1299	7.99	0.351351	0.243243	0.243243	0.0810811	0.0810811	0
1300	8	0.378378	0.216216	0.243243	0.0810811	0.0810811	0
1301	8.01	0.378378	0.216216	0.243243	0.0810811	0.0810811	0
1302	8.02	0.405405	0.216216	0.243243	0.0540541	0.0810811	0
1303	8.03	0.405405	0.216216	0.243243	0.0540541	0.0810811	0
1304	8.04	0.405405	0.216216	0.243243	0.0540541	0.0810811	0
1305	8.05	0.405405	0.216216	0.243243	0.0540541	0.0810811	0
1306	8.06	0.405405	0.216216	0.243243	0.0540541	0.0810811	0
1307	8.07	0.405405	0.216216	0.243243	0.0540541	0.0810811	0
1308	8.08	0.378378	0.243243	0.243243	0.0540541	0.0810811	0
1309	8.09	0.459459	0.216216	0.243243	0.027027	0.0540541	0
1310	8.1	0.459459	0.216216	0.243243	0.027027	0.0540541	0
1311	8.11	0.432432	0.216216	0.243243	0.0540541	0.0540541	0
1312	8.12	0.432432	0.216216	0.243243	0.0540541	0.0540541	0
1313	8.13	0.405405	0.243243	0.243243	0.0540541	0.0540541	0
1314	8.14	0.378378	0.27027	0.243243	0.0540541	0.0540541	0
1315	8.15	0.378378	0.27027	0.243243	0.0540541	0.0540541	0
1316	8.16	0.378378	0.27027	0.243243	0.0540541	0.0540541	0
1317	8.17	0.378378	0.27027	0.243243	0.0540541	0.0540541	0
1318	8.18	0.378378	0.297297	0.243243	0.027027	0.0540541	0
1319	8.19	0.378378	0.297297	0.243243	0.027027	0.0540541	0
1320	8.2	0.351351	0.297297	0.243243	0.027027	0.0540541	0.027027
1321	8.21	0.351351	0.297297	0.243243	0.027027	0.0540541	0.027027
1322	8.22	0.378378	0.297297	0.216216	0.027027	0.0540541	0.027027
1323	8.23	0.378378	0.297297	0.216216	0.027027	0.0540541	0.027027
1324	8.24	0.378378	0.297297	0.216216	0.027027	0.0540541	0.027027
1325	8.25	0.351351	0.324324	0.216216	0.027027	0.0540541	0.027027
1326	8.26	0.351351	0.324324	0.216216	0.027027	0.0540541	0.027027
1327	8.27	0.351351	0.297297	0.216216	0.0540541	0.0540541	0.027027
1328	8.28	0.351351	0.297297	0.216216	0.0540541	0.0540541	0.027027
1329	8.29	0.351351	0.297297	0.216216	0.0540541	0.0540541	0.027027
1330	8.3	0.351351	0.297297	0.216216	0.0540541	0.0540541	0.027027
1331	8.31	0.351351	0.297297	0.216216	0.0540541	0.0540541	0.027027
1332	8.32	0.297297	0.297297	0.216216	0.0810811	0.0810811	0.027027
1333	8.33	0.297297	0.297297	0.216216	0.0810811	0.0810811	0.027027
1334	8.34	0.297297	0.297297	0.216216	0.0810811	0.0810811	0.027027
1335	8.35	0.297297	0.297297	0.216216	0.0810811	0.0810811	0.027027
1336	8.36	0.27027	0.324324	0.243243	0.0810811	0.0540541	0.027027
1337	8.37	0.27027	0.324324	0.243243	0.0810811	0.0540541	0.027027
1338	8.38	0.243243	0.324324	0.27027	0.0810811	0.0540541	0.027027
1339	8.39	0.243243	0.324324	0.297297	0.0810811	0.027027	0.027027
1340	8.4	0.243243	0.324324	0.297297	0.0810811	0.027027	0.027027
1341	8.41	0.243243	0.324324	0.297297	0.0810811	0.027027	0.027027
1342	8.42	0.27027	0.297297	0.297297	0.0810811	0.027027	0.027027
1343	8.43	0.27027	0.297297	0.297297	0.0810811	0.027027	0.027027
1344	8.44	0.27027	0.297297	0.297297	0.0810811	0.027027	0.027027
1345	8.45	0.297297	0.27027	0.297297	0.0810811	0.027027	0.027027
1346	8.46	0.297297	0.27027	0.297297	0.0810811	0.027027	0.027027
1347	8.47	0.297297	0.297297	0.297297	0.0810811	0	0.027027
1348	8.48	0.324324	0.297297	0.297297	0.0540541	0	0.027027
1349	8.49	0.324324	0.297297	0.297297	0.0540541	0	0.027027
1350	8.5	0.324324	0.297297	0.297297	0.0540541	0	0.027027
1351	8.51	0.351351	0.297297	0.297297	0.027027	0	0.027027
1352	8.52	0.351351	0.297297	0.297297	0.027027	0	0.027027
1353	8.53	0.351351	0.297297	0.297297	0.027027	0	0.027027
1354	8.54	0.351351	0.297297	0.297297	0.027027	0	0.027027
1355	8.55	0.324324	0.297297	0.297297	0.027027	0.027027	0.027027
1356	8.56	0.324324	0.297297	0.297297	0.027027	0.027027	0.027027
1357	8.57	0.324324	0.297297	0.297297	0.027027	0.027027	0.027027
1358	8.58	0.324324	0.297297	0.297297	0.027027	0.027027	0.027027
1359	8.59	0.324324	0.297297	0.297297	0.027027	0.027027	0.027027
1360	8.6	0.351351	0.297297	0.297297	0.027027	0.027027	0
1361	8.61	0.324324	0.324324	0.297297	0.027027	0.027027	0
1362	8.62	0.324324	0.324324	0.297297	0.027027	0.027027	0
1363	8.63	0.324324	0.324324	0.297297	0.027027	0.027027	0
1364	8.64	0.324324	0.324324	0.297297	0.027027	0.027027	0
1365	8.65	0.324324	0.324324	0.297297	0.027027	0.027027	0
1366	8.66	0.324324	0.324324	0.297297	0.027027	0.027027	0
1367	8.67	0.324324	0.324324	0.297297	0.027027	0.027027	0
1368	8.68	0.324324	0.324324	0.297297	0.027027	0.027027	0
1369	8.69	0.324324	0.324324	0.297297	0.027027	0.027027	0
1370	8.7	0.297297	0.324324	0.297297	0.027027	0.027027	0.027027
1371	8.71	0.297297	0.324324	0.297297	0.027027	0.027027	0.027027
1372	8.72	0.297297	0.324324	0.297297	0.027027	0.027027	0.027027
1373	8.73	0.297297	0.324324	0.297297	0.027027	0.027027	0.027027
1374	8.74	0.27027	0.351351	0.297297	0.027027	0.027027	0.027027
1375	8.75	0.27027	0.351351	0.27027	0.027027	0.027027	0.0540541
1376	8.76	0.27027	0.351351	0.27027	0.027027	0.027027	0.0540541
1377	8.77	0.27027	0.351351	0.27027	0.027027	0.027027	0.0540541
1378	8.78	0.27027	0.351351	0.27027	0.027027	0.027027	0.0540541
1379	8.79	0.27027	0.378378	0.27027	0.027027	0	0.0540541
1380	8.8	0.297297	0.351351	0.27027	0.027027	0	0.0540541
1381	8.81	0.297297	0.351351	0.27027	0.027027	0	0.0540541
1382	8.82	0.297297	0.351351	0.27027	0.027027	0	0.0540541
1383	8.83	0.351351	0.324324	0.27027	0	0	0.0540541
1384	8.84	0.351351	0.324324	0.27027	0	0	0.0540541
1385	8.85	0.405405	0.297297	0.27027	0	0	0.027027
1386	8.86	0.405405	0.297297	0.27027	0	0	0.027027
1387	8.87	0.432432	0.27027	0.27027	0	0	0.027027
1388	8.88	0.432432	0.27027	0.27027	0	0	0.027027
1389	8.89	0.432432	0.27027	0.27027	0	0	0.027027
1390	8.9	0.432432	0.27027	0.27027	0	0	0.027027
1391	8.91	0.405405	0.297297	0.27027	0	0	0.027027
1392	8.92	0.405405	0.297297	0.27027	0	0	0.027027
1393	8.93	0.405405	0.297297	0.27027	0	0	0.027027
1394	8.94	0.378378	0.324324	0.297297	0	0	0
1395	8.95	0.378378	0.324324	0.297297	0	0	0
1396	8.96	0.378378	0.324324	0.297297	0	0	0
1397	8.97	0.432432	0.27027	0.297297	0	0	0
1398	8.98	0.432432	0.27027	0.297297	0	0	0
1399	8.99	0.459459	0.243243	0.297297	0	0	0
1400	9	0.459459	0.243243	0.297297	0	0	0
1401	9.01	0.432432	0.27027	0.297297	0	0	0
1402	9.02	0.432432	0.27027	0.297297	0	0	0
1403	9.03	0.432432	0.27027	0.297297	0	0	0
1404	9.04	0.432432	0.27027	0.297297	0	0	0
1405	9.05	0.432432	0.27027	0.297297	0	0	0
1406	9.06	0.432432	0.27027	0.297297	0	0	0
1407	9.07	0.432432	0.27027	0.297297	0	0	0
1408	9.08	0.432432	0.27027	0.297297	0	0	0
1409	9.09	0.432432	0.27027	0.297297	0	0	0
1410	9.1	0.432432	0.27027	0.297297	0	0	0
1411	9.11	0.405405	0.27027	0.297297	0.027027	0	0
1412	9.12	0.405405	0.27027	0.297297	0.027027	0	0
1413	9.13	0.405405	0.27027	0.297297	0.027027	0	0
1414	9.14	0.405405	0.27027	0.297297	0.027027	0	0
1415	9.15	0.459459	0.216216	0.297297	0.027027	0	0
1416	9.16	0.459459	0.216216	0.297297	0.027027	0	0
1417	9.17	0.459459	0.216216	0.297297	0.027027	0	0
1418	9.18	0.432432	0.243243	0.297297	0.027027	0	0
1419	9.19	0.432432	0.243243	0.297297	0.027027	0	0
1420	9.2	0.432432	0.243243	0.297297	0.027027	0	0
1421	9.21	0.378378	0.297297	0.297297	0.027027	0	0
1422	9.22	0.378378	0.297297	0.297297	0.027027	0	0
1423	9.23	0.378378	0.297297	0.297297	0.027027	0	0
1424	9.24	0.378378	0.297297	0.297297	0.027027	0	0
1425	9.25	0.378378	0.297297	0.297297	0.027027	0	0
1426	9.26	0.378378	0.297297	0.297297	0.027027	0	0
1427	9.27	0.378378	0.297297	0.297297	0.027027	0	0
1428	9.28	0.378378	0.297297	0.297297	0.027027	0	0
1429	9.29	0.378378	0.297297	0.297297	0.027027	0	0
1430	9.3	0.378378	0.297297	0.297297	0.027027	0	0
1431	9.31	0.378378	0.297297	0.297297	0.027027	0	0
1432	9.32	0.378378	0.324324	0.27027	0.027027	0	0
1433	9.33	0.378378	0.324324	0.27027	0.027027	0	0
1434	9.34	0.378378	0.324324	0.27027	0.027027	0	0
1435	9.35	0.378378	0.324324	0.27027	0.027027	0	0
1436	9.36	0.405405	0.297297	0.27027	0.027027	0	0
1437	9.37	0.405405	0.297297	0.27027	0.027027	0	0
1438	9.38	0.405405	0.297297	0.27027	0.027027	0	0
1439	9.39	0.432432	0.27027	0.27027	0.027027	0	0
1440	9.4	0.432432	0.27027	0.27027	0.027027	0	0
1441	9.41	0.432432	0.27027	0.27027	0.027027	0	0
1442	9.42	0.432432	0.27027	0.27027	0.027027	0	0
1443	9.43	0.432432	0.27027	0.27027	0.027027	0	0
1444	9.44	0.432432	0.27027	0.27027	0.027027	0	0
1445	9.45	0.432432	0.27027	0.27027	0.027027	0	0
1446	9.46	0.405405	0.297297	0.27027	0.027027	0	0
1447	9.47	0.405405	0.297297	0.27027	0.027027	0	0
1448	9.48	0.405405	0.297297	0.27027	0.027027	0	0
1449	9.49	0.378378	0.297297	0.297297	0.027027	0	0
1450	9.5	0.378378	0.297297	0.297297	0.027027	0	0
1451	9.51	0.378378	0.297297	0.297297	0.027027	0	0
1452	9.52	0.378378	0.297297	0.297297	0.027027	0	0
1453	9.53	0.405405	0.297297	0.27027	0.027027	0	0
1454	9.54	0.432432	0.27027	0.27027	0.027027	0	0
1455	9.55	0.432432	0.27027	0.27027	0.027027	0	0
1456	9.56	0.432432	0.27027	0.27027	0.027027	0	0
1457	9.57	0.432432	0.27027	0.27027	0.027027	0	0
1458	9.58	0.432432	0.27027	0.27027	0.027027	0	0
1459	9.59	0.459459	0.243243	0.27027	0.027027	0	0
1460	9.6	0.486486	0.216216	0.27027	0.027027	0	0
1461	9.61	0.486486	0.216216	0.27027	0.027027	0	0
1462	9.62	0.486486	0.216216	0.27027	0.027027	0	0
1463	9.63	0.486486	0.216216	0.27027	0.027027	0	0
1464	9.64	0.513514	0.216216	0.27027	0	0	0
1465	9.65	0.513514	0.216216	0.27027	0	0	0
1466	9.66	0.513514	0.216216	0.27027	0	0	0
1467	9.67	0.486486	0.216216	0.27027	0.027027	0	0
1468	9.68	0.486486	0.216216	0.27027	0.027027	0	0
1469	9.69	0.459459	0.216216	0.27027	0.027027	0.027027	0
1470	9.7	0.459459	0.216216	0.27027	0.027027	0.027027	0
1471	9.71	0.432432	0.216216	0.27027	0.0540541	0.027027	0
1472	9.72	0.432432	0.216216	0.27027	0.0540541	0.027027	0
1473	9.73	0.432432	0.216216	0.27027	0.0540541	0.027027	0
1474	9.74	0.405405	0.243243	0.27027	0.0540541	0.027027	0
1475	9.75	0.405405	0.243243	0.27027	0.0540541	0.027027	0
1476	9.76	0.405405	0.243243	0.27027	0.0540541	0.027027	0
1477	9.77	0.351351	0.297297	0.27027	0.0540541	0.027027	0
1478	9.78	0.324324	0.297297	0.297297	0.0540541	0.027027	0
1479	9.79	0.324324	0.297297	0.297297	0.0540541	0.027027	0
1480	9.8	0.324324	0.297297	0.297297	0.0540541	0.027027	0
1481	9.81	0.324324	0.297297	0.297297	0.0540541	0.027027	0
1482	9.82	0.324324	0.297297	0.297297	0.0540541	0.027027	0
1483	9.83	0.324324	0.297297	0.297297	0.0540541	0.027027	0
1484	9.84	0.324324	0.297297	0.297297	0.0540541	0.027027	0
1485	9.85	0.324324	0.297297	0.297297	0.0540541	0.027027	0
1486	9.86	0.324324	0.297297	0.297297	0.0540541	0.027027	0
1487	9.87	0.324324	0.297297	0.297297	0.0540541	0.027027	0
1488	9.88	0.324324	0.297297	0.297297	0.0540541	0.027027	0
1489	9.89	0.324324	0.297297	0.297297	0.0540541	0.027027	0
1490	9.9	0.378378	0.27027	0.297297	0.027027	0.027027	0
1491	9.91	0.378378	0.27027	0.297297	0.027027	0.027027	0
1492	9.92	0.351351	0.27027	0.297297	0.027027	0.027027	0.027027
1493	9.93	0.351351	0.27027	0.297297	0.027027	0.027027	0.027027
1494	9.94	0.351351	0.27027	0.297297	0.027027	0.027027	0.027027
1495	9.95	0.351351	0.27027	0.297297	0.027027	0.027027	0.027027
1496	9.96	0.351351	0.27027	0.297297	0.027027	0.027027	0.027027
1497	9.97	0.351351	0.27027	0.297297	0.027027	0.027027	0.027027
1498	9.98	0.351351	0.27027	0.27027	0.027027	0.0540541	0.027027
1499	9.99	0.351351	0.27027	0.27027	0.027027	0.0540541	0.027027

## Sheet: sourcedata_2c_roi_response_DNp0
	x	y	response
0	169	86	0.252863
1	160	111	0.102717
2	139	132	-0.29558
3	122	146	0.172871
4	201	115	0
5	185	132	0.255134
6	205	149	0
7	199	235	0
8	192	251	0.536292
9	191	270	0.499007
10	181	288	0.274467
11	217	296	0.114737
12	223	257	-0.204999
13	248	290	-0.461164
14	116	262	0.384427
15	109	277	0.378088
16	76	280	0.195531
17	81	307	0.15572
18	156	260	0.151694
19	153	322	0.731329
20	175	355	0.27021
21	140	346	0.642757
22	109	358	-0.313727
23	120	450	-0.170425
24	80	424	0.322321
25	88	459	0.307819
26	247	347	0.130937
27	244	376	0.734052
28	179	382	0.264896
29	179	407	0.880735
30	176	433	0.21665
31	173	462	-0.192978
32	209	442	0.304472
33	150	497	0.349844
34	226	469	-0.311695
35	209	494	0.133164
36	205	526	0.211662
37	202	559	-0.161376
38	188	579	0
39	81	527	0
40	111	550	0.170415
41	113	569	0.225507
42	132	591	0.311862
43	176	600	-0.126982
44	165	629	0.159136
45	139	614	0.253585
46	130	645	0.29318
47	91	199	0.120668
48	95	188	0.132164
49	119	190	0.192441
50	236	253	-0.212766
51	229	217	0.20575
52	150	339	0.247794
53	191	340	0.112741
54	140	330	0
55	70	354	0.175641
56	72	345	0.214336
57	71	372	0.499378
58	77	383	0.770136
59	83	391	0.779468
60	234	384	0.133458
61	242	435	0.838043
62	226	400	0.380126
63	233	421	0.741034
64	233	413	0.410809
65	189	367	0.220282
66	198	387	0.187599
67	99	512	0.325452
68	104	519	0.333281
69	126	659	0.177884
70	226	200	0
71	221	159	-0.190686

## Sheet: sourcedata_2c_roi_response_aDN2
	x	y	response
0	119	38	0.805625
1	127	62	-0.555354
2	101	86	0.846146
3	69	84	-0.355131
4	41	121	0.60525
5	57	162	-0.776616
6	38	172	-0.337076
7	31	231	0.08751
8	56	276	-0.729461
9	98	255	-0.485451
10	97	220	0.43396
11	149	139	0.383912
12	153	173	-0.679235
13	195	131	0
14	196	183	-0.407828
15	142	265	0.216598
16	180	231	0
17	183	303	0.246847
18	234	259	1.7147
19	231	320	-0.680822
20	62	378	-0.404558
21	76	413	-0.428537
22	66	423	-0.541392
23	69	464	-0.70238
24	108	349	0.961288
25	136	335	0.586641
26	133	355	0.169452
27	165	346	0.27277
28	156	362	0.526625
29	146	378	1.05242
30	187	404	0
31	252	362	-0.25478
32	210	439	0
33	213	480	-0.382067
34	236	510	-0.111458
35	255	482	-0.68148
36	246	454	-0.406387
37	150	460	-0.376523
38	152	484	-0.671153
39	150	507	0
40	140	547	-0.524854
41	207	552	-0.928271
42	210	577	-0.68092
43	206	598	-0.876845
44	87	523	0
45	89	595	0
46	127	599	-0.936973
47	100	620	-0.144103
48	115	647	0.175506
49	153	686	0.216114
50	180	673	0.327528
51	65	103	-0.980024
52	35	199	0
53	158	72	0.23297
54	66	438	0.684769
55	175	393	0.402307
56	240	383	0.641817
57	232	399	-0.656475
58	215	617	-0.739882
59	219	608	0.292103
60	198	666	-0.541542
61	207	657	-0.557235
62	175	652	-0.580702
63	188	654	0.282619
64	146	634	-0.342969
65	246	424	0.356492
66	260	369	0.635554
67	227	360	0

[truncated: 15 more sheets: sourcedata_2c_roi_response_MDN, sourcedata_2c_roi_response_PR, sourcedata_2d_neuronstime_DNp09, sourcedata_2d_neuronstime_aDN2, sourcedata_2d_neuronstime_MDN, sourcedata_2d_neuronstime_PR, sourcedata_2e_roi_response_DNp0, sourcedata_2e_roi_response_aDN2, sourcedata_2e_roi_response_MDN, sourcedata_2e_roi_response_PR, sourcedata_2f_density_DNp09, sourcedata_2f_density_aDN2, sourcedata_2f_density_MDN, sourcedata_2f_density_PR, sourcedata_2ghi_n_activated_sta]
