# Supplementary material for: Descending networks transform command signals into population motor control
Source: Nature. 2024 Jun 5;630(8017):686–94. doi: 10.1038/s41586-024-07523-9 (PMC11186778; doi:10.1038/s41586-024-07523-9)
Supplement: Supplementary file 12 — Source Data Fig. 4 [file 41586_2024_7523_MOESM12_ESM.xlsx]

## Sheet: sourcedata_4bcde_v_forw_DNp09
	t	v_forw	v_forw_CI	v_forw_post	v_forw_post_CI
0	-5	-0.0414991	0.18591	0.0346046	0.166783
1	-4.99	-0.0465857	0.185762	0.0338163	0.167551
2	-4.98	-0.0515873	0.185496	0.0331043	0.167781
3	-4.97	-0.0564042	0.185176	0.0324908	0.167475
4	-4.96	-0.0609425	0.184846	0.032002	0.16665
5	-4.95	-0.0651174	0.184524	0.0316672	0.165349
6	-4.94	-0.0688596	0.1842	0.0315174	0.163627
7	-4.93	-0.0721107	0.183836	0.0315881	0.161558
8	-4.92	-0.0748361	0.183375	0.0319224	0.159226
9	-4.91	-0.0770107	0.182745	0.0325666	0.156724
10	-4.9	-0.0786363	0.181866	0.0335751	0.154146
11	-4.89	-0.0797322	0.180663	0.0350057	0.151586
12	-4.88	-0.0803409	0.179072	0.0369268	0.149132
13	-4.87	-0.0805228	0.177048	0.0394121	0.146871
14	-4.86	-0.0803536	0.174573	0.0425385	0.144879
15	-4.85	-0.0799237	0.171653	0.0463816	0.143229
16	-4.84	-0.0793323	0.168326	0.0510105	0.141997
17	-4.83	-0.0786852	0.164655	0.0564879	0.141256
18	-4.82	-0.0780888	0.160726	0.0628609	0.14109
19	-4.81	-0.0776453	0.156642	0.0701555	0.141584
20	-4.8	-0.0774464	0.152519	0.0783744	0.142824
21	-4.79	-0.0775732	0.148472	0.0874917	0.144887
22	-4.78	-0.0780922	0.144617	0.0974485	0.147827
23	-4.77	-0.0790488	0.141052	0.108155	0.151664
24	-4.76	-0.0804665	0.137862	0.119491	0.156377
25	-4.75	-0.0823519	0.135106	0.131306	0.161896
26	-4.74	-0.0846913	0.132824	0.143423	0.168103
27	-4.73	-0.0874526	0.131028	0.155652	0.174847
28	-4.72	-0.0905901	0.129711	0.167788	0.181949
29	-4.71	-0.0940467	0.128849	0.179624	0.189218
30	-4.7	-0.0977564	0.128406	0.190961	0.196465
31	-4.69	-0.101649	0.12834	0.20161	0.203514
32	-4.68	-0.105656	0.128603	0.211408	0.210214
33	-4.67	-0.109712	0.129148	0.220216	0.216439
34	-4.66	-0.113756	0.129926	0.227927	0.222098
35	-4.65	-0.11773	0.130892	0.234478	0.227133
36	-4.64	-0.121589	0.132001	0.239837	0.231517
37	-4.63	-0.125294	0.133208	0.24401	0.235249
38	-4.62	-0.128809	0.134474	0.247036	0.238349
39	-4.61	-0.132105	0.135764	0.248987	0.240849
40	-4.6	-0.135152	0.137045	0.249957	0.242793
41	-4.59	-0.137921	0.138295	0.250062	0.24422
42	-4.58	-0.140381	0.139497	0.249427	0.245163
43	-4.57	-0.142497	0.140644	0.248187	0.245645
44	-4.56	-0.144225	0.14174	0.246475	0.245674
45	-4.55	-0.145515	0.142796	0.244423	0.245244
46	-4.54	-0.146307	0.143831	0.242149	0.244334
47	-4.53	-0.146537	0.144866	0.239758	0.242915
48	-4.52	-0.146132	0.145926	0.237331	0.240954
49	-4.51	-0.14502	0.14703	0.234934	0.238421
50	-4.5	-0.143127	0.148197	0.232604	0.235299
51	-4.49	-0.140388	0.149434	0.230366	0.231595
52	-4.48	-0.136747	0.150743	0.228218	0.227339
53	-4.47	-0.132164	0.152115	0.226134	0.222595
54	-4.46	-0.126614	0.153533	0.224075	0.217462
55	-4.45	-0.120098	0.154973	0.221983	0.212073
56	-4.44	-0.11264	0.156405	0.219794	0.206598
57	-4.43	-0.104292	0.157792	0.217432	0.201226
58	-4.42	-0.0951345	0.159101	0.214819	0.196166
59	-4.41	-0.0852763	0.160291	0.211879	0.191625
60	-4.4	-0.0748493	0.161325	0.20854	0.187796
61	-4.39	-0.0640071	0.162168	0.20474	0.184846
62	-4.38	-0.0529226	0.162785	0.200432	0.182894
63	-4.37	-0.0417784	0.163148	0.195589	0.182005
64	-4.36	-0.0307634	0.163234	0.190202	0.18219
65	-4.35	-0.0200652	0.163031	0.184283	0.183404
66	-4.34	-0.00986168	0.162535	0.177867	0.18556
67	-4.33	-0.000316264	0.16175	0.171016	0.188542
68	-4.32	0.00842817	0.160696	0.163812	0.192216
69	-4.31	0.0162555	0.159403	0.156354	0.19644
70	-4.3	0.02308	0.157912	0.148761	0.201072
71	-4.29	0.028847	0.156279	0.141168	0.205974
72	-4.28	0.0335341	0.154565	0.133717	0.211015
73	-4.27	0.0371517	0.152844	0.126563	0.216074
74	-4.26	0.0397416	0.151191	0.119853	0.221034
75	-4.25	0.0413758	0.149684	0.113733	0.225782
76	-4.24	0.0421464	0.148402	0.108338	0.23021
77	-4.23	0.0421637	0.147418	0.103787	0.234214
78	-4.22	0.0415509	0.146797	0.100178	0.237698
79	-4.21	0.0404354	0.146596	0.0975878	0.240577
80	-4.2	0.0389428	0.146853	0.0960649	0.242774
81	-4.19	0.037193	0.147586	0.0956284	0.244231
82	-4.18	0.0352929	0.148795	0.0962673	0.244904
83	-4.17	0.0333318	0.150455	0.0979386	0.244772
84	-4.16	0.0313792	0.152515	0.100566	0.243833
85	-4.15	0.0294838	0.1549	0.104042	0.24211
86	-4.14	0.0276714	0.157516	0.108234	0.239643
87	-4.13	0.0259517	0.160247	0.112988	0.236489
88	-4.12	0.0243117	0.162966	0.11813	0.232721
89	-4.11	0.0227253	0.165539	0.123476	0.228418
90	-4.1	0.0211521	0.16783	0.12884	0.223659
91	-4.09	0.019549	0.169708	0.134034	0.218525
92	-4.08	0.0178689	0.171053	0.138885	0.213086
93	-4.07	0.0160686	0.171756	0.143231	0.207406
94	-4.06	0.0141102	0.17173	0.146938	0.20153
95	-4.05	0.0119657	0.170911	0.149899	0.195497
96	-4.04	0.00961754	0.169256	0.152041	0.189332
97	-4.03	0.00706262	0.166751	0.153331	0.183049
98	-4.02	0.00431001	0.163405	0.153774	0.176661
99	-4.01	0.00138267	0.159255	0.153418	0.170179
100	-4	-0.00168835	0.154361	0.15235	0.163617
101	-3.99	-0.00486385	0.148806	0.150692	0.156995
102	-3.98	-0.00809884	0.142692	0.148592	0.150343
103	-3.97	-0.0113486	0.136137	0.146231	0.143701
104	-3.96	-0.0145687	0.129274	0.1438	0.137123
105	-3.95	-0.0177205	0.12225	0.141508	0.130682
106	-3.94	-0.0207687	0.115214	0.139562	0.124467
107	-3.93	-0.0236899	0.108327	0.138167	0.118594
108	-3.92	-0.0264683	0.101746	0.137511	0.113203
109	-3.91	-0.0291003	0.0956304	0.137761	0.108464
110	-3.9	-0.0315872	0.0901321	0.139058	0.10458
111	-3.89	-0.0339424	0.0853927	0.141506	0.101778
112	-3.88	-0.0361844	0.0815343	0.145173	0.100289
113	-3.87	-0.0383371	0.0786534	0.150085	0.100321
114	-3.86	-0.0404236	0.0768101	0.156229	0.102021
115	-3.85	-0.0424672	0.0760219	0.163548	0.105438
116	-3.84	-0.0444921	0.0762633	0.171939	0.11051
117	-3.83	-0.0465147	0.077469	0.181266	0.117072
118	-3.82	-0.0485435	0.0795414	0.19136	0.124883
119	-3.81	-0.0505827	0.0823612	0.202023	0.133653
120	-3.8	-0.0526254	0.0857969	0.213038	0.143068
121	-3.79	-0.0546591	0.089712	0.224175	0.152805
122	-3.78	-0.0566582	0.0939701	0.235194	0.162545
123	-3.77	-0.0585914	0.0984381	0.245859	0.171983
124	-3.76	-0.0604169	0.102986	0.255945	0.180831
125	-3.75	-0.0620884	0.107493	0.265239	0.188829
126	-3.74	-0.0635542	0.111851	0.273551	0.195748
127	-3.73	-0.0647607	0.115969	0.280717	0.201399
128	-3.72	-0.0656561	0.119777	0.286606	0.205634
129	-3.71	-0.0661919	0.123226	0.291123	0.20836
130	-3.7	-0.066322	0.126297	0.294207	0.209533
131	-3.69	-0.06601	0.128996	0.295828	0.209168
132	-3.68	-0.0652263	0.131358	0.295993	0.207334
133	-3.67	-0.0639574	0.133442	0.294735	0.204153
134	-3.66	-0.0622014	0.135328	0.292119	0.199797
135	-3.65	-0.0599745	0.137113	0.288233	0.194479
136	-3.64	-0.0573083	0.138896	0.283184	0.188444
137	-3.63	-0.0542505	0.140772	0.277091	0.181954
138	-3.62	-0.0508629	0.142819	0.270079	0.175283
139	-3.61	-0.0472224	0.14509	0.26228	0.168689
140	-3.6	-0.0434211	0.147606	0.253821	0.162411
141	-3.59	-0.039561	0.150349	0.244831	0.156644
142	-3.58	-0.0357537	0.15327	0.235425	0.151535
143	-3.57	-0.0321144	0.156285	0.225711	0.147167
144	-3.56	-0.0287639	0.159288	0.21579	0.143568
145	-3.55	-0.0258187	0.162162	0.20575	0.140711
146	-3.54	-0.0233879	0.164783	0.195673	0.138526
147	-3.53	-0.0215725	0.167038	0.185633	0.136922
148	-3.52	-0.0204593	0.168828	0.175698	0.135797
149	-3.51	-0.0201188	0.170079	0.165932	0.135053
150	-3.5	-0.0206063	0.170745	0.156398	0.134606
151	-3.49	-0.0219553	0.170817	0.147162	0.134393
152	-3.48	-0.0241775	0.170318	0.13829	0.134365
153	-3.47	-0.027263	0.16931	0.129849	0.134491
154	-3.46	-0.0311833	0.167891	0.121909	0.134751
155	-3.45	-0.0358898	0.166186	0.114545	0.135131
156	-3.44	-0.0413189	0.164343	0.10783	0.13562
157	-3.43	-0.047393	0.162523	0.101836	0.136204
158	-3.42	-0.0540255	0.16089	0.0966275	0.136867
159	-3.41	-0.0611229	0.15959	0.0922582	0.137588
160	-3.4	-0.068587	0.158743	0.0887707	0.138341
161	-3.39	-0.0763201	0.15843	0.0861916	0.139098
162	-3.38	-0.0842307	0.15868	0.0845286	0.139828
163	-3.37	-0.0922292	0.159476	0.083769	0.1405
164	-3.36	-0.100236	0.160756	0.0838772	0.14108
165	-3.35	-0.108181	0.162421	0.0847981	0.141536
166	-3.34	-0.116007	0.164348	0.0864553	0.141836
167	-3.33	-0.12366	0.166407	0.0887596	0.141954
168	-3.32	-0.131106	0.168474	0.091606	0.141865
169	-3.31	-0.138311	0.170441	0.0948818	0.141552
170	-3.3	-0.145252	0.172222	0.0984733	0.141007
171	-3.29	-0.151907	0.173761	0.102267	0.140233
172	-3.28	-0.158263	0.17503	0.106157	0.139249
173	-3.27	-0.164307	0.176036	0.110049	0.138087
174	-3.26	-0.170028	0.17681	0.113864	0.136796
175	-3.25	-0.175414	0.177408	0.117538	0.13544
176	-3.24	-0.180459	0.177905	0.121024	0.134092
177	-3.23	-0.185151	0.178383	0.124289	0.132836
178	-3.22	-0.189482	0.178925	0.127319	0.13175
179	-3.21	-0.193441	0.179604	0.130106	0.130904
180	-3.2	-0.197022	0.180474	0.132649	0.130353
181	-3.19	-0.20022	0.181567	0.134951	0.130125
182	-3.18	-0.203035	0.182884	0.137017	0.130224
183	-3.17	-0.20547	0.184395	0.138853	0.130626
184	-3.16	-0.207534	0.186044	0.140453	0.131286
185	-3.15	-0.209243	0.187748	0.14181	0.132138
186	-3.14	-0.21062	0.189413	0.1429	0.133106
187	-3.13	-0.211692	0.190935	0.143698	0.134113
188	-3.12	-0.212493	0.192213	0.144171	0.135083
189	-3.11	-0.213059	0.193158	0.144285	0.135952
190	-3.1	-0.213427	0.193699	0.144004	0.136666
191	-3.09	-0.213639	0.193789	0.1433	0.137185
192	-3.08	-0.213732	0.19341	0.142149	0.137482
193	-3.07	-0.213745	0.19257	0.140538	0.137543
194	-3.06	-0.213709	0.191308	0.138468	0.137364
195	-3.05	-0.21365	0.189685	0.135954	0.136951
196	-3.04	-0.213585	0.187777	0.133029	0.136317
197	-3.03	-0.213518	0.185675	0.129744	0.135482
198	-3.02	-0.213443	0.183467	0.126168	0.134471
199	-3.01	-0.213345	0.181233	0.122376	0.133315
200	-3	-0.213195	0.179036	0.118462	0.132049
201	-2.99	-0.212955	0.176915	0.114524	0.130716
202	-2.98	-0.212578	0.174881	0.110661	0.129361
203	-2.97	-0.212007	0.172917	0.106981	0.12804
204	-2.96	-0.211184	0.170979	0.103576	0.126816
205	-2.95	-0.210044	0.169001	0.100541	0.125757
206	-2.94	-0.208527	0.166907	0.0979574	0.124943
207	-2.93	-0.206574	0.164614	0.0958966	0.124454
208	-2.92	-0.204132	0.16204	0.094411	0.124367
209	-2.91	-0.201157	0.159114	0.0935378	0.124753
210	-2.9	-0.197616	0.155779	0.0932929	0.125664
211	-2.89	-0.193493	0.151999	0.0936774	0.127129
212	-2.88	-0.188786	0.147756	0.0946757	0.12915
213	-2.87	-0.183512	0.143059	0.0962519	0.131693
214	-2.86	-0.177702	0.137939	0.0983538	0.134695
215	-2.85	-0.171408	0.132456	0.100911	0.138065
216	-2.84	-0.164694	0.126691	0.103839	0.14169
217	-2.83	-0.157641	0.120754	0.107041	0.145446
218	-2.82	-0.150345	0.114781	0.110412	0.149202
219	-2.81	-0.142913	0.108932	0.113841	0.152832
220	-2.8	-0.135464	0.103388	0.117216	0.156217
221	-2.79	-0.128117	0.0983422	0.120422	0.159253
222	-2.78	-0.121	0.0939906	0.123354	0.161856
223	-2.77	-0.114237	0.0905098	0.125912	0.16396
224	-2.76	-0.107949	0.0880391	0.128014	0.165521
225	-2.75	-0.102253	0.0866524	0.12959	0.166523
226	-2.74	-0.0972559	0.0863474	0.13059	0.166967
227	-2.73	-0.0930563	0.0870489	0.130991	0.166882
228	-2.72	-0.0897386	0.0886192	0.13079	0.166318
229	-2.71	-0.0873722	0.0908869	0.130009	0.165339
230	-2.7	-0.0860101	0.0936744	0.128693	0.164026
231	-2.69	-0.0856823	0.0968143	0.126911	0.162468
232	-2.68	-0.0864025	0.100168	0.124749	0.160753
233	-2.67	-0.0881633	0.103627	0.122309	0.158971
234	-2.66	-0.0909363	0.107113	0.119708	0.157198
235	-2.65	-0.0946718	0.110577	0.117066	0.155496
236	-2.64	-0.0993015	0.113993	0.114506	0.153909
237	-2.63	-0.104737	0.117347	0.112153	0.152458
238	-2.62	-0.110872	0.120638	0.110123	0.151147
239	-2.61	-0.117585	0.123868	0.108521	0.149964
240	-2.6	-0.124743	0.127039	0.107441	0.148886
241	-2.59	-0.132202	0.130152	0.106958	0.147884
242	-2.58	-0.139813	0.1332	0.107127	0.146935
243	-2.57	-0.147421	0.136174	0.107987	0.146022
244	-2.56	-0.154868	0.139057	0.109553	0.145138
245	-2.55	-0.162003	0.141833	0.111818	0.144291
246	-2.54	-0.168676	0.144486	0.114758	0.143501
247	-2.53	-0.174748	0.147002	0.118324	0.142798
248	-2.52	-0.180091	0.149372	0.122452	0.142217
249	-2.51	-0.18459	0.151595	0.127061	0.141794
250	-2.5	-0.188139	0.153678	0.132057	0.141559
251	-2.49	-0.19065	0.155634	0.137331	0.14153
252	-2.48	-0.192056	0.157483	0.14277	0.141712
253	-2.47	-0.1923	0.159245	0.148254	0.142096
254	-2.46	-0.191346	0.160939	0.153664	0.142662
255	-2.45	-0.189176	0.162581	0.158887	0.143381
256	-2.44	-0.185787	0.164178	0.163816	0.14422
257	-2.43	-0.181194	0.165726	0.168358	0.145149
258	-2.42	-0.175427	0.167213	0.172436	0.146142
259	-2.41	-0.168539	0.168615	0.175989	0.14718
260	-2.4	-0.160594	0.1699	0.178981	0.148251
261	-2.39	-0.151677	0.171034	0.181397	0.14935
262	-2.38	-0.141886	0.171982	0.183242	0.150477
263	-2.37	-0.131333	0.172716	0.184546	0.15163
264	-2.36	-0.120147	0.173216	0.185354	0.152807
265	-2.35	-0.108467	0.173477	0.185728	0.154002
266	-2.34	-0.0964427	0.173507	0.185742	0.155205
267	-2.33	-0.0842313	0.173331	0.185478	0.156405
268	-2.32	-0.0719991	0.17299	0.185017	0.15759
269	-2.31	-0.0599132	0.172533	0.184438	0.158755
270	-2.3	-0.0481409	0.172022	0.18381	0.1599
271	-2.29	-0.0368447	0.171516	0.183191	0.161037
272	-2.28	-0.0261786	0.171073	0.182622	0.162185
273	-2.27	-0.0162878	0.170741	0.182125	0.163373
274	-2.26	-0.00729555	0.170553	0.181703	0.164637
275	-2.25	0.000686825	0.170524	0.181339	0.16601
276	-2.24	0.00757544	0.17065	0.180999	0.167518
277	-2.23	0.01331	0.170907	0.180632	0.169177
278	-2.22	0.0178559	0.171254	0.180175	0.170983
279	-2.21	0.0212082	0.171641	0.179557	0.172915
280	-2.2	0.0233916	0.172005	0.178702	0.174928
281	-2.19	0.0244621	0.172285	0.177536	0.176959
282	-2.18	0.0245037	0.172424	0.175994	0.178934
283	-2.17	0.0236232	0.172368	0.174017	0.180765
284	-2.16	0.0219532	0.172078	0.171562	0.182366
285	-2.15	0.0196443	0.171529	0.168602	0.18365
286	-2.14	0.0168625	0.170709	0.165125	0.184536
287	-2.13	0.013781	0.169624	0.161138	0.184957
288	-2.12	0.0105797	0.168297	0.156664	0.184859
289	-2.11	0.00743319	0.166772	0.15175	0.184202
290	-2.1	0.00450946	0.165112	0.14645	0.182966
291	-2.09	0.0019628	0.163399	0.140839	0.181149
292	-2.08	-6.82118e-05	0.16174	0.134991	0.178762
293	-2.07	-0.00146802	0.16026	0.128988	0.175834
294	-2.06	-0.00214481	0.159101	0.122918	0.172407
295	-2.05	-0.0020328	0.158416	0.11687	0.168537
296	-2.04	-0.00109289	0.158355	0.110931	0.164291
297	-2.03	0.000682578	0.159058	0.105181	0.159742
298	-2.02	0.00327972	0.160638	0.0996936	0.154973
299	-2.01	0.00665843	0.163167	0.094535	0.150064
300	-2	0.0107605	0.16667	0.089761	0.145098
301	-1.99	0.0155079	0.171119	0.0854182	0.140153
302	-1.98	0.0208104	0.176436	0.0815429	0.1353
303	-1.97	0.0265666	0.182504	0.0781608	0.130603
304	-1.96	0.0326705	0.189178	0.0752873	0.126108
305	-1.95	0.0390143	0.196297	0.0729261	0.121854
306	-1.94	0.0454908	0.203697	0.0710721	0.117865
307	-1.93	0.0519966	0.211216	0.0697131	0.114153
308	-1.92	0.0584355	0.218707	0.0688216	0.110728
309	-1.91	0.064721	0.226037	0.0683686	0.107592
310	-1.9	0.0707745	0.23309	0.068318	0.10475
311	-1.89	0.0765275	0.239769	0.0686293	0.102212
312	-1.88	0.0819189	0.245993	0.0692578	0.100002
313	-1.87	0.086901	0.251695	0.0701592	0.0981519
314	-1.86	0.0914314	0.25682	0.07129	0.0967067
315	-1.85	0.0954789	0.261322	0.0726094	0.0957165
316	-1.84	0.0990134	0.265169	0.0740837	0.095232
317	-1.83	0.102015	0.268332	0.0756851	0.095294
318	-1.82	0.104464	0.27079	0.0773935	0.095925
319	-1.81	0.106349	0.272533	0.0791995	0.0971244
320	-1.8	0.10766	0.273554	0.0811009	0.0988644
321	-1.79	0.108398	0.273858	0.0831045	0.101094
322	-1.78	0.108561	0.273458	0.0852212	0.103743
323	-1.77	0.108157	0.272376	0.0874682	0.106731
324	-1.76	0.107203	0.270648	0.0898648	0.109978
325	-1.75	0.105721	0.268317	0.0924287	0.113405
326	-1.74	0.103746	0.265439	0.0951757	0.116944
327	-1.73	0.10132	0.262083	0.0981157	0.120537
328	-1.72	0.0984984	0.258326	0.101251	0.12414
329	-1.71	0.0953472	0.254259	0.104572	0.127712
330	-1.7	0.0919422	0.249977	0.108061	0.131224
331	-1.69	0.0883636	0.24558	0.111688	0.134647
332	-1.68	0.0847015	0.241172	0.115416	0.137952
333	-1.67	0.0810503	0.236856	0.119194	0.14111
334	-1.66	0.0774983	0.232726	0.122967	0.144087
335	-1.65	0.0741377	0.228869	0.126678	0.14685
336	-1.64	0.0710513	0.225358	0.130263	0.149363
337	-1.63	0.0683067	0.222251	0.133664	0.151591
338	-1.62	0.0659612	0.219592	0.136825	0.153503
339	-1.61	0.0640538	0.217405	0.139697	0.155074
340	-1.6	0.0626092	0.2157	0.142242	0.15629
341	-1.59	0.061631	0.214471	0.144433	0.157145
342	-1.58	0.0611065	0.213702	0.146253	0.157644
343	-1.57	0.0610067	0.213364	0.147697	0.157803
344	-1.56	0.0612876	0.213423	0.148773	0.157651
345	-1.55	0.0618958	0.213838	0.149497	0.157222
346	-1.54	0.0627711	0.214563	0.149895	0.156558
347	-1.53	0.0638482	0.215551	0.150003	0.155707
348	-1.52	0.0650644	0.216754	0.149859	0.154714
349	-1.51	0.0663618	0.218126	0.149508	0.153627
350	-1.5	0.0676872	0.219624	0.149	0.152492
351	-1.49	0.0689951	0.221208	0.148384	0.15135
352	-1.48	0.0702482	0.222847	0.14771	0.150242
353	-1.47	0.0714176	0.224515	0.147028	0.149202
354	-1.46	0.0724849	0.226196	0.146385	0.148264
355	-1.45	0.0734335	0.227878	0.145824	0.147457
356	-1.44	0.0742544	0.229558	0.145388	0.146812
357	-1.43	0.0749345	0.231234	0.145116	0.146358
358	-1.42	0.0754592	0.232907	0.145044	0.146119
359	-1.41	0.0758099	0.234577	0.145202	0.146119
360	-1.4	0.0759616	0.236237	0.145615	0.146371
361	-1.39	0.0758793	0.237876	0.146303	0.146882
362	-1.38	0.0755236	0.239471	0.147276	0.147642
363	-1.37	0.074846	0.240994	0.148537	0.148633
364	-1.36	0.0737958	0.242409	0.150081	0.149822
365	-1.35	0.0723143	0.243675	0.151891	0.151164
366	-1.34	0.0703466	0.24475	0.153941	0.152607
367	-1.33	0.0678379	0.245593	0.156198	0.154096
368	-1.32	0.0647458	0.246167	0.15862	0.155582
369	-1.31	0.0610332	0.246438	0.16116	0.157017
370	-1.3	0.0566756	0.246378	0.163761	0.158365
371	-1.29	0.0516624	0.245966	0.166368	0.159604
372	-1.28	0.0459976	0.245189	0.16892	0.160725
373	-1.27	0.0396987	0.244036	0.171367	0.161737
374	-1.26	0.0327965	0.242499	0.173661	0.162664
375	-1.25	0.0253346	0.240572	0.17576	0.163535
376	-1.24	0.0173662	0.238249	0.177631	0.164388
377	-1.23	0.00895156	0.235523	0.179253	0.165258
378	-1.22	0.000156163	0.232393	0.180615	0.166178
379	-1.21	-0.00895187	0.228856	0.181718	0.167172
380	-1.2	-0.0183043	0.224921	0.182577	0.168249
381	-1.19	-0.0278333	0.220604	0.183214	0.169405
382	-1.18	-0.0374747	0.215939	0.183656	0.170616
383	-1.17	-0.0471661	0.210977	0.18394	0.171849
384	-1.16	-0.0568483	0.205795	0.184102	0.173058
385	-1.15	-0.0664646	0.200496	0.184185	0.174194
386	-1.14	-0.075962	0.195212	0.18423	0.175211
387	-1.13	-0.0852888	0.190102	0.184276	0.176066
388	-1.12	-0.0943952	0.185347	0.184361	0.176727
389	-1.11	-0.103234	0.181141	0.184517	0.177174
390	-1.1	-0.11176	0.177682	0.184774	0.177403
391	-1.09	-0.119928	0.175152	0.185153	0.177423
392	-1.08	-0.127697	0.173704	0.185675	0.177259
393	-1.07	-0.135025	0.173439	0.186354	0.176946
394	-1.06	-0.14188	0.174397	0.187201	0.17653
395	-1.05	-0.148233	0.176551	0.188224	0.176061
396	-1.04	-0.154061	0.179812	0.189426	0.175592
397	-1.03	-0.15935	0.184039	0.190806	0.175174
398	-1.02	-0.164095	0.189059	0.192363	0.174853
399	-1.01	-0.168299	0.194683	0.194088	0.174668
400	-1	-0.171977	0.200714	0.19597	0.174644
401	-0.99	-0.175152	0.206966	0.197994	0.174799
402	-0.98	-0.17786	0.213271	0.200142	0.175138
403	-0.97	-0.180137	0.219478	0.202394	0.175655
404	-0.96	-0.182033	0.225459	0.204726	0.176337
405	-0.95	-0.183599	0.231108	0.207112	0.177163
406	-0.94	-0.18489	0.236343	0.209526	0.178104
407	-0.93	-0.185961	0.241101	0.211938	0.179132
408	-0.92	-0.186867	0.24534	0.21432	0.180217
409	-0.91	-0.187656	0.249037	0.216644	0.181329
410	-0.9	-0.188374	0.252187	0.218885	0.182441
411	-0.89	-0.189058	0.254797	0.221017	0.18353
412	-0.88	-0.189735	0.256892	0.22302	0.184575
413	-0.87	-0.190425	0.258505	0.224872	0.185559
414	-0.86	-0.191136	0.259675	0.226555	0.186464
415	-0.85	-0.191864	0.260446	0.228048	0.187278
416	-0.84	-0.192602	0.260861	0.229334	0.187987
417	-0.83	-0.193331	0.260961	0.230392	0.188575
418	-0.82	-0.194026	0.260778	0.231207	0.189032
419	-0.81	-0.194657	0.260337	0.231754	0.18934
420	-0.8	-0.195197	0.259653	0.232014	0.189484
421	-0.79	-0.195617	0.258726	0.231962	0.189449
422	-0.78	-0.195893	0.25755	0.231575	0.18922
423	-0.77	-0.196004	0.256105	0.230831	0.188784
424	-0.76	-0.195938	0.254369	0.229709	0.188132
425	-0.75	-0.195691	0.252316	0.228196	0.187261
426	-0.74	-0.195271	0.249918	0.226279	0.186173
427	-0.73	-0.194695	0.247152	0.223956	0.184877
428	-0.72	-0.193986	0.244005	0.22123	0.183387
429	-0.71	-0.193179	0.240473	0.218115	0.181726
430	-0.7	-0.192313	0.236569	0.214631	0.179919
431	-0.69	-0.19143	0.23232	0.210811	0.177998
432	-0.68	-0.190576	0.227774	0.206697	0.175994
433	-0.67	-0.189798	0.222998	0.202338	0.173938
434	-0.66	-0.189133	0.218077	0.197793	0.171861
435	-0.65	-0.188618	0.213112	0.193127	0.169784
436	-0.64	-0.188278	0.208218	0.188406	0.167726
437	-0.63	-0.188127	0.203518	0.183697	0.165698
438	-0.62	-0.188165	0.199134	0.179064	0.163702
439	-0.61	-0.188381	0.19518	0.174567	0.161734
440	-0.6	-0.188751	0.191754	0.170259	0.159784
441	-0.59	-0.189237	0.188923	0.166184	0.157839
442	-0.58	-0.18979	0.186717	0.162375	0.155885
443	-0.57	-0.190353	0.185127	0.158855	0.153907
444	-0.56	-0.190865	0.1841	0.155634	0.151893
445	-0.55	-0.191258	0.183546	0.152713	0.149835
446	-0.54	-0.191461	0.183342	0.150086	0.147732
447	-0.53	-0.191413	0.183348	0.14774	0.14559
448	-0.52	-0.191051	0.183413	0.145652	0.143421
449	-0.51	-0.19033	0.183395	0.1438	0.141247
450	-0.5	-0.189213	0.183162	0.142163	0.139095
451	-0.49	-0.187674	0.182612	0.140724	0.137002
452	-0.48	-0.185704	0.181671	0.139468	0.135012
453	-0.47	-0.183311	0.180298	0.138391	0.133169
454	-0.46	-0.180515	0.178492	0.13749	0.131522
455	-0.45	-0.177349	0.176287	0.136773	0.130115
456	-0.44	-0.17386	0.173747	0.136253	0.128985
457	-0.43	-0.170103	0.170966	0.13595	0.128159
458	-0.42	-0.166136	0.168059	0.135885	0.127656
459	-0.41	-0.162025	0.16515	0.136079	0.127476
460	-0.4	-0.157834	0.162368	0.136551	0.12761
461	-0.39	-0.153627	0.159831	0.137313	0.128038
462	-0.38	-0.149461	0.15764	0.138372	0.128726
463	-0.37	-0.145386	0.155867	0.139723	0.129636
464	-0.36	-0.141446	0.154557	0.141353	0.130724
465	-0.35	-0.137674	0.153719	0.143237	0.131941
466	-0.34	-0.134093	0.153335	0.145339	0.133242
467	-0.33	-0.130717	0.153361	0.147615	0.134579
468	-0.32	-0.12755	0.15374	0.15001	0.135907
469	-0.31	-0.124589	0.154406	0.152469	0.137183
470	-0.3	-0.121823	0.155292	0.154933	0.138369
471	-0.29	-0.119235	0.15634	0.157343	0.139436
472	-0.28	-0.116805	0.157498	0.159648	0.14036
473	-0.27	-0.11451	0.15873	0.161803	0.141125
474	-0.26	-0.112325	0.160009	0.163764	0.141722
475	-0.25	-0.110224	0.161319	0.165504	0.14215
476	-0.24	-0.108181	0.16265	0.166999	0.142413
477	-0.23	-0.106165	0.163999	0.168239	0.142521
478	-0.22	-0.104158	0.165361	0.169219	0.14249
479	-0.21	-0.102145	0.166734	0.169943	0.142334
480	-0.2	-0.100105	0.168112	0.170418	0.142073
481	-0.19	-0.0980252	0.169484	0.170655	0.141726
482	-0.18	-0.0958859	0.170838	0.170665	0.141309
483	-0.17	-0.0936593	0.172153	0.170459	0.140843
484	-0.16	-0.0913142	0.173407	0.170043	0.140344
485	-0.15	-0.0888025	0.174571	0.169424	0.139831
486	-0.14	-0.0860649	0.175619	0.168606	0.139324
487	-0.13	-0.0830167	0.176529	0.167592	0.138841
488	-0.12	-0.0795403	0.177294	0.166381	0.138403
489	-0.11	-0.0754748	0.177914	0.164976	0.138029
490	-0.1	-0.0706103	0.178416	0.163383	0.13774
491	-0.09	-0.0646837	0.178856	0.161609	0.137558
492	-0.08	-0.0573631	0.179327	0.159675	0.137507
493	-0.07	-0.0482414	0.179974	0.157607	0.13761
494	-0.06	-0.0368394	0.181002	0.155442	0.137894
495	-0.05	-0.0225833	0.18268	0.153227	0.138382
496	-0.04	-0.00482212	0.185345	0.15102	0.139103
497	-0.03	0.017197	0.189395	0.148889	0.140079
498	-0.02	0.0442985	0.195263	0.146908	0.141336
499	-0.01	0.0773787	0.203396	0.145157	0.142891
500	0	0.117404	0.214214	0.143719	0.144757
501	0.01	0.165382	0.228072	0.142671	0.146937
502	0.02	0.222347	0.245238	0.142087	0.149423
503	0.03	0.289323	0.265884	0.14203	0.152194
504	0.04	0.367306	0.290087	0.14255	0.155218
505	0.05	0.45721	0.317838	0.14368	0.158448
506	0.06	0.559865	0.349066	0.145434	0.161822
507	0.07	0.675971	0.383643	0.147806	0.165269
508	0.08	0.806068	0.421403	0.150771	0.16871
509	0.09	0.95051	0.462145	0.154279	0.172059
510	0.1	1.10943	0.505636	0.15827	0.175228
511	0.11	1.28273	0.551616	0.162663	0.17813
512	0.12	1.47006	0.599801	0.167363	0.180686
513	0.13	1.67083	0.649886	0.172271	0.182822
514	0.14	1.8842	0.701548	0.177279	0.18448
515	0.15	2.10909	0.754447	0.182278	0.185615
516	0.16	2.34418	0.808237	0.187165	0.186204
517	0.17	2.58798	0.862559	0.191842	0.186238
518	0.18	2.83879	0.917055	0.196217	0.185733
519	0.19	3.09478	0.971376	0.200217	0.184721
520	0.2	3.354	1.02517	0.203778	0.183255
521	0.21	3.61445	1.07812	0.206853	0.181404
522	0.22	3.87408	1.1299	0.209411	0.179252
523	0.23	4.13083	1.18022	0.211435	0.176895
524	0.24	4.38271	1.22884	0.212925	0.174442
525	0.25	4.62777	1.27549	0.213896	0.172
526	0.26	4.86414	1.31999	0.214377	0.169682
527	0.27	5.09012	1.36215	0.214407	0.167591
528	0.28	5.30413	1.40183	0.21404	0.165822
529	0.29	5.50475	1.43891	0.213341	0.164453
530	0.3	5.69077	1.47333	0.212377	0.163544
531	0.31	5.86115	1.50503	0.211223	0.163131
532	0.32	6.0151	1.53399	0.209959	0.163233
533	0.33	6.152	1.56023	0.20866	0.163844
534	0.34	6.27148	1.58377	0.207404	0.164941
535	0.35	6.37338	1.60466	0.206259	0.166488
536	0.36	6.45776	1.62296	0.205288	0.168438
537	0.37	6.52486	1.63875	0.204544	0.17074
538	0.38	6.57516	1.65212	0.204066	0.173336
539	0.39	6.60929	1.66313	0.203881	0.176171
540	0.4	6.62806	1.67189	0.204002	0.179189
541	0.41	6.63241	1.6785	0.204423	0.18233
542	0.42	6.62343	1.68304	0.205125	0.185538
543	0.43	6.60228	1.68564	0.206075	0.188752
544	0.44	6.57021	1.68641	0.207225	0.191911
545	0.45	6.52851	1.68548	0.208519	0.194953
546	0.46	6.47849	1.68301	0.209894	0.197813
547	0.47	6.42144	1.67912	0.21128	0.200425
548	0.48	6.35862	1.674	0.21261	0.202726
549	0.49	6.29127	1.66778	0.213819	0.204658
550	0.5	6.2205	1.66064	0.214846	0.206163
551	0.51	6.14736	1.65272	0.215642	0.207198
552	0.52	6.07281	1.6442	0.21616	0.207722
553	0.53	5.99767	1.6352	0.216374	0.207714
554	0.54	5.92265	1.62588	0.21626	0.207162
555	0.55	5.84834	1.61639	0.215815	0.20607
556	0.56	5.77518	1.60688	0.21504	0.204462
557	0.57	5.70353	1.5975	0.213948	0.202369
558	0.58	5.63361	1.58843	0.212557	0.199839
559	0.59	5.56556	1.57983	0.210891	0.196928
560	0.6	5.49944	1.57188	0.208974	0.193696
561	0.61	5.43522	1.56473	0.206833	0.19021
562	0.62	5.37281	1.55851	0.204491	0.186533
563	0.63	5.31211	1.55332	0.201966	0.182726
564	0.64	5.25295	1.5492	0.199269	0.178843
565	0.65	5.19519	1.54615	0.196404	0.174928
566	0.66	5.1387	1.54411	0.193371	0.171016
567	0.67	5.08334	1.54298	0.19016	0.167131
568	0.68	5.02903	1.54263	0.186756	0.163288
569	0.69	4.97572	1.54293	0.183144	0.159489
570	0.7	4.92337	1.54371	0.1793	0.155729
571	0.71	4.87201	1.54487	0.175202	0.151995
572	0.72	4.82171	1.54632	0.170834	0.148269
573	0.73	4.77256	1.54802	0.166177	0.144528
574	0.74	4.7247	1.54997	0.161225	0.140751
575	0.75	4.67827	1.5522	0.155976	0.136915
576	0.76	4.63342	1.55476	0.15044	0.133001
577	0.77	4.59031	1.55771	0.144635	0.128994
578	0.78	4.54907	1.56111	0.138589	0.124884
579	0.79	4.50984	1.56499	0.132341	0.120669
580	0.8	4.47271	1.56931	0.125936	0.116356
581	0.81	4.43777	1.57404	0.119428	0.111965
582	0.82	4.40507	1.57906	0.112877	0.107523
583	0.83	4.37464	1.58423	0.106342	0.103068
584	0.84	4.3465	1.5894	0.0998869	0.09865
585	0.85	4.32066	1.59441	0.0935704	0.0943251
586	0.86	4.29711	1.59909	0.0874507	0.0901557
587	0.87	4.27585	1.60332	0.081577	0.0862057
588	0.88	4.25686	1.607	0.0759935	0.0825319
589	0.89	4.24014	1.6101	0.070734	0.0791838
590	0.9	4.22567	1.61262	0.0658235	0.076197
591	0.91	4.21346	1.61462	0.0612743	0.0735889
592	0.92	4.20348	1.61621	0.057091	0.0713567
593	0.93	4.19572	1.61749	0.0532674	0.0694774
594	0.94	4.1901	1.61863	0.0497892	0.0679111
595	0.95	4.18655	1.61977	0.0466316	0.0666068
596	0.96	4.18492	1.62103	0.0437642	0.0655101
597	0.97	4.18503	1.62255	0.04115	0.0645706
598	0.98	4.18665	1.62439	0.0387494	0.0637482
599	0.99	4.18946	1.62661	0.0365194	0.0630177
600	1	4.19312	1.62919	0.0344173	0.0623707
601	1.01	4.19721	1.6321	0.0324023	0.0618162
602	1.02	4.20127	1.63526	0.0304379	0.0613778
603	1.03	4.2048	1.63854	0.028492	0.0610901
604	1.04	4.20731	1.64179	0.0265411	0.0609916
605	1.05	4.20827	1.64484	0.0245687	0.0611195
606	1.06	4.20722	1.64753	0.0225683	0.0615012
607	1.07	4.20371	1.64967	0.0205436	0.0621486
608	1.08	4.19733	1.6511	0.018509	0.0630525
609	1.09	4.18777	1.65168	0.0164887	0.0641814
610	1.1	4.17479	1.65128	0.0145165	0.0654819
611	1.11	4.15824	1.64982	0.0126339	0.0668817
612	1.12	4.13805	1.64724	0.0108878	0.068295
613	1.13	4.11425	1.64353	0.00932814	0.0696287
614	1.14	4.08696	1.63871	0.00800592	0.0707882
615	1.15	4.05639	1.63283	0.00696949	0.0716826
616	1.16	4.02285	1.62599	0.00626203	0.0722327
617	1.17	3.98668	1.6183	0.00591989	0.0723743
618	1.18	3.94832	1.60991	0.00596782	0.0720623
619	1.19	3.90824	1.60098	0.0064212	0.0712732
620	1.2	3.86694	1.59169	0.00728147	0.070009
621	1.21	3.82496	1.58224	0.00853744	0.0682944
622	1.22	3.78286	1.5728	0.010167	0.0661777
623	1.23	3.74123	1.56357	0.0121351	0.0637274
624	1.24	3.70062	1.55473	0.0143971	0.06103
625	1.25	3.66161	1.54645	0.016899	0.0581849
626	1.26	3.62473	1.53888	0.0195821	0.0552985
627	1.27	3.59049	1.53214	0.0223831	0.0524783
628	1.28	3.55937	1.52633	0.0252377	0.0498247
629	1.29	3.53178	1.52151	0.0280838	0.0474235
630	1.3	3.50806	1.51772	0.0308623	0.0453383
631	1.31	3.48849	1.51495	0.0335203	0.0436058
632	1.32	3.47324	1.51317	0.0360098	0.0422336
633	1.33	3.46237	1.51233	0.0382927	0.0412023
634	1.34	3.45584	1.51233	0.0403361	0.0404713
635	1.35	3.45352	1.51305	0.0421172	0.0399877
636	1.36	3.45514	1.51436	0.0436202	0.0396947
637	1.37	3.46034	1.5161	0.0448364	0.0395375
638	1.38	3.46866	1.51811	0.0457643	0.0394684
639	1.39	3.47952	1.5202	0.0464078	0.0394479
640	1.4	3.4923	1.52218	0.0467745	0.0394459
641	1.41	3.50627	1.52387	0.0468774	0.0394402
642	1.42	3.52072	1.5251	0.0467319	0.0394156
643	1.43	3.53488	1.52568	0.0463557	0.0393622
644	1.44	3.54801	1.52547	0.0457685	0.0392749
645	1.45	3.55938	1.52433	0.0449914	0.0391524
646	1.46	3.56831	1.52215	0.0440459	0.0389969
647	1.47	3.57417	1.51884	0.0429522	0.0388136
648	1.48	3.57642	1.51436	0.0417301	0.0386116
649	1.49	3.57462	1.50864	0.0404006	0.0384035
650	1.5	3.56842	1.50165	0.0389817	0.0382054
651	1.51	3.55759	1.49339	0.0374903	0.0380363
652	1.52	3.54199	1.48383	0.0359433	0.0379196
653	1.53	3.52164	1.47296	0.0343536	0.0378815
654	1.54	3.49663	1.46076	0.0327342	0.0379517
655	1.55	3.46718	1.44723	0.0310947	0.0381626
656	1.56	3.43364	1.43239	0.0294447	0.0385486
657	1.57	3.39644	1.41626	0.0277906	0.039145
658	1.58	3.35609	1.39893	0.0261381	0.039987
659	1.59	3.31321	1.38052	0.0244922	0.0411075
660	1.6	3.26848	1.3612	0.0228557	0.0425348
661	1.61	3.22261	1.34125	0.0212326	0.0442907
662	1.62	3.17638	1.321	0.0196256	0.0463886
663	1.63	3.13055	1.30084	0.0180396	0.0488317
664	1.64	3.08593	1.28125	0.0164792	0.0516119
665	1.65	3.04327	1.26272	0.0149519	0.0547096
666	1.66	3.00331	1.24577	0.0134654	0.0580944
667	1.67	2.96671	1.2309	0.0120302	0.0617243
668	1.68	2.93407	1.21851	0.0106585	0.0655479
669	1.69	2.90591	1.20896	0.00936552	0.0695062
670	1.7	2.88263	1.20246	0.00816712	0.0735332
671	1.71	2.86452	1.19909	0.00708074	0.0775587
672	1.72	2.85178	1.1988	0.00612499	0.0815109
673	1.73	2.84445	1.20143	0.00531684	0.0853173
674	1.74	2.84247	1.2067	0.0046737	0.0889102
675	1.75	2.84568	1.21428	0.00421006	0.0922271
676	1.76	2.85377	1.2238	0.0039398	0.0952134
677	1.77	2.86638	1.2349	0.00387159	0.0978247
678	1.78	2.88302	1.24723	0.00400991	0.100028
679	1.79	2.90317	1.2605	0.00435473	0.101805
680	1.8	2.92622	1.27447	0.00490027	0.103146
681	1.81	2.95153	1.28893	0.00563627	0.104061
682	1.82	2.97843	1.30375	0.00654656	0.104567
683	1.83	3.00623	1.31881	0.00761061	0.104697
684	1.84	3.03421	1.33403	0.00880377	0.104486
685	1.85	3.06168	1.34931	0.0100984	0.103983
686	1.86	3.08795	1.36456	0.0114616	0.103232
687	1.87	3.11235	1.37968	0.0128651	0.102287
688	1.88	3.13425	1.39452	0.0142787	0.101199
689	1.89	3.15304	1.40891	0.0156746	0.100015
690	1.9	3.16818	1.42267	0.0170268	0.0987747
691	1.91	3.17914	1.43556	0.0183134	0.0975138
692	1.92	3.18551	1.44737	0.0195164	0.0962591
693	1.93	3.18689	1.45784	0.0206231	0.0950294
694	1.94	3.18302	1.46673	0.021625	0.0938371
695	1.95	3.17368	1.47382	0.0225178	0.0926857
696	1.96	3.15877	1.47887	0.0233017	0.0915744
697	1.97	3.13826	1.48172	0.023981	0.0904985
698	1.98	3.11226	1.48219	0.0245607	0.0894476
699	1.99	3.08095	1.48017	0.0250498	0.0884113
700	2	3.04463	1.47557	0.0254567	0.0873789
701	2.01	3.0037	1.46834	0.0257917	0.0863404
702	2.02	2.95863	1.45849	0.026065	0.085288
703	2.03	2.90997	1.44607	0.026287	0.084218
704	2.04	2.85834	1.43117	0.0264684	0.0831294
705	2.05	2.80438	1.41393	0.026618	0.0820231
706	2.06	2.74878	1.39454	0.0267441	0.0809025
707	2.07	2.69222	1.37324	0.0268536	0.0797733
708	2.08	2.63536	1.35028	0.0269523	0.0786422
709	2.09	2.57884	1.32598	0.0270442	0.077517
710	2.1	2.52325	1.30067	0.0271324	0.0764036
711	2.11	2.46913	1.27471	0.0272184	0.0753076
712	2.12	2.41696	1.24847	0.0273017	0.0742328
713	2.13	2.36712	1.22232	0.0273802	0.0731793
714	2.14	2.31996	1.19663	0.0274517	0.0721493
715	2.15	2.27573	1.17179	0.027513	0.0711434
716	2.16	2.23463	1.14814	0.0275594	0.0701625
717	2.17	2.19677	1.12602	0.0275853	0.0692064
718	2.18	2.16224	1.10572	0.0275858	0.0682765
719	2.19	2.13107	1.08752	0.0275561	0.0673772
720	2.2	2.10325	1.07163	0.0274922	0.0665162
721	2.21	2.07873	1.05823	0.0273939	0.0657084
722	2.22	2.05745	1.04742	0.0272592	0.0649664
723	2.23	2.03931	1.03922	0.0270885	0.0643085
724	2.24	2.02418	1.03359	0.0268841	0.0637527
725	2.25	2.01195	1.03039	0.0266499	0.0633197
726	2.26	2.00244	1.02943	0.02639	0.0630265
727	2.27	1.99551	1.03041	0.0261083	0.0628862
728	2.28	1.99096	1.03302	0.0258075	0.0629023
729	2.29	1.98859	1.03687	0.0254889	0.0630684
730	2.3	1.98819	1.04159	0.0251501	0.0633666
731	2.31	1.98954	1.04679	0.0247863	0.0637649
732	2.32	1.9924	1.05212	0.0243898	0.064219
733	2.33	1.99653	1.05725	0.0239489	0.0646734
734	2.34	2.00171	1.06194	0.0234496	0.0650625
735	2.35	2.00769	1.06598	0.0228762	0.0653124
736	2.36	2.01427	1.06923	0.0222117	0.0653468
737	2.37	2.02125	1.07164	0.0214403	0.065091
738	2.38	2.02846	1.07319	0.0205487	0.0644754
739	2.39	2.03577	1.07393	0.0195273	0.0634421
740	2.4	2.04307	1.07397	0.018373	0.0619509
741	2.41	2.0503	1.07346	0.0170887	0.0599784
742	2.42	2.05743	1.07255	0.0156846	0.0575232
743	2.43	2.06447	1.07145	0.0141811	0.0546135
744	2.44	2.07148	1.07035	0.0126054	0.0513023
745	2.45	2.07854	1.06946	0.0109939	0.047669
746	2.46	2.08578	1.06898	0.00938851	0.0438177
747	2.47	2.09333	1.06911	0.00783672	0.0398737
748	2.48	2.10135	1.07	0.00639034	0.0359816
749	2.49	2.11004	1.07179	0.00510282	0.0322959
750	2.5	2.11955	1.0746	0.00402522	0.0289721
751	2.51	2.13006	1.07848	0.00320766	0.0261518
752	2.52	2.14172	1.08345	0.0026948	0.0239432
753	2.53	2.15468	1.08948	0.00252415	0.0223991
754	2.54	2.16905	1.09649	0.00272465	0.0215118
755	2.55	2.18491	1.10438	0.00331557	0.0212277
756	2.56	2.20229	1.113	0.0043065	0.0214884
757	2.57	2.22121	1.12216	0.00569652	0.0222647
758	2.58	2.24163	1.13169	0.00747418	0.0235722
759	2.59	2.26346	1.14138	0.00961877	0.0254571
760	2.6	2.28659	1.15106	0.0121001	0.0279671
761	2.61	2.31087	1.16055	0.0148827	0.0311242
762	2.62	2.33612	1.16971	0.0179221	0.0349094
763	2.63	2.36214	1.17839	0.0211706	0.0392661
764	2.64	2.38873	1.1865	0.0245777	0.0441088
765	2.65	2.41568	1.19397	0.0280913	0.0493363
766	2.66	2.44275	1.20076	0.0316574	0.0548377
767	2.67	2.46975	1.20682	0.0352274	0.060509
768	2.68	2.49643	1.21215	0.0387489	0.0662419
769	2.69	2.52262	1.21677	0.0421757	0.0719424
770	2.7	2.54812	1.22068	0.0454654	0.0775259
771	2.71	2.57276	1.22392	0.0485787	0.082916
772	2.72	2.59639	1.22652	0.0514822	0.0880482
773	2.73	2.61887	1.22854	0.0541468	0.0928671
774	2.74	2.64004	1.23002	0.0565498	0.0973295
775	2.75	2.65977	1.23101	0.0586742	0.1014
776	2.76	2.67796	1.23157	0.0605096	0.105055
777	2.77	2.69447	1.23175	0.0620496	0.108274
778	2.78	2.7092	1.23162	0.063294	0.111047
779	2.79	2.72206	1.23124	0.0642478	0.113367
780	2.8	2.73295	1.23066	0.0649201	0.115234
781	2.81	2.74182	1.22994	0.0653266	0.116652
782	2.82	2.74864	1.22914	0.0654843	0.11763
783	2.83	2.7534	1.22831	0.0654137	0.118179
784	2.84	2.75613	1.22751	0.0651359	0.118312
785	2.85	2.75692	1.22679	0.0646736	0.118045
786	2.86	2.75589	1.22622	0.0640495	0.117395
787	2.87	2.75324	1.22588	0.0632861	0.116384
788	2.88	2.74917	1.22583	0.062404	0.115032
789	2.89	2.74396	1.22617	0.061424	0.113363
790	2.9	2.73792	1.22699	0.0603641	0.111404
791	2.91	2.73139	1.22838	0.059241	0.109181
792	2.92	2.7247	1.23045	0.0580687	0.106726
793	2.93	2.71821	1.23326	0.0568606	0.104071
794	2.94	2.71225	1.2369	0.0556286	0.10125
795	2.95	2.70713	1.24141	0.054382	0.0982984
796	2.96	2.70311	1.2468	0.053131	0.0952525
797	2.97	2.70041	1.25308	0.0518851	0.0921503
798	2.98	2.69917	1.26018	0.0506535	0.0890312
799	2.99	2.69949	1.26802	0.0494444	0.085934
800	3	2.70136	1.2765	0.0482658	0.0828957
801	3.01	2.70474	1.28545	0.047125	0.0799516
802	3.02	2.70951	1.29471	0.0460272	0.0771311
803	3.03	2.71547	1.30411	0.0449788	0.0744648
804	3.04	2.72239	1.31346	0.0439822	0.0719736
805	3.05	2.73001	1.32257	0.043041	0.0696781
806	3.06	2.73803	1.33127	0.0421555	0.0675883
807	3.07	2.74614	1.33942	0.0413272	0.0657112
808	3.08	2.75401	1.34687	0.0405564	0.064046
809	3.09	2.76135	1.35354	0.0398445	0.0625907
810	3.1	2.76786	1.35935	0.0391926	0.0613361
811	3.11	2.77327	1.36425	0.0386042	0.0602721
812	3.12	2.77735	1.36824	0.0380843	0.0593873
813	3.13	2.77988	1.37131	0.0376406	0.0586704
814	3.14	2.7807	1.37351	0.037285	0.0581119
815	3.15	2.77969	1.37487	0.0370311	0.0577051
816	3.16	2.77674	1.37544	0.0368954	0.0574492
817	3.17	2.77181	1.37528	0.0368966	0.0573464
818	3.18	2.76489	1.37444	0.0370515	0.0573997
819	3.19	2.75599	1.37297	0.0373788	0.0576205
820	3.2	2.74518	1.37091	0.0378935	0.0580184
821	3.21	2.73256	1.36829	0.0386058	0.0586009
822	3.22	2.71824	1.36515	0.0395207	0.0593732
823	3.23	2.70237	1.36151	0.0406359	0.0603342
824	3.24	2.68511	1.3574	0.0419389	0.0614702
825	3.25	2.66664	1.35284	0.0434092	0.0627586
826	3.26	2.64714	1.34786	0.045018	0.0641673
827	3.27	2.6268	1.3425	0.0467262	0.0656527
828	3.28	2.60581	1.33678	0.0484886	0.0671629
829	3.29	2.58435	1.33074	0.0502531	0.0686394
830	3.3	2.5626	1.32439	0.0519646	0.070022
831	3.31	2.54072	1.31778	0.0535669	0.0712508
832	3.32	2.51887	1.3109	0.0550054	0.0722709
833	3.33	2.49718	1.30376	0.0562293	0.0730337
834	3.34	2.4758	1.29636	0.0571969	0.0735042
835	3.35	2.45484	1.2887	0.0578754	0.0736584
836	3.36	2.43443	1.28077	0.0582436	0.0734873
837	3.37	2.41469	1.27257	0.0582913	0.072995
838	3.38	2.39574	1.26413	0.0580219	0.0722011
839	3.39	2.37768	1.25548	0.0574512	0.0711377
840	3.4	2.36063	1.2467	0.0566061	0.0698494
841	3.41	2.34472	1.23787	0.0555264	0.0683922
842	3.42	2.33004	1.22913	0.0542571	0.066828
843	3.43	2.31669	1.22063	0.052854	0.0652261
844	3.44	2.30474	1.21254	0.0513719	0.0636538
845	3.45	2.29424	1.20502	0.0498663	0.0621768
846	3.46	2.28522	1.19824	0.0483926	0.0608558
847	3.47	2.27767	1.19234	0.0470014	0.0597424
848	3.48	2.27155	1.18744	0.0457366	0.0588749
849	3.49	2.26678	1.18358	0.0446366	0.058279
850	3.5	2.26325	1.18077	0.043733	0.0579661
851	3.51	2.26083	1.17897	0.0430471	0.0579326
852	3.52	2.25933	1.17805	0.0425954	0.0581641
853	3.53	2.25858	1.17789	0.0423845	0.0586359
854	3.54	2.25835	1.17829	0.0424136	0.059317
855	3.55	2.25846	1.17906	0.0426748	0.0601733
856	3.56	2.25868	1.18	0.0431555	0.0611705
857	3.57	2.25884	1.18095	0.043838	0.0622754
858	3.58	2.25875	1.18176	0.0447021	0.0634588
859	3.59	2.25827	1.18234	0.0457243	0.0646942
860	3.6	2.25728	1.18263	0.0468811	0.0659587
861	3.61	2.25572	1.18266	0.0481454	0.0672315
862	3.62	2.25352	1.18248	0.0494901	0.0684937
863	3.63	2.25069	1.1822	0.0508893	0.06973
864	3.64	2.24726	1.18197	0.0523197	0.0709281
865	3.65	2.24328	1.18195	0.0537594	0.0720774
866	3.66	2.23887	1.18232	0.0551906	0.0731728
867	3.67	2.23412	1.18324	0.056599	0.0742128
868	3.68	2.2292	1.18484	0.0579741	0.0752011
869	3.69	2.22424	1.18723	0.0593087	0.0761452
870	3.7	2.21944	1.19045	0.0606021	0.077061
871	3.71	2.21497	1.1945	0.0618585	0.0779696
872	3.72	2.211	1.19934	0.0630851	0.0788975
873	3.73	2.20771	1.20487	0.0642958	0.0798784
874	3.74	2.20527	1.21094	0.0655068	0.0809496
875	3.75	2.20381	1.21741	0.0667373	0.0821523
876	3.76	2.20345	1.22408	0.0680082	0.0835301
877	3.77	2.2043	1.23078	0.0693425	0.0851279
878	3.78	2.2064	1.23733	0.0707639	0.0869932
879	3.79	2.20977	1.24355	0.0722943	0.0891673
880	3.8	2.21442	1.2493	0.073954	0.0916893
881	3.81	2.2203	1.25444	0.0757609	0.0945914
882	3.82	2.22733	1.25887	0.0777309	0.0978989
883	3.83	2.2354	1.2625	0.0798768	0.101629
884	3.84	2.24436	1.26526	0.0822079	0.105787
885	3.85	2.25406	1.26711	0.0847308	0.11037
886	3.86	2.26431	1.26803	0.0874446	0.115356
887	3.87	2.27492	1.26801	0.0903458	0.120719
888	3.88	2.28569	1.26707	0.0934249	0.126417
889	3.89	2.29642	1.26524	0.0966687	0.132403
890	3.9	2.30689	1.26257	0.100059	0.138622
891	3.91	2.31692	1.25912	0.103573	0.145012
892	3.92	2.32631	1.25499	0.107185	0.151509
893	3.93	2.33488	1.25025	0.110864	0.158046
894	3.94	2.34246	1.24503	0.114574	0.164554
895	3.95	2.34889	1.23943	0.118279	0.170967
896	3.96	2.35401	1.23356	0.121942	0.177221
897	3.97	2.35768	1.22754	0.125523	0.183256
898	3.98	2.35975	1.22145	0.128987	0.18902
899	3.99	2.3601	1.21538	0.132302	0.194471
900	4	2.3586	1.20938	0.135439	0.199569
901	4.01	2.35515	1.20349	0.138373	0.204291
902	4.02	2.34965	1.19772	0.141092	0.208622
903	4.03	2.34201	1.19203	0.143587	0.212558
904	4.04	2.33219	1.18638	0.145858	0.216108
905	4.05	2.32015	1.18071	0.147914	0.219285
906	4.06	2.3059	1.17493	0.149772	0.222115
907	4.07	2.28947	1.16895	0.15145	0.224624
908	4.08	2.27094	1.16268	0.152975	0.226842
909	4.09	2.25041	1.15601	0.154374	0.228797
910	4.1	2.22805	1.14888	0.155673	0.230517
911	4.11	2.20405	1.14122	0.156898	0.232022
912	4.12	2.17864	1.13298	0.158068	0.233328
913	4.13	2.15209	1.12414	0.159196	0.234442
914	4.14	2.12467	1.11472	0.160291	0.235365
915	4.15	2.09671	1.10474	0.161347	0.236089
916	4.16	2.0685	1.09427	0.16235	0.236598
917	4.17	2.04035	1.0834	0.16328	0.236873
918	4.18	2.01257	1.07224	0.164105	0.236892
919	4.19	1.98544	1.06093	0.164786	0.236629
920	4.2	1.9592	1.0496	0.165282	0.236063
921	4.21	1.93407	1.03843	0.165547	0.235172
922	4.22	1.91026	1.02757	0.16553	0.233938
923	4.23	1.88789	1.01718	0.165186	0.232351
924	4.24	1.86708	1.0074	0.164474	0.230408
925	4.25	1.84791	0.998376	0.163363	0.22812
926	4.26	1.83041	0.990199	0.161832	0.225508
927	4.27	1.81458	0.982952	0.159867	0.222602
928	4.28	1.8004	0.976682	0.157473	0.219448
929	4.29	1.78782	0.971407	0.154661	0.216098
930	4.3	1.77679	0.967123	0.151461	0.212613
931	4.31	1.76724	0.963801	0.147914	0.209066
932	4.32	1.75908	0.961392	0.144075	0.205533
933	4.33	1.75223	0.959838	0.140009	0.202089
934	4.34	1.74661	0.959072	0.135788	0.198805
935	4.35	1.74214	0.959024	0.131494	0.195745
936	4.36	1.73873	0.959629	0.127206	0.192958
937	4.37	1.73631	0.960816	0.123008	0.190479
938	4.38	1.73481	0.962523	0.11898	0.188322
939	4.39	1.73415	0.964683	0.115195	0.186482
940	4.4	1.73425	0.967231	0.111719	0.184936
941	4.41	1.73503	0.970096	0.108609	0.183647
942	4.42	1.73641	0.973202	0.105913	0.182568
943	4.43	1.73829	0.976469	0.103668	0.181646
944	4.44	1.74058	0.979814	0.101897	0.180826
945	4.45	1.74317	0.983147	0.100611	0.180059
946	4.46	1.74595	0.986384	0.0998067	0.1793
947	4.47	1.74878	0.989447	0.0994723	0.178518
948	4.48	1.75155	0.992269	0.099585	0.177692
949	4.49	1.75411	0.994798	0.100113	0.176814
950	4.5	1.75631	0.997005	0.10102	0.175887
951	4.51	1.75801	0.998891	0.102257	0.174918
952	4.52	1.75906	1.00048	0.103773	0.173923
953	4.53	1.7593	1.00184	0.105515	0.172919
954	4.54	1.75862	1.00305	0.107427	0.171925
955	4.55	1.75687	1.00422	0.10945	0.170954
956	4.56	1.75394	1.00548	0.111528	0.170021
957	4.57	1.74974	1.00694	0.113603	0.16913
958	4.58	1.74421	1.00873	0.11562	0.168284
959	4.59	1.73729	1.01097	0.117524	0.167477
960	4.6	1.72897	1.01373	0.119266	0.166703
961	4.61	1.71924	1.01705	0.120798	0.165952
962	4.62	1.70815	1.02094	0.122076	0.16521
963	4.63	1.69576	1.02538	0.12306	0.164462
964	4.64	1.68216	1.03026	0.123711	0.163691
965	4.65	1.66745	1.03546	0.123997	0.162878
966	4.66	1.65176	1.04084	0.123888	0.162003
967	4.67	1.63524	1.0462	0.123363	0.161049
968	4.68	1.61803	1.05133	0.122401	0.159994
969	4.69	1.60029	1.05602	0.120989	0.158816
970	4.7	1.58217	1.06005	0.11912	0.157495
971	4.71	1.56381	1.06321	0.116791	0.156009
972	4.72	1.54533	1.0653	0.114007	0.154336
973	4.73	1.52683	1.06615	0.110783	0.152462
974	4.74	1.50838	1.06559	0.107139	0.150375
975	4.75	1.49001	1.06349	0.103107	0.148069
976	4.76	1.47174	1.05974	0.0987259	0.145546
977	4.77	1.45354	1.05427	0.0940423	0.142815
978	4.78	1.43532	1.04703	0.0891134	0.139888
979	4.79	1.41699	1.038	0.084	0.136786
980	4.8	1.39841	1.02718	0.0787694	0.133529
981	4.81	1.37941	1.01463	0.0734926	0.13014
982	4.82	1.3598	1.00041	0.0682433	0.126642
983	4.83	1.33936	0.98463	0.0630917	0.123054
984	4.84	1.31786	0.967428	0.0581066	0.119392
985	4.85	1.29505	0.948968	0.0533514	0.11567
986	4.86	1.27068	0.929439	0.0488816	0.111897
987	4.87	1.24449	0.909047	0.0447427	0.108085
988	4.88	1.21624	0.888012	0.040973	0.104249
989	4.89	1.18569	0.866558	0.0375991	0.100407
990	4.9	1.1526	0.844907	0.0346385	0.0965868
991	4.91	1.11676	0.823266	0.0320966	0.0928263
992	4.92	1.07798	0.801823	0.0299722	0.0891737
993	4.93	1.0361	0.780738	0.0282574	0.0856863
994	4.94	0.990984	0.76014	0.0269374	0.0824287
995	4.95	0.942542	0.740126	0.0259941	0.0794676
996	4.96	0.890731	0.720763	0.025408	0.0768679
997	4.97	0.835557	0.702091	0.0251587	0.0746858
998	4.98	0.777075	0.684134	0.0252255	0.0729634
999	4.99	0.715407	0.666901	0.0255899	0.0717256
1000	5	0.650723	0.650396	0.026233	0.0709771
1001	5.01	0.583255	0.634622	0.0271371	0.0707064
1002	5.02	0.513293	0.619583	0.0282838	0.070887
1003	5.03	0.441182	0.605289	0.0296568	0.0714864
1004	5.04	0.36731	0.591751	0.0312362	0.072467
1005	5.05	0.292097	0.578981	0.0330003	0.073789
1006	5.06	0.215993	0.566984	0.0349267	0.0754149
1007	5.07	0.139454	0.555759	0.0369857	0.0773003
1008	5.08	0.0629344	0.545288	0.039146	0.0794005
1009	5.09	-0.0131291	0.53554	0.0413713	0.0816651
1010	5.1	-0.088322	0.526469	0.0436251	0.084041
1011	5.11	-0.162271	0.518012	0.0458664	0.0864674
1012	5.12	-0.234648	0.510099	0.0480537	0.0888814
1013	5.13	-0.305181	0.502655	0.0501473	0.0912189
1014	5.14	-0.373651	0.495605	0.052109	0.0934203
1015	5.15	-0.439899	0.48888	0.0539033	0.0954285
1016	5.16	-0.503811	0.482421	0.0554992	0.0971942
1017	5.17	-0.56533	0.476182	0.056874	0.0986776
1018	5.18	-0.624425	0.470127	0.0580093	0.099848
1019	5.19	-0.681105	0.464239	0.0588975	0.100689
1020	5.2	-0.735391	0.458512	0.0595372	0.101194
1021	5.21	-0.787314	0.452952	0.0599362	0.101367
1022	5.22	-0.836906	0.447574	0.0601076	0.101218
1023	5.23	-0.88419	0.442401	0.060068	0.100765
1024	5.24	-0.92917	0.43746	0.0598421	0.100032
1025	5.25	-0.97183	0.432779	0.0594592	0.0990484
1026	5.26	-1.01213	0.428382	0.0589541	0.0978507
1027	5.27	-1.05	0.424292	0.0583607	0.0964762
1028	5.28	-1.08535	0.420521	0.0577132	0.0949651
1029	5.29	-1.11808	0.417074	0.0570442	0.0933589
1030	5.3	-1.14807	0.413942	0.0563851	0.0917038
1031	5.31	-1.17518	0.411105	0.0557628	0.0900476
1032	5.32	-1.19929	0.408531	0.0552035	0.0884426
1033	5.33	-1.2203	0.406176	0.0547283	0.0869419
1034	5.34	-1.23809	0.403992	0.0543515	0.085596
1035	5.35	-1.25259	0.401927	0.0540823	0.084451
1036	5.36	-1.26377	0.399928	0.0539258	0.0835452
1037	5.37	-1.27164	0.397951	0.0538798	0.0829031
1038	5.38	-1.27623	0.395957	0.0539393	0.0825343
1039	5.39	-1.27765	0.39392	0.0540937	0.0824276
1040	5.4	-1.27603	0.391823	0.0543285	0.0825518
1041	5.41	-1.27157	0.389661	0.0546238	0.082856
1042	5.42	-1.26449	0.387441	0.0549581	0.0832744
1043	5.43	-1.25506	0.385179	0.0553071	0.0837303
1044	5.44	-1.24358	0.382897	0.0556447	0.0841422
1045	5.45	-1.23037	0.380623	0.0559445	0.0844322
1046	5.46	-1.21575	0.378387	0.0561817	0.0845294
1047	5.47	-1.20004	0.376222	0.0563331	0.0843759
1048	5.48	-1.18355	0.374159	0.0563782	0.0839309
1049	5.49	-1.16659	0.37223	0.0562984	0.0831712
1050	5.5	-1.14941	0.370461	0.0560801	0.0820962
1051	5.51	-1.13224	0.368871	0.0557124	0.0807258
1052	5.52	-1.11526	0.36747	0.0551927	0.0791051
1053	5.53	-1.0986	0.36626	0.0545222	0.0772991
1054	5.54	-1.08234	0.36523	0.0537084	0.0753923
1055	5.55	-1.06651	0.364355	0.0527643	0.0734829
1056	5.56	-1.0511	0.363601	0.0517071	0.0716769
1057	5.57	-1.03605	0.362924	0.0505609	0.0700815
1058	5.58	-1.02129	0.362275	0.0493534	0.0687925
1059	5.59	-1.00671	0.361605	0.0481161	0.0678839
1060	5.6	-0.992195	0.360873	0.046884	0.0673986
1061	5.61	-0.977631	0.360053	0.045694	0.0673413
1062	5.62	-0.962901	0.359137	0.0445834	0.0676777
1063	5.63	-0.947905	0.358145	0.0435877	0.0683405
1064	5.64	-0.932562	0.357127	0.0427418	0.0692377
1065	5.65	-0.916827	0.356164	0.0420771	0.0702677
1066	5.66	-0.900675	0.355363	0.0416235	0.0713268
1067	5.67	-0.884121	0.354858	0.0414055	0.0723203
1068	5.68	-0.867206	0.354792	0.0414416	0.0731671
1069	5.69	-0.849999	0.355315	0.0417451	0.0738043
1070	5.7	-0.8326	0.356564	0.0423227	0.0741896
1071	5.71	-0.81512	0.358653	0.0431748	0.0743005
1072	5.72	-0.797686	0.361652	0.0442977	0.0741351
1073	5.73	-0.780438	0.365584	0.0456811	0.0737097
1074	5.74	-0.763507	0.370412	0.0473106	0.0730566
1075	5.75	-0.747031	0.376041	0.0491688	0.0722223
1076	5.76	-0.731137	0.38232	0.0512358	0.0712648
1077	5.77	-0.715937	0.389051	0.0534888	0.0702496
1078	5.78	-0.701531	0.396002	0.0559045	0.0692466
1079	5.79	-0.688001	0.402922	0.0584603	0.0683272
1080	5.8	-0.675419	0.409556	0.0611333	0.0675585
1081	5.81	-0.663836	0.415662	0.0639018	0.0670013
1082	5.82	-0.653297	0.421023	0.0667453	0.0667044
1083	5.83	-0.643827	0.425459	0.0696442	0.0667029
1084	5.84	-0.635444	0.42883	0.07258	0.067014
1085	5.85	-0.62815	0.431048	0.0755317	0.0676374
1086	5.86	-0.621934	0.432077	0.0784791	0.0685568
1087	5.87	-0.616783	0.431928	0.0813989	0.0697398
1088	5.88	-0.612667	0.430662	0.0842709	0.0711461
1089	5.89	-0.609551	0.428383	0.0870695	0.0727257
1090	5.9	-0.607395	0.425227	0.0897716	0.0744245
1091	5.91	-0.606153	0.421357	0.0923468	0.0761855
1092	5.92	-0.605767	0.416953	0.0947655	0.0779532
1093	5.93	-0.606178	0.412201	0.0969967	0.0796729
1094	5.94	-0.60732	0.407288	0.0990105	0.0812956
1095	5.95	-0.609126	0.402392	0.100778	0.0827768
1096	5.96	-0.611529	0.397683	0.102277	0.0840797
1097	5.97	-0.614458	0.393308	0.103484	0.0851741
1098	5.98	-0.617849	0.389396	0.104384	0.0860372
1099	5.99	-0.62164	0.38605	0.104967	0.0866557
1100	6	-0.625779	0.383348	0.105231	0.0870255
1101	6.01	-0.630215	0.381344	0.105181	0.0871537
1102	6.02	-0.63491	0.380066	0.104834	0.087058
1103	6.03	-0.639832	0.379521	0.104213	0.0867698
1104	6.04	-0.644955	0.379695	0.103355	0.0863316
1105	6.05	-0.65026	0.38056	0.102299	0.0857984
1106	6.06	-0.655739	0.382084	0.101097	0.0852342
1107	6.07	-0.661384	0.384228	0.0998064	0.0847145
1108	6.08	-0.667193	0.386957	0.0984896	0.0843191
1109	6.09	-0.673164	0.390241	0.0972129	0.0841297
1110	6.1	-0.679296	0.394056	0.0960453	0.0842234
1111	6.11	-0.68558	0.398384	0.0950574	0.08467
1112	6.12	-0.692014	0.403212	0.0943186	0.0855228
1113	6.13	-0.698588	0.408525	0.093896	0.0868172
1114	6.14	-0.705287	0.4143	0.0938487	0.088564
1115	6.15	-0.712099	0.4205	0.0942325	0.0907541
1116	6.16	-0.718998	0.427074	0.0950924	0.0933589
1117	6.17	-0.72595	0.43395	0.0964637	0.0963356
1118	6.18	-0.732918	0.441033	0.0983706	0.0996336
1119	6.19	-0.739854	0.448214	0.100824	0.103198
1120	6.2	-0.746709	0.45536	0.103821	0.106978
1121	6.21	-0.753416	0.462329	0.107343	0.110921
1122	6.22	-0.759902	0.468973	0.111363	0.114989
1123	6.23	-0.766086	0.475145	0.115839	0.119146
1124	6.24	-0.77188	0.480705	0.120716	0.123364
1125	6.25	-0.777196	0.485526	0.125932	0.127621
1126	6.26	-0.781944	0.489494	0.131419	0.131897
1127	6.27	-0.786038	0.492518	0.137099	0.136176
1128	6.28	-0.789395	0.49453	0.142895	0.140439
1129	6.29	-0.791941	0.495482	0.148727	0.144671
1130	6.3	-0.793611	0.495349	0.154526	0.148855
1131	6.31	-0.794356	0.494129	0.160222	0.152974
1132	6.32	-0.794151	0.491845	0.165759	0.157016
1133	6.33	-0.792989	0.488544	0.171086	0.16097
1134	6.34	-0.790889	0.484292	0.176164	0.164827
1135	6.35	-0.787896	0.479177	0.180965	0.168584
1136	6.36	-0.784074	0.473297	0.185473	0.172243
1137	6.37	-0.779511	0.466768	0.189681	0.175809
1138	6.38	-0.774304	0.45971	0.193588	0.179293
1139	6.39	-0.768573	0.452251	0.197202	0.182708
1140	6.4	-0.762435	0.444516	0.200534	0.186072
1141	6.41	-0.756018	0.436627	0.203598	0.189404
1142	6.42	-0.749447	0.428691	0.206407	0.192719
1143	6.43	-0.742833	0.4208	0.208971	0.196032
1144	6.44	-0.736276	0.413023	0.2113	0.199357
1145	6.45	-0.72985	0.405404	0.213394	0.202697
1146	6.46	-0.723605	0.397961	0.215252	0.206057
1147	6.47	-0.717561	0.390686	0.216867	0.209427
1148	6.48	-0.711703	0.383549	0.218227	0.212798
1149	6.49	-0.705992	0.376504	0.219319	0.216153
1150	6.5	-0.700355	0.369495	0.220126	0.21947
1151	6.51	-0.694691	0.362464	0.220633	0.222725
1152	6.52	-0.688876	0.355356	0.220828	0.225892
1153	6.53	-0.682766	0.34813	0.220699	0.228943
1154	6.54	-0.676204	0.340757	0.220241	0.231852
1155	6.55	-0.66903	0.333231	0.219455	0.234593
1156	6.56	-0.661077	0.325566	0.218345	0.237142
1157	6.57	-0.652192	0.3178	0.216923	0.239478
1158	6.58	-0.64224	0.309995	0.215209	0.241581
1159	6.59	-0.631097	0.302232	0.213223	0.243432
1160	6.6	-0.618666	0.29461	0.210991	0.245015
1161	6.61	-0.604887	0.287247	0.208538	0.246314
1162	6.62	-0.589732	0.280272	0.205892	0.247311
1163	6.63	-0.573197	0.273818	0.203078	0.247987
1164	6.64	-0.555328	0.268024	0.200118	0.248323
1165	6.65	-0.536201	0.263024	0.19703	0.248297
1166	6.66	-0.515926	0.258933	0.19383	0.247881
1167	6.67	-0.49465	0.255848	0.190527	0.247053
1168	6.68	-0.472548	0.253833	0.187126	0.245787
1169	6.69	-0.449822	0.25291	0.183629	0.24406
1170	6.7	-0.42669	0.253062	0.180035	0.24185
1171	6.71	-0.403389	0.25423	0.176338	0.239141
1172	6.72	-0.380165	0.256319	0.172539	0.235926
1173	6.73	-0.357274	0.259207	0.168634	0.232201
1174	6.74	-0.334968	0.262757	0.164626	0.227976
1175	6.75	-0.313495	0.266826	0.160519	0.223272
1176	6.76	-0.293097	0.271277	0.156324	0.218118
1177	6.77	-0.273999	0.275987	0.152054	0.212555
1178	6.78	-0.256407	0.280851	0.147731	0.206635
1179	6.79	-0.240506	0.285785	0.14338	0.200418
1180	6.8	-0.226449	0.290722	0.139031	0.193974
1181	6.81	-0.214358	0.295614	0.134716	0.187378
1182	6.82	-0.204322	0.300423	0.13047	0.180706
1183	6.83	-0.196392	0.305115	0.12633	0.174039
1184	6.84	-0.190587	0.309657	0.122329	0.167455
1185	6.85	-0.186884	0.31401	0.118501	0.161027
1186	6.86	-0.18523	0.318127	0.114872	0.154825
1187	6.87	-0.185531	0.321952	0.111464	0.148909
1188	6.88	-0.187667	0.32542	0.108293	0.14333
1189	6.89	-0.191492	0.328462	0.105372	0.13813
1190	6.9	-0.196839	0.331009	0.102706	0.13334
1191	6.91	-0.203522	0.332994	0.100298	0.128981
1192	6.92	-0.211349	0.334362	0.0981458	0.125057
1193	6.93	-0.220114	0.335072	0.0962448	0.121565
1194	6.94	-0.229607	0.335104	0.0945909	0.118492
1195	6.95	-0.239633	0.334454	0.0931834	0.115818
1196	6.96	-0.249994	0.333143	0.0920235	0.113518
1197	6.97	-0.260517	0.331207	0.091117	0.111562
1198	6.98	-0.271033	0.328695	0.0904734	0.109923
1199	6.99	-0.281394	0.325668	0.0901098	0.108575
1200	7	-0.291472	0.322187	0.0900459	0.1075
1201	7.01	-0.301158	0.318308	0.0903089	0.106691
1202	7.02	-0.31036	0.314077	0.0909284	0.106153
1203	7.03	-0.319007	0.309525	0.0919343	0.105901
1204	7.04	-0.327042	0.304664	0.0933559	0.105963
1205	7.05	-0.334421	0.299494	0.0952167	0.106378
1206	7.06	-0.341111	0.294005	0.0975374	0.107189
1207	7.07	-0.34709	0.288186	0.100326	0.108441
1208	7.08	-0.352343	0.282028	0.103584	0.110171
1209	7.09	-0.35686	0.275539	0.107298	0.112407
1210	7.1	-0.360638	0.268747	0.111446	0.115157
1211	7.11	-0.363675	0.261709	0.115991	0.118408
1212	7.12	-0.365967	0.254512	0.120882	0.122121
1213	7.13	-0.367512	0.247276	0.126057	0.126237
1214	7.14	-0.368304	0.240148	0.131446	0.13068
1215	7.15	-0.368342	0.2333	0.136969	0.135358
1216	7.16	-0.367619	0.226913	0.142546	0.140177
1217	7.17	-0.366138	0.221162	0.14809	0.145035
1218	7.18	-0.363894	0.216209	0.153515	0.149835
1219	7.19	-0.360898	0.212181	0.158735	0.154484
1220	7.2	-0.357151	0.209156	0.163677	0.1589
1221	7.21	-0.352671	0.207155	0.16827	0.163013
1222	7.22	-0.347472	0.206144	0.172457	0.166758
1223	7.23	-0.341585	0.206031	0.176189	0.170085
1224	7.24	-0.335048	0.206682	0.179427	0.172951
1225	7.25	-0.327912	0.207932	0.182148	0.175323
1226	7.26	-0.320236	0.209601	0.184341	0.177177
1227	7.27	-0.31209	0.211505	0.186005	0.178497
1228	7.28	-0.303557	0.213476	0.18715	0.179275
1229	7.29	-0.294728	0.215362	0.187798	0.179513
1230	7.3	-0.285702	0.217037	0.187979	0.17922
1231	7.31	-0.276584	0.218403	0.18773	0.178418
1232	7.32	-0.267489	0.219395	0.187093	0.177137
1233	7.33	-0.258528	0.219974	0.186114	0.175418
1234	7.34	-0.249819	0.220128	0.184838	0.17331
1235	7.35	-0.24147	0.219866	0.183313	0.170873
1236	7.36	-0.233589	0.219214	0.181583	0.168174
1237	7.37	-0.226275	0.218206	0.179692	0.165288
1238	7.38	-0.219619	0.216886	0.177677	0.16229
1239	7.39	-0.213705	0.215294	0.175572	0.159259
1240	7.4	-0.208606	0.213469	0.173403	0.15627
1241	7.41	-0.204378	0.211445	0.171195	0.153393
1242	7.42	-0.201069	0.209249	0.168965	0.150692
1243	7.43	-0.198705	0.206907	0.166728	0.148219
1244	7.44	-0.197316	0.204446	0.164494	0.146012
1245	7.45	-0.196901	0.201899	0.162267	0.144095
1246	7.46	-0.19745	0.19931	0.160053	0.14248
1247	7.47	-0.198939	0.196739	0.157854	0.141163
1248	7.48	-0.201325	0.194264	0.155669	0.14013
1249	7.49	-0.204549	0.191975	0.153496	0.139355
1250	7.5	-0.208535	0.189978	0.151331	0.138805
1251	7.51	-0.213191	0.188373	0.14917	0.13844
1252	7.52	-0.218404	0.187257	0.147013	0.138225
1253	7.53	-0.224044	0.1867	0.144859	0.138121
1254	7.54	-0.229968	0.186743	0.142708	0.138094
1255	7.55	-0.23602	0.187393	0.140561	0.138112
1256	7.56	-0.24203	0.188611	0.13842	0.138146
1257	7.57	-0.247823	0.190326	0.136292	0.138175
1258	7.58	-0.25322	0.192432	0.134185	0.138181
1259	7.59	-0.258049	0.194809	0.132113	0.138154
1260	7.6	-0.262143	0.197328	0.130098	0.138086
1261	7.61	-0.265353	0.199865	0.128163	0.137973
1262	7.62	-0.267553	0.202314	0.126338	0.137813
1263	7.63	-0.268636	0.204583	0.124658	0.137607
1264	7.64	-0.268527	0.20661	0.123167	0.137359
1265	7.65	-0.267183	0.208356	0.121908	0.137076
1266	7.66	-0.264595	0.209811	0.120935	0.136768
1267	7.67	-0.260785	0.210988	0.1203	0.136448
1268	7.68	-0.255814	0.211923	0.120056	0.136132
1269	7.69	-0.249771	0.212666	0.120253	0.135843
1270	7.7	-0.24277	0.213281	0.120939	0.135608
1271	7.71	-0.234945	0.213839	0.122153	0.135461
1272	7.72	-0.226445	0.214415	0.123928	0.13544
1273	7.73	-0.217433	0.215084	0.126285	0.135587
1274	7.74	-0.208071	0.215913	0.129236	0.135948
1275	7.75	-0.198526	0.216966	0.132781	0.136566
1276	7.76	-0.188944	0.218295	0.136906	0.137478
1277	7.77	-0.179467	0.219941	0.141588	0.138712
1278	7.78	-0.170216	0.221933	0.146789	0.140284
1279	7.79	-0.161296	0.22429	0.152464	0.142195
1280	7.8	-0.152785	0.227016	0.158561	0.14443
1281	7.81	-0.144744	0.230104	0.165019	0.146961
1282	7.82	-0.13721	0.233538	0.171773	0.149747
1283	7.83	-0.130202	0.237292	0.178752	0.152738
1284	7.84	-0.123722	0.241341	0.185882	0.15588
1285	7.85	-0.117754	0.245653	0.193092	0.159122
1286	7.86	-0.112279	0.2502	0.200312	0.162417
1287	7.87	-0.107267	0.254958	0.207468	0.165725
1288	7.88	-0.102689	0.259911	0.214488	0.169008
1289	7.89	-0.0985168	0.265048	0.221298	0.172236
1290	7.9	-0.0947279	0.270367	0.227823	0.175376
1291	7.91	-0.0913075	0.27587	0.233986	0.178401
1292	7.92	-0.0882511	0.281561	0.239711	0.18128
1293	7.93	-0.0855659	0.287439	0.244922	0.183973
1294	7.94	-0.0832698	0.293497	0.249544	0.186438
1295	7.95	-0.081394	0.299719	0.253505	0.188623
1296	7.96	-0.0799711	0.306076	0.256735	0.190467
1297	7.97	-0.0790456	0.312521	0.259171	0.191902
1298	7.98	-0.078661	0.318996	0.260764	0.192866
1299	7.99	-0.0788655	0.325429	0.261479	0.193292
1300	8	-0.079702	0.33174	0.261293	0.193127
1301	8.01	-0.0812138	0.337848	0.260204	0.192324
1302	8.02	-0.0834317	0.343667	0.258233	0.19086
1303	8.03	-0.0863795	0.349122	0.255422	0.188729
1304	8.04	-0.0900659	0.354142	0.251841	0.185957
1305	8.05	-0.0944925	0.358671	0.247577	0.182594
1306	8.06	-0.0996433	0.362664	0.242739	0.178716
1307	8.07	-0.105494	0.366091	0.23745	0.174425
1308	8.08	-0.112005	0.368933	0.231846	0.169843
1309	8.09	-0.119124	0.371184	0.226071	0.165107
1310	8.1	-0.126785	0.372847	0.220271	0.16036
1311	8.11	-0.134912	0.373931	0.214586	0.15574
1312	8.12	-0.143416	0.374454	0.209147	0.15137
1313	8.13	-0.152196	0.374434	0.20407	0.14735
1314	8.14	-0.161145	0.373892	0.199452	0.143749
1315	8.15	-0.170138	0.372852	0.19537	0.140599
1316	8.16	-0.179047	0.371337	0.191871	0.137893
1317	8.17	-0.187732	0.369368	0.188982	0.135595
1318	8.18	-0.196045	0.366968	0.1867	0.133645
1319	8.19	-0.203835	0.364154	0.185008	0.13197
1320	8.2	-0.210947	0.360943	0.183861	0.130496
1321	8.21	-0.217227	0.357348	0.183202	0.129156
1322	8.22	-0.222532	0.353381	0.182963	0.127897
1323	8.23	-0.226724	0.349045	0.183068	0.126687
1324	8.24	-0.229686	0.344347	0.183437	0.125511
1325	8.25	-0.231317	0.339284	0.183999	0.124377
1326	8.26	-0.231552	0.333858	0.184685	0.123305
1327	8.27	-0.230348	0.328069	0.185438	0.122332
1328	8.28	-0.227702	0.321915	0.186214	0.121499
1329	8.29	-0.223645	0.315404	0.186982	0.120852
1330	8.3	-0.218248	0.308547	0.18773	0.120436
1331	8.31	-0.21162	0.301362	0.188459	0.120295
1332	8.32	-0.203906	0.293881	0.189185	0.120465
1333	8.33	-0.195283	0.286143	0.189932	0.120975
1334	8.34	-0.185957	0.278204	0.190735	0.121847
1335	8.35	-0.176149	0.270129	0.191635	0.123098
1336	8.36	-0.166093	0.261994	0.192681	0.124743
1337	8.37	-0.156033	0.253886	0.193914	0.12679
1338	8.38	-0.146203	0.245902	0.195376	0.129245
1339	8.39	-0.136829	0.238144	0.197097	0.132107
1340	8.4	-0.128115	0.230718	0.199099	0.135374
1341	8.41	-0.120238	0.223729	0.201391	0.139034
1342	8.42	-0.11334	0.217275	0.203972	0.14307
1343	8.43	-0.107524	0.211439	0.206822	0.147452
1344	8.44	-0.102851	0.206288	0.209911	0.152141
1345	8.45	-0.0993391	0.201863	0.213192	0.157085
1346	8.46	-0.0969611	0.198174	0.216608	0.162218
1347	8.47	-0.0956479	0.195202	0.220089	0.167461
1348	8.48	-0.0952888	0.192894	0.223562	0.172727
1349	8.49	-0.0957381	0.191164	0.226951	0.177918
1350	8.5	-0.0968238	0.189911	0.230179	0.182934
1351	8.51	-0.0983568	0.189013	0.233172	0.187675
1352	8.52	-0.100131	0.18835	0.235865	0.192045
1353	8.53	-0.101939	0.187812	0.238198	0.195953
1354	8.54	-0.103571	0.187302	0.24013	0.199324
1355	8.55	-0.104833	0.18675	0.241629	0.202091
1356	8.56	-0.105551	0.186117	0.242681	0.204211
1357	8.57	-0.10558	0.185397	0.243284	0.205658
1358	8.58	-0.104804	0.184622	0.243458	0.206429
1359	8.59	-0.103145	0.183854	0.243232	0.206542
1360	8.6	-0.100558	0.183185	0.242652	0.206036
1361	8.61	-0.0970428	0.182725	0.241774	0.204972
1362	8.62	-0.0926292	0.182593	0.240668	0.203434
1363	8.63	-0.0873842	0.182902	0.23941	0.20152
1364	8.64	-0.0814091	0.183748	0.238088	0.199346
1365	8.65	-0.0748274	0.185192	0.23679	0.197036
1366	8.66	-0.0677836	0.187257	0.235607	0.194717
1367	8.67	-0.0604326	0.189919	0.234633	0.19252
1368	8.68	-0.0529363	0.193108	0.233954	0.190556
1369	8.69	-0.0454563	0.19671	0.233659	0.188925
1370	8.7	-0.0381459	0.200582	0.233827	0.187704
1371	8.71	-0.0311488	0.204559	0.234533	0.186938
1372	8.72	-0.0245919	0.208462	0.235839	0.186642
1373	8.73	-0.0185832	0.212115	0.237794	0.1868
1374	8.74	-0.0132041	0.215352	0.240429	0.18737
1375	8.75	-0.00851574	0.21802	0.24376	0.188296
1376	8.76	-0.00455027	0.219995	0.247781	0.189512
1377	8.77	-0.00132002	0.221176	0.252465	0.190957
1378	8.78	0.00118688	0.221491	0.257762	0.192575
1379	8.79	0.00300614	0.2209	0.263601	0.194328
1380	8.8	0.00419198	0.219395	0.269888	0.196189
1381	8.81	0.00481561	0.217003	0.27651	0.198147
1382	8.82	0.00496381	0.213781	0.283337	0.200201
1383	8.83	0.00473097	0.209821	0.290231	0.202352
1384	8.84	0.00422016	0.205248	0.297045	0.204604
1385	8.85	0.00353832	0.200216	0.303637	0.206951
1386	8.86	0.00279017	0.194908	0.309871	0.209382
1387	8.87	0.00207448	0.189533	0.315622	0.211875
1388	8.88	0.00148372	0.184319	0.320785	0.2144
1389	8.89	0.00109966	0.179509	0.325273	0.216923
1390	8.9	0.000988553	0.175347	0.329022	0.219409
1391	8.91	0.00120288	0.172062	0.331996	0.221828
1392	8.92	0.00177844	0.169855	0.334182	0.224158
1393	8.93	0.00273286	0.168873	0.335592	0.226382
1394	8.94	0.00406814	0.169196	0.336256	0.228492
1395	8.95	0.00577322	0.170831	0.336223	0.23048
1396	8.96	0.00782029	0.173705	0.33555	0.232339
1397	8.97	0.0101765	0.177683	0.334304	0.234057
1398	8.98	0.0127976	0.182577	0.332552	0.235613
1399	8.99	0.0156373	0.188173	0.330363	0.236979
1400	9	0.0186477	0.194243	0.327801	0.238116
1401	9.01	0.021785	0.200566	0.324922	0.238979
1402	9.02	0.0250086	0.206934	0.321779	0.239524
1403	9.03	0.0282867	0.21316	0.318415	0.239709
1404	9.04	0.0315922	0.219086	0.314877	0.239508
1405	9.05	0.0349087	0.224578	0.311211	0.238913
1406	9.06	0.0382229	0.229532	0.307468	0.237936
1407	9.07	0.0415299	0.233872	0.303701	0.236616
1408	9.08	0.0448268	0.237548	0.299975	0.235018
1409	9.09	0.0481127	0.240528	0.296362	0.233229
1410	9.1	0.0513833	0.2428	0.292945	0.231353
1411	9.11	0.0546313	0.244369	0.289814	0.229509
1412	9.12	0.0578444	0.245248	0.287068	0.227813
1413	9.13	0.060998	0.245457	0.284808	0.226378
1414	9.14	0.0640669	0.245019	0.283134	0.225301
1415	9.15	0.0670102	0.243958	0.282139	0.224657
1416	9.16	0.0697826	0.242292	0.281904	0.224493
1417	9.17	0.0723284	0.240037	0.282494	0.224825
1418	9.18	0.0745885	0.237203	0.283955	0.225644
1419	9.19	0.0765004	0.233798	0.286306	0.226914
1420	9.2	0.0780008	0.229829	0.289537	0.228577
1421	9.21	0.0790285	0.225303	0.293609	0.230561
1422	9.22	0.0795269	0.220231	0.298453	0.232781
1423	9.23	0.0794427	0.214635	0.303977	0.23515
1424	9.24	0.0787319	0.208543	0.310063	0.237574
1425	9.25	0.0773619	0.202001	0.316574	0.239965
1426	9.26	0.0753145	0.195071	0.323359	0.242236
1427	9.27	0.072585	0.187835	0.330258	0.244306
1428	9.28	0.0691814	0.180394	0.337105	0.246104
1429	9.29	0.0651263	0.172864	0.343739	0.24757
1430	9.3	0.0604608	0.165384	0.350005	0.24866
1431	9.31	0.0552395	0.1581	0.355761	0.249347
1432	9.32	0.0495351	0.15117	0.360876	0.249618
1433	9.33	0.0434251	0.144746	0.365239	0.249483
1434	9.34	0.0370041	0.138974	0.368757	0.248965
1435	9.35	0.0303722	0.133979	0.371359	0.248105
1436	9.36	0.0236392	0.129857	0.37299	0.246952
1437	9.37	0.0169204	0.126669	0.373615	0.245564
1438	9.38	0.0103277	0.124437	0.373217	0.243998
1439	9.39	0.00397181	0.123149	0.37179	0.242304
1440	9.4	-0.0020462	0.122764	0.369345	0.240523
1441	9.41	-0.00763318	0.123235	0.3659	0.238676
1442	9.42	-0.0127114	0.12451	0.361482	0.236766
1443	9.43	-0.01722	0.12655	0.356124	0.234773
1444	9.44	-0.0211199	0.129323	0.349865	0.232659
1445	9.45	-0.0243897	0.132804	0.34275	0.230366
1446	9.46	-0.0270324	0.136965	0.334828	0.227829
1447	9.47	-0.0290731	0.141763	0.326152	0.224976
1448	9.48	-0.0305625	0.147127	0.316781	0.22174
1449	9.49	-0.0315705	0.152953	0.306779	0.218064
1450	9.5	-0.032183	0.159097	0.29622	0.213908
1451	9.51	-0.0325002	0.165375	0.285179	0.209252
1452	9.52	-0.0326288	0.171575	0.27374	0.204102
1453	9.53	-0.0326797	0.177464	0.261991	0.198491
1454	9.54	-0.0327624	0.182797	0.250028	0.192479
1455	9.55	-0.0329812	0.187334	0.237953	0.186151
1456	9.56	-0.0334255	0.190853	0.22587	0.179612
1457	9.57	-0.0341705	0.193161	0.213888	0.172987
1458	9.58	-0.0352676	0.194103	0.202115	0.166412
1459	9.59	-0.0367452	0.193571	0.190655	0.160029
1460	9.6	-0.0386078	0.191515	0.179607	0.15398
1461	9.61	-0.0408322	0.187937	0.169071	0.148397
1462	9.62	-0.0433709	0.182902	0.159132	0.143401
1463	9.63	-0.0461509	0.176531	0.149869	0.139084
1464	9.64	-0.0490788	0.169001	0.141344	0.135512
1465	9.65	-0.0520499	0.160538	0.133606	0.132718
1466	9.66	-0.0549466	0.15141	0.12669	0.130696
1467	9.67	-0.0576449	0.141924	0.120614	0.129402
1468	9.68	-0.0600256	0.132414	0.115382	0.128764
1469	9.69	-0.0619765	0.123233	0.110986	0.12868
1470	9.7	-0.0633996	0.11474	0.1074	0.129036
1471	9.71	-0.0642148	0.107287	0.104592	0.129706
1472	9.72	-0.0643631	0.101191	0.102516	0.130567
1473	9.73	-0.0638125	0.0967026	0.101119	0.131505
1474	9.74	-0.0625538	0.0939684	0.100341	0.132417
1475	9.75	-0.060612	0.0930088	0.100122	0.133215
1476	9.76	-0.0580356	0.0937183	0.100401	0.133832
1477	9.77	-0.0548971	0.0958952	0.101116	0.134218
1478	9.78	-0.0512938	0.099288	0.102214	0.134342
1479	9.79	-0.0473358	0.103638	0.103644	0.134192
1480	9.8	-0.0431504	0.108707	0.105361	0.133777
1481	9.81	-0.0388695	0.114294	0.107331	0.13312
1482	9.82	-0.0346305	0.120229	0.109525	0.132262
1483	9.83	-0.0305663	0.126369	0.111915	0.131257
1484	9.84	-0.0268078	0.132599	0.114483	0.130174
1485	9.85	-0.0234724	0.138817	0.117207	0.129088
1486	9.86	-0.0206673	0.144933	0.120066	0.12808
1487	9.87	-0.0184789	0.150873	0.123032	0.127226
1488	9.88	-0.0169797	0.156564	0.126084	0.126599
1489	9.89	-0.0162223	0.161946	0.129187	0.126259
1490	9.9	-0.0162374	0.166963	0.132306	0.126251
1491	9.91	-0.0170366	0.171568	0.135397	0.126603
1492	9.92	-0.0186109	0.175723	0.138404	0.127316
1493	9.93	-0.0209333	0.179396	0.141275	0.128377
1494	9.94	-0.0239575	0.182568	0.143948	0.12975
1495	9.95	-0.0276256	0.18523	0.146361	0.131387
1496	9.96	-0.0318586	0.187386	0.148453	0.133231
1497	9.97	-0.0365695	0.189053	0.150167	0.13522
1498	9.98	-0.0416583	0.190263	0.151453	0.137289
1499	9.99	-0.0470164	0.19106	0.152268	0.139377

## Sheet: sourcedata_4bcde_v_forw_aDN2
	t	v_forw	v_forw_CI	v_forw_post	v_forw_post_CI
0	-5	-0.279646	0.234301	0.0705145	0.0578178
1	-4.99	-0.280664	0.235145	0.0705168	0.0564485
2	-4.98	-0.281684	0.236658	0.0707336	0.0551618
3	-4.97	-0.282583	0.238769	0.0711663	0.0540078
4	-4.96	-0.283231	0.241392	0.0718106	0.0530335
5	-4.95	-0.283498	0.244435	0.0726546	0.0522762
6	-4.94	-0.283265	0.247805	0.0736817	0.0517589
7	-4.93	-0.282426	0.251425	0.074868	0.0514873
8	-4.92	-0.280899	0.255225	0.0761838	0.0514484
9	-4.91	-0.278623	0.259153	0.0775952	0.0516125
10	-4.9	-0.275571	0.263172	0.0790649	0.051938
11	-4.89	-0.271736	0.267254	0.0805526	0.0523755
12	-4.88	-0.267145	0.271378	0.0820168	0.052874
13	-4.87	-0.261843	0.275525	0.0834167	0.0533857
14	-4.86	-0.255906	0.279675	0.0847135	0.0538691
15	-4.85	-0.249428	0.283809	0.0858712	0.0542911
16	-4.84	-0.242515	0.287903	0.0868579	0.0546281
17	-4.83	-0.235285	0.291931	0.0876473	0.054866
18	-4.82	-0.227858	0.295866	0.0882199	0.0550001
19	-4.81	-0.220351	0.299681	0.0885633	0.0550331
20	-4.8	-0.212875	0.303354	0.0886725	0.0549746
21	-4.79	-0.205529	0.306864	0.08855	0.0548397
22	-4.78	-0.198408	0.310196	0.0882064	0.0546475
23	-4.77	-0.191587	0.313343	0.0876589	0.0544202
24	-4.76	-0.185125	0.316306	0.0869319	0.0541829
25	-4.75	-0.179066	0.319087	0.0860553	0.0539614
26	-4.74	-0.173443	0.3217	0.0850634	0.0537813
27	-4.73	-0.168275	0.324152	0.0839944	0.0536673
28	-4.72	-0.163576	0.326456	0.0828876	0.0536407
29	-4.71	-0.159349	0.32862	0.0817839	0.0537193
30	-4.7	-0.155597	0.330648	0.0807226	0.0539152
31	-4.69	-0.152321	0.332536	0.0797416	0.054235
32	-4.68	-0.149523	0.334274	0.078875	0.0546788
33	-4.67	-0.147209	0.335843	0.0781528	0.0552414
34	-4.66	-0.145388	0.337219	0.0775991	0.0559122
35	-4.65	-0.144072	0.338375	0.0772332	0.0566772
36	-4.64	-0.143275	0.339279	0.0770668	0.0575197
37	-4.63	-0.143013	0.339899	0.077106	0.0584224
38	-4.62	-0.143302	0.340211	0.0773504	0.0593687
39	-4.61	-0.144154	0.34019	0.0777943	0.0603436
40	-4.6	-0.14558	0.339826	0.0784271	0.0613354
41	-4.59	-0.147586	0.339113	0.0792339	0.0623355
42	-4.58	-0.15017	0.338065	0.0801957	0.0633392
43	-4.57	-0.153319	0.336702	0.0812937	0.0643458
44	-4.56	-0.15701	0.335061	0.0825077	0.0653581
45	-4.55	-0.161216	0.333182	0.0838169	0.0663815
46	-4.54	-0.165903	0.331114	0.085202	0.0674228
47	-4.53	-0.171027	0.328914	0.0866455	0.068491
48	-4.52	-0.176541	0.326638	0.0881333	0.0695948
49	-4.51	-0.182394	0.324343	0.0896517	0.0707412
50	-4.5	-0.188534	0.322084	0.0911928	0.0719379
51	-4.49	-0.194911	0.319913	0.0927502	0.0731889
52	-4.48	-0.201475	0.317871	0.09432	0.0744958
53	-4.47	-0.208186	0.315995	0.0959003	0.0758577
54	-4.46	-0.214996	0.314315	0.0974912	0.077271
55	-4.45	-0.221866	0.312851	0.0990944	0.0787297
56	-4.44	-0.228757	0.311617	0.100712	0.0802257
57	-4.43	-0.235633	0.310618	0.102347	0.0817498
58	-4.42	-0.242458	0.309854	0.104003	0.0832906
59	-4.41	-0.249192	0.309313	0.105681	0.0848361
60	-4.4	-0.255793	0.308979	0.107384	0.0863729
61	-4.39	-0.262211	0.308821	0.109114	0.0878872
62	-4.38	-0.268388	0.308799	0.110868	0.089364
63	-4.37	-0.274261	0.308857	0.112646	0.090788
64	-4.36	-0.279756	0.308929	0.114441	0.0921418
65	-4.35	-0.284797	0.308933	0.116247	0.0934101
66	-4.34	-0.289296	0.308777	0.118055	0.0945763
67	-4.33	-0.293167	0.308358	0.119851	0.0956255
68	-4.32	-0.296319	0.307571	0.121616	0.0965419
69	-4.31	-0.298668	0.306312	0.123328	0.0973113
70	-4.3	-0.30013	0.304484	0.124962	0.0979202
71	-4.29	-0.300635	0.302009	0.126486	0.0983575
72	-4.28	-0.30013	0.298826	0.127868	0.0986124
73	-4.27	-0.298572	0.294901	0.129069	0.0986763
74	-4.26	-0.295943	0.290235	0.13005	0.0985403
75	-4.25	-0.292249	0.284861	0.130771	0.098197
76	-4.24	-0.287515	0.278849	0.131189	0.0976392
77	-4.23	-0.28179	0.272299	0.131264	0.0968606
78	-4.22	-0.275146	0.265337	0.130961	0.0958554
79	-4.21	-0.267677	0.25811	0.130249	0.0946194
80	-4.2	-0.259493	0.250777	0.1291	0.0931492
81	-4.19	-0.250718	0.243497	0.127497	0.0914453
82	-4.18	-0.241488	0.236419	0.125431	0.0895107
83	-4.17	-0.231941	0.22967	0.122905	0.0873531
84	-4.16	-0.222218	0.223351	0.119927	0.0849852
85	-4.15	-0.212453	0.217524	0.116521	0.0824261
86	-4.14	-0.202775	0.212215	0.112719	0.0797006
87	-4.13	-0.193295	0.207413	0.108561	0.0768398
88	-4.12	-0.184113	0.203078	0.104096	0.0738808
89	-4.11	-0.175306	0.199147	0.0993824	0.0708653
90	-4.1	-0.166936	0.195542	0.094483	0.0678372
91	-4.09	-0.159041	0.192184	0.0894639	0.0648424
92	-4.08	-0.151648	0.189005	0.0843941	0.061926
93	-4.07	-0.144755	0.185953	0.0793434	0.0591301
94	-4.06	-0.138349	0.182996	0.0743815	0.0564913
95	-4.05	-0.1324	0.180125	0.0695744	0.0540385
96	-4.04	-0.126871	0.177349	0.0649851	0.0517917
97	-4.03	-0.121719	0.174702	0.0606705	0.0497611
98	-4.02	-0.116896	0.172229	0.0566831	0.0479481
99	-4.01	-0.112362	0.16999	0.0530682	0.0463462
100	-4	-0.108076	0.168044	0.0498634	0.0449444
101	-3.99	-0.104006	0.166447	0.0470981	0.0437313
102	-3.98	-0.10013	0.165243	0.044793	0.0426983
103	-3.97	-0.0964413	0.164457	0.0429601	0.0418448
104	-3.96	-0.0929454	0.164092	0.0416027	0.0411799
105	-3.95	-0.0896593	0.164127	0.0407135	0.0407235
106	-3.94	-0.0866118	0.164513	0.0402767	0.040506
107	-3.93	-0.0838391	0.16518	0.0402676	0.0405636
108	-3.92	-0.0813882	0.16604	0.0406534	0.0409326
109	-3.91	-0.0793117	0.166993	0.0413925	0.0416411
110	-3.9	-0.0776623	0.167932	0.0424364	0.0427023
111	-3.89	-0.0764902	0.168757	0.0437315	0.0441085
112	-3.88	-0.0758402	0.169378	0.0452195	0.0458291
113	-3.87	-0.075751	0.169721	0.0468392	0.0478134
114	-3.86	-0.0762482	0.16974	0.0485276	0.0499945
115	-3.85	-0.0773472	0.16942	0.0502241	0.052296
116	-3.84	-0.0790489	0.168783	0.0518684	0.0546376
117	-3.83	-0.0813377	0.167889	0.0534067	0.0569418
118	-3.82	-0.0841829	0.166837	0.0547898	0.0591369
119	-3.81	-0.0875399	0.165766	0.055978	0.0611617
120	-3.8	-0.0913549	0.164843	0.0569399	0.0629668
121	-3.79	-0.0955583	0.164264	0.0576542	0.0645168
122	-3.78	-0.100075	0.164227	0.0581113	0.0657908
123	-3.77	-0.104822	0.164924	0.0583142	0.066783
124	-3.76	-0.109714	0.166515	0.0582753	0.0675012
125	-3.75	-0.114662	0.169112	0.0580183	0.0679658
126	-3.74	-0.11958	0.172768	0.057576	0.0682076
127	-3.73	-0.12438	0.177464	0.0569893	0.0682656
128	-3.72	-0.128985	0.183118	0.0563055	0.0681847
129	-3.71	-0.13332	0.189589	0.0555756	0.0680111
130	-3.7	-0.137321	0.19669	0.0548528	0.0677911
131	-3.69	-0.14093	0.204206	0.0541893	0.0675681
132	-3.68	-0.144102	0.211904	0.0536344	0.0673794
133	-3.67	-0.146798	0.219553	0.0532333	0.067256
134	-3.66	-0.14899	0.226925	0.0530232	0.0672209
135	-3.65	-0.150663	0.233814	0.0530339	0.0672903
136	-3.64	-0.15181	0.240036	0.053284	0.0674728
137	-3.63	-0.152434	0.24544	0.0537852	0.0677731
138	-3.62	-0.152544	0.249909	0.0545369	0.0681907
139	-3.61	-0.152157	0.253368	0.0555308	0.0687221
140	-3.6	-0.151296	0.255782	0.0567497	0.0693616
141	-3.59	-0.14999	0.257157	0.058169	0.0701015
142	-3.58	-0.148272	0.257538	0.0597598	0.0709321
143	-3.57	-0.146175	0.257008	0.0614912	0.0718433
144	-3.56	-0.143735	0.255677	0.0633293	0.0728221
145	-3.55	-0.140992	0.25368	0.0652442	0.0738554
146	-3.54	-0.137979	0.251165	0.0672083	0.0749293
147	-3.53	-0.134739	0.248285	0.0692004	0.0760306
148	-3.52	-0.131308	0.245191	0.0712053	0.0771473
149	-3.51	-0.127725	0.242029	0.0732165	0.0782708
150	-3.5	-0.12403	0.238927	0.0752345	0.0793956
151	-3.49	-0.120265	0.235996	0.0772661	0.0805217
152	-3.48	-0.11647	0.233329	0.0793253	0.0816542
153	-3.47	-0.112687	0.230995	0.0814301	0.0828041
154	-3.46	-0.108961	0.229045	0.0836012	0.0839877
155	-3.45	-0.105331	0.227504	0.0858602	0.0852261
156	-3.44	-0.101838	0.226381	0.0882259	0.0865419
157	-3.43	-0.0985214	0.225662	0.0907129	0.0879583
158	-3.42	-0.095418	0.225314	0.0933287	0.0894954
159	-3.41	-0.09256	0.225282	0.0960739	0.0911678
160	-3.4	-0.0899742	0.225494	0.0989372	0.0929801
161	-3.39	-0.0876822	0.225861	0.101898	0.0949281
162	-3.38	-0.0857002	0.226282	0.104925	0.0969934
163	-3.37	-0.0840403	0.22665	0.107975	0.099146
164	-3.36	-0.0827097	0.226859	0.110997	0.101343
165	-3.35	-0.0817107	0.226804	0.113933	0.103533
166	-3.34	-0.081043	0.226392	0.11672	0.105656
167	-3.33	-0.0807053	0.225547	0.119295	0.107651
168	-3.32	-0.0806989	0.22421	0.121593	0.109455
169	-3.31	-0.0810289	0.222347	0.123558	0.111009
170	-3.3	-0.0817044	0.219944	0.125138	0.112262
171	-3.29	-0.082738	0.217015	0.126293	0.113171
172	-3.28	-0.0841547	0.213591	0.126996	0.113704
173	-3.27	-0.0859788	0.209722	0.127234	0.113842
174	-3.26	-0.0882526	0.205464	0.127012	0.113581
175	-3.25	-0.0910228	0.200888	0.12635	0.112929
176	-3.24	-0.0943395	0.196063	0.125283	0.111908
177	-3.23	-0.0982575	0.191065	0.123864	0.110553
178	-3.22	-0.102831	0.18596	0.122158	0.108909
179	-3.21	-0.108113	0.180812	0.120239	0.10703
180	-3.2	-0.11415	0.175683	0.118187	0.104977
181	-3.19	-0.120983	0.170627	0.116092	0.102817
182	-3.18	-0.128639	0.165706	0.114041	0.100617
183	-3.17	-0.13713	0.160986	0.112121	0.0984463
184	-3.16	-0.146453	0.156547	0.11041	0.0963714
185	-3.15	-0.156583	0.152489	0.108978	0.0944533
186	-3.14	-0.167476	0.148927	0.107884	0.0927461
187	-3.13	-0.179072	0.145995	0.107171	0.0912945
188	-3.12	-0.191288	0.143838	0.106865	0.0901318
189	-3.11	-0.204022	0.142599	0.106975	0.089278
190	-3.1	-0.217154	0.142407	0.107492	0.0887387
191	-3.09	-0.230553	0.143354	0.108391	0.088504
192	-3.08	-0.244076	0.145486	0.109628	0.0885497
193	-3.07	-0.257575	0.148793	0.111146	0.0888382
194	-3.06	-0.270898	0.153205	0.112876	0.0893204
195	-3.05	-0.283896	0.158606	0.114738	0.0899384
196	-3.04	-0.296428	0.164844	0.116646	0.0906294
197	-3.03	-0.308356	0.171742	0.118514	0.0913284
198	-3.02	-0.31956	0.179121	0.120254	0.0919723
199	-3.01	-0.329934	0.186802	0.121784	0.0925026
200	-3	-0.339386	0.194618	0.12303	0.0928677
201	-2.99	-0.347842	0.202415	0.123928	0.0930262
202	-2.98	-0.355248	0.210053	0.124428	0.0929477
203	-2.97	-0.361561	0.217407	0.124493	0.0926139
204	-2.96	-0.366758	0.224369	0.124104	0.0920183
205	-2.95	-0.370827	0.230839	0.123256	0.0911673
206	-2.94	-0.373766	0.236728	0.121962	0.0900786
207	-2.93	-0.375577	0.241953	0.120248	0.0887793
208	-2.92	-0.376268	0.246437	0.118153	0.0873046
209	-2.91	-0.375844	0.250109	0.115726	0.0856944
210	-2.9	-0.37431	0.252902	0.113026	0.0839938
211	-2.89	-0.371669	0.254757	0.110115	0.0822468
212	-2.88	-0.367924	0.255627	0.107059	0.0804968
213	-2.87	-0.36307	0.255479	0.103922	0.0787833
214	-2.86	-0.357107	0.254303	0.100769	0.0771407
215	-2.85	-0.350031	0.252113	0.0976564	0.0755967
216	-2.84	-0.341841	0.248955	0.0946364	0.0741715
217	-2.83	-0.332545	0.244913	0.0917537	0.0728786
218	-2.82	-0.322155	0.240107	0.0890437	0.0717226
219	-2.81	-0.310698	0.234696	0.0865333	0.0707023
220	-2.8	-0.298215	0.228883	0.0842418	0.0698107
221	-2.79	-0.284759	0.222899	0.0821808	0.0690358
222	-2.78	-0.270404	0.216997	0.0803554	0.0683626
223	-2.77	-0.255243	0.211436	0.0787641	0.0677743
224	-2.76	-0.239386	0.206463	0.0774004	0.067253
225	-2.75	-0.222962	0.202287	0.0762542	0.0667829
226	-2.74	-0.206115	0.199057	0.0753118	0.0663501
227	-2.73	-0.189012	0.19685	0.0745572	0.065944
228	-2.72	-0.171827	0.195654	0.0739719	0.0655586
229	-2.71	-0.154746	0.195371	0.0735375	0.0651925
230	-2.7	-0.137963	0.195838	0.0732344	0.0648482
231	-2.69	-0.121677	0.196839	0.0730415	0.0645318
232	-2.68	-0.106088	0.198135	0.0729379	0.0642518
233	-2.67	-0.0913948	0.199485	0.0729029	0.0640177
234	-2.66	-0.0777903	0.200661	0.0729143	0.063838
235	-2.65	-0.0654579	0.201468	0.072951	0.0637192
236	-2.64	-0.0545706	0.201746	0.0729921	0.063664
237	-2.63	-0.0452812	0.201378	0.0730184	0.0636707
238	-2.62	-0.0377265	0.200298	0.0730121	0.0637329
239	-2.61	-0.0320196	0.198484	0.0729558	0.0638393
240	-2.6	-0.0282461	0.195967	0.0728348	0.0639752
241	-2.59	-0.0264629	0.192832	0.0726399	0.0641236
242	-2.58	-0.0266981	0.189213	0.0723633	0.064266
243	-2.57	-0.0289455	0.185295	0.0720016	0.0643856
244	-2.56	-0.0331654	0.181309	0.0715563	0.0644672
245	-2.55	-0.039287	0.177519	0.0710336	0.064499
246	-2.54	-0.0472072	0.174205	0.0704436	0.0644737
247	-2.53	-0.056794	0.171636	0.0698002	0.0643881
248	-2.52	-0.0678855	0.170044	0.0691217	0.0642451
249	-2.51	-0.0802965	0.169585	0.0684296	0.064052
250	-2.5	-0.0938211	0.170322	0.067746	0.06382
251	-2.49	-0.108242	0.172212	0.067096	0.063563
252	-2.48	-0.123328	0.175112	0.066503	0.0632971
253	-2.47	-0.138843	0.178804	0.0659903	0.063039
254	-2.46	-0.154552	0.183024	0.0655784	0.0628047
255	-2.45	-0.170222	0.187493	0.0652857	0.0626092
256	-2.44	-0.185628	0.191942	0.0651269	0.0624641
257	-2.43	-0.200561	0.19613	0.0651129	0.0623782
258	-2.42	-0.214833	0.199858	0.0652501	0.0623573
259	-2.41	-0.228274	0.202968	0.0655406	0.0624041
260	-2.4	-0.240744	0.205349	0.0659836	0.0625181
261	-2.39	-0.252129	0.20693	0.0665745	0.0626978
262	-2.38	-0.262343	0.207677	0.0673046	0.0629387
263	-2.37	-0.271333	0.207587	0.0681625	0.0632357
264	-2.36	-0.279079	0.206681	0.0691354	0.0635821
265	-2.35	-0.285595	0.205006	0.0702098	0.063971
266	-2.34	-0.290926	0.202623	0.07137	0.0643943
267	-2.33	-0.295147	0.199604	0.0726003	0.0648421
268	-2.32	-0.29836	0.196038	0.0738852	0.0653031
269	-2.31	-0.300688	0.19202	0.0752089	0.0657642
270	-2.3	-0.302272	0.187656	0.0765553	0.0662106
271	-2.29	-0.303271	0.183063	0.0779078	0.0666255
272	-2.28	-0.303846	0.178369	0.0792493	0.0669902
273	-2.27	-0.304163	0.173708	0.0805621	0.0672857
274	-2.26	-0.304375	0.169221	0.0818284	0.0674928
275	-2.25	-0.30463	0.165052	0.0830294	0.0675942
276	-2.24	-0.305054	0.161339	0.0841459	0.0675743
277	-2.23	-0.305751	0.158208	0.0851586	0.0674202
278	-2.22	-0.3068	0.15576	0.0860474	0.0671233
279	-2.21	-0.30825	0.154062	0.0867938	0.0666797
280	-2.2	-0.310117	0.153138	0.0873803	0.0660905
281	-2.19	-0.312384	0.152968	0.0877915	0.0653621
282	-2.18	-0.315007	0.15349	0.0880155	0.0645053
283	-2.17	-0.317905	0.154599	0.0880427	0.063535
284	-2.16	-0.32098	0.156169	0.0878678	0.0624694
285	-2.15	-0.324109	0.158058	0.0874892	0.061328
286	-2.14	-0.327154	0.160124	0.0869114	0.0601335
287	-2.13	-0.329969	0.162235	0.0861424	0.0589081
288	-2.12	-0.332402	0.164277	0.0851955	0.0576743
289	-2.11	-0.334308	0.166158	0.0840874	0.0564532
290	-2.1	-0.335547	0.167809	0.0828385	0.0552646
291	-2.09	-0.335996	0.169186	0.0814718	0.0541254
292	-2.08	-0.335545	0.170266	0.0800129	0.0530521
293	-2.07	-0.334112	0.171041	0.0784893	0.0520582
294	-2.06	-0.331634	0.171518	0.0769286	0.0511551
295	-2.05	-0.328078	0.17171	0.0753581	0.0503513
296	-2.04	-0.323439	0.171629	0.0738052	0.0496533
297	-2.03	-0.317738	0.171289	0.072297	0.0490649
298	-2.02	-0.311026	0.170696	0.0708583	0.0485873
299	-2.01	-0.303378	0.169849	0.0695109	0.0482197
300	-2	-0.29489	0.168738	0.0682773	0.04796
301	-1.99	-0.28568	0.167348	0.0671749	0.0478043
302	-1.98	-0.27588	0.165661	0.0662192	0.0477482
303	-1.97	-0.265635	0.163656	0.0654226	0.0477852
304	-1.96	-0.255098	0.161321	0.0647933	0.0479084
305	-1.95	-0.244427	0.158647	0.064336	0.0481092
306	-1.94	-0.233778	0.155641	0.0640514	0.0483777
307	-1.93	-0.223306	0.152318	0.0639344	0.0487019
308	-1.92	-0.213156	0.148714	0.0639752	0.0490672
309	-1.91	-0.203462	0.144882	0.0641605	0.0494565
310	-1.9	-0.194349	0.140892	0.0644703	0.0498499
311	-1.89	-0.185922	0.136834	0.0648817	0.0502254
312	-1.88	-0.178272	0.132815	0.0653676	0.0505602
313	-1.87	-0.171467	0.128958	0.0658977	0.0508306
314	-1.86	-0.165561	0.125394	0.0664403	0.0510152
315	-1.85	-0.160589	0.122258	0.0669632	0.0510935
316	-1.84	-0.156568	0.119676	0.0674343	0.0510497
317	-1.83	-0.1535	0.117754	0.0678223	0.0508721
318	-1.82	-0.151373	0.116566	0.0681007	0.0505562
319	-1.81	-0.15016	0.11614	0.0682451	0.0501031
320	-1.8	-0.149826	0.116451	0.0682396	0.0495216
321	-1.79	-0.150331	0.117426	0.0680707	0.0488269
322	-1.78	-0.151628	0.118947	0.0677304	0.04804
323	-1.77	-0.153667	0.120865	0.0672185	0.0471867
324	-1.76	-0.156399	0.123015	0.0665395	0.0462964
325	-1.75	-0.159774	0.12523	0.0657033	0.045399
326	-1.74	-0.163744	0.127356	0.064724	0.044523
327	-1.73	-0.168262	0.12926	0.0636222	0.0436939
328	-1.72	-0.173284	0.130844	0.0624179	0.0429308
329	-1.71	-0.178769	0.132042	0.0611353	0.0422458
330	-1.7	-0.184678	0.132832	0.0597992	0.0416441
331	-1.69	-0.190974	0.133227	0.0584371	0.0411236
332	-1.68	-0.197615	0.133284	0.0570757	0.0406759
333	-1.67	-0.204564	0.133093	0.0557433	0.0402894
334	-1.66	-0.211778	0.132777	0.0544676	0.0399509
335	-1.65	-0.21921	0.132478	0.0532748	0.0396484
336	-1.64	-0.226809	0.132351	0.0521904	0.0393737
337	-1.63	-0.234521	0.132545	0.0512383	0.0391245
338	-1.62	-0.242286	0.13319	0.0504425	0.0389053
339	-1.61	-0.250037	0.134384	0.0498236	0.0387278
340	-1.6	-0.257702	0.13618	0.0494007	0.03861
341	-1.59	-0.265204	0.138581	0.0491888	0.0385753
342	-1.58	-0.272462	0.141541	0.0492005	0.0386497
343	-1.57	-0.279394	0.144976	0.0494441	0.0388591
344	-1.56	-0.285911	0.148765	0.0499243	0.0392266
345	-1.55	-0.291926	0.152771	0.0506406	0.0397684
346	-1.54	-0.297349	0.156848	0.0515875	0.0404928
347	-1.53	-0.302097	0.160858	0.0527573	0.0413979
348	-1.52	-0.306088	0.16467	0.0541356	0.0424734
349	-1.51	-0.309248	0.168171	0.055706	0.0437008
350	-1.5	-0.31151	0.171266	0.0574484	0.045056
351	-1.49	-0.312824	0.173883	0.0593416	0.0465121
352	-1.48	-0.313149	0.175967	0.0613612	0.0480417
353	-1.47	-0.312463	0.177488	0.0634841	0.0496179
354	-1.46	-0.310764	0.178431	0.0656877	0.0512173
355	-1.45	-0.308068	0.178803	0.0679493	0.0528192
356	-1.44	-0.304414	0.178624	0.0702482	0.0544069
357	-1.43	-0.299865	0.17793	0.0725654	0.0559667
358	-1.42	-0.294505	0.176774	0.0748839	0.0574888
359	-1.41	-0.288441	0.17522	0.077189	0.0589648
360	-1.4	-0.281802	0.173344	0.0794679	0.0603887
361	-1.39	-0.274732	0.171234	0.0817084	0.0617553
362	-1.38	-0.26739	0.168984	0.0839002	0.0630608
363	-1.37	-0.259944	0.166692	0.0860332	0.0643017
364	-1.36	-0.252568	0.164461	0.0880998	0.0654761
365	-1.35	-0.245434	0.162392	0.0900912	0.0665825
366	-1.34	-0.238707	0.160579	0.0919992	0.0676206
367	-1.33	-0.232542	0.159111	0.0938152	0.0685912
368	-1.32	-0.227072	0.158062	0.0955305	0.0694968
369	-1.31	-0.222413	0.157493	0.0971379	0.0703414
370	-1.3	-0.218656	0.157449	0.09863	0.0711302
371	-1.29	-0.215865	0.157956	0.0999997	0.0718705
372	-1.28	-0.214075	0.159019	0.10124	0.0725701
373	-1.27	-0.213295	0.160625	0.102348	0.073238
374	-1.26	-0.213507	0.162739	0.103319	0.0738839
375	-1.25	-0.214667	0.16531	0.104149	0.0745177
376	-1.24	-0.216712	0.168266	0.104837	0.0751487
377	-1.23	-0.21956	0.171525	0.105383	0.0757853
378	-1.22	-0.223116	0.174992	0.105787	0.0764341
379	-1.21	-0.227278	0.178565	0.106049	0.0770994
380	-1.2	-0.23194	0.182142	0.106172	0.0777824
381	-1.19	-0.236993	0.185623	0.10616	0.0784802
382	-1.18	-0.242337	0.188915	0.106016	0.0791863
383	-1.17	-0.247877	0.191937	0.105747	0.0798895
384	-1.16	-0.253526	0.194626	0.10536	0.0805747
385	-1.15	-0.259205	0.196932	0.104865	0.0812231
386	-1.14	-0.264848	0.198828	0.104272	0.0818135
387	-1.13	-0.270396	0.200306	0.103594	0.0823246
388	-1.12	-0.275799	0.201378	0.10285	0.082736
389	-1.11	-0.281017	0.202074	0.102057	0.0830304
390	-1.1	-0.286015	0.202437	0.101235	0.0831958
391	-1.09	-0.29076	0.202526	0.100409	0.0832248
392	-1.08	-0.295222	0.202405	0.0996016	0.083118
393	-1.07	-0.299372	0.202146	0.0988356	0.0828829
394	-1.06	-0.303178	0.201819	0.098136	0.0825345
395	-1.05	-0.306607	0.201491	0.097525	0.0820938
396	-1.04	-0.30962	0.201222	0.0970239	0.0815862
397	-1.03	-0.312181	0.201057	0.0966486	0.0810393
398	-1.02	-0.31425	0.201032	0.096412	0.0804809
399	-1.01	-0.315787	0.201163	0.0963202	0.0799357
400	-1	-0.316757	0.201453	0.096375	0.0794231
401	-0.99	-0.31713	0.201887	0.0965702	0.078955
402	-0.98	-0.316879	0.202435	0.0968954	0.0785349
403	-0.97	-0.315991	0.203054	0.0973351	0.0781577
404	-0.96	-0.314468	0.203692	0.0978683	0.0778109
405	-0.95	-0.312321	0.204284	0.0984691	0.077475
406	-0.94	-0.309586	0.204764	0.0991095	0.0771272
407	-0.93	-0.306312	0.205063	0.0997601	0.0767424
408	-0.92	-0.302571	0.205114	0.100389	0.0762956
409	-0.91	-0.298447	0.204855	0.100971	0.0757637
410	-0.9	-0.294046	0.204234	0.10148	0.0751284
411	-0.89	-0.289482	0.203209	0.101893	0.0743761
412	-0.88	-0.284884	0.201756	0.102194	0.0734997
413	-0.87	-0.280385	0.199866	0.102373	0.072499
414	-0.86	-0.27612	0.197552	0.102424	0.0713809
415	-0.85	-0.272223	0.194849	0.102349	0.0701594
416	-0.84	-0.268815	0.191814	0.102159	0.068856
417	-0.83	-0.266006	0.188526	0.10187	0.0674981
418	-0.82	-0.263886	0.185082	0.101504	0.0661193
419	-0.81	-0.262522	0.181596	0.101088	0.0647562
420	-0.8	-0.261956	0.17819	0.100653	0.0634489
421	-0.79	-0.262208	0.174988	0.100236	0.0622375
422	-0.78	-0.263265	0.172107	0.0998751	0.0611599
423	-0.77	-0.265088	0.169647	0.0996061	0.0602487
424	-0.76	-0.267615	0.16768	0.0994665	0.0595304
425	-0.75	-0.27076	0.166246	0.0994917	0.0590216
426	-0.74	-0.274414	0.165344	0.0997134	0.0587293
427	-0.73	-0.27846	0.164937	0.100158	0.0586503
428	-0.72	-0.282765	0.16495	0.100846	0.0587734
429	-0.71	-0.287198	0.165284	0.101792	0.0590807
430	-0.7	-0.291629	0.16582	0.103003	0.0595506
431	-0.69	-0.295933	0.166437	0.104478	0.0601611
432	-0.68	-0.299998	0.167016	0.106208	0.0608916
433	-0.67	-0.303728	0.167453	0.108179	0.061724
434	-0.66	-0.307044	0.167662	0.110367	0.0626436
435	-0.65	-0.309893	0.167583	0.112742	0.0636393
436	-0.64	-0.312241	0.167183	0.115273	0.0647034
437	-0.63	-0.314081	0.166458	0.117921	0.06583
438	-0.62	-0.31542	0.16543	0.12065	0.0670132
439	-0.61	-0.316288	0.164144	0.123419	0.0682465
440	-0.6	-0.316728	0.162667	0.126191	0.0695207
441	-0.59	-0.316795	0.161079	0.128928	0.0708242
442	-0.58	-0.316555	0.159467	0.131598	0.0721426
443	-0.57	-0.316072	0.157921	0.134172	0.0734583
444	-0.56	-0.315413	0.156523	0.136626	0.0747536
445	-0.55	-0.314639	0.155344	0.138939	0.07601
446	-0.54	-0.313804	0.154437	0.141096	0.0772112
447	-0.53	-0.312953	0.15384	0.143083	0.078343
448	-0.52	-0.312122	0.153566	0.14489	0.0793964
449	-0.51	-0.311335	0.153614	0.146513	0.0803671
450	-0.5	-0.310603	0.153964	0.147944	0.0812573
451	-0.49	-0.309929	0.154588	0.149177	0.0820718
452	-0.48	-0.309305	0.155453	0.150203	0.0828193
453	-0.47	-0.308716	0.156523	0.151017	0.0835103
454	-0.46	-0.308145	0.157767	0.151605	0.0841554
455	-0.45	-0.30757	0.15916	0.151956	0.0847625
456	-0.44	-0.306973	0.160681	0.152058	0.0853368
457	-0.43	-0.306336	0.162315	0.151897	0.0858779
458	-0.42	-0.305639	0.16405	0.151462	0.0863793
459	-0.41	-0.304871	0.165877	0.15074	0.0868295
460	-0.4	-0.30402	0.167783	0.149723	0.0872131
461	-0.39	-0.30308	0.169749	0.148409	0.087511
462	-0.38	-0.302048	0.171753	0.146799	0.0877033
463	-0.37	-0.300922	0.173763	0.1449	0.0877707
464	-0.36	-0.299699	0.175739	0.142727	0.0876969
465	-0.35	-0.298378	0.177632	0.140304	0.0874707
466	-0.34	-0.296955	0.179389	0.137661	0.0870854
467	-0.33	-0.295423	0.180952	0.134834	0.0865408
468	-0.32	-0.293771	0.182258	0.131865	0.085843
469	-0.31	-0.291982	0.183249	0.128802	0.0850036
470	-0.3	-0.290033	0.183868	0.125695	0.0840386
471	-0.29	-0.287901	0.184065	0.122594	0.0829679
472	-0.28	-0.285557	0.183798	0.11955	0.0818133
473	-0.27	-0.282965	0.183033	0.116611	0.0805976
474	-0.26	-0.280091	0.18175	0.11382	0.0793426
475	-0.25	-0.276899	0.179941	0.111212	0.0780689
476	-0.24	-0.273352	0.177611	0.108817	0.0767946
477	-0.23	-0.269418	0.174781	0.106654	0.075535
478	-0.22	-0.265071	0.171483	0.104735	0.0743022
479	-0.21	-0.260291	0.167763	0.103063	0.0731054
480	-0.2	-0.255071	0.163677	0.10163	0.07195
481	-0.19	-0.249414	0.159293	0.100421	0.0708396
482	-0.18	-0.243338	0.154684	0.0994133	0.0697752
483	-0.17	-0.236879	0.149927	0.0985778	0.0687559
484	-0.16	-0.230088	0.145098	0.0978791	0.0677791
485	-0.15	-0.223035	0.14027	0.0972802	0.0668408
486	-0.14	-0.215807	0.13551	0.0967426	0.0659361
487	-0.13	-0.208508	0.130877	0.0962264	0.0650591
488	-0.12	-0.201257	0.126418	0.0956934	0.0642029
489	-0.11	-0.194184	0.122172	0.0951089	0.0633616
490	-0.1	-0.187429	0.118168	0.0944415	0.0625288
491	-0.09	-0.181135	0.114432	0.0936658	0.0617008
492	-0.08	-0.175445	0.110986	0.0927622	0.0608749
493	-0.07	-0.170493	0.107859	0.0917166	0.0600522
494	-0.06	-0.166403	0.105089	0.0905231	0.0592372
495	-0.05	-0.163281	0.102725	0.0891837	0.0584377
496	-0.04	-0.161208	0.100832	0.0877063	0.0576641
497	-0.03	-0.160239	0.0994884	0.0861066	0.0569295
498	-0.02	-0.160395	0.0987735	0.0844054	0.0562491
499	-0.01	-0.161665	0.098764	0.0826293	0.0556376
500	0	-0.163999	0.0995151	0.0808094	0.0551089
501	0.01	-0.167314	0.101051	0.0789829	0.054674
502	0.02	-0.17149	0.103356	0.0771867	0.0543404
503	0.03	-0.176379	0.106366	0.0754595	0.0541107
504	0.04	-0.181808	0.109979	0.0738416	0.0539836
505	0.05	-0.187581	0.11406	0.0723718	0.0539529
506	0.06	-0.193491	0.118454	0.0710858	0.0540092
507	0.07	-0.199327	0.122995	0.0700167	0.0541411
508	0.08	-0.204876	0.127523	0.0691923	0.0543359
509	0.09	-0.209935	0.131887	0.0686353	0.0545808
510	0.1	-0.214317	0.135953	0.0683624	0.0548645
511	0.11	-0.217853	0.139607	0.068382	0.0551774
512	0.12	-0.220405	0.14276	0.068696	0.0555128
513	0.13	-0.221859	0.145343	0.0692988	0.0558658
514	0.14	-0.222138	0.147315	0.0701791	0.0562345
515	0.15	-0.221193	0.148653	0.071317	0.0566181
516	0.16	-0.219007	0.149357	0.0726866	0.0570174
517	0.17	-0.215591	0.149441	0.0742574	0.0574335
518	0.18	-0.210982	0.148938	0.075995	0.0578676
519	0.19	-0.205244	0.147889	0.0778615	0.0583196
520	0.2	-0.198456	0.146344	0.0798182	0.0587882
521	0.21	-0.190712	0.144365	0.0818261	0.0592695
522	0.22	-0.182116	0.142019	0.0838471	0.059757
523	0.23	-0.17278	0.139381	0.0858455	0.0602408
524	0.24	-0.162821	0.136534	0.0877902	0.0607088
525	0.25	-0.152355	0.133567	0.0896536	0.0611457
526	0.26	-0.141498	0.130579	0.0914131	0.0615348
527	0.27	-0.130368	0.127676	0.0930507	0.0618574
528	0.28	-0.119071	0.12497	0.0945536	0.0620951
529	0.29	-0.107713	0.122575	0.0959115	0.0622289
530	0.3	-0.0963952	0.120599	0.0971169	0.0622423
531	0.31	-0.0852159	0.119137	0.0981678	0.0621211
532	0.32	-0.0742652	0.11826	0.0990648	0.061857
533	0.33	-0.0636307	0.118004	0.0998072	0.0614438
534	0.34	-0.0533914	0.118367	0.100395	0.060882
535	0.35	-0.0436217	0.119301	0.100826	0.0601749
536	0.36	-0.0343875	0.120723	0.101097	0.0593322
537	0.37	-0.0257473	0.122514	0.101204	0.0583661
538	0.38	-0.0177505	0.124536	0.10114	0.0572934
539	0.39	-0.010438	0.12664	0.100896	0.0561325
540	0.4	-0.00383797	0.128679	0.100463	0.0549036
541	0.41	0.00203357	0.130513	0.0998306	0.0536267
542	0.42	0.00716966	0.132017	0.0989899	0.0523215
543	0.43	0.011577	0.133085	0.0979317	0.0510065
544	0.44	0.0152736	0.133631	0.0966507	0.049698
545	0.45	0.0182883	0.133586	0.0951441	0.0484102
546	0.46	0.0206591	0.132904	0.0934118	0.0471549
547	0.47	0.0224325	0.131553	0.0914601	0.0459426
548	0.48	0.0236615	0.12952	0.0893	0.0447817
549	0.49	0.0244031	0.126805	0.0869462	0.0436785
550	0.5	0.0247181	0.12342	0.0844175	0.0426386
551	0.51	0.0246677	0.11939	0.0817389	0.0416666
552	0.52	0.0243139	0.114751	0.0789372	0.0407657
553	0.53	0.0237147	0.109549	0.0760433	0.0399384
554	0.54	0.022922	0.103839	0.0730887	0.0391853
555	0.55	0.0219834	0.0976875	0.0701084	0.0385075
556	0.56	0.0209403	0.0911692	0.0671362	0.0379045
557	0.57	0.0198276	0.084367	0.064206	0.0373754
558	0.58	0.0186733	0.0773714	0.0613505	0.0369197
559	0.59	0.0174983	0.0702785	0.0586012	0.0365378
560	0.6	0.0163179	0.0631896	0.0559886	0.0362321
561	0.61	0.0151405	0.0562086	0.0535401	0.0360066
562	0.62	0.0139723	0.0494422	0.0512813	0.0358669
563	0.63	0.0128126	0.0429985	0.0492349	0.0358203
564	0.64	0.0116606	0.0369889	0.0474209	0.0358741
565	0.65	0.0105125	0.0315295	0.045857	0.036035
566	0.66	0.00936458	0.0267434	0.0445571	0.0363071
567	0.67	0.00821236	0.0227612	0.0435327	0.0366909
568	0.68	0.00705345	0.0197073	0.0427929	0.0371829
569	0.69	0.00588576	0.0176603	0.0423426	0.0377746
570	0.7	0.00471064	0.016591	0.042183	0.0384528
571	0.71	0.00352976	0.0163294	0.0423113	0.0392015
572	0.72	0.00234849	0.0166154	0.0427213	0.0400024
573	0.73	0.001173	0.0171911	0.0434026	0.0408386
574	0.74	1.148e-05	0.0178624	0.0443403	0.0416938
575	0.75	-0.00112677	0.0185072	0.0455143	0.0425549
576	0.76	-0.00223091	0.0190605	0.0469	0.0434141
577	0.77	-0.00329125	0.0194961	0.0484692	0.0442675
578	0.78	-0.00429767	0.0198122	0.0501889	0.0451158
579	0.79	-0.00524059	0.0200209	0.0520239	0.0459619
580	0.8	-0.00611014	0.0201418	0.0539347	0.046811
581	0.81	-0.00689921	0.0201968	0.0558795	0.0476668
582	0.82	-0.00760068	0.0202081	0.0578152	0.0485312
583	0.83	-0.00820996	0.0201954	0.0596983	0.0494012
584	0.84	-0.00872241	0.0201745	0.0614882	0.0502693
585	0.85	-0.00913393	0.0201567	0.0631457	0.0511218
586	0.86	-0.00944315	0.0201491	0.0646336	0.0519407
587	0.87	-0.00964788	0.020154	0.0659205	0.0527033
588	0.88	-0.00974741	0.0201701	0.0669822	0.0533844
589	0.89	-0.00974194	0.0201938	0.0677998	0.0539581
590	0.9	-0.00963238	0.0202184	0.0683614	0.0544005
591	0.91	-0.00941862	0.0202373	0.0686646	0.0546912
592	0.92	-0.0091029	0.0202429	0.0687167	0.0548161
593	0.93	-0.00868617	0.020229	0.0685318	0.0547668
594	0.94	-0.00817116	0.0201915	0.068132	0.0545425
595	0.95	-0.00756274	0.0201289	0.0675471	0.0541511
596	0.96	-0.00686615	0.0200423	0.0668143	0.0536079
597	0.97	-0.00608828	0.0199367	0.0659749	0.0529358
598	0.98	-0.00523898	0.0198197	0.0650743	0.0521647
599	0.99	-0.00433021	0.0197011	0.0641597	0.0513287
600	1	-0.00337434	0.0195923	0.0632798	0.0504672
601	1.01	-0.00238735	0.0195045	0.0624802	0.049622
602	1.02	-0.00138663	0.0194475	0.0618063	0.0488365
603	1.03	-0.000389898	0.0194287	0.061298	0.0481529
604	1.04	0.000583104	0.0194515	0.0609907	0.047613
605	1.05	0.00151301	0.0195135	0.0609129	0.0472541
606	1.06	0.00238101	0.0196083	0.0610869	0.0471092
607	1.07	0.00316949	0.0197242	0.0615279	0.0472039
608	1.08	0.0038621	0.0198461	0.0622432	0.0475563
609	1.09	0.00444431	0.0199558	0.0632337	0.0481759
610	1.1	0.00490455	0.0200354	0.0644932	0.0490629
611	1.11	0.00523456	0.0200665	0.0660094	0.050208
612	1.12	0.00542857	0.0200327	0.0677625	0.051593
613	1.13	0.00548351	0.0199203	0.0697292	0.0531927
614	1.14	0.00540081	0.0197187	0.0718837	0.0549761
615	1.15	0.00518407	0.0194217	0.0741955	0.0569083
616	1.16	0.00483987	0.0190269	0.0766348	0.0589517
617	1.17	0.00437645	0.018537	0.0791681	0.0610685
618	1.18	0.00380456	0.0179581	0.081765	0.0632218
619	1.19	0.00313623	0.0173027	0.0843927	0.0653772
620	1.2	0.00238434	0.0165869	0.087022	0.0675035
621	1.21	0.00156145	0.0158323	0.0896235	0.0695736
622	1.22	0.000681351	0.0150644	0.0921708	0.0715648
623	1.23	-0.000242908	0.0143122	0.0946402	0.0734593
624	1.24	-0.00119834	0.013607	0.0970103	0.0752433
625	1.25	-0.00217338	0.0129803	0.0992626	0.0769071
626	1.26	-0.00315608	0.0124603	0.10138	0.0784439
627	1.27	-0.00413562	0.0120677	0.103348	0.0798493
628	1.28	-0.00510191	0.0118122	0.105155	0.0811204
629	1.29	-0.00604615	0.0116897	0.106791	0.0822553
630	1.3	-0.0069593	0.0116836	0.108248	0.083252
631	1.31	-0.00783375	0.011767	0.109522	0.0841093
632	1.32	-0.00866148	0.0119081	0.110609	0.0848258
633	1.33	-0.00943525	0.0120749	0.11151	0.0854001
634	1.34	-0.0101497	0.0122394	0.112225	0.0858316
635	1.35	-0.010799	0.0123797	0.11276	0.0861223
636	1.36	-0.0113779	0.0124819	0.113121	0.0862756
637	1.37	-0.0118828	0.0125398	0.113317	0.0863001
638	1.38	-0.0123109	0.0125548	0.113363	0.0862077
639	1.39	-0.0126605	0.0125347	0.113271	0.0860151
640	1.4	-0.0129308	0.0124921	0.113061	0.0857447
641	1.41	-0.0131217	0.0124423	0.112751	0.0854246
642	1.42	-0.0132353	0.012401	0.112365	0.0850885
643	1.43	-0.013274	0.0123818	0.111927	0.0847743
644	1.44	-0.0132401	0.0123934	0.111462	0.0845232
645	1.45	-0.0131382	0.0124387	0.110996	0.0843773
646	1.46	-0.0129729	0.012514	0.110555	0.0843789
647	1.47	-0.0127491	0.0126093	0.110166	0.0845666
648	1.48	-0.0124715	0.0127107	0.109855	0.0849738
649	1.49	-0.0121451	0.0128025	0.109644	0.0856253
650	1.5	-0.0117727	0.0128689	0.109553	0.0865353
651	1.51	-0.0113589	0.0128969	0.109602	0.0877076
652	1.52	-0.0109069	0.0128769	0.109803	0.0891324
653	1.53	-0.0104206	0.0128042	0.110167	0.0907882
654	1.54	-0.00990397	0.0126784	0.110696	0.0926413
655	1.55	-0.00935811	0.012504	0.11139	0.0946511
656	1.56	-0.00878546	0.0122889	0.112246	0.0967707
657	1.57	-0.00818905	0.0120443	0.113253	0.0989485
658	1.58	-0.00757149	0.0117828	0.114396	0.101132
659	1.59	-0.00693622	0.011517	0.115658	0.10327
660	1.6	-0.00628686	0.0112595	0.117014	0.105314
661	1.61	-0.00562683	0.011021	0.118441	0.107221
662	1.62	-0.0049595	0.0108105	0.119911	0.108956
663	1.63	-0.00428774	0.0106355	0.121395	0.110493
664	1.64	-0.00361387	0.010503	0.122864	0.111816
665	1.65	-0.00293829	0.0104208	0.124287	0.112916
666	1.66	-0.00225991	0.0103998	0.125638	0.113798
667	1.67	-0.0015758	0.0104555	0.12689	0.114476
668	1.68	-0.000879446	0.0106107	0.12802	0.11497
669	1.69	-0.000161671	0.0108955	0.129008	0.115307
670	1.7	0.000589573	0.0113475	0.129836	0.115521
671	1.71	0.00138839	0.0120084	0.130491	0.115642
672	1.72	0.00225132	0.0129198	0.130962	0.1157
673	1.73	0.00319652	0.0141188	0.13124	0.115716
674	1.74	0.00424254	0.0156336	0.131322	0.115706
675	1.75	0.00540686	0.0174811	0.13121	0.115673
676	1.76	0.00670601	0.0196667	0.130906	0.115613
677	1.77	0.00815212	0.0221855	0.13042	0.115512
678	1.78	0.00975272	0.0250222	0.129762	0.115347
679	1.79	0.0115106	0.0281515	0.128949	0.115095
680	1.8	0.0134212	0.031539	0.127999	0.114732
681	1.81	0.0154721	0.0351412	0.126938	0.11424
682	1.82	0.0176439	0.0389053	0.125794	0.113608
683	1.83	0.0199096	0.0427707	0.124597	0.112839
684	1.84	0.0222345	0.0466698	0.123385	0.111949
685	1.85	0.0245784	0.0505291	0.122195	0.110963
686	1.86	0.0268955	0.0542714	0.121068	0.109923
687	1.87	0.0291375	0.057819	0.120043	0.108875
688	1.88	0.0312543	0.0610955	0.119162	0.107876
689	1.89	0.0331974	0.0640285	0.118465	0.106982
690	1.9	0.0349205	0.0665524	0.117987	0.106244
691	1.91	0.0363821	0.0686107	0.11776	0.105707
692	1.92	0.037547	0.0701581	0.117807	0.105407
693	1.93	0.0383879	0.0711624	0.118147	0.105364
694	1.94	0.0388863	0.071605	0.118786	0.105586
695	1.95	0.0390327	0.0714818	0.119724	0.106069
696	1.96	0.0388276	0.0708026	0.120949	0.106799
697	1.97	0.0382805	0.0695907	0.122441	0.107752
698	1.98	0.0374104	0.0678823	0.124166	0.108902
699	1.99	0.036243	0.0657228	0.126084	0.110219
700	2	0.0348102	0.0631663	0.128147	0.111672
701	2.01	0.0331494	0.0602737	0.130303	0.113233
702	2.02	0.0313012	0.0571094	0.132496	0.114872
703	2.03	0.0293074	0.0537395	0.134666	0.11656
704	2.04	0.0272106	0.0502299	0.136758	0.118271
705	2.05	0.0250517	0.046644	0.138717	0.119977
706	2.06	0.0228697	0.0430416	0.140493	0.121651
707	2.07	0.0207004	0.0394774	0.142048	0.123269
708	2.08	0.0185747	0.0360003	0.143348	0.124807
709	2.09	0.016521	0.0326526	0.144368	0.126244
710	2.1	0.0145618	0.0294703	0.145096	0.127561
711	2.11	0.0127148	0.0264828	0.145525	0.128743
712	2.12	0.0109937	0.0237132	0.14566	0.129777
713	2.13	0.0094075	0.0211792	0.14551	0.130653
714	2.14	0.007961	0.018893	0.145095	0.131364
715	2.15	0.0066565	0.0168624	0.144434	0.131905
716	2.16	0.00549216	0.0150907	0.143548	0.132271
717	2.17	0.00446401	0.0135767	0.142463	0.132461
718	2.18	0.00356573	0.0123141	0.1412	0.132471
719	2.19	0.00278942	0.011291	0.13978	0.132299
720	2.2	0.00212559	0.010489	0.138221	0.131942
721	2.21	0.00156406	0.00988386	0.136532	0.131397
722	2.22	0.00109401	0.00944612	0.134723	0.130663
723	2.23	0.000704662	0.00914402	0.132794	0.129738
724	2.24	0.00038507	0.00894661	0.130748	0.128621
725	2.25	0.000124623	0.00882549	0.128579	0.127316
726	2.26	-8.57381e-05	0.00875739	0.126284	0.125826
727	2.27	-0.000255193	0.00872439	0.123856	0.124157
728	2.28	-0.000390773	0.00871404	0.121289	0.122317
729	2.29	-0.000498899	0.00871851	0.118581	0.120318
730	2.3	-0.000583489	0.00873391	0.115732	0.118176
731	2.31	-0.000649401	0.00876007	0.112749	0.115908
732	2.32	-0.000697423	0.0087976	0.109637	0.113534
733	2.33	-0.000727684	0.00884818	0.106412	0.111077
734	2.34	-0.00073884	0.0089143	0.10309	0.108559
735	2.35	-0.000728519	0.00899685	0.0996941	0.106008
736	2.36	-0.000696713	0.00909815	0.0962474	0.103447
737	2.37	-0.000640682	0.00921784	0.0927762	0.100904
738	2.38	-0.000558208	0.00935406	0.0893078	0.0984052
739	2.39	-0.000447637	0.00950345	0.08587	0.0959756
740	2.4	-0.000307917	0.00966172	0.0824899	0.0936403
741	2.41	-0.000139075	0.00982349	0.0791911	0.0914228
742	2.42	5.68819e-05	0.00998357	0.0759959	0.0893444
743	2.43	0.000276274	0.010136	0.0729213	0.0874243
744	2.44	0.000514571	0.0102748	0.0699808	0.0856781
745	2.45	0.000765266	0.0103942	0.0671829	0.0841189
746	2.46	0.00101995	0.0104886	0.0645333	0.0827556
747	2.47	0.0012701	0.0105522	0.0620303	0.081591
748	2.48	0.0015066	0.0105797	0.0596707	0.0806222
749	2.49	0.00171903	0.010567	0.0574469	0.07984
750	2.5	0.00189702	0.0105103	0.0553509	0.0792289
751	2.51	0.00203144	0.0104073	0.0533718	0.0787675
752	2.52	0.00211452	0.0102575	0.0515002	0.0784298
753	2.53	0.00213924	0.0100621	0.0497257	0.0781865
754	2.54	0.00210039	0.00982509	0.0480412	0.0780067
755	2.55	0.0019949	0.00955306	0.0464415	0.0778614
756	2.56	0.00182158	0.00925512	0.0449263	0.0777247
757	2.57	0.00158139	0.00894296	0.0434954	0.0775754
758	2.58	0.00127767	0.00863067	0.0421564	0.0774016
759	2.59	0.000914648	0.00833342	0.0409215	0.0771995
760	2.6	0.000497846	0.00806654	0.039806	0.0769744
761	2.61	3.46992e-05	0.00784369	0.0388307	0.0767411
762	2.62	-0.000467228	0.00767498	0.0380188	0.0765234
763	2.63	-0.000999944	0.00756555	0.0373939	0.0763524
764	2.64	-0.00155608	0.00751433	0.0369817	0.0762656
765	2.65	-0.00212824	0.00751498	0.0368079	0.0763059
766	2.66	-0.00270941	0.00755665	0.0368979	0.0765181
767	2.67	-0.00329403	0.00762632	0.0372736	0.0769463
768	2.68	-0.00387663	0.00771088	0.0379521	0.0776324
769	2.69	-0.00445261	0.00779848	0.0389449	0.0786123
770	2.7	-0.00501815	0.00787985	0.0402569	0.0799159
771	2.71	-0.0055701	0.00794853	0.0418858	0.0815637
772	2.72	-0.00610433	0.00800137	0.0438209	0.0835663
773	2.73	-0.00661787	0.00803777	0.0460432	0.0859223
774	2.74	-0.00710677	0.00805935	0.0485255	0.0886208
775	2.75	-0.00756667	0.00806899	0.0512329	0.0916389
776	2.76	-0.00799319	0.00807011	0.0541223	0.0949445
777	2.77	-0.00838122	0.00806625	0.0571458	0.0984955
778	2.78	-0.00872502	0.00805999	0.0602509	0.102244
779	2.79	-0.00901817	0.00805276	0.0633815	0.106136
780	2.8	-0.00925467	0.00804453	0.0664812	0.110111
781	2.81	-0.00942787	0.00803403	0.0694926	0.114109
782	2.82	-0.00953228	0.00801933	0.0723604	0.118065
783	2.83	-0.00956314	0.0079974	0.0750336	0.121917
784	2.84	-0.00951644	0.00796542	0.0774681	0.125605
785	2.85	-0.00938965	0.00792055	0.0796242	0.129071
786	2.86	-0.00918168	0.00786083	0.0814714	0.132265
787	2.87	-0.0088934	0.00778526	0.0829861	0.135141
788	2.88	-0.00852794	0.0076941	0.0841544	0.137663
789	2.89	-0.00808963	0.00758884	0.0849716	0.139803
790	2.9	-0.00758603	0.00747254	0.085441	0.141542
791	2.91	-0.007025	0.00734884	0.085574	0.142871
792	2.92	-0.00641651	0.00722188	0.0853903	0.143791
793	2.93	-0.00577251	0.00709643	0.0849143	0.144309
794	2.94	-0.00510554	0.00697692	0.0841755	0.144444
795	2.95	-0.00442841	0.00686687	0.0832084	0.144221
796	2.96	-0.003755	0.00676864	0.0820485	0.143669
797	2.97	-0.00309821	0.00668315	0.0807321	0.142825
798	2.98	-0.00247087	0.00660986	0.0792948	0.141724
799	2.99	-0.00188533	0.00654741	0.0777688	0.140405
800	3	-0.00135187	0.00649304	0.0761844	0.138902
801	3.01	-0.000879457	0.00644374	0.074568	0.137251
802	3.02	-0.000476399	0.00639715	0.0729427	0.13548
803	3.03	-0.000148865	0.00635155	0.0713256	0.133612
804	3.04	9.88465e-05	0.00630617	0.0697303	0.131666
805	3.05	0.000265014	0.00626188	0.0681656	0.129652
806	3.06	0.000348861	0.00622061	0.0666373	0.127578
807	3.07	0.000351707	0.00618585	0.0651485	0.125444
808	3.08	0.000277901	0.0061618	0.063699	0.123248
809	3.09	0.00013114	0.00615251	0.0622896	0.120984
810	3.1	-8.29942e-05	0.00616188	0.0609185	0.118647
811	3.11	-0.00035771	0.0061926	0.0595867	0.116232
812	3.12	-0.000685253	0.00624549	0.0582956	0.113738
813	3.13	-0.0010565	0.00632033	0.0570519	0.111166
814	3.14	-0.00146232	0.00641523	0.0558631	0.108524
815	3.15	-0.00189312	0.00652705	0.0547422	0.105826
816	3.16	-0.0023389	0.00665214	0.0537047	0.103092
817	3.17	-0.00279019	0.00678713	0.0527687	0.100347
818	3.18	-0.00323598	0.00692985	0.0519552	0.0976253
819	3.19	-0.00366619	0.00707937	0.0512867	0.0949612
820	3.2	-0.00407072	0.00723672	0.0507852	0.092394
821	3.21	-0.00443945	0.00740585	0.0504728	0.0899633
822	3.22	-0.00476263	0.00759284	0.0503688	0.0877068
823	3.23	-0.00503084	0.00780667	0.0504872	0.0856587
824	3.24	-0.00523411	0.00805986	0.050839	0.0838474
825	3.25	-0.00536364	0.00836804	0.0514295	0.0822934
826	3.26	-0.00541022	0.00874979	0.0522556	0.0810081
827	3.27	-0.00536449	0.00922708	0.0533085	0.0799933
828	3.28	-0.0052178	0.00982424	0.0545733	0.0792418
829	3.29	-0.00496167	0.0105672	0.0560272	0.0787382
830	3.3	-0.00458856	0.011482	0.0576425	0.0784602
831	3.31	-0.004091	0.0125932	0.059385	0.0783804
832	3.32	-0.00346305	0.0139225	0.0612189	0.0784688
833	3.33	-0.00269976	0.0154875	0.063106	0.0786952
834	3.34	-0.00179804	0.0172995	0.0650082	0.0790297
835	3.35	-0.000756732	0.0193627	0.0668875	0.0794455
836	3.36	0.000422545	0.0216733	0.0687084	0.0799182
837	3.37	0.00173547	0.0242185	0.0704399	0.0804279
838	3.38	0.00317437	0.0269758	0.0720564	0.0809583
839	3.39	0.00472773	0.0299139	0.0735368	0.0814969
840	3.4	0.00638026	0.0329904	0.0748658	0.0820352
841	3.41	0.00811206	0.0361549	0.076035	0.0825677
842	3.42	0.00989799	0.0393463	0.0770413	0.0830929
843	3.43	0.011712	0.0425004	0.0778884	0.0836111
844	3.44	0.0135225	0.0455465	0.0785868	0.0841251
845	3.45	0.0152976	0.048413	0.0791505	0.084639
846	3.46	0.0170011	0.0510245	0.0795989	0.0851596
847	3.47	0.0185971	0.0533089	0.0799539	0.0856939
848	3.48	0.0200493	0.0551985	0.0802404	0.0862505
849	3.49	0.0213215	0.0566307	0.0804864	0.0868377
850	3.5	0.0223793	0.0575509	0.0807211	0.0874642
851	3.51	0.023192	0.0579152	0.0809727	0.0881374
852	3.52	0.0237316	0.0576895	0.0812706	0.088863
853	3.53	0.023975	0.056852	0.0816416	0.0896441
854	3.54	0.0239032	0.0553911	0.0821101	0.0904808
855	3.55	0.0235031	0.0533071	0.0826968	0.0913698
856	3.56	0.0227652	0.0506106	0.083419	0.0923043
857	3.57	0.0216853	0.0473199	0.0842882	0.0932733
858	3.58	0.0202641	0.0434628	0.0853106	0.0942626
859	3.59	0.0185066	0.0390757	0.0864857	0.0952547
860	3.6	0.0164208	0.0342031	0.0878065	0.0962289
861	3.61	0.0140196	0.0289035	0.0892593	0.0971626
862	3.62	0.0113182	0.0232616	0.0908242	0.0980309
863	3.63	0.00833502	0.0174317	0.0924749	0.0988083
864	3.64	0.00509032	0.0118182	0.0941802	0.0994685
865	3.65	0.00160696	0.007946	0.0959047	0.0999849
866	3.66	-0.00209094	0.00934158	0.0976104	0.100331
867	3.67	-0.00597781	0.0149385	0.0992569	0.100483
868	3.68	-0.0100268	0.021905	0.100805	0.100418
869	3.69	-0.0142097	0.0293938	0.102216	0.100114
870	3.7	-0.0184979	0.0371467	0.103452	0.0995565
871	3.71	-0.022862	0.0450452	0.104482	0.0987323
872	3.72	-0.0272722	0.0530125	0.105277	0.0976351
873	3.73	-0.0316974	0.0609871	0.105813	0.0962634
874	3.74	-0.0361059	0.0689134	0.106072	0.0946229
875	3.75	-0.0404662	0.0767378	0.106044	0.092726
876	3.76	-0.0447453	0.0844058	0.105723	0.0905914
877	3.77	-0.0489098	0.0918623	0.105111	0.0882455
878	3.78	-0.0529257	0.0990502	0.104213	0.0857201
879	3.79	-0.0567585	0.10591	0.103041	0.083053
880	3.8	-0.0603719	0.11238	0.10161	0.080286
881	3.81	-0.0637307	0.118396	0.0999398	0.0774643
882	3.82	-0.0667989	0.123893	0.0980542	0.0746341
883	3.83	-0.0695402	0.128805	0.0959798	0.0718426
884	3.84	-0.0719195	0.133065	0.0937469	0.0691345
885	3.85	-0.0739038	0.136611	0.0913859	0.0665513
886	3.86	-0.0754626	0.139382	0.0889311	0.0641292
887	3.87	-0.0765693	0.141326	0.0864171	0.0618976
888	3.88	-0.0772022	0.142397	0.0838805	0.0598782
889	3.89	-0.0773466	0.142563	0.0813565	0.0580838
890	3.9	-0.0769929	0.141804	0.0788821	0.0565194
891	3.91	-0.0761401	0.140113	0.076492	0.0551821
892	3.92	-0.0747962	0.137505	0.0742195	0.0540614
893	3.93	-0.0729782	0.134009	0.0720952	0.0531416
894	3.94	-0.0707131	0.129676	0.0701458	0.0524018
895	3.95	-0.0680364	0.124573	0.0683934	0.0518187
896	3.96	-0.0649916	0.118784	0.0668531	0.0513667
897	3.97	-0.0616289	0.112408	0.0655338	0.0510195
898	3.98	-0.0580039	0.105555	0.0644386	0.0507523
899	3.99	-0.0541782	0.0983439	0.0635631	0.0505401
900	4	-0.0502134	0.0908988	0.0628952	0.0503605
901	4.01	-0.0461731	0.0833437	0.0624166	0.0501937
902	4.02	-0.0421193	0.0758005	0.0621017	0.0500214
903	4.03	-0.0381107	0.0683823	0.0619213	0.0498289
904	4.04	-0.034201	0.0611939	0.0618413	0.0496037
905	4.05	-0.0304387	0.0543274	0.0618241	0.0493375
906	4.06	-0.0268648	0.0478603	0.0618323	0.0490246
907	4.07	-0.0235138	0.0418544	0.0618305	0.0486631
908	4.08	-0.0204127	0.0363559	0.0617835	0.048253
909	4.09	-0.0175811	0.0313949	0.0616608	0.0477967
910	4.1	-0.0150314	0.0269857	0.0614377	0.0472997
911	4.11	-0.0127688	0.0231288	0.0610939	0.0467688
912	4.12	-0.0107933	0.0198111	0.0606166	0.0462129
913	4.13	-0.0091	0.0170078	0.0599966	0.0456418
914	4.14	-0.0076796	0.0146835	0.0592335	0.0450682
915	4.15	-0.00651996	0.0127928	0.0583311	0.0445055
916	4.16	-0.00560612	0.0112824	0.057301	0.0439691
917	4.17	-0.0049223	0.0100953	0.0561571	0.0434749
918	4.18	-0.00445085	0.00917388	0.0549158	0.0430382
919	4.19	-0.00417443	0.00846619	0.053597	0.0426739
920	4.2	-0.00407476	0.00792995	0.052221	0.0423947
921	4.21	-0.00413402	0.00753519	0.0508098	0.0422105
922	4.22	-0.00433368	0.007264	0.0493852	0.0421271
923	4.23	-0.00465574	0.00710784	0.0479685	0.0421459
924	4.24	-0.00508414	0.0070647	0.0465786	0.0422621
925	4.25	-0.00560077	0.00713261	0.0452336	0.0424669
926	4.26	-0.00618994	0.00730646	0.0439497	0.0427463
927	4.27	-0.00683386	0.00757542	0.0427403	0.0430828
928	4.28	-0.00751551	0.00792398	0.041618	0.043457
929	4.29	-0.00821821	0.00833232	0.0405937	0.0438484
930	4.3	-0.00892552	0.00877854	0.0396751	0.0442369
931	4.31	-0.0096208	0.00924079	0.0388677	0.0446029
932	4.32	-0.0102894	0.00969814	0.0381758	0.0449297
933	4.33	-0.0109165	0.0101316	0.0375991	0.0452014
934	4.34	-0.0114907	0.0105252	0.0371377	0.0454062
935	4.35	-0.0119997	0.0108657	0.0367882	0.0455344
936	4.36	-0.0124354	0.0111435	0.0365465	0.0455786
937	4.37	-0.0127906	0.0113519	0.0364056	0.0455343
938	4.38	-0.0130602	0.0114877	0.0363576	0.0453996
939	4.39	-0.0132418	0.0115497	0.0363931	0.0451751
940	4.4	-0.0133361	0.011541	0.0365023	0.0448646
941	4.41	-0.0133451	0.011466	0.0366748	0.0444745
942	4.42	-0.0132735	0.0113319	0.0368984	0.0440149
943	4.43	-0.0131277	0.0111477	0.0371626	0.0434985
944	4.44	-0.0129157	0.0109245	0.0374565	0.0429414
945	4.45	-0.0126457	0.0106738	0.0377688	0.0423612
946	4.46	-0.0123271	0.0104087	0.0380889	0.0417786
947	4.47	-0.0119683	0.0101425	0.0384061	0.0412147
948	4.48	-0.0115782	0.00988769	0.0387094	0.0406902
949	4.49	-0.0111642	0.00965635	0.0389872	0.040225
950	4.5	-0.0107324	0.00945853	0.0392284	0.0398368
951	4.51	-0.0102874	0.00930196	0.0394217	0.0395405
952	4.52	-0.00983264	0.00919121	0.0395551	0.0393479
953	4.53	-0.00937005	0.0091279	0.0396152	0.0392665
954	4.54	-0.00889992	0.00911005	0.0395918	0.0393017
955	4.55	-0.00842158	0.00913294	0.0394715	0.0394549
956	4.56	-0.00793312	0.00918937	0.0392444	0.0397257
957	4.57	-0.00743323	0.00927116	0.0389015	0.0401114
958	4.58	-0.00691956	0.00936966	0.0384365	0.0406072
959	4.59	-0.00639046	0.00947637	0.0378462	0.0412062
960	4.6	-0.00584449	0.00958384	0.0371319	0.0418993
961	4.61	-0.00528169	0.00968603	0.0362994	0.0426747
962	4.62	-0.00470294	0.00977818	0.0353581	0.0435171
963	4.63	-0.00411065	0.00985731	0.0343221	0.0444083
964	4.64	-0.00350943	0.00992154	0.0332093	0.0453266
965	4.65	-0.00290447	0.00997034	0.0320415	0.0462489
966	4.66	-0.00230236	0.010004	0.0308457	0.0471503
967	4.67	-0.00171186	0.0100235	0.0296495	0.0480049
968	4.68	-0.00114143	0.0100297	0.0284838	0.048789
969	4.69	-0.000599345	0.010024	0.0273791	0.049481
970	4.7	-9.49519e-05	0.0100075	0.0263677	0.0500631
971	4.71	0.000362213	0.00998057	0.0254791	0.0505229
972	4.72	0.000764734	0.00994416	0.0247423	0.0508543
973	4.73	0.00110557	0.00989832	0.0241861	0.0510587
974	4.74	0.00137992	0.00984307	0.0238347	0.0511452
975	4.75	0.00158446	0.00977836	0.0237088	0.0511304
976	4.76	0.0017187	0.00970431	0.0238268	0.0510384
977	4.77	0.00178406	0.00962126	0.0242052	0.0509005
978	4.78	0.00178477	0.0095292	0.0248554	0.0507538
979	4.79	0.00172695	0.00942852	0.0257872	0.0506392
980	4.8	0.00161938	0.00931955	0.027007	0.0505989
981	4.81	0.00147266	0.00920272	0.0285183	0.0506754
982	4.82	0.00129926	0.00907817	0.0303207	0.0509065
983	4.83	0.00111195	0.00894572	0.0324123	0.0513243
984	4.84	0.000925013	0.00880531	0.0347872	0.0519518
985	4.85	0.000753136	0.00865672	0.0374376	0.0528028
986	4.86	0.000610845	0.00850027	0.0403522	0.05388
987	4.87	0.000509847	0.0083367	0.0435156	0.055177
988	4.88	0.000462601	0.00816817	0.046909	0.0566792
989	4.89	0.000479531	0.00799904	0.0505111	0.0583672
990	4.9	0.000568787	0.00783714	0.0542982	0.0602185
991	4.91	0.000735169	0.00769477	0.0582428	0.0622096
992	4.92	0.000980907	0.00759027	0.0623161	0.0643174
993	4.93	0.00130458	0.00754885	0.0664877	0.0665218
994	4.94	0.00169915	0.00760295	0.0707269	0.0688046
995	4.95	0.00215439	0.0077898	0.0749998	0.0711503
996	4.96	0.00265645	0.00814669	0.0792744	0.0735454
997	4.97	0.00318484	0.00870564	0.0835187	0.0759781
998	4.98	0.00371669	0.00948746	0.087703	0.0784368
999	4.99	0.00422224	0.0105006	0.0917994	0.0809099
1000	5	0.00466849	0.0117431	0.09578	0.083383
1001	5.01	0.00501603	0.0132031	0.0996216	0.0858395
1002	5.02	0.00522202	0.0148645	0.103301	0.0882593
1003	5.03	0.00524067	0.0167063	0.106797	0.0906178
1004	5.04	0.00502504	0.0187067	0.110092	0.092887
1005	5.05	0.00452658	0.0208416	0.113171	0.0950359
1006	5.06	0.00369745	0.0230845	0.116017	0.0970308
1007	5.07	0.00249177	0.0254086	0.118619	0.0988367
1008	5.08	0.000866353	0.0277857	0.120965	0.10042
1009	5.09	-0.00121678	0.0301884	0.123044	0.10175
1010	5.1	-0.00378913	0.0325906	0.124846	0.1028
1011	5.11	-0.00687307	0.0349679	0.126365	0.103551
1012	5.12	-0.0104836	0.0373015	0.127593	0.103989
1013	5.13	-0.0146251	0.0395767	0.128526	0.104114
1014	5.14	-0.0192914	0.0417856	0.129164	0.103929
1015	5.15	-0.0244649	0.0439271	0.129506	0.103451
1016	5.16	-0.0301182	0.046008	0.129554	0.102701
1017	5.17	-0.0362141	0.0480433	0.129311	0.101709
1018	5.18	-0.0427064	0.0500538	0.128789	0.100511
1019	5.19	-0.0495412	0.0520645	0.127997	0.0991441
1020	5.2	-0.0566583	0.0541033	0.12695	0.0976481
1021	5.21	-0.0639954	0.0561967	0.125663	0.0960609
1022	5.22	-0.0714869	0.0583668	0.124158	0.0944185
1023	5.23	-0.0790669	0.0606278	0.122455	0.0927508
1024	5.24	-0.086672	0.0629856	0.120578	0.0910838
1025	5.25	-0.0942417	0.0654347	0.118553	0.0894375
1026	5.26	-0.10172	0.0679599	0.116406	0.0878262
1027	5.27	-0.109057	0.0705375	0.114164	0.086259
1028	5.28	-0.116209	0.073137	0.111856	0.0847408
1029	5.29	-0.123139	0.0757256	0.10951	0.0832731
1030	5.3	-0.129819	0.0782706	0.107154	0.0818555
1031	5.31	-0.136225	0.0807428	0.104814	0.0804872
1032	5.32	-0.142341	0.0831179	0.102518	0.0791676
1033	5.33	-0.148156	0.0853795	0.100292	0.0778972
1034	5.34	-0.153663	0.0875176	0.0981606	0.076678
1035	5.35	-0.158859	0.0895291	0.0961473	0.0755139
1036	5.36	-0.163745	0.0914151	0.0942737	0.0744103
1037	5.37	-0.168325	0.0931805	0.0925584	0.0733742
1038	5.38	-0.172605	0.09483	0.0910196	0.0724148
1039	5.39	-0.176591	0.0963673	0.0896711	0.0715424
1040	5.4	-0.180293	0.0977937	0.088525	0.0707686
1041	5.41	-0.183721	0.0991059	0.0875897	0.0701052
1042	5.42	-0.186888	0.100298	0.0868697	0.0695642
1043	5.43	-0.189807	0.101359	0.0863671	0.0691574
1044	5.44	-0.192493	0.102278	0.08608	0.0688953
1045	5.45	-0.194964	0.103046	0.0860042	0.0687868
1046	5.46	-0.19724	0.103652	0.0861319	0.0688377
1047	5.47	-0.199341	0.104091	0.086453	0.0690505
1048	5.48	-0.201291	0.104363	0.0869541	0.0694231
1049	5.49	-0.203112	0.104473	0.0876206	0.0699479
1050	5.5	-0.204828	0.104428	0.088436	0.0706128
1051	5.51	-0.206461	0.104242	0.0893841	0.0714002
1052	5.52	-0.208031	0.103934	0.0904471	0.0722869
1053	5.53	-0.209556	0.103523	0.0916079	0.0732466
1054	5.54	-0.21105	0.103031	0.0928497	0.0742502
1055	5.55	-0.212519	0.102481	0.0941558	0.0752672
1056	5.56	-0.213966	0.101895	0.0955125	0.0762686
1057	5.57	-0.215386	0.101293	0.0969042	0.0772268
1058	5.58	-0.216767	0.100695	0.0983167	0.0781187
1059	5.59	-0.218091	0.100117	0.099738	0.0789265
1060	5.6	-0.219334	0.0995722	0.101152	0.0796384
1061	5.61	-0.220464	0.0990714	0.102544	0.0802495
1062	5.62	-0.221448	0.0986231	0.103899	0.0807621
1063	5.63	-0.222251	0.0982334	0.1052	0.0811844
1064	5.64	-0.222835	0.0979072	0.106428	0.08153
1065	5.65	-0.223165	0.0976457	0.107563	0.081816
1066	5.66	-0.223209	0.0974497	0.108584	0.0820602
1067	5.67	-0.222941	0.0973183	0.109466	0.0822806
1068	5.68	-0.222341	0.0972501	0.110184	0.0824911
1069	5.69	-0.221399	0.0972417	0.110713	0.0827011
1070	5.7	-0.220116	0.0972883	0.111026	0.0829127
1071	5.71	-0.218503	0.0973823	0.111099	0.0831221
1072	5.72	-0.216583	0.0975131	0.110908	0.08332
1073	5.73	-0.214389	0.0976665	0.110434	0.0834938
1074	5.74	-0.211966	0.0978247	0.109658	0.0836298
1075	5.75	-0.209364	0.0979659	0.10857	0.0837172
1076	5.76	-0.206643	0.0980655	0.107166	0.0837519
1077	5.77	-0.203872	0.0980958	0.10545	0.0837376
1078	5.78	-0.201118	0.0980286	0.103435	0.083689
1079	5.79	-0.198455	0.0978364	0.101142	0.0836324
1080	5.8	-0.195956	0.0974947	0.0986014	0.083604
1081	5.81	-0.193691	0.0969837	0.0958553	0.0836471
1082	5.82	-0.191726	0.0962909	0.0929514	0.0838068
1083	5.83	-0.190125	0.0954132	0.0899477	0.0841242
1084	5.84	-0.188947	0.094359	0.0869072	0.084629
1085	5.85	-0.188244	0.0931493	0.0838971	0.085334
1086	5.86	-0.188061	0.0918191	0.0809874	0.086231
1087	5.87	-0.188437	0.090417	0.0782483	0.0872896
1088	5.88	-0.189401	0.0890059	0.0757464	0.0884604
1089	5.89	-0.190972	0.0876612	0.0735413	0.0896789
1090	5.9	-0.193164	0.086468	0.071687	0.0908732
1091	5.91	-0.195977	0.0855158	0.0702272	0.0919683
1092	5.92	-0.199402	0.0848942	0.0691946	0.0928975
1093	5.93	-0.203415	0.0846845	0.0686087	0.0936036
1094	5.94	-0.207981	0.084953	0.0684739	0.0940481
1095	5.95	-0.213048	0.0857426	0.0687816	0.09421
1096	5.96	-0.218551	0.0870679	0.0695109	0.0940876
1097	5.97	-0.224415	0.0889134	0.0706325	0.0936985
1098	5.98	-0.230549	0.0912337	0.0721048	0.0930729
1099	5.99	-0.236849	0.0939594	0.0738781	0.0922532
1100	6	-0.243207	0.097003	0.0759005	0.0912894
1101	6.01	-0.249504	0.100266	0.0781167	0.0902348
1102	6.02	-0.25562	0.103648	0.0804712	0.0891415
1103	6.03	-0.261437	0.10705	0.0829119	0.0880548
1104	6.04	-0.266844	0.110385	0.0853936	0.0870144
1105	6.05	-0.271737	0.113578	0.0878751	0.0860493
1106	6.06	-0.276027	0.116573	0.090324	0.0851811
1107	6.07	-0.279642	0.119334	0.0927157	0.0844243
1108	6.08	-0.282532	0.121848	0.0950345	0.0837872
1109	6.09	-0.284667	0.124123	0.0972747	0.0832756
1110	6.1	-0.286039	0.126185	0.0994352	0.0828929
1111	6.11	-0.286668	0.12808	0.101524	0.0826433
1112	6.12	-0.286594	0.129866	0.103554	0.0825334
1113	6.13	-0.285878	0.13161	0.105541	0.0825713
1114	6.14	-0.284601	0.133383	0.107502	0.0827672
1115	6.15	-0.282853	0.13525	0.109456	0.0831319
1116	6.16	-0.280738	0.13727	0.111418	0.0836768
1117	6.17	-0.278367	0.139492	0.113404	0.0844133
1118	6.18	-0.275851	0.141949	0.115422	0.0853499
1119	6.19	-0.273303	0.144665	0.117475	0.0864921
1120	6.2	-0.270832	0.147652	0.119563	0.0878408
1121	6.21	-0.268539	0.150915	0.121675	0.0893907
1122	6.22	-0.266516	0.154454	0.123793	0.091129
1123	6.23	-0.264844	0.158268	0.125895	0.0930345
1124	6.24	-0.263592	0.162357	0.12795	0.095077
1125	6.25	-0.262812	0.166721	0.12992	0.0972164
1126	6.26	-0.262545	0.171365	0.131764	0.0994033
1127	6.27	-0.262815	0.176293	0.133438	0.101581
1128	6.28	-0.263632	0.181506	0.134893	0.103686
1129	6.29	-0.26499	0.187005	0.136085	0.105652
1130	6.3	-0.266868	0.192781	0.136969	0.107413
1131	6.31	-0.269232	0.198816	0.137507	0.108908
1132	6.32	-0.272031	0.20508	0.137665	0.110082
1133	6.33	-0.275202	0.211528	0.137419	0.110891
1134	6.34	-0.278669	0.218101	0.136754	0.111306
1135	6.35	-0.282342	0.224724	0.135668	0.111316
1136	6.36	-0.286127	0.231313	0.13417	0.110925
1137	6.37	-0.289918	0.237766	0.132282	0.110156
1138	6.38	-0.293608	0.24398	0.130038	0.109052
1139	6.39	-0.297089	0.249845	0.127482	0.107665
1140	6.4	-0.300255	0.255258	0.124668	0.106061
1141	6.41	-0.303003	0.260122	0.121659	0.104314
1142	6.42	-0.305248	0.264362	0.118524	0.102501
1143	6.43	-0.306915	0.267921	0.11533	0.100694
1144	6.44	-0.307952	0.270775	0.11215	0.0989587
1145	6.45	-0.308322	0.272926	0.109048	0.0973492
1146	6.46	-0.308018	0.274409	0.106088	0.0959052
1147	6.47	-0.307055	0.275291	0.103321	0.0946502
1148	6.48	-0.305474	0.275668	0.100792	0.0935935
1149	6.49	-0.303342	0.275654	0.0985309	0.0927301
1150	6.5	-0.300752	0.275375	0.0965585	0.0920437
1151	6.51	-0.297813	0.27496	0.094882	0.0915118
1152	6.52	-0.294657	0.274526	0.0934959	0.0911062
1153	6.53	-0.291422	0.274172	0.0923837	0.0907982
1154	6.54	-0.288257	0.273969	0.0915197	0.0905609
1155	6.55	-0.285309	0.273956	0.0908706	0.0903707
1156	6.56	-0.282717	0.274136	0.0903956	0.0902078
1157	6.57	-0.280607	0.274485	0.0900512	0.0900577
1158	6.58	-0.279085	0.274947	0.0897932	0.0899112
1159	6.59	-0.278236	0.275453	0.0895772	0.0897624
1160	6.6	-0.278111	0.275922	0.0893618	0.0896085
1161	6.61	-0.278732	0.276273	0.0891105	0.0894495
1162	6.62	-0.280088	0.276433	0.0887929	0.089286
1163	6.63	-0.282134	0.276338	0.0883847	0.0891192
1164	6.64	-0.284795	0.275942	0.0878696	0.0889487
1165	6.65	-0.287964	0.275216	0.0872377	0.0887736
1166	6.66	-0.291516	0.274149	0.0864866	0.0885897
1167	6.67	-0.295304	0.272746	0.0856193	0.0883904
1168	6.68	-0.299175	0.271029	0.0846451	0.0881654
1169	6.69	-0.302971	0.269028	0.0835773	0.0879021
1170	6.7	-0.306539	0.266786	0.0824333	0.0875859
1171	6.71	-0.309733	0.26434	0.0812309	0.0872014
1172	6.72	-0.312427	0.261729	0.079989	0.0867335
1173	6.73	-0.314516	0.258985	0.0787259	0.0861677
1174	6.74	-0.315921	0.256135	0.0774618	0.0854936
1175	6.75	-0.316589	0.253194	0.0762147	0.084701
1176	6.76	-0.316496	0.250165	0.0750008	0.0837856
1177	6.77	-0.31564	0.247037	0.0738323	0.0827468
1178	6.78	-0.314043	0.243793	0.0727211	0.0815894
1179	6.79	-0.311744	0.240405	0.0716768	0.0803235
1180	6.8	-0.308802	0.236844	0.0707077	0.0789638
1181	6.81	-0.305279	0.233077	0.0698196	0.0775292
1182	6.82	-0.301241	0.229075	0.069016	0.0760402
1183	6.83	-0.296754	0.224808	0.0682999	0.0745203
1184	6.84	-0.291879	0.220256	0.0676722	0.0729952
1185	6.85	-0.286668	0.215404	0.0671313	0.0714899
1186	6.86	-0.281166	0.210251	0.0666762	0.0700287
1187	6.87	-0.275408	0.204805	0.0663032	0.0686325
1188	6.88	-0.269415	0.199081	0.0660078	0.0673192
1189	6.89	-0.263199	0.193108	0.0657848	0.0661038
1190	6.9	-0.256769	0.186929	0.0656266	0.0649966
1191	6.91	-0.250129	0.180596	0.0655268	0.0640042
1192	6.92	-0.243282	0.17418	0.0654766	0.0631287
1193	6.93	-0.236236	0.167762	0.0654683	0.0623675
1194	6.94	-0.229006	0.161443	0.0654955	0.0617165
1195	6.95	-0.221615	0.155335	0.065551	0.0611675
1196	6.96	-0.2141	0.149562	0.0656304	0.0607125
1197	6.97	-0.206506	0.14425	0.0657312	0.0603422
1198	6.98	-0.198897	0.139523	0.0658542	0.0600497
1199	6.99	-0.191344	0.135484	0.0660023	0.0598307
1200	7	-0.18393	0.132212	0.0661804	0.0596842
1201	7.01	-0.176746	0.129743	0.0663964	0.059614
1202	7.02	-0.169886	0.128066	0.0666602	0.0596279
1203	7.03	-0.16345	0.127121	0.0669857	0.0597392
1204	7.04	-0.157535	0.126808	0.067387	0.0599638
1205	7.05	-0.152234	0.126996	0.0678799	0.0603198
1206	7.06	-0.147634	0.127539	0.0684803	0.0608256
1207	7.07	-0.143809	0.128296	0.0692032	0.0614981
1208	7.08	-0.14082	0.129142	0.0700623	0.0623499
1209	7.09	-0.138714	0.129977	0.0710712	0.0633903
1210	7.1	-0.137523	0.130735	0.0722416	0.064623
1211	7.11	-0.137261	0.131385	0.0735822	0.0660448
1212	7.12	-0.137926	0.131928	0.0751007	0.0676487
1213	7.13	-0.1395	0.132396	0.076803	0.0694254
1214	7.14	-0.141948	0.132842	0.0786928	0.0713636
1215	7.15	-0.145229	0.133335	0.0807729	0.0734512
1216	7.16	-0.149285	0.133948	0.0830437	0.0756779
1217	7.17	-0.15405	0.134752	0.0855073	0.0780358
1218	7.18	-0.159458	0.135803	0.0881621	0.0805179
1219	7.19	-0.165433	0.137141	0.0910062	0.0831204
1220	7.2	-0.1719	0.138779	0.0940381	0.0858418
1221	7.21	-0.17879	0.140706	0.097254	0.0886799
1222	7.22	-0.186036	0.142889	0.100648	0.0916306
1223	7.23	-0.19357	0.145272	0.10421	0.0946868
1224	7.24	-0.201337	0.147787	0.107931	0.0978364
1225	7.25	-0.209288	0.15036	0.111794	0.101062
1226	7.26	-0.217385	0.152918	0.115781	0.104339
1227	7.27	-0.225595	0.155392	0.11987	0.107638
1228	7.28	-0.233892	0.157728	0.124034	0.110926
1229	7.29	-0.242255	0.159887	0.128244	0.114163
1230	7.3	-0.250666	0.161849	0.132465	0.11731
1231	7.31	-0.259106	0.163616	0.136663	0.120329
1232	7.32	-0.26756	0.165209	0.140801	0.123184
1233	7.33	-0.275999	0.166665	0.14484	0.125842
1234	7.34	-0.284393	0.168035	0.148746	0.128279
1235	7.35	-0.292704	0.169379	0.152483	0.130475
1236	7.36	-0.300883	0.170755	0.156017	0.132419
1237	7.37	-0.308874	0.172218	0.159322	0.134107
1238	7.38	-0.316611	0.173806	0.162372	0.135539
1239	7.39	-0.324017	0.175538	0.165146	0.136721
1240	7.4	-0.331008	0.177409	0.16763	0.137662
1241	7.41	-0.3375	0.179392	0.169811	0.138374
1242	7.42	-0.343409	0.181436	0.171682	0.138869
1243	7.43	-0.348653	0.183475	0.17324	0.139158
1244	7.44	-0.353162	0.185433	0.174485	0.13925
1245	7.45	-0.356877	0.187233	0.175421	0.139156
1246	7.46	-0.359758	0.188802	0.176053	0.138882
1247	7.47	-0.361783	0.190077	0.176391	0.138437
1248	7.48	-0.362952	0.191017	0.176446	0.137828
1249	7.49	-0.363287	0.191598	0.176235	0.137065
1250	7.5	-0.362838	0.191818	0.175773	0.136159
1251	7.51	-0.361672	0.191696	0.17508	0.135125
1252	7.52	-0.359886	0.191272	0.17418	0.133981
1253	7.53	-0.357589	0.190601	0.173096	0.132749
1254	7.54	-0.354905	0.189746	0.171856	0.131454
1255	7.55	-0.351969	0.188775	0.170487	0.130122
1256	7.56	-0.348918	0.187756	0.16902	0.128784
1257	7.57	-0.345891	0.186751	0.167484	0.127467
1258	7.58	-0.343019	0.185814	0.165907	0.126195
1259	7.59	-0.340427	0.184987	0.164315	0.124991
1260	7.6	-0.338222	0.184298	0.162731	0.123868
1261	7.61	-0.336494	0.183766	0.161176	0.122836
1262	7.62	-0.335308	0.183399	0.159664	0.121891
1263	7.63	-0.334712	0.183198	0.158205	0.121026
1264	7.64	-0.334725	0.183161	0.156802	0.120223
1265	7.65	-0.335341	0.183281	0.155453	0.119458
1266	7.66	-0.336531	0.183552	0.15415	0.118702
1267	7.67	-0.33824	0.183967	0.152879	0.117924
1268	7.68	-0.340396	0.184519	0.151623	0.117088
1269	7.69	-0.342914	0.185202	0.15036	0.116161
1270	7.7	-0.345693	0.186006	0.149065	0.115113
1271	7.71	-0.348625	0.18692	0.147711	0.113913
1272	7.72	-0.351601	0.187928	0.14627	0.112538
1273	7.73	-0.354509	0.189015	0.144716	0.110967
1274	7.74	-0.357249	0.190157	0.143022	0.109188
1275	7.75	-0.359731	0.191335	0.141162	0.107194
1276	7.76	-0.361877	0.192525	0.139118	0.104985
1277	7.77	-0.363628	0.193707	0.136869	0.102569
1278	7.78	-0.364942	0.194866	0.134403	0.0999633
1279	7.79	-0.365801	0.195991	0.131707	0.0971892
1280	7.8	-0.366205	0.197074	0.128778	0.0942775
1281	7.81	-0.366176	0.198116	0.125617	0.091264
1282	7.82	-0.365753	0.199118	0.122231	0.0881895
1283	7.83	-0.36499	0.200088	0.118631	0.0850972
1284	7.84	-0.363947	0.201029	0.114833	0.0820308
1285	7.85	-0.362699	0.201945	0.110862	0.0790336
1286	7.86	-0.361317	0.202832	0.106744	0.0761444
1287	7.87	-0.359875	0.203677	0.102516	0.0733972
1288	7.88	-0.358439	0.204461	0.0982172	0.0708173
1289	7.89	-0.357066	0.205152	0.0938923	0.0684222
1290	7.9	-0.355802	0.205712	0.0895879	0.0662194
1291	7.91	-0.354677	0.206096	0.0853551	0.0642077
1292	7.92	-0.353708	0.206253	0.0812474	0.0623789
1293	7.93	-0.352895	0.206137	0.0773183	0.0607183
1294	7.94	-0.352222	0.205699	0.0736223	0.059208
1295	7.95	-0.351659	0.204902	0.0702117	0.0578291
1296	7.96	-0.351163	0.20372	0.0671355	0.0565653
1297	7.97	-0.350687	0.202143	0.0644386	0.0554043
1298	7.98	-0.350174	0.200176	0.0621602	0.0543406
1299	7.99	-0.349563	0.197844	0.0603333	0.0533779
1300	8	-0.348793	0.195186	0.058982	0.0525288
1301	8.01	-0.34781	0.192257	0.0581221	0.0518162
1302	8.02	-0.346568	0.189126	0.0577598	0.0512716
1303	8.03	-0.345022	0.185865	0.0578915	0.0509336
1304	8.04	-0.343145	0.182553	0.0585037	0.0508433
1305	8.05	-0.340914	0.179258	0.0595736	0.0510406
1306	8.06	-0.338323	0.176055	0.0610678	0.0515576
1307	8.07	-0.335386	0.173009	0.0629455	0.0524156
1308	8.08	-0.332126	0.170176	0.0651593	0.0536195
1309	8.09	-0.32858	0.1676	0.0676549	0.0551562
1310	8.1	-0.324803	0.165315	0.0703728	0.0569955
1311	8.11	-0.320853	0.163345	0.0732528	0.0590934
1312	8.12	-0.316803	0.161704	0.076232	0.0613942
1313	8.13	-0.312726	0.160401	0.0792481	0.0638358
1314	8.14	-0.308711	0.159445	0.0822428	0.0663535
1315	8.15	-0.304841	0.158841	0.085159	0.0688817
1316	8.16	-0.301197	0.158597	0.087948	0.071358
1317	8.17	-0.297862	0.158732	0.090565	0.0737251
1318	8.18	-0.294914	0.159275	0.092973	0.0759313
1319	8.19	-0.292426	0.160267	0.0951441	0.0779339
1320	8.2	-0.290458	0.161762	0.0970602	0.0796982
1321	8.21	-0.289064	0.163827	0.0987119	0.0811997
1322	8.22	-0.28828	0.166532	0.1001	0.082426
1323	8.23	-0.288131	0.169949	0.101234	0.0833738
1324	8.24	-0.288629	0.174138	0.102133	0.0840518
1325	8.25	-0.289768	0.179135	0.102821	0.0844795
1326	8.26	-0.291531	0.184945	0.103336	0.0846887
1327	8.27	-0.293887	0.191528	0.103718	0.0847204
1328	8.28	-0.296799	0.198806	0.104015	0.0846237
1329	8.29	-0.300215	0.206659	0.104276	0.0844528
1330	8.3	-0.304082	0.214933	0.104555	0.0842649
1331	8.31	-0.308338	0.223451	0.104905	0.0841167
1332	8.32	-0.312925	0.232024	0.105377	0.0840611
1333	8.33	-0.317779	0.240464	0.10602	0.0841447
1334	8.34	-0.322846	0.248596	0.106876	0.0844044
1335	8.35	-0.328073	0.256269	0.107981	0.0848663
1336	8.36	-0.333417	0.263368	0.109362	0.0855445
1337	8.37	-0.338841	0.269809	0.111036	0.0864434
1338	8.38	-0.344318	0.275548	0.11301	0.0875564
1339	8.39	-0.34983	0.280586	0.115282	0.0888696
1340	8.4	-0.355365	0.284958	0.117836	0.090362
1341	8.41	-0.360918	0.288733	0.120646	0.0920083
1342	8.42	-0.36649	0.292006	0.123677	0.093781
1343	8.43	-0.37208	0.294889	0.126886	0.0956502
1344	8.44	-0.377685	0.297504	0.130222	0.097586
1345	8.45	-0.383298	0.29997	0.133628	0.099558
1346	8.46	-0.388902	0.302403	0.137044	0.101537
1347	8.47	-0.394474	0.304904	0.14041	0.103494
1348	8.48	-0.399978	0.307558	0.143664	0.105403
1349	8.49	-0.405359	0.310423	0.146745	0.107236
1350	8.5	-0.410551	0.313538	0.149595	0.108967
1351	8.51	-0.415472	0.316917	0.152161	0.110573
1352	8.52	-0.420028	0.320552	0.154395	0.112029
1353	8.53	-0.424113	0.324419	0.156256	0.113315
1354	8.54	-0.427614	0.328472	0.157708	0.114409
1355	8.55	-0.430409	0.332653	0.158725	0.115293
1356	8.56	-0.432383	0.336895	0.159289	0.11595
1357	8.57	-0.433419	0.341123	0.159386	0.116364
1358	8.58	-0.433414	0.345263	0.159018	0.116524
1359	8.59	-0.43228	0.34924	0.158192	0.11642
1360	8.6	-0.429939	0.352983	0.156922	0.116046
1361	8.61	-0.426342	0.356425	0.155234	0.1154
1362	8.62	-0.421461	0.359508	0.153161	0.114486
1363	8.63	-0.415298	0.362184	0.150743	0.113308
1364	8.64	-0.407882	0.364414	0.148029	0.11188
1365	8.65	-0.399267	0.36617	0.145071	0.110217
1366	8.66	-0.389539	0.367439	0.141926	0.108339
1367	8.67	-0.378809	0.368223	0.138656	0.106269
1368	8.68	-0.36721	0.368538	0.13532	0.104035
1369	8.69	-0.3549	0.368421	0.131978	0.101668
1370	8.7	-0.342054	0.36793	0.12869	0.0992018
1371	8.71	-0.328859	0.367143	0.125508	0.0966696
1372	8.72	-0.315516	0.366161	0.122477	0.0941048
1373	8.73	-0.302227	0.365104	0.119633	0.0915402
1374	8.74	-0.289199	0.364105	0.117006	0.0890064
1375	8.75	-0.276635	0.363305	0.114613	0.0865301
1376	8.76	-0.264727	0.362838	0.112462	0.0841336
1377	8.77	-0.253655	0.362826	0.110549	0.0818333
1378	8.78	-0.24358	0.363361	0.108863	0.0796394
1379	8.79	-0.234648	0.364502	0.107381	0.0775573
1380	8.8	-0.226978	0.366266	0.106075	0.0755867
1381	8.81	-0.220665	0.368619	0.104912	0.0737252
1382	8.82	-0.215778	0.371485	0.103852	0.0719695
1383	8.83	-0.212352	0.374751	0.102856	0.0703188
1384	8.84	-0.2104	0.378275	0.101886	0.0687762
1385	8.85	-0.209905	0.381906	0.100906	0.0673527
1386	8.86	-0.210823	0.385486	0.0998831	0.0660667
1387	8.87	-0.213084	0.388871	0.09879	0.0649434
1388	8.88	-0.216596	0.391936	0.0976067	0.0640133
1389	8.89	-0.22125	0.394577	0.0963188	0.0633073
1390	8.9	-0.226922	0.396717	0.094919	0.0628521
1391	8.91	-0.233477	0.398301	0.0934073	0.0626648
1392	8.92	-0.240773	0.399295	0.0917891	0.0627471
1393	8.93	-0.248661	0.399682	0.0900752	0.0630841
1394	8.94	-0.256993	0.399454	0.0882821	0.0636429
1395	8.95	-0.265617	0.398612	0.0864276	0.0643745
1396	8.96	-0.274388	0.397155	0.0845339	0.0652199
1397	8.97	-0.283161	0.395079	0.0826225	0.0661148
1398	8.98	-0.291792	0.392378	0.0807155	0.0669951
1399	8.99	-0.300142	0.389038	0.0788353	0.0678031
1400	9	-0.308076	0.385046	0.0770028	0.0684894
1401	9.01	-0.315469	0.380387	0.0752375	0.0690168
1402	9.02	-0.322198	0.375052	0.0735575	0.0693621
1403	9.03	-0.328145	0.369036	0.0719789	0.069514
1404	9.04	-0.333201	0.362351	0.070518	0.0694742
1405	9.05	-0.337265	0.355018	0.0691909	0.0692546
1406	9.06	-0.340249	0.347078	0.0680123	0.0688748
1407	9.07	-0.342075	0.338589	0.0669947	0.0683607
1408	9.08	-0.342676	0.32963	0.0661518	0.0677419
1409	9.09	-0.342002	0.320296	0.0654974	0.0670508
1410	9.1	-0.340019	0.310703	0.0650455	0.0663182
1411	9.11	-0.336715	0.300984	0.0648098	0.0655737
1412	9.12	-0.332096	0.291292	0.0648047	0.0648447
1413	9.13	-0.32619	0.28179	0.0650436	0.0641551
1414	9.14	-0.319049	0.272653	0.0655394	0.0635257
1415	9.15	-0.310736	0.264056	0.0663036	0.0629744
1416	9.16	-0.301334	0.256176	0.0673462	0.0625165
1417	9.17	-0.29094	0.249181	0.0686754	0.0621655
1418	9.18	-0.279667	0.243225	0.0702965	0.0619342
1419	9.19	-0.267637	0.238445	0.0722108	0.0618354
1420	9.2	-0.25498	0.234949	0.0744169	0.0618834
1421	9.21	-0.241825	0.232817	0.0769107	0.062094
1422	9.22	-0.228305	0.2321	0.0796819	0.0624832
1423	9.23	-0.214549	0.232815	0.0827148	0.0630664
1424	9.24	-0.200684	0.234943	0.0859911	0.0638571
1425	9.25	-0.186827	0.23844	0.0894839	0.0648634
1426	9.26	-0.173089	0.243234	0.0931634	0.0660857
1427	9.27	-0.159564	0.249233	0.0969919	0.0675143
1428	9.28	-0.146337	0.256329	0.100927	0.0691287
1429	9.29	-0.133474	0.264396	0.10492	0.0708964
1430	9.3	-0.121037	0.273295	0.108921	0.0727746
1431	9.31	-0.109069	0.282876	0.112871	0.0747111
1432	9.32	-0.0976026	0.292986	0.116711	0.0766463
1433	9.33	-0.0866622	0.303462	0.120376	0.0785169
1434	9.34	-0.0762592	0.314145	0.123801	0.0802577
1435	9.35	-0.0664048	0.324877	0.126921	0.081806
1436	9.36	-0.0571027	0.335506	0.129673	0.0831045
1437	9.37	-0.048356	0.34589	0.131997	0.0841021
1438	9.38	-0.0401698	0.3559	0.133839	0.0847585
1439	9.39	-0.0325549	0.365421	0.135151	0.0850456
1440	9.4	-0.0255273	0.374356	0.135894	0.0849506
1441	9.41	-0.0191097	0.382628	0.13604	0.0844776
1442	9.42	-0.013335	0.390178	0.135573	0.0836501
1443	9.43	-0.0082434	0.396962	0.134491	0.0825121
1444	9.44	-0.00388373	0.402956	0.132804	0.0811294
1445	9.45	-0.000313828	0.408143	0.130541	0.0795897
1446	9.46	0.00240288	0.412521	0.127739	0.0779996
1447	9.47	0.00420669	0.416098	0.124455	0.0764806
1448	9.48	0.0050377	0.418887	0.120754	0.0751605
1449	9.49	0.00484095	0.420902	0.116715	0.0741612
1450	9.5	0.00357336	0.422157	0.11242	0.0735839
1451	9.51	0.00120759	0.422665	0.10796	0.0734955
1452	9.52	-0.00226613	0.422434	0.103429	0.0739188
1453	9.53	-0.00683435	0.421469	0.0989194	0.0748275
1454	9.54	-0.0124647	0.419773	0.0945184	0.0761498
1455	9.55	-0.0191028	0.417343	0.0903071	0.0777812
1456	9.56	-0.0266728	0.414181	0.0863567	0.0795981
1457	9.57	-0.035085	0.410285	0.0827269	0.0814734
1458	9.58	-0.0442294	0.405663	0.0794642	0.0832881
1459	9.59	-0.05399	0.400331	0.0766004	0.0849401
1460	9.6	-0.0642423	0.394315	0.0741534	0.0863476
1461	9.61	-0.0748626	0.387657	0.0721265	0.0874537
1462	9.62	-0.0857348	0.380415	0.0705099	0.0882247
1463	9.63	-0.096752	0.372662	0.0692828	0.0886484
1464	9.64	-0.107819	0.364494	0.0684135	0.0887312
1465	9.65	-0.118854	0.356025	0.0678638	0.0884952
1466	9.66	-0.129794	0.347381	0.0675897	0.0879739
1467	9.67	-0.140591	0.338705	0.0675459	0.0872085
1468	9.68	-0.151208	0.330148	0.067685	0.0862435
1469	9.69	-0.161617	0.321864	0.0679604	0.0851246
1470	9.7	-0.171803	0.314	0.0683302	0.0838964
1471	9.71	-0.181746	0.30669	0.0687562	0.082598
1472	9.72	-0.191426	0.300049	0.0692054	0.0812644
1473	9.73	-0.200818	0.29416	0.0696493	0.0799244
1474	9.74	-0.209894	0.289071	0.0700654	0.0786006
1475	9.75	-0.218609	0.284791	0.0704349	0.0773102
1476	9.76	-0.226912	0.281291	0.0707457	0.0760659
1477	9.77	-0.234744	0.278502	0.0709887	0.0748764
1478	9.78	-0.242039	0.276323	0.0711581	0.0737466
1479	9.79	-0.248731	0.27463	0.0712506	0.0726797
1480	9.8	-0.254759	0.273282	0.0712645	0.0716768
1481	9.81	-0.260068	0.272135	0.0711997	0.0707381
1482	9.82	-0.26462	0.27105	0.0710569	0.069862
1483	9.83	-0.268394	0.2699	0.0708377	0.0690448
1484	9.84	-0.271395	0.268578	0.0705448	0.0682818
1485	9.85	-0.273648	0.267001	0.0701805	0.0675647
1486	9.86	-0.275208	0.265115	0.0697497	0.0668828
1487	9.87	-0.276148	0.262893	0.069257	0.0662215
1488	9.88	-0.276567	0.26034	0.0687117	0.0655632
1489	9.89	-0.276578	0.25749	0.0681216	0.0648867
1490	9.9	-0.276306	0.254404	0.0674976	0.0641689
1491	9.91	-0.27588	0.251171	0.0668519	0.0633865
1492	9.92	-0.275419	0.247898	0.0661995	0.0625171
1493	9.93	-0.275033	0.24471	0.0655562	0.0615411
1494	9.94	-0.274811	0.241737	0.0649403	0.0604447
1495	9.95	-0.274817	0.239111	0.0643716	0.0592211
1496	9.96	-0.275093	0.236954	0.06387	0.0578733
1497	9.97	-0.275643	0.235371	0.0634548	0.0564151
1498	9.98	-0.276443	0.234439	0.0631451	0.0548719
1499	9.99	-0.27743	0.234205	0.0629572	0.0532802

## Sheet: sourcedata_4bcde_v_forw_MDN
	t	v_forw	v_forw_CI	v_forw_post	v_forw_post_CI
0	-5	0.0184615	0.177294	0.178439	0.116348
1	-4.99	0.019341	0.183953	0.179369	0.116035
2	-4.98	0.0200756	0.190194	0.179597	0.115577
3	-4.97	0.0206836	0.196014	0.179116	0.114964
4	-4.96	0.0211923	0.201426	0.177937	0.114195
5	-4.95	0.0216373	0.20646	0.176098	0.113277
6	-4.94	0.0220562	0.211162	0.173655	0.112226
7	-4.93	0.0224916	0.215589	0.170683	0.111067
8	-4.92	0.0229857	0.219807	0.167275	0.10983
9	-4.91	0.0235771	0.223885	0.163535	0.108549
10	-4.9	0.0242975	0.227889	0.159582	0.107258
11	-4.89	0.0251742	0.231879	0.155535	0.105991
12	-4.88	0.0262245	0.235903	0.151515	0.104778
13	-4.87	0.0274556	0.239992	0.147638	0.103646
14	-4.86	0.0288667	0.244162	0.144009	0.102617
15	-4.85	0.0304475	0.248406	0.140722	0.10171
16	-4.84	0.0321783	0.252696	0.137851	0.100941
17	-4.83	0.0340329	0.256987	0.135452	0.100325
18	-4.82	0.0359777	0.261212	0.133557	0.0998741
19	-4.81	0.0379782	0.265293	0.132175	0.0996006
20	-4.8	0.0399946	0.269136	0.131293	0.0995142
21	-4.79	0.0419877	0.272643	0.130878	0.0996207
22	-4.78	0.0439181	0.275712	0.130876	0.0999183
23	-4.77	0.0457511	0.278247	0.131219	0.100398
24	-4.76	0.0474534	0.28016	0.131828	0.101039
25	-4.75	0.0489973	0.281378	0.132621	0.101811
26	-4.74	0.0503624	0.281841	0.133512	0.102672
27	-4.73	0.051533	0.281513	0.13442	0.103574
28	-4.72	0.0524976	0.280376	0.135274	0.104462
29	-4.71	0.0532531	0.278435	0.136012	0.105278
30	-4.7	0.0537996	0.275715	0.13659	0.105968
31	-4.69	0.0541432	0.272263	0.136979	0.106481
32	-4.68	0.0542928	0.26814	0.13717	0.106771
33	-4.67	0.0542623	0.263419	0.137168	0.106804
34	-4.66	0.0540671	0.258184	0.136996	0.106552
35	-4.65	0.0537245	0.25252	0.136687	0.105999
36	-4.64	0.0532514	0.246519	0.136287	0.105137
37	-4.63	0.0526656	0.240266	0.135846	0.103968
38	-4.62	0.051984	0.233846	0.135418	0.102506
39	-4.61	0.0512224	0.227333	0.135052	0.100771
40	-4.6	0.0503962	0.220796	0.134796	0.0987977
41	-4.59	0.0495159	0.214295	0.134689	0.0966259
42	-4.58	0.0485915	0.20788	0.134759	0.0943056
43	-4.57	0.04763	0.201592	0.135024	0.0918953
44	-4.56	0.0466369	0.195465	0.13549	0.0894575
45	-4.55	0.0456154	0.189528	0.136152	0.0870598
46	-4.54	0.044567	0.183802	0.136996	0.0847686
47	-4.53	0.0434912	0.178304	0.137998	0.082646
48	-4.52	0.0423859	0.173048	0.13913	0.0807444
49	-4.51	0.0412484	0.168045	0.140358	0.0791022
50	-4.5	0.0400738	0.163305	0.141648	0.0777419
51	-4.49	0.0388592	0.158835	0.142969	0.0766693
52	-4.48	0.0376035	0.154643	0.14429	0.0758757
53	-4.47	0.0363051	0.150736	0.145585	0.0753415
54	-4.46	0.034964	0.147119	0.146834	0.0750395
55	-4.45	0.0335851	0.143796	0.148022	0.0749425
56	-4.44	0.0321751	0.140767	0.149141	0.0750277
57	-4.43	0.0307437	0.138033	0.150185	0.0752782
58	-4.42	0.0293058	0.135588	0.151157	0.0756897
59	-4.41	0.0278803	0.133426	0.152062	0.0762658
60	-4.4	0.0264899	0.131535	0.152909	0.0770184
61	-4.39	0.0251629	0.129905	0.153709	0.0779644
62	-4.38	0.0239293	0.128519	0.154471	0.0791203
63	-4.37	0.0228223	0.127363	0.155207	0.0804996
64	-4.36	0.0218796	0.126421	0.155926	0.0821085
65	-4.35	0.0211382	0.125679	0.156639	0.0839438
66	-4.34	0.020635	0.125126	0.157351	0.08599
67	-4.33	0.0204059	0.124754	0.158066	0.0882203
68	-4.32	0.0204823	0.12456	0.158787	0.0905961
69	-4.31	0.0208938	0.12455	0.15951	0.0930692
70	-4.3	0.0216619	0.124732	0.160227	0.0955843
71	-4.29	0.0228013	0.125125	0.160929	0.098081
72	-4.28	0.0243179	0.125749	0.161599	0.100496
73	-4.27	0.0262075	0.126629	0.162217	0.102767
74	-4.26	0.0284609	0.12779	0.162756	0.104834
75	-4.25	0.0310575	0.129259	0.163186	0.10664
76	-4.24	0.0339722	0.131056	0.16347	0.108133
77	-4.23	0.0371677	0.133193	0.163569	0.109272
78	-4.22	0.0406021	0.135671	0.16344	0.110022
79	-4.21	0.044228	0.138479	0.163046	0.110367
80	-4.2	0.0479928	0.141589	0.162347	0.1103
81	-4.19	0.0518399	0.144959	0.161308	0.109832
82	-4.18	0.0557135	0.148534	0.1599	0.10899
83	-4.17	0.0595568	0.152253	0.158103	0.10782
84	-4.16	0.0633118	0.156039	0.155905	0.106385
85	-4.15	0.0669228	0.159818	0.153308	0.104765
86	-4.14	0.0703349	0.163509	0.150326	0.103055
87	-4.13	0.0734969	0.167031	0.146988	0.101357
88	-4.12	0.0763565	0.170301	0.143334	0.0997716
89	-4.11	0.0788632	0.173241	0.139418	0.0983963
90	-4.1	0.0809687	0.175777	0.135308	0.0973119
91	-4.09	0.0826268	0.17784	0.131076	0.0965737
92	-4.08	0.0837919	0.179368	0.126806	0.096207
93	-4.07	0.08442	0.180301	0.122585	0.0962037
94	-4.06	0.0844706	0.18059	0.118506	0.0965253
95	-4.05	0.0839043	0.180191	0.11466	0.0971081
96	-4.04	0.0826871	0.179067	0.111136	0.0978724
97	-4.03	0.0807895	0.177194	0.108016	0.0987326
98	-4.02	0.0781875	0.174558	0.105373	0.0996046
99	-4.01	0.074866	0.171159	0.10327	0.100415
100	-4	0.0708187	0.167007	0.101758	0.101105
101	-3.99	0.0660505	0.162136	0.100874	0.101632
102	-3.98	0.0605796	0.156594	0.100643	0.101973
103	-3.97	0.0544363	0.150449	0.101074	0.102123
104	-3.96	0.0476615	0.143786	0.102163	0.102092
105	-3.95	0.0403103	0.136714	0.103886	0.101906
106	-3.94	0.0324471	0.129358	0.106206	0.101601
107	-3.93	0.0241464	0.121861	0.109075	0.101219
108	-3.92	0.0154919	0.114386	0.112427	0.100811
109	-3.91	0.00657181	0.107106	0.116192	0.100429
110	-3.9	-0.00252237	0.100207	0.120289	0.100124
111	-3.89	-0.0116978	0.0938784	0.12463	0.0999438
112	-3.88	-0.0208626	0.0883032	0.129123	0.0999286
113	-3.87	-0.0299274	0.0836454	0.133676	0.10011
114	-3.86	-0.0388087	0.0800319	0.138193	0.100504
115	-3.85	-0.0474279	0.0775323	0.142585	0.101116
116	-3.84	-0.0557132	0.0761455	0.146763	0.101932
117	-3.83	-0.0636014	0.0757964	0.150647	0.102924
118	-3.82	-0.071034	0.0763483	0.154163	0.104047
119	-3.81	-0.0779615	0.0776234	0.157243	0.105245
120	-3.8	-0.0843379	0.0794269	0.15983	0.106454
121	-3.79	-0.0901238	0.0815651	0.161874	0.107603
122	-3.78	-0.0952849	0.0838576	0.163336	0.108621
123	-3.77	-0.0997918	0.0861431	0.164187	0.109442
124	-3.76	-0.10362	0.0882817	0.164406	0.110005
125	-3.75	-0.106753	0.0901528	0.16398	0.11026
126	-3.74	-0.109178	0.0916545	0.162902	0.11017
127	-3.73	-0.110891	0.092703	0.161174	0.109716
128	-3.72	-0.111896	0.0932323	0.158805	0.108895
129	-3.71	-0.112207	0.093193	0.155811	0.107723
130	-3.7	-0.111847	0.092556	0.152217	0.106235
131	-3.69	-0.110853	0.0913111	0.148053	0.104486
132	-3.68	-0.10927	0.0894701	0.143356	0.102545
133	-3.67	-0.107157	0.0870677	0.138169	0.100498
134	-3.66	-0.104581	0.0841615	0.132542	0.0984414
135	-3.65	-0.10162	0.0808327	0.126535	0.0964753
136	-3.64	-0.0983571	0.0771888	0.12021	0.094699
137	-3.63	-0.0948834	0.0733623	0.113639	0.0932016
138	-3.62	-0.0912899	0.0695126	0.1069	0.0920543
139	-3.61	-0.0876685	0.0658228	0.100068	0.0913026
140	-3.6	-0.0841081	0.0624954	0.0932267	0.0909619
141	-3.59	-0.0806933	0.0597393	0.0864578	0.0910166
142	-3.58	-0.0775002	0.0577479	0.0798452	0.0914232
143	-3.57	-0.0745956	0.0566679	0.0734691	0.0921167
144	-3.56	-0.0720337	0.0565687	0.0674062	0.0930183
145	-3.55	-0.069857	0.057428	0.0617288	0.094044
146	-3.54	-0.0680941	0.0591375	0.0565011	0.0951144
147	-3.53	-0.0667569	0.0615294	0.0517792	0.0961588
148	-3.52	-0.0658455	0.0644117	0.0476126	0.0971204
149	-3.51	-0.0653428	0.0675935	0.044041	0.0979585
150	-3.5	-0.065221	0.0709019	0.0410951	0.0986485
151	-3.49	-0.0654389	0.0741891	0.0387953	0.0991809
152	-3.48	-0.0659437	0.0773333	0.0371526	0.0995578
153	-3.47	-0.0666738	0.0802353	0.0361705	0.0997909
154	-3.46	-0.0675578	0.0828177	0.0358451	0.0998967
155	-3.45	-0.0685199	0.0850172	0.0361632	0.0998934
156	-3.44	-0.0694806	0.0867862	0.0371067	0.0997978
157	-3.43	-0.0703569	0.088088	0.0386515	0.0996232
158	-3.42	-0.0710639	0.0888971	0.0407681	0.0993778
159	-3.41	-0.0715223	0.0891981	0.0434207	0.0990651
160	-3.4	-0.0716547	0.088985	0.0465699	0.0986856
161	-3.39	-0.0713925	0.0882622	0.0501698	0.0982385
162	-3.38	-0.0706716	0.0870447	0.054172	0.0977267
163	-3.37	-0.0694412	0.0853593	0.0585235	0.0971575
164	-3.36	-0.0676584	0.0832468	0.0631675	0.0965472
165	-3.35	-0.0652919	0.0807656	0.0680449	0.0959213
166	-3.34	-0.0623242	0.0779891	0.0730944	0.0953149
167	-3.33	-0.0587508	0.0750111	0.0782497	0.0947737
168	-3.32	-0.0545784	0.0719463	0.0834461	0.0943479
169	-3.31	-0.0498267	0.0689313	0.0886181	0.0940888
170	-3.3	-0.0445257	0.0661234	0.0936991	0.0940411
171	-3.29	-0.0387164	0.0636939	0.0986276	0.0942386
172	-3.28	-0.0324521	0.0618182	0.103348	0.0946994
173	-3.27	-0.0257936	0.0606553	0.107806	0.0954195
174	-3.26	-0.01881	0.0603243	0.111955	0.0963757
175	-3.25	-0.0115777	0.060881	0.115752	0.0975224
176	-3.24	-0.00417857	0.0623066	0.119162	0.0987964
177	-3.23	0.0033002	0.0645111	0.12216	0.100122
178	-3.22	0.0107687	0.067351	0.12473	0.101417
179	-3.21	0.0181364	0.0706545	0.126862	0.102598
180	-3.2	0.0253103	0.07424	0.128556	0.103583
181	-3.19	0.0321967	0.0779325	0.129817	0.104304
182	-3.18	0.0387062	0.0815717	0.130656	0.104702
183	-3.17	0.0447516	0.085017	0.131088	0.104732
184	-3.16	0.0502514	0.0881499	0.131135	0.104366
185	-3.15	0.0551316	0.0908758	0.130822	0.103594
186	-3.14	0.0593274	0.0931257	0.13018	0.102421
187	-3.13	0.0627835	0.0948568	0.129239	0.10087
188	-3.12	0.0654562	0.0960552	0.128031	0.0989813
189	-3.11	0.0673149	0.0967358	0.126588	0.0968054
190	-3.1	0.0683442	0.0969448	0.124946	0.0944062
191	-3.09	0.0685421	0.0967585	0.123136	0.0918546
192	-3.08	0.067922	0.0962825	0.121192	0.0892259
193	-3.07	0.0665109	0.0956469	0.119146	0.0865959
194	-3.06	0.0643518	0.0950028	0.117027	0.0840362
195	-3.05	0.0615013	0.0945105	0.114868	0.081612
196	-3.04	0.0580271	0.0943271	0.112701	0.0793759
197	-3.03	0.0540091	0.0945935	0.110554	0.0773668
198	-3.02	0.0495368	0.0954193	0.108454	0.0756069
199	-3.01	0.0447045	0.0968694	0.106427	0.0741024
200	-3	0.0396127	0.0989605	0.104498	0.0728441
201	-2.99	0.0343605	0.101659	0.102686	0.0718099
202	-2.98	0.0290477	0.104892	0.101008	0.0709687
203	-2.97	0.0237713	0.10856	0.0994788	0.0702847
204	-2.96	0.0186229	0.112553	0.0981077	0.0697224
205	-2.95	0.0136851	0.116755	0.0969031	0.0692498
206	-2.94	0.00903307	0.121059	0.0958685	0.0688411
207	-2.93	0.0047304	0.125375	0.0950029	0.0684799
208	-2.92	0.000829265	0.129626	0.0943028	0.0681611
209	-2.91	-0.00262854	0.133757	0.0937608	0.0678904
210	-2.9	-0.00561507	0.137731	0.093365	0.0676834
211	-2.89	-0.00811502	0.141525	0.0931044	0.0675647
212	-2.88	-0.0101243	0.145134	0.092964	0.0675647
213	-2.87	-0.011652	0.14856	0.0929293	0.0677167
214	-2.86	-0.0127168	0.151812	0.0929842	0.0680528
215	-2.85	-0.0133495	0.154902	0.0931132	0.0685998
216	-2.84	-0.0135885	0.15784	0.093301	0.0693758
217	-2.83	-0.0134809	0.160629	0.0935328	0.0703869
218	-2.82	-0.0130802	0.163266	0.0937933	0.0716269
219	-2.81	-0.0124456	0.165735	0.09407	0.0730766
220	-2.8	-0.0116401	0.168005	0.0943513	0.0747054
221	-2.79	-0.0107286	0.170032	0.0946273	0.0764744
222	-2.78	-0.00977456	0.171761	0.0948901	0.0783392
223	-2.77	-0.00884048	0.173121	0.0951334	0.080252
224	-2.76	-0.00798215	0.17404	0.0953536	0.082166
225	-2.75	-0.00725119	0.174435	0.0955502	0.0840367
226	-2.74	-0.0066882	0.174228	0.0957229	0.0858237
227	-2.73	-0.00632551	0.173345	0.0958749	0.087493
228	-2.72	-0.00618325	0.171727	0.0960119	0.0890156
229	-2.71	-0.00626873	0.169328	0.096141	0.0903712
230	-2.7	-0.00657655	0.166124	0.0962725	0.0915463
231	-2.69	-0.00709011	0.162111	0.0964163	0.0925355
232	-2.68	-0.00778055	0.157312	0.0965857	0.0933398
233	-2.67	-0.00861136	0.151772	0.0967945	0.0939678
234	-2.66	-0.00953857	0.14556	0.0970527	0.0944304
235	-2.65	-0.0105149	0.138768	0.0973711	0.0947449
236	-2.64	-0.0114932	0.131503	0.0977577	0.0949277
237	-2.63	-0.0124244	0.123888	0.0982168	0.0949956
238	-2.62	-0.0132689	0.116055	0.098748	0.0949608
239	-2.61	-0.0139929	0.108141	0.0993455	0.09483
240	-2.6	-0.0145696	0.100282	0.100001	0.0946037
241	-2.59	-0.0149844	0.092613	0.100699	0.0942758
242	-2.58	-0.0152326	0.085258	0.101424	0.0938336
243	-2.57	-0.0153195	0.0783322	0.10215	0.093259
244	-2.56	-0.0152589	0.071934	0.102852	0.0925329
245	-2.55	-0.015073	0.066141	0.103503	0.0916368
246	-2.54	-0.0147886	0.0610068	0.104072	0.0905572
247	-2.53	-0.0144369	0.0565544	0.10453	0.0892885
248	-2.52	-0.0140509	0.0527748	0.104854	0.0878365
249	-2.51	-0.0136634	0.0496282	0.105021	0.0862197
250	-2.5	-0.0133047	0.0470449	0.105013	0.0844713
251	-2.49	-0.0130023	0.044938	0.104819	0.0826382
252	-2.48	-0.0127802	0.043213	0.104433	0.0807797
253	-2.47	-0.012656	0.0417807	0.103856	0.078963
254	-2.46	-0.0126452	0.040569	0.103098	0.0772616
255	-2.45	-0.0127604	0.0395295	0.102175	0.0757478
256	-2.44	-0.0130104	0.0386429	0.10111	0.0744882
257	-2.43	-0.0134031	0.0379186	0.099931	0.073538
258	-2.42	-0.0139464	0.0373895	0.0986714	0.0729366
259	-2.41	-0.0146488	0.037103	0.0973696	0.0727026
260	-2.4	-0.0155192	0.0371072	0.0960638	0.0728335
261	-2.39	-0.0165672	0.0374351	0.0947937	0.0733063
262	-2.38	-0.0178026	0.03809	0.0936011	0.0740826
263	-2.37	-0.019239	0.0390367	0.0925251	0.0751105
264	-2.36	-0.0208895	0.0402021	0.0916023	0.0763301
265	-2.35	-0.0227665	0.0414815	0.0908642	0.0776762
266	-2.34	-0.0248809	0.0427519	0.0903375	0.0790825
267	-2.33	-0.0272421	0.0438851	0.0900425	0.0804829
268	-2.32	-0.0298528	0.0447627	0.089993	0.0818151
269	-2.31	-0.0327123	0.0452854	0.0901952	0.0830206
270	-2.3	-0.0358126	0.0453881	0.090649	0.0840481
271	-2.29	-0.0391384	0.0450476	0.0913444	0.0848544
272	-2.28	-0.0426649	0.044297	0.0922653	0.0854056
273	-2.27	-0.046361	0.0432332	0.0933885	0.08568
274	-2.26	-0.0501859	0.0420298	0.0946819	0.085667
275	-2.25	-0.0540926	0.0409403	0.0961109	0.0853714
276	-2.24	-0.0580278	0.0402835	0.0976329	0.0848094
277	-2.23	-0.0619313	0.0403914	0.0992015	0.0840114
278	-2.22	-0.0657415	0.0415293	0.100771	0.0830201
279	-2.21	-0.0693939	0.0438092	0.102293	0.0818891
280	-2.2	-0.0728241	0.0471589	0.103722	0.0806783
281	-2.19	-0.0759713	0.0513606	0.105015	0.0794518
282	-2.18	-0.0787778	0.0561248	0.106129	0.0782728
283	-2.17	-0.0811936	0.0611515	0.107031	0.0771996
284	-2.16	-0.0831762	0.0661648	0.107692	0.0762812
285	-2.15	-0.084695	0.0709306	0.108093	0.0755549
286	-2.14	-0.0857269	0.0752574	0.108222	0.0750444
287	-2.13	-0.0862629	0.0789988	0.108078	0.0747601
288	-2.12	-0.086305	0.0820519	0.107672	0.074702
289	-2.11	-0.0858667	0.084354	0.107024	0.0748624
290	-2.1	-0.0849696	0.0858791	0.106164	0.0752306
291	-2.09	-0.0836446	0.0866373	0.105136	0.0757957
292	-2.08	-0.0819294	0.0866675	0.103987	0.0765489
293	-2.07	-0.0798659	0.0860335	0.102773	0.0774855
294	-2.06	-0.0774992	0.0848188	0.101555	0.0786058
295	-2.05	-0.0748752	0.08312	0.100402	0.0799121
296	-2.04	-0.0720374	0.0810396	0.0993796	0.0814086
297	-2.03	-0.0690288	0.0786826	0.0985542	0.0830978
298	-2.02	-0.0658882	0.0761481	0.0979919	0.0849783
299	-2.01	-0.0626485	0.0735224	0.0977532	0.0870413
300	-2	-0.0593387	0.070876	0.0978892	0.0892704
301	-1.99	-0.0559825	0.0682595	0.0984422	0.0916394
302	-1.98	-0.0525991	0.065705	0.0994442	0.0941128
303	-1.97	-0.0492037	0.0632268	0.100917	0.0966459
304	-1.96	-0.0458094	0.0608265	0.102867	0.0991853
305	-1.95	-0.0424272	0.0584998	0.105291	0.101672
306	-1.94	-0.0390664	0.0562444	0.10817	0.104043
307	-1.93	-0.0357388	0.0540661	0.111479	0.106232
308	-1.92	-0.0324564	0.0519867	0.115179	0.108177
309	-1.91	-0.0292345	0.0500469	0.119223	0.109818
310	-1.9	-0.0260902	0.0483057	0.12356	0.111104
311	-1.89	-0.0230446	0.0468384	0.128136	0.111994
312	-1.88	-0.0201205	0.0457246	0.132891	0.112463
313	-1.87	-0.017343	0.0450344	0.137766	0.112502
314	-1.86	-0.0147385	0.0448117	0.142703	0.112123
315	-1.85	-0.0123346	0.0450612	0.147648	0.111358
316	-1.84	-0.0101568	0.045742	0.152549	0.110264
317	-1.83	-0.00822879	0.0467727	0.157358	0.108918
318	-1.82	-0.0065721	0.0480433	0.162031	0.107417
319	-1.81	-0.00520128	0.049431	0.166528	0.105868
320	-1.8	-0.0041249	0.0508153	0.170815	0.104388
321	-1.79	-0.00334697	0.0520869	0.174858	0.103087
322	-1.78	-0.00286279	0.0531562	0.178628	0.102061
323	-1.77	-0.00265965	0.0539574	0.182099	0.101381
324	-1.76	-0.00271907	0.0544472	0.185247	0.101081
325	-1.75	-0.00301412	0.0546071	0.188052	0.101158
326	-1.74	-0.00350941	0.0544406	0.190497	0.101566
327	-1.73	-0.00416395	0.0539707	0.192567	0.10223
328	-1.72	-0.00493123	0.0532385	0.194254	0.103051
329	-1.71	-0.0057594	0.0522993	0.195553	0.103922
330	-1.7	-0.00659493	0.0512182	0.196468	0.104737
331	-1.69	-0.00738226	0.0500673	0.197008	0.105405
332	-1.68	-0.0080677	0.04892	0.19719	0.105854
333	-1.67	-0.00859847	0.0478484	0.197037	0.106041
334	-1.66	-0.00892788	0.0469178	0.19658	0.105948
335	-1.65	-0.00901413	0.0461822	0.195855	0.105591
336	-1.64	-0.00882111	0.0456828	0.194905	0.105009
337	-1.63	-0.00832367	0.0454419	0.193775	0.104267
338	-1.62	-0.00750671	0.0454629	0.192512	0.103446
339	-1.61	-0.006364	0.0457303	0.191162	0.102637
340	-1.6	-0.0049032	0.0462126	0.189771	0.101934
341	-1.59	-0.00314418	0.0468629	0.188379	0.10142
342	-1.58	-0.00111763	0.047626	0.187021	0.101168
343	-1.57	0.00113362	0.0484393	0.185724	0.101222
344	-1.56	0.00355724	0.0492389	0.184504	0.101603
345	-1.55	0.0060918	0.049962	0.183371	0.102301
346	-1.54	0.00866828	0.0505501	0.182325	0.103282
347	-1.53	0.0112142	0.0509534	0.181355	0.104492
348	-1.52	0.013654	0.0511322	0.180447	0.105862
349	-1.51	0.0159118	0.05106	0.179574	0.107316
350	-1.5	0.0179156	0.0507271	0.178705	0.108778
351	-1.49	0.0195974	0.0501383	0.177807	0.110177
352	-1.48	0.0208975	0.0493186	0.176841	0.11145
353	-1.47	0.0217654	0.0483103	0.175769	0.112544
354	-1.46	0.0221645	0.0471765	0.174552	0.11342
355	-1.45	0.0220703	0.0459942	0.173156	0.114053
356	-1.44	0.0214736	0.0448517	0.171547	0.114428
357	-1.43	0.0203794	0.0438414	0.169694	0.114547
358	-1.42	0.0188061	0.0430517	0.167572	0.11442
359	-1.41	0.016787	0.0425568	0.165157	0.114067
360	-1.4	0.0143667	0.0424053	0.162432	0.113516
361	-1.39	0.0116009	0.0426152	0.159385	0.112796
362	-1.38	0.00855373	0.0431715	0.156009	0.111941
363	-1.37	0.00529559	0.0440317	0.152302	0.110979
364	-1.36	0.00189981	0.0451347	0.148266	0.109932
365	-1.35	-0.0015605	0.0464109	0.143911	0.108815
366	-1.34	-0.00501296	0.0477911	0.139248	0.107633
367	-1.33	-0.00839213	0.0492119	0.134297	0.106379
368	-1.32	-0.0116369	0.0506211	0.129082	0.105038
369	-1.31	-0.0146966	0.0519769	0.123632	0.103589
370	-1.3	-0.0175302	0.0532487	0.11798	0.102002
371	-1.29	-0.0201093	0.054414	0.112166	0.100253
372	-1.28	-0.0224173	0.0554599	0.106232	0.0983139
373	-1.27	-0.0244497	0.0563798	0.100225	0.0961678
374	-1.26	-0.0262132	0.0571717	0.0941971	0.0938046
375	-1.25	-0.0277257	0.057839	0.0881985	0.0912258
376	-1.24	-0.0290145	0.0583884	0.0822793	0.0884443
377	-1.23	-0.0301148	0.0588311	0.0764901	0.0854842
378	-1.22	-0.031067	0.0591834	0.0708792	0.0823811
379	-1.21	-0.0319173	0.0594671	0.0654908	0.0791805
380	-1.2	-0.0327149	0.0597105	0.0603628	0.0759358
381	-1.19	-0.0335083	0.0599516	0.0555308	0.0727057
382	-1.18	-0.0343451	0.0602372	0.0510229	0.0695528
383	-1.17	-0.0352697	0.0606242	0.0468595	0.0665395
384	-1.16	-0.0363239	0.0611794	0.0430544	0.0637254
385	-1.15	-0.037544	0.0619758	0.0396162	0.0611649
386	-1.14	-0.0389622	0.0630902	0.0365463	0.0589029
387	-1.13	-0.0406051	0.0645967	0.033841	0.056972
388	-1.12	-0.0424926	0.0665607	0.0314925	0.0553897
389	-1.11	-0.04464	0.0690326	0.0294912	0.0541572
390	-1.1	-0.0470571	0.0720424	0.0278229	0.0532591
391	-1.09	-0.0497499	0.0755982	0.0264724	0.0526661
392	-1.08	-0.0527193	0.0796846	0.025425	0.0523382
393	-1.07	-0.0559603	0.0842657	0.0246654	0.05223
394	-1.06	-0.0594662	0.0892884	0.0241795	0.0522944
395	-1.05	-0.0632246	0.0946851	0.0239521	0.0524871
396	-1.04	-0.0672168	0.100379	0.0239702	0.0527718
397	-1.03	-0.0714208	0.106285	0.0242192	0.0531216
398	-1.02	-0.0758069	0.112315	0.0246853	0.0535204
399	-1.01	-0.0803396	0.118375	0.0253536	0.0539635
400	-1	-0.0849737	0.124374	0.0262071	0.0544552
401	-0.99	-0.0896575	0.130214	0.0272254	0.0550068
402	-0.98	-0.0943298	0.135802	0.0283861	0.0556337
403	-0.97	-0.0989218	0.141045	0.0296649	0.0563525
404	-0.96	-0.103357	0.145849	0.031035	0.0571771
405	-0.95	-0.107554	0.150127	0.0324659	0.0581144
406	-0.94	-0.111423	0.153796	0.0339225	0.0591639
407	-0.93	-0.114877	0.156776	0.0353736	0.0603166
408	-0.92	-0.117831	0.159	0.0367845	0.0615549
409	-0.91	-0.120197	0.160406	0.0381219	0.0628539
410	-0.9	-0.121903	0.160949	0.0393553	0.0641843
411	-0.89	-0.122883	0.160594	0.0404579	0.0655151
412	-0.88	-0.123087	0.159324	0.0414066	0.0668159
413	-0.87	-0.12248	0.157141	0.042185	0.0680593
414	-0.86	-0.12105	0.154065	0.0427834	0.0692224
415	-0.85	-0.118799	0.150137	0.0432001	0.0702889
416	-0.84	-0.115757	0.145421	0.0434408	0.0712475
417	-0.83	-0.11197	0.140005	0.0435212	0.0720943
418	-0.82	-0.107506	0.133999	0.0434635	0.0728309
419	-0.81	-0.10245	0.127535	0.0432977	0.0734632
420	-0.8	-0.0969014	0.120766	0.0430589	0.0740023
421	-0.79	-0.0909683	0.113869	0.042788	0.0744614
422	-0.78	-0.0847668	0.107034	0.042528	0.0748556
423	-0.77	-0.0784175	0.100464	0.0423254	0.0752029
424	-0.76	-0.072038	0.0943645	0.0422272	0.0755222
425	-0.75	-0.0657401	0.0889297	0.0422765	0.0758327
426	-0.74	-0.0596254	0.0843239	0.0425132	0.0761538
427	-0.73	-0.0537822	0.0806597	0.0429719	0.076505
428	-0.72	-0.0482869	0.07798	0.0436797	0.076905
429	-0.71	-0.0431975	0.0762476	0.0446554	0.0773703
430	-0.7	-0.0385544	0.0753515	0.0459108	0.0779141
431	-0.69	-0.0343813	0.0751277	0.0474472	0.0785441
432	-0.68	-0.0306844	0.0753901	0.0492571	0.0792605
433	-0.67	-0.027456	0.0759586	0.0513243	0.0800549
434	-0.66	-0.0246755	0.076681	0.0536234	0.08091
435	-0.65	-0.0223118	0.0774433	0.0561229	0.081799
436	-0.64	-0.0203276	0.0781729	0.0587827	0.0826882
437	-0.63	-0.0186814	0.0788353	0.0615583	0.0835381
438	-0.62	-0.0173296	0.0794265	0.0644017	0.0843069
439	-0.61	-0.0162318	0.0799629	0.0672622	0.0849536
440	-0.6	-0.015351	0.08047	0.0700885	0.0854415
441	-0.59	-0.0146561	0.0809717	0.072829	0.0857408
442	-0.58	-0.0141237	0.0814808	0.0754321	0.0858317
443	-0.57	-0.0137356	0.0819935	0.0778503	0.0857046
444	-0.56	-0.0134825	0.0824862	0.0800392	0.0853612
445	-0.55	-0.0133611	0.0829156	0.0819595	0.0848131
446	-0.54	-0.0133729	0.0832249	0.0835748	0.0840808
447	-0.53	-0.0135232	0.0833481	0.0848551	0.0831905
448	-0.52	-0.0138168	0.0832195	0.0857775	0.0821728
449	-0.51	-0.0142632	0.0827778	0.086324	0.0810589
450	-0.5	-0.0148578	0.0819835	0.0864843	0.0798795
451	-0.49	-0.0155946	0.0808179	0.0862558	0.0786616
452	-0.48	-0.016458	0.0792871	0.0856435	0.0774296
453	-0.47	-0.0174218	0.0774275	0.0846599	0.0762044
454	-0.46	-0.0184492	0.0753046	0.0833251	0.0750063
455	-0.45	-0.0194925	0.0730112	0.0816676	0.0738559
456	-0.44	-0.0204935	0.0706613	0.0797258	0.0727751
457	-0.43	-0.021384	0.0683817	0.0775432	0.0717873
458	-0.42	-0.022088	0.0663011	0.075169	0.0709192
459	-0.41	-0.0225237	0.0645368	0.0726607	0.0701991
460	-0.4	-0.0226083	0.0631817	0.0700785	0.0696542
461	-0.39	-0.0222598	0.0622973	0.0674891	0.0693093
462	-0.38	-0.021401	0.0619135	0.0649593	0.0691814
463	-0.37	-0.0199636	0.0620383	0.0625555	0.0692785
464	-0.36	-0.0178913	0.0626776	0.0603454	0.0695976
465	-0.35	-0.0151404	0.0638524	0.0583914	0.0701245
466	-0.34	-0.0116871	0.0656185	0.0567524	0.0708356
467	-0.33	-0.00752666	0.0680698	0.0554811	0.0717005
468	-0.32	-0.0026759	0.0713325	0.0546232	0.072686
469	-0.31	0.00282496	0.0755394	0.0542099	0.0737595
470	-0.3	0.0089162	0.0808007	0.0542655	0.0748925
471	-0.29	0.0155125	0.0871755	0.0548014	0.0760636
472	-0.28	0.0225103	0.0946485	0.0558171	0.0772587
473	-0.27	0.029784	0.103126	0.0573011	0.0784723
474	-0.26	0.0371974	0.112442	0.0592318	0.079704
475	-0.25	0.0446013	0.12237	0.061573	0.0809586
476	-0.24	0.0518379	0.132638	0.0642768	0.0822417
477	-0.23	0.0587409	0.14295	0.0672853	0.0835576
478	-0.22	0.0651425	0.152993	0.070529	0.0849058
479	-0.21	0.0708737	0.162453	0.0739301	0.0862804
480	-0.2	0.075772	0.171026	0.0774024	0.0876677
481	-0.19	0.0796818	0.178427	0.0808494	0.089049
482	-0.18	0.0824569	0.184402	0.0841674	0.0903999
483	-0.17	0.0839623	0.188737	0.0872357	0.0916955
484	-0.16	0.0840733	0.191257	0.0899235	0.0929138
485	-0.15	0.0826768	0.191841	0.0920845	0.0940376
486	-0.14	0.0796716	0.19042	0.0935556	0.0950591
487	-0.13	0.0749609	0.186976	0.0941601	0.0959854
488	-0.12	0.068467	0.18155	0.0937001	0.0968344
489	-0.11	0.0601094	0.174234	0.0919541	0.0976406
490	-0.1	0.0498158	0.165179	0.0886766	0.0984521
491	-0.09	0.037513	0.154579	0.0836021	0.0993284
492	-0.08	0.0231276	0.142681	0.076444	0.100339
493	-0.07	0.006591	0.129792	0.0668999	0.101559
494	-0.06	-0.0121709	0.116288	0.0546532	0.103069
495	-0.05	-0.0332288	0.102651	0.0393874	0.104948
496	-0.04	-0.0566443	0.0895231	0.0207848	0.107277
497	-0.03	-0.0824721	0.0778107	-0.00146467	0.110134
498	-0.02	-0.110751	0.0687674	-0.0276547	0.113597
499	-0.01	-0.141509	0.0638915	-0.0580499	0.117748
500	0	-0.174748	0.0642882	-0.0928753	0.122662
501	0.01	-0.210442	0.0698491	-0.132305	0.128417
502	0.02	-0.248536	0.0793693	-0.176464	0.135085
503	0.03	-0.288936	0.0914409	-0.225407	0.142732
504	0.04	-0.33151	0.104988	-0.279124	0.151406
505	0.05	-0.37609	0.119312	-0.337535	0.161142
506	0.06	-0.422478	0.133983	-0.400485	0.171951
507	0.07	-0.470434	0.148738	-0.467748	0.183824
508	0.08	-0.519697	0.163418	-0.539026	0.196727
509	0.09	-0.569978	0.177928	-0.61396	0.210604
510	0.1	-0.620985	0.192218	-0.692128	0.225379
511	0.11	-0.672422	0.206265	-0.77306	0.240957
512	0.12	-0.723994	0.220067	-0.856242	0.257227
513	0.13	-0.775424	0.233631	-0.941125	0.274067
514	0.14	-0.82645	0.246975	-1.02714	0.291348
515	0.15	-0.876838	0.260114	-1.11369	0.308931
516	0.16	-0.926382	0.273066	-1.2002	0.326676
517	0.17	-0.974913	0.285843	-1.28607	0.344439
518	0.18	-1.02229	0.298451	-1.37074	0.362074
519	0.19	-1.06841	0.310896	-1.45365	0.379439
520	0.2	-1.11319	0.323168	-1.53429	0.396392
521	0.21	-1.15658	0.335251	-1.61217	0.412797
522	0.22	-1.19855	0.347118	-1.68684	0.428525
523	0.23	-1.23907	0.358731	-1.75791	0.443455
524	0.24	-1.27812	0.370041	-1.82506	0.457479
525	0.25	-1.3157	0.380992	-1.88801	0.470499
526	0.26	-1.35178	0.391518	-1.94655	0.482436
527	0.27	-1.38635	0.401551	-2.00054	0.493228
528	0.28	-1.41939	0.411017	-2.04991	0.502835
529	0.29	-1.45086	0.41985	-2.09466	0.511237
530	0.3	-1.48073	0.427982	-2.13484	0.518441
531	0.31	-1.50897	0.435364	-2.1706	0.524476
532	0.32	-1.53556	0.441953	-2.20212	0.529399
533	0.33	-1.56045	0.447718	-2.22964	0.533284
534	0.34	-1.58365	0.452648	-2.25346	0.536229
535	0.35	-1.60515	0.456747	-2.27391	0.538347
536	0.36	-1.62499	0.460035	-2.29132	0.53976
537	0.37	-1.6432	0.462548	-2.30609	0.540598
538	0.38	-1.65985	0.464335	-2.31856	0.54099
539	0.39	-1.67504	0.465458	-2.3291	0.541056
540	0.4	-1.68887	0.465992	-2.33806	0.540904
541	0.41	-1.70149	0.466018	-2.34574	0.540621
542	0.42	-1.71303	0.465625	-2.35242	0.540269
543	0.43	-1.72368	0.464904	-2.35832	0.539883
544	0.44	-1.73358	0.463945	-2.36362	0.539464
545	0.45	-1.74292	0.462838	-2.36844	0.538988
546	0.46	-1.75187	0.461664	-2.37285	0.538403
547	0.47	-1.76059	0.460493	-2.37685	0.537633
548	0.48	-1.76923	0.459382	-2.3804	0.536591
549	0.49	-1.77794	0.458376	-2.38343	0.53518
550	0.5	-1.78682	0.457506	-2.38578	0.533306
551	0.51	-1.79601	0.456791	-2.38731	0.530884
552	0.52	-1.80558	0.456245	-2.38783	0.527846
553	0.53	-1.8156	0.455876	-2.38713	0.524148
554	0.54	-1.82614	0.455689	-2.38501	0.51977
555	0.55	-1.83723	0.455694	-2.38126	0.514718
556	0.56	-1.84889	0.455902	-2.37568	0.509026
557	0.57	-1.86113	0.45633	-2.36811	0.502749
558	0.58	-1.87395	0.456996	-2.3584	0.495962
559	0.59	-1.88733	0.457919	-2.34645	0.488753
560	0.6	-1.9012	0.459111	-2.33219	0.481221
561	0.61	-1.91552	0.460581	-2.3156	0.473464
562	0.62	-1.93022	0.462324	-2.29672	0.465577
563	0.63	-1.9452	0.464325	-2.27562	0.457653
564	0.64	-1.96035	0.466555	-2.25244	0.449771
565	0.65	-1.97555	0.468976	-2.22735	0.442002
566	0.66	-1.99067	0.471541	-2.20057	0.434406
567	0.67	-2.00554	0.4742	-2.17235	0.427025
568	0.68	-2.02001	0.476903	-2.14297	0.419897
569	0.69	-2.03393	0.479605	-2.11276	0.41305
570	0.7	-2.04714	0.482263	-2.08202	0.406504
571	0.71	-2.05949	0.484844	-2.05108	0.400277
572	0.72	-2.07084	0.487315	-2.02025	0.394384
573	0.73	-2.08105	0.489646	-1.98986	0.388836
574	0.74	-2.09003	0.491811	-1.96019	0.383647
575	0.75	-2.09767	0.493776	-1.93149	0.378829
576	0.76	-2.10391	0.495501	-1.904	0.374398
577	0.77	-2.10871	0.496939	-1.87792	0.370365
578	0.78	-2.11204	0.498031	-1.85339	0.366745
579	0.79	-2.1139	0.498712	-1.83053	0.363547
580	0.8	-2.11429	0.498903	-1.80939	0.360778
581	0.81	-2.11323	0.498532	-1.79	0.358439
582	0.82	-2.11076	0.497529	-1.77236	0.356527
583	0.83	-2.10692	0.495836	-1.75641	0.355034
584	0.84	-2.10175	0.493411	-1.74208	0.353948
585	0.85	-2.09531	0.490235	-1.72924	0.353252
586	0.86	-2.08765	0.486316	-1.71777	0.352928
587	0.87	-2.07882	0.481684	-1.70751	0.352956
588	0.88	-2.06887	0.476401	-1.69827	0.353314
589	0.89	-2.05786	0.470551	-1.68986	0.353978
590	0.9	-2.04584	0.464241	-1.6821	0.354921
591	0.91	-2.03287	0.457587	-1.67477	0.356109
592	0.92	-2.01901	0.450716	-1.66766	0.357504
593	0.93	-2.00433	0.443757	-1.66057	0.359057
594	0.94	-1.9889	0.436835	-1.6533	0.360714
595	0.95	-1.97279	0.430066	-1.64566	0.362408
596	0.96	-1.95609	0.423556	-1.63748	0.364068
597	0.97	-1.93888	0.417397	-1.62861	0.365617
598	0.98	-1.92123	0.411663	-1.6189	0.36698
599	0.99	-1.90325	0.406421	-1.60825	0.368085
600	1	-1.88501	0.401718	-1.59657	0.368867
601	1.01	-1.86659	0.397593	-1.58382	0.369273
602	1.02	-1.84808	0.394069	-1.56998	0.369268
603	1.03	-1.82957	0.391156	-1.55507	0.368831
604	1.04	-1.81111	0.388847	-1.53914	0.367964
605	1.05	-1.79279	0.38712	-1.52226	0.366687
606	1.06	-1.77468	0.38593	-1.50456	0.365041
607	1.07	-1.75684	0.385214	-1.48617	0.363082
608	1.08	-1.73933	0.384887	-1.46726	0.36088
609	1.09	-1.72219	0.384849	-1.44801	0.358515
610	1.1	-1.70548	0.38498	-1.42863	0.356068
611	1.11	-1.68921	0.38516	-1.40931	0.353624
612	1.12	-1.67342	0.385263	-1.39026	0.35126
613	1.13	-1.65811	0.38517	-1.37167	0.34904
614	1.14	-1.64328	0.384777	-1.35375	0.347018
615	1.15	-1.6289	0.383997	-1.33666	0.34523
616	1.16	-1.61493	0.382769	-1.32055	0.3437
617	1.17	-1.60132	0.381059	-1.30557	0.342434
618	1.18	-1.588	0.378864	-1.29182	0.341427
619	1.19	-1.5749	0.37621	-1.27938	0.340664
620	1.2	-1.56193	0.373152	-1.26831	0.340123
621	1.21	-1.54901	0.369769	-1.25863	0.339779
622	1.22	-1.53605	0.366159	-1.25035	0.339606
623	1.23	-1.52298	0.36243	-1.24345	0.33958
624	1.24	-1.50974	0.358697	-1.2379	0.339673
625	1.25	-1.49629	0.35507	-1.23364	0.339862
626	1.26	-1.48263	0.351651	-1.2306	0.340118
627	1.27	-1.46878	0.348519	-1.2287	0.340416
628	1.28	-1.45479	0.345734	-1.22785	0.340725
629	1.29	-1.44076	0.343325	-1.22794	0.341017
630	1.3	-1.42679	0.341294	-1.22886	0.341257
631	1.31	-1.41303	0.339622	-1.2305	0.341415
632	1.32	-1.39964	0.338267	-1.23274	0.341462
633	1.33	-1.3868	0.337181	-1.23545	0.341372
634	1.34	-1.37467	0.336304	-1.2385	0.341129
635	1.35	-1.36342	0.335582	-1.24177	0.340727
636	1.36	-1.3532	0.334972	-1.24514	0.340174
637	1.37	-1.34413	0.334443	-1.24848	0.339492
638	1.38	-1.33627	0.333981	-1.25167	0.33872
639	1.39	-1.32965	0.333583	-1.25459	0.337911
640	1.4	-1.32424	0.333259	-1.25715	0.337131
641	1.41	-1.31998	0.333018	-1.25925	0.336449
642	1.42	-1.31674	0.33287	-1.2608	0.335942
643	1.43	-1.31435	0.332811	-1.26175	0.33568
644	1.44	-1.31258	0.332822	-1.26204	0.335722
645	1.45	-1.3112	0.332862	-1.26161	0.33611
646	1.46	-1.30993	0.332871	-1.26046	0.336869
647	1.47	-1.30849	0.332767	-1.25856	0.337996
648	1.48	-1.30661	0.332462	-1.25591	0.339463
649	1.49	-1.30405	0.331859	-1.2525	0.34122
650	1.5	-1.30055	0.33087	-1.24834	0.343196
651	1.51	-1.29594	0.32942	-1.24343	0.345307
652	1.52	-1.29008	0.327457	-1.23778	0.347461
653	1.53	-1.28287	0.324954	-1.23137	0.349559
654	1.54	-1.27429	0.321913	-1.22421	0.351508
655	1.55	-1.26436	0.318367	-1.21629	0.353222
656	1.56	-1.25315	0.314379	-1.20759	0.354627
657	1.57	-1.24078	0.310034	-1.19809	0.355664
658	1.58	-1.22742	0.305437	-1.18779	0.356291
659	1.59	-1.21327	0.300703	-1.17668	0.356487
660	1.6	-1.19856	0.295946	-1.16476	0.356245
661	1.61	-1.18355	0.29128	-1.15205	0.35558
662	1.62	-1.16846	0.286807	-1.13857	0.35452
663	1.63	-1.15356	0.282617	-1.12439	0.353107
664	1.64	-1.13907	0.278782	-1.10958	0.351388
665	1.65	-1.12523	0.275361	-1.09425	0.349419
666	1.66	-1.11224	0.272395	-1.07853	0.347252
667	1.67	-1.1003	0.269913	-1.06258	0.344937
668	1.68	-1.08957	0.267934	-1.04657	0.342518
669	1.69	-1.0802	0.266471	-1.0307	0.340028
670	1.7	-1.0723	0.265524	-1.01518	0.337489
671	1.71	-1.06596	0.265085	-1.00022	0.334915
672	1.72	-1.06124	0.265133	-0.986033	0.332311
673	1.73	-1.05819	0.265638	-0.972833	0.329681
674	1.74	-1.05682	0.266556	-0.960806	0.327027
675	1.75	-1.05711	0.267831	-0.950122	0.324356
676	1.76	-1.05904	0.269397	-0.940927	0.321689
677	1.77	-1.06256	0.271176	-0.933335	0.319056
678	1.78	-1.06759	0.273086	-0.927425	0.316504
679	1.79	-1.07404	0.275047	-0.923242	0.314095
680	1.8	-1.0818	0.276982	-0.920792	0.311907
681	1.81	-1.09073	0.27882	-0.920046	0.310029
682	1.82	-1.10068	0.280504	-0.920938	0.308556
683	1.83	-1.11149	0.28199	-0.923365	0.307579
684	1.84	-1.12298	0.28325	-0.927197	0.307181
685	1.85	-1.13496	0.284272	-0.932274	0.307422
686	1.86	-1.14724	0.285059	-0.938416	0.308336
687	1.87	-1.15961	0.285629	-0.94542	0.309924
688	1.88	-1.17186	0.286007	-0.953072	0.312147
689	1.89	-1.18378	0.286228	-0.96115	0.314931
690	1.9	-1.19514	0.286328	-0.969426	0.31817
691	1.91	-1.20574	0.286341	-0.977677	0.321736
692	1.92	-1.21536	0.286296	-0.985688	0.325484
693	1.93	-1.22382	0.286218	-0.993257	0.329262
694	1.94	-1.23093	0.286115	-1.0002	0.332925
695	1.95	-1.23653	0.285984	-1.00636	0.336338
696	1.96	-1.24049	0.285809	-1.01159	0.339383
697	1.97	-1.24269	0.285561	-1.01578	0.341963
698	1.98	-1.24308	0.285197	-1.01887	0.344006
699	1.99	-1.24161	0.284671	-1.0208	0.345458
700	2	-1.23831	0.283932	-1.02157	0.346289
701	2.01	-1.23324	0.282935	-1.0212	0.346483
702	2.02	-1.22652	0.281644	-1.01976	0.346041
703	2.03	-1.2183	0.280041	-1.01731	0.344975
704	2.04	-1.20878	0.278123	-1.01398	0.343306
705	2.05	-1.1982	0.275915	-1.0099	0.341067
706	2.06	-1.18683	0.273467	-1.00524	0.338298
707	2.07	-1.17494	0.270853	-1.00015	0.335051
708	2.08	-1.16283	0.268173	-0.994804	0.331388
709	2.09	-1.1508	0.265542	-0.989389	0.327389
710	2.1	-1.13913	0.263089	-0.984075	0.32315
711	2.11	-1.12806	0.260946	-0.979021	0.318781
712	2.12	-1.11781	0.259234	-0.974373	0.314411
713	2.13	-1.10856	0.258056	-0.970255	0.310182
714	2.14	-1.10042	0.257484	-0.966759	0.306244
715	2.15	-1.09347	0.257554	-0.963949	0.302747
716	2.16	-1.08773	0.25826	-0.961859	0.299831
717	2.17	-1.08315	0.259552	-0.960485	0.297616
718	2.18	-1.07965	0.261343	-0.959789	0.296187
719	2.19	-1.07709	0.263512	-0.959698	0.295591
720	2.2	-1.07532	0.265909	-0.960111	0.295826
721	2.21	-1.07413	0.268375	-0.960904	0.296846
722	2.22	-1.07332	0.270747	-0.961927	0.298562
723	2.23	-1.07267	0.272861	-0.963027	0.300845
724	2.24	-1.07195	0.274572	-0.964043	0.303545
725	2.25	-1.07095	0.275747	-0.96482	0.306497
726	2.26	-1.06947	0.276279	-0.965219	0.309536
727	2.27	-1.06734	0.276081	-0.965113	0.312504
728	2.28	-1.0644	0.275096	-0.964415	0.315263
729	2.29	-1.0605	0.273293	-0.963062	0.317698
730	2.3	-1.05556	0.270668	-0.961029	0.319716
731	2.31	-1.0495	0.267244	-0.95832	0.321257
732	2.32	-1.04226	0.263065	-0.95498	0.322281
733	2.33	-1.03382	0.258195	-0.951081	0.322772
734	2.34	-1.02419	0.252712	-0.946722	0.322735
735	2.35	-1.01338	0.246714	-0.942025	0.322191
736	2.36	-1.00143	0.240303	-0.937115	0.321168
737	2.37	-0.988401	0.23359	-0.932127	0.319703
738	2.38	-0.974376	0.226691	-0.927193	0.317834
739	2.39	-0.959443	0.219723	-0.922432	0.315598
740	2.4	-0.943707	0.212802	-0.917952	0.313029
741	2.41	-0.927292	0.206044	-0.913842	0.310154
742	2.42	-0.910338	0.199562	-0.910168	0.306997
743	2.43	-0.893003	0.193464	-0.906972	0.303578
744	2.44	-0.875463	0.187855	-0.904274	0.299911
745	2.45	-0.85788	0.182834	-0.902073	0.296008
746	2.46	-0.840445	0.178497	-0.900354	0.291886
747	2.47	-0.823334	0.174931	-0.899087	0.287561
748	2.48	-0.806738	0.17221	-0.898239	0.283058
749	2.49	-0.790828	0.170391	-0.897768	0.278408
750	2.5	-0.775778	0.169509	-0.897634	0.273654
751	2.51	-0.761748	0.169577	-0.897798	0.268851
752	2.52	-0.748874	0.170574	-0.898226	0.264064
753	2.53	-0.737269	0.172445	-0.89889	0.259371
754	2.54	-0.727024	0.175102	-0.899766	0.254856
755	2.55	-0.718197	0.178424	-0.900842	0.250612
756	2.56	-0.710822	0.182265	-0.902105	0.246727
757	2.57	-0.704903	0.186456	-0.903552	0.243283
758	2.58	-0.700419	0.190813	-0.905171	0.240349
759	2.59	-0.697329	0.195152	-0.906959	0.237973
760	2.6	-0.695574	0.199288	-0.908907	0.236176
761	2.61	-0.695072	0.203053	-0.911004	0.234953
762	2.62	-0.695731	0.206301	-0.913231	0.234268
763	2.63	-0.697451	0.208917	-0.915565	0.234058
764	2.64	-0.700121	0.210823	-0.917978	0.234243
765	2.65	-0.703629	0.211983	-0.920431	0.23473
766	2.66	-0.707852	0.212406	-0.922886	0.23542
767	2.67	-0.712677	0.212143	-0.925304	0.236221
768	2.68	-0.717988	0.211289	-0.927641	0.23705
769	2.69	-0.72366	0.209973	-0.92985	0.23784
770	2.7	-0.729576	0.208352	-0.931886	0.238545
771	2.71	-0.735614	0.206597	-0.933704	0.239139
772	2.72	-0.741652	0.204881	-0.935265	0.239621
773	2.73	-0.747566	0.203365	-0.936533	0.240006
774	2.74	-0.753224	0.202183	-0.937481	0.240333
775	2.75	-0.758499	0.201437	-0.938089	0.240655
776	2.76	-0.763262	0.201185	-0.938353	0.241039
777	2.77	-0.767393	0.201451	-0.938277	0.241558
778	2.78	-0.770778	0.202218	-0.937881	0.242292
779	2.79	-0.773309	0.203443	-0.937201	0.243321
780	2.8	-0.774899	0.205066	-0.936292	0.244718
781	2.81	-0.775468	0.207021	-0.935226	0.24655
782	2.82	-0.77496	0.209239	-0.934091	0.24887
783	2.83	-0.773344	0.211658	-0.93299	0.251711
784	2.84	-0.770607	0.21422	-0.932039	0.255088
785	2.85	-0.766762	0.216874	-0.931363	0.258995
786	2.86	-0.761839	0.219574	-0.931097	0.263402
787	2.87	-0.75589	0.222271	-0.931373	0.268259
788	2.88	-0.748983	0.224917	-0.932319	0.273496
789	2.89	-0.741206	0.22746	-0.934055	0.279026
790	2.9	-0.732663	0.229843	-0.936678	0.284744
791	2.91	-0.723463	0.232005	-0.940263	0.290535
792	2.92	-0.713724	0.233887	-0.944858	0.296274
793	2.93	-0.703566	0.23543	-0.950476	0.301828
794	2.94	-0.693112	0.236584	-0.957089	0.307066
795	2.95	-0.682487	0.237305	-0.964635	0.311852
796	2.96	-0.67181	0.237561	-0.973006	0.316057
797	2.97	-0.661204	0.237332	-0.982052	0.319559
798	2.98	-0.650786	0.236609	-0.991589	0.322253
799	2.99	-0.640671	0.235395	-1.0014	0.324049
800	3	-0.630973	0.233708	-1.01126	0.324879
801	3.01	-0.621807	0.231578	-1.02089	0.3247
802	3.02	-0.613277	0.229049	-1.03004	0.323501
803	3.03	-0.605487	0.226178	-1.03843	0.321298
804	3.04	-0.598537	0.223037	-1.0458	0.318141
805	3.05	-0.592526	0.219711	-1.05193	0.314107
806	3.06	-0.587543	0.216303	-1.0566	0.309305
807	3.07	-0.583666	0.212927	-1.05962	0.303863
808	3.08	-0.580957	0.209707	-1.06086	0.297928
809	3.09	-0.57946	0.20677	-1.06022	0.291658
810	3.1	-0.579199	0.204241	-1.05765	0.285215
811	3.11	-0.580173	0.202232	-1.05314	0.278754
812	3.12	-0.582357	0.20083	-1.04674	0.272422
813	3.13	-0.585694	0.200095	-1.03852	0.26635
814	3.14	-0.590101	0.200046	-1.02863	0.260645
815	3.15	-0.595471	0.200662	-1.01721	0.255396
816	3.16	-0.601667	0.201879	-1.00446	0.250664
817	3.17	-0.608537	0.203603	-0.990593	0.246491
818	3.18	-0.615913	0.205711	-0.975852	0.242898
819	3.19	-0.623612	0.208067	-0.960475	0.239891
820	3.2	-0.63145	0.21053	-0.944723	0.237463
821	3.21	-0.639251	0.212959	-0.928851	0.235597
822	3.22	-0.646848	0.215227	-0.913111	0.234268
823	3.23	-0.654091	0.21722	-0.897749	0.233442
824	3.24	-0.660854	0.218845	-0.882999	0.233079
825	3.25	-0.667036	0.220028	-0.869077	0.233132
826	3.26	-0.672566	0.220717	-0.856174	0.233549
827	3.27	-0.677393	0.220881	-0.844461	0.234274
828	3.28	-0.681502	0.220508	-0.834076	0.235247
829	3.29	-0.684901	0.219609	-0.825133	0.236407
830	3.3	-0.687625	0.218214	-0.81771	0.237694
831	3.31	-0.689727	0.216375	-0.811855	0.239055
832	3.32	-0.691273	0.214163	-0.807579	0.240442
833	3.33	-0.692345	0.211668	-0.804862	0.241819
834	3.34	-0.693027	0.208997	-0.803654	0.243158
835	3.35	-0.693408	0.206273	-0.803872	0.244441
836	3.36	-0.693576	0.203631	-0.805409	0.245658
837	3.37	-0.693616	0.201213	-0.808131	0.246808
838	3.38	-0.693597	0.199157	-0.811886	0.247895
839	3.39	-0.69359	0.197595	-0.816509	0.248922
840	3.4	-0.693646	0.196635	-0.821825	0.249892
841	3.41	-0.693803	0.196357	-0.827651	0.250809
842	3.42	-0.694098	0.196805	-0.833807	0.251667
843	3.43	-0.694554	0.197981	-0.840118	0.25246
844	3.44	-0.695182	0.199846	-0.846413	0.253176
845	3.45	-0.695983	0.202328	-0.852534	0.253803
846	3.46	-0.696946	0.205326	-0.858334	0.254326
847	3.47	-0.698054	0.208718	-0.863673	0.254734
848	3.48	-0.699278	0.212374	-0.868433	0.255021
849	3.49	-0.700581	0.21616	-0.872512	0.255183
850	3.5	-0.701924	0.219948	-0.875833	0.255226
851	3.51	-0.70326	0.223618	-0.878332	0.255159
852	3.52	-0.704546	0.227062	-0.879968	0.254998
853	3.53	-0.705734	0.230184	-0.88072	0.25476
854	3.54	-0.706773	0.232902	-0.880594	0.254463
855	3.55	-0.707624	0.235148	-0.879613	0.254126
856	3.56	-0.708242	0.236872	-0.877829	0.253761
857	3.57	-0.708599	0.238039	-0.875308	0.253378
858	3.58	-0.708666	0.238626	-0.872143	0.252986
859	3.59	-0.70842	0.238629	-0.868444	0.252585
860	3.6	-0.707849	0.238066	-0.864334	0.252176
861	3.61	-0.706943	0.23697	-0.859943	0.251756
862	3.62	-0.705706	0.235397	-0.855408	0.251326
863	3.63	-0.704142	0.233418	-0.850861	0.250887
864	3.64	-0.702268	0.231116	-0.846428	0.250447
865	3.65	-0.700109	0.22859	-0.842218	0.250019
866	3.66	-0.697694	0.225939	-0.838321	0.24962
867	3.67	-0.695057	0.223262	-0.834799	0.249272
868	3.68	-0.692238	0.220647	-0.831687	0.249003
869	3.69	-0.689281	0.218169	-0.828989	0.248842
870	3.7	-0.686229	0.215886	-0.826683	0.248821
871	3.71	-0.683129	0.213829	-0.824718	0.248966
872	3.72	-0.680027	0.212013	-0.823022	0.249299
873	3.73	-0.676967	0.210431	-0.821503	0.249835
874	3.74	-0.673991	0.209065	-0.820061	0.250575
875	3.75	-0.671132	0.207882	-0.818598	0.251512
876	3.76	-0.668417	0.206849	-0.817018	0.252624
877	3.77	-0.665861	0.205929	-0.815244	0.253875
878	3.78	-0.663472	0.205092	-0.813212	0.255214
879	3.79	-0.66125	0.204313	-0.810884	0.256581
880	3.8	-0.659187	0.203573	-0.808243	0.257905
881	3.81	-0.657263	0.202859	-0.805306	0.259111
882	3.82	-0.655458	0.202161	-0.802104	0.260124
883	3.83	-0.653745	0.201473	-0.798699	0.260869
884	3.84	-0.652099	0.200792	-0.795159	0.261285
885	3.85	-0.650496	0.200118	-0.791565	0.261324
886	3.86	-0.648919	0.199453	-0.787999	0.26096
887	3.87	-0.647362	0.198804	-0.784548	0.260191
888	3.88	-0.645832	0.198186	-0.781284	0.259045
889	3.89	-0.644352	0.197627	-0.778274	0.257577
890	3.9	-0.642961	0.197165	-0.775558	0.255868
891	3.91	-0.641711	0.196851	-0.773162	0.254018
892	3.92	-0.640671	0.19675	-0.771096	0.252139
893	3.93	-0.639921	0.196935	-0.769349	0.250345
894	3.94	-0.639553	0.197481	-0.767897	0.248737
895	3.95	-0.639664	0.198463	-0.766706	0.247391
896	3.96	-0.640347	0.199944	-0.765733	0.246354
897	3.97	-0.641692	0.201965	-0.764934	0.245628
898	3.98	-0.643771	0.204541	-0.76427	0.245183
899	3.99	-0.646638	0.207656	-0.7637	0.244946
900	4	-0.650327	0.211261	-0.763195	0.244823
901	4.01	-0.654837	0.21527	-0.762731	0.2447
902	4.02	-0.660135	0.219577	-0.762299	0.244466
903	4.03	-0.666153	0.22405	-0.761901	0.244017
904	4.04	-0.67279	0.228547	-0.761542	0.243275
905	4.05	-0.679908	0.232922	-0.761235	0.242191
906	4.06	-0.687341	0.237029	-0.760994	0.240753
907	4.07	-0.694902	0.240734	-0.760838	0.238984
908	4.08	-0.702391	0.243916	-0.760779	0.236947
909	4.09	-0.709593	0.246472	-0.760825	0.234732
910	4.1	-0.716293	0.248321	-0.760974	0.232454
911	4.11	-0.722287	0.249408	-0.761218	0.230241
912	4.12	-0.727386	0.249706	-0.761535	0.228225
913	4.13	-0.731428	0.24921	-0.761899	0.226527
914	4.14	-0.734284	0.247944	-0.762271	0.225249
915	4.15	-0.735858	0.245954	-0.762602	0.224459
916	4.16	-0.736096	0.243312	-0.762843	0.224193
917	4.17	-0.734982	0.240108	-0.762936	0.224443
918	4.18	-0.732537	0.236449	-0.762827	0.225167
919	4.19	-0.728821	0.232453	-0.76246	0.226288
920	4.2	-0.723916	0.228247	-0.761784	0.227708
921	4.21	-0.717933	0.223956	-0.760753	0.229314
922	4.22	-0.711001	0.219708	-0.759326	0.230989
923	4.23	-0.703248	0.21562	-0.757471	0.232623
924	4.24	-0.694808	0.211801	-0.755166	0.234116
925	4.25	-0.685803	0.208347	-0.752392	0.235389
926	4.26	-0.676356	0.205336	-0.749144	0.236383
927	4.27	-0.666571	0.202832	-0.745424	0.237067
928	4.28	-0.656539	0.200883	-0.74124	0.237427
929	4.29	-0.646335	0.199518	-0.736608	0.237474
930	4.3	-0.63602	0.198751	-0.73155	0.237239
931	4.31	-0.625649	0.198582	-0.726092	0.236766
932	4.32	-0.615268	0.198993	-0.720268	0.23611
933	4.33	-0.604924	0.199947	-0.714118	0.23533
934	4.34	-0.594669	0.201393	-0.707691	0.234489
935	4.35	-0.584564	0.203262	-0.701037	0.233644
936	4.36	-0.574676	0.205465	-0.694216	0.232843
937	4.37	-0.565089	0.207896	-0.687294	0.232126
938	4.38	-0.555895	0.210435	-0.680342	0.231517
939	4.39	-0.547208	0.212953	-0.673436	0.231028
940	4.4	-0.539148	0.215314	-0.666656	0.230655
941	4.41	-0.53184	0.217383	-0.660081	0.230381
942	4.42	-0.525407	0.21903	-0.653795	0.230177
943	4.43	-0.519962	0.220146	-0.647879	0.230006
944	4.44	-0.515607	0.220641	-0.642412	0.229824
945	4.45	-0.512418	0.220458	-0.637468	0.229585
946	4.46	-0.510446	0.219576	-0.633111	0.229245
947	4.47	-0.509706	0.218013	-0.6294	0.228763
948	4.48	-0.510178	0.215826	-0.626385	0.228107
949	4.49	-0.5118	0.213114	-0.624102	0.227255
950	4.5	-0.514467	0.210007	-0.622579	0.2262
951	4.51	-0.518034	0.206661	-0.621824	0.224943
952	4.52	-0.522326	0.203243	-0.621837	0.223505
953	4.53	-0.527133	0.199924	-0.622604	0.221916
954	4.54	-0.53223	0.196856	-0.624098	0.220219
955	4.55	-0.537378	0.194168	-0.626275	0.218468
956	4.56	-0.542337	0.191946	-0.629076	0.216721
957	4.57	-0.546875	0.190237	-0.63243	0.21504
958	4.58	-0.550785	0.189039	-0.636248	0.21349
959	4.59	-0.553885	0.188312	-0.64043	0.212128
960	4.6	-0.556032	0.187987	-0.644863	0.211005
961	4.61	-0.55713	0.187974	-0.649425	0.21016
962	4.62	-0.557135	0.188181	-0.653978	0.209619
963	4.63	-0.556054	0.188517	-0.658383	0.209386
964	4.64	-0.553954	0.188906	-0.662493	0.20945
965	4.65	-0.55095	0.189286	-0.666165	0.20978
966	4.66	-0.547199	0.189615	-0.669256	0.210329
967	4.67	-0.542896	0.18987	-0.671628	0.211036
968	4.68	-0.538274	0.190043	-0.673156	0.211831
969	4.69	-0.533584	0.190139	-0.673732	0.212635
970	4.7	-0.529086	0.190175	-0.673266	0.213375
971	4.71	-0.525043	0.190172	-0.6717	0.213974
972	4.72	-0.52169	0.190157	-0.668997	0.21437
973	4.73	-0.51924	0.190161	-0.665145	0.214506
974	4.74	-0.51787	0.190219	-0.660167	0.214342
975	4.75	-0.51771	0.190368	-0.654112	0.213852
976	4.76	-0.518835	0.190651	-0.64706	0.213024
977	4.77	-0.521267	0.191113	-0.639114	0.21186
978	4.78	-0.524965	0.191803	-0.630399	0.210373
979	4.79	-0.529831	0.192766	-0.621055	0.208589
980	4.8	-0.535708	0.194044	-0.611241	0.206539
981	4.81	-0.54239	0.195661	-0.601118	0.20426
982	4.82	-0.549628	0.197621	-0.590846	0.201792
983	4.83	-0.557134	0.199897	-0.580577	0.199176
984	4.84	-0.564587	0.202427	-0.570452	0.196456
985	4.85	-0.571653	0.205115	-0.560592	0.193673
986	4.86	-0.577995	0.207831	-0.551094	0.190867
987	4.87	-0.583273	0.210421	-0.54203	0.188079
988	4.88	-0.587161	0.212714	-0.533433	0.185347
989	4.89	-0.589356	0.214539	-0.525303	0.182709
990	4.9	-0.589589	0.215738	-0.517606	0.180203
991	4.91	-0.587637	0.216178	-0.510267	0.177862
992	4.92	-0.583319	0.215765	-0.503182	0.175719
993	4.93	-0.57651	0.21445	-0.496217	0.1738
994	4.94	-0.567141	0.21224	-0.489209	0.17213
995	4.95	-0.555201	0.209198	-0.481978	0.170724
996	4.96	-0.54074	0.205443	-0.474331	0.169591
997	4.97	-0.52387	0.201151	-0.466072	0.168728
998	4.98	-0.504758	0.196544	-0.45701	0.168122
999	4.99	-0.483629	0.191877	-0.446967	0.167748
1000	5	-0.460746	0.187419	-0.435789	0.167572
1001	5.01	-0.436418	0.183433	-0.423345	0.167554
1002	5.02	-0.410981	0.180143	-0.409543	0.167646
1003	5.03	-0.384794	0.177715	-0.39433	0.167801
1004	5.04	-0.358229	0.176231	-0.377693	0.16797
1005	5.05	-0.331661	0.17568	-0.359664	0.16811
1006	5.06	-0.305453	0.175965	-0.340326	0.168185
1007	5.07	-0.279948	0.176914	-0.319793	0.168168
1008	5.08	-0.255464	0.178312	-0.298222	0.168043
1009	5.09	-0.23228	0.179925	-0.275803	0.167801
1010	5.1	-0.210639	0.181525	-0.252753	0.167445
1011	5.11	-0.190732	0.182912	-0.229305	0.16698
1012	5.12	-0.172702	0.183926	-0.205713	0.166418
1013	5.13	-0.156638	0.184453	-0.182229	0.165768
1014	5.14	-0.14258	0.184427	-0.159103	0.165038
1015	5.15	-0.13052	0.183829	-0.136578	0.164232
1016	5.16	-0.120407	0.182678	-0.114877	0.163344
1017	5.17	-0.11215	0.181029	-0.0942031	0.162363
1018	5.18	-0.105623	0.178961	-0.0747336	0.161272
1019	5.19	-0.100672	0.176572	-0.0566103	0.160045
1020	5.2	-0.0971231	0.173966	-0.0399419	0.158655
1021	5.21	-0.0947875	0.171246	-0.024801	0.157071
1022	5.22	-0.0934749	0.168509	-0.011225	0.155269
1023	5.23	-0.0929913	0.165835	0.000786758	0.153227
1024	5.24	-0.093149	0.163285	0.0112677	0.150932
1025	5.25	-0.093772	0.160896	0.0202832	0.148383
1026	5.26	-0.0946962	0.158685	0.0279258	0.14559
1027	5.27	-0.0957763	0.156645	0.0343113	0.142581
1028	5.28	-0.0968896	0.15475	0.0395743	0.139397
1029	5.29	-0.0979347	0.152964	0.0438603	0.136096
1030	5.3	-0.0988294	0.151239	0.0473192	0.132752
1031	5.31	-0.0995148	0.149524	0.0501031	0.129452
1032	5.32	-0.0999532	0.147773	0.0523556	0.126291
1033	5.33	-0.100119	0.145943	0.0542119	0.123369
1034	5.34	-0.100007	0.143998	0.0557914	0.120779
1035	5.35	-0.0996221	0.141916	0.0571961	0.118604
1036	5.36	-0.0989774	0.13968	0.0585092	0.116905
1037	5.37	-0.0980925	0.137289	0.0597919	0.115713
1038	5.38	-0.0969918	0.134753	0.0610869	0.115029
1039	5.39	-0.095701	0.132092	0.0624143	0.114819
1040	5.4	-0.0942444	0.129334	0.063778	0.115021
1041	5.41	-0.0926447	0.126518	0.0651685	0.115551
1042	5.42	-0.0909248	0.123686	0.0665663	0.11631
1043	5.43	-0.0891018	0.120886	0.0679426	0.117197
1044	5.44	-0.087198	0.118163	0.0692641	0.118115
1045	5.45	-0.0852267	0.115558	0.0704967	0.118978
1046	5.46	-0.0832062	0.113104	0.0716083	0.119714
1047	5.47	-0.0811557	0.110819	0.0725722	0.120269
1048	5.48	-0.0790966	0.108708	0.0733648	0.120604
1049	5.49	-0.077042	0.106754	0.0739737	0.120701
1050	5.5	-0.0750117	0.104929	0.0743936	0.120554
1051	5.51	-0.0730282	0.103185	0.0746301	0.120172
1052	5.52	-0.0711102	0.101463	0.0746963	0.119575
1053	5.53	-0.0692871	0.0996984	0.0746127	0.118796
1054	5.54	-0.0675796	0.0978243	0.0744049	0.117874
1055	5.55	-0.0660026	0.0957827	0.0741038	0.116855
1056	5.56	-0.0645704	0.0935286	0.0737473	0.115789
1057	5.57	-0.0632923	0.0910358	0.073376	0.114732
1058	5.58	-0.0621722	0.0883018	0.073031	0.113739
1059	5.59	-0.0612073	0.0853506	0.0727525	0.112861
1060	5.6	-0.0603885	0.0822361	0.0725802	0.112146
1061	5.61	-0.0596993	0.0790382	0.072551	0.111634
1062	5.62	-0.0591172	0.0758658	0.072699	0.111355
1063	5.63	-0.0586152	0.0728483	0.0730524	0.111328
1064	5.64	-0.0581647	0.0701307	0.0736362	0.111556
1065	5.65	-0.0577363	0.0678564	0.0744668	0.112033
1066	5.66	-0.0572983	0.0661521	0.0755563	0.112735
1067	5.67	-0.0568175	0.0651071	0.0769117	0.113633
1068	5.68	-0.0562712	0.0647615	0.0785365	0.114688
1069	5.69	-0.0556387	0.0650984	0.0804241	0.115858
1070	5.7	-0.0549035	0.0660463	0.0825663	0.1171
1071	5.71	-0.0540566	0.0674975	0.0849514	0.118369
1072	5.72	-0.0530905	0.0693238	0.0875593	0.119623
1073	5.73	-0.0520084	0.0713953	0.0903696	0.120822
1074	5.74	-0.0508174	0.0735918	0.093357	0.12193
1075	5.75	-0.0495269	0.0758104	0.0964919	0.122913
1076	5.76	-0.048146	0.077966	0.099742	0.123742
1077	5.77	-0.046686	0.0799928	0.10307	0.124389
1078	5.78	-0.0451506	0.0818437	0.106439	0.124833
1079	5.79	-0.0435448	0.0834872	0.109812	0.125056
1080	5.8	-0.0418677	0.084906	0.113145	0.125047
1081	5.81	-0.0401136	0.0860965	0.116396	0.1248
1082	5.82	-0.0382742	0.0870712	0.119516	0.12432
1083	5.83	-0.0363341	0.087856	0.122461	0.123614
1084	5.84	-0.0342742	0.0884931	0.125183	0.122703
1085	5.85	-0.0320708	0.0890395	0.12764	0.121611
1086	5.86	-0.0296996	0.0895682	0.129785	0.120372
1087	5.87	-0.0271401	0.0901633	0.131579	0.119022
1088	5.88	-0.0243756	0.0909164	0.132982	0.117604
1089	5.89	-0.0213923	0.0919196	0.133958	0.116157
1090	5.9	-0.0181833	0.0932562	0.13448	0.11472
1091	5.91	-0.0147501	0.0949916	0.134527	0.113323
1092	5.92	-0.0111051	0.0971631	0.134087	0.111987
1093	5.93	-0.0072683	0.0997785	0.133155	0.110721
1094	5.94	-0.00327285	0.102812	0.13174	0.109527
1095	5.95	0.000842805	0.106206	0.129856	0.108397
1096	5.96	0.00503175	0.109877	0.127534	0.107318
1097	5.97	0.00924247	0.113716	0.124816	0.106273
1098	5.98	0.0134164	0.117607	0.121756	0.105248
1099	5.99	0.017498	0.121422	0.118417	0.104237
1100	6	0.0214282	0.125037	0.114875	0.10324
1101	6.01	0.0251567	0.128331	0.111214	0.102272
1102	6.02	0.0286338	0.131194	0.107528	0.101358
1103	6.03	0.0318232	0.133534	0.103913	0.100531
1104	6.04	0.0346924	0.135276	0.100467	0.0998312
1105	6.05	0.0372223	0.136366	0.0972876	0.0993006
1106	6.06	0.0394031	0.136777	0.0944691	0.0989767
1107	6.07	0.0412349	0.136509	0.0920976	0.0988891
1108	6.08	0.042727	0.135592	0.090251	0.0990542
1109	6.09	0.043898	0.134085	0.0889952	0.0994739
1110	6.1	0.0447714	0.13207	0.0883819	0.100134
1111	6.11	0.0453756	0.129657	0.0884439	0.101008
1112	6.12	0.0457359	0.126973	0.0891982	0.102054
1113	6.13	0.0458774	0.124158	0.090644	0.103227
1114	6.14	0.0458201	0.121348	0.0927638	0.104477
1115	6.15	0.0455788	0.118674	0.0955268	0.105753
1116	6.16	0.0451583	0.116242	0.0988854	0.10701
1117	6.17	0.044551	0.11412	0.102779	0.108207
1118	6.18	0.0437364	0.112341	0.107137	0.109311
1119	6.19	0.0426801	0.110884	0.111882	0.110294
1120	6.2	0.0413424	0.10969	0.116933	0.111137
1121	6.21	0.0396691	0.108663	0.122205	0.11183
1122	6.22	0.0376023	0.107683	0.127619	0.112366
1123	6.23	0.0350817	0.106621	0.133092	0.112749
1124	6.24	0.0320468	0.105354	0.13855	0.112985
1125	6.25	0.0284438	0.103775	0.143924	0.113084
1126	6.26	0.024227	0.101807	0.14915	0.113061
1127	6.27	0.0193635	0.0994066	0.154173	0.11293
1128	6.28	0.013841	0.0965774	0.158947	0.112705
1129	6.29	0.00766221	0.0933685	0.163433	0.1124
1130	6.3	0.000855438	0.0898829	0.167597	0.112025
1131	6.31	-0.00653019	0.0862739	0.171416	0.111588
1132	6.32	-0.0144232	0.0827452	0.174873	0.111092
1133	6.33	-0.0227309	0.0795376	0.177958	0.11054
1134	6.34	-0.031346	0.0769079	0.180667	0.109931
1135	6.35	-0.0401458	0.0750954	0.183001	0.109263
1136	6.36	-0.0490001	0.0742789	0.184972	0.108538
1137	6.37	-0.0577702	0.0745379	0.186591	0.107754
1138	6.38	-0.0663182	0.0758316	0.187877	0.106915
1139	6.39	-0.0745111	0.078011	0.188849	0.106025
1140	6.4	-0.0822292	0.0808552	0.189534	0.105091
1141	6.41	-0.0893644	0.0841144	0.189962	0.104122
1142	6.42	-0.0958285	0.0875466	0.190157	0.103128
1143	6.43	-0.101551	0.0909398	0.19015	0.102121
1144	6.44	-0.106488	0.0941245	0.189969	0.101111
1145	6.45	-0.110618	0.0969753	0.18964	0.100107
1146	6.46	-0.113942	0.099408	0.189185	0.0991184
1147	6.47	-0.116485	0.101375	0.188622	0.0981503
1148	6.48	-0.118294	0.10286	0.18796	0.0972057
1149	6.49	-0.119425	0.10387	0.187207	0.0962843
1150	6.5	-0.119953	0.104431	0.186361	0.095384
1151	6.51	-0.119961	0.104582	0.185419	0.0945012
1152	6.52	-0.119539	0.104374	0.184369	0.0936313
1153	6.53	-0.118774	0.103863	0.183196	0.0927703
1154	6.54	-0.117751	0.103111	0.181883	0.0919169
1155	6.55	-0.11655	0.102179	0.180409	0.0910724
1156	6.56	-0.115239	0.101133	0.178753	0.090242
1157	6.57	-0.113872	0.100034	0.176896	0.0894345
1158	6.58	-0.112492	0.0989424	0.174822	0.0886612
1159	6.59	-0.111129	0.0979135	0.172515	0.0879347
1160	6.6	-0.109794	0.0969955	0.169964	0.0872667
1161	6.61	-0.108495	0.0962277	0.167166	0.0866644
1162	6.62	-0.10722	0.0956373	0.164118	0.0861279
1163	6.63	-0.105953	0.0952392	0.160826	0.0856496
1164	6.64	-0.10467	0.0950359	0.157299	0.0852124
1165	6.65	-0.103351	0.0950202	0.153554	0.0847912
1166	6.66	-0.101976	0.0951756	0.149611	0.0843547
1167	6.67	-0.100531	0.095481	0.145496	0.0838684
1168	6.68	-0.0990083	0.0959138	0.141238	0.083298
1169	6.69	-0.0974125	0.0964514	0.136872	0.0826144
1170	6.7	-0.0957592	0.0970736	0.132433	0.0817957
1171	6.71	-0.0940797	0.0977631	0.127963	0.0808311
1172	6.72	-0.0924169	0.0985055	0.123505	0.0797217
1173	6.73	-0.090826	0.0992906	0.119108	0.0784799
1174	6.74	-0.0893723	0.100108	0.114822	0.0771287
1175	6.75	-0.0881308	0.100948	0.110698	0.0756991
1176	6.76	-0.0871813	0.101798	0.106789	0.074228
1177	6.77	-0.0866066	0.102649	0.103147	0.0727542
1178	6.78	-0.0864884	0.103494	0.0998225	0.071316
1179	6.79	-0.0869018	0.104328	0.0968596	0.069948
1180	6.8	-0.087915	0.105158	0.0943036	0.0686821
1181	6.81	-0.0895825	0.105999	0.0921908	0.0675442
1182	6.82	-0.0919463	0.106879	0.0905494	0.0665564
1183	6.83	-0.0950299	0.107844	0.0893981	0.0657373
1184	6.84	-0.09884	0.108952	0.0887464	0.0651034
1185	6.85	-0.103361	0.110271	0.0885927	0.0646711
1186	6.86	-0.108559	0.111876	0.0889226	0.0644557
1187	6.87	-0.114381	0.11384	0.0897116	0.0644706
1188	6.88	-0.120753	0.116221	0.0909229	0.0647268
1189	6.89	-0.127586	0.119058	0.0925075	0.0652296
1190	6.9	-0.134775	0.122359	0.0944083	0.0659777
1191	6.91	-0.142206	0.126103	0.0965604	0.0669613
1192	6.92	-0.149755	0.130235	0.098896	0.0681618
1193	6.93	-0.157287	0.13467	0.101341	0.0695499
1194	6.94	-0.164666	0.139299	0.103824	0.0710873
1195	6.95	-0.171758	0.144003	0.10627	0.0727282
1196	6.96	-0.178432	0.14865	0.108609	0.0744219
1197	6.97	-0.184559	0.153115	0.11078	0.0761161
1198	6.98	-0.190025	0.157279	0.112724	0.0777577
1199	6.99	-0.194717	0.161037	0.114397	0.0792966
1200	7	-0.19854	0.164304	0.115761	0.0806878
1201	7.01	-0.201414	0.167014	0.11679	0.0818925
1202	7.02	-0.203276	0.169124	0.11747	0.0828809
1203	7.03	-0.204086	0.170613	0.117796	0.0836333
1204	7.04	-0.203822	0.171482	0.117775	0.0841411
1205	7.05	-0.202483	0.171751	0.117426	0.0844064
1206	7.06	-0.200087	0.171459	0.116772	0.0844426
1207	7.07	-0.196677	0.170659	0.115847	0.0842722
1208	7.08	-0.192313	0.169413	0.114687	0.0839262
1209	7.09	-0.187078	0.167797	0.113333	0.0834407
1210	7.1	-0.181071	0.165884	0.11183	0.082855
1211	7.11	-0.17441	0.163752	0.110223	0.0822085
1212	7.12	-0.167223	0.161474	0.108554	0.0815378
1213	7.13	-0.159648	0.159116	0.106863	0.0808746
1214	7.14	-0.151834	0.156733	0.105186	0.0802443
1215	7.15	-0.143925	0.154364	0.103558	0.0796655
1216	7.16	-0.136072	0.152035	0.102005	0.0791507
1217	7.17	-0.128414	0.149749	0.100551	0.0787062
1218	7.18	-0.121085	0.147495	0.0992127	0.0783367
1219	7.19	-0.114207	0.14524	0.0980059	0.0780458
1220	7.2	-0.107885	0.14294	0.0969461	0.0778408
1221	7.21	-0.102205	0.140535	0.0960438	0.0777338
1222	7.22	-0.0972352	0.137963	0.0953125	0.0777463
1223	7.23	-0.0930219	0.135159	0.0947663	0.0779102
1224	7.24	-0.0895888	0.132063	0.0944204	0.0782726
1225	7.25	-0.086934	0.128628	0.0942927	0.0788967
1226	7.26	-0.0850342	0.124822	0.0944065	0.0798652
1227	7.27	-0.0838442	0.120638	0.0947889	0.0812792
1228	7.28	-0.0832976	0.116098	0.09547	0.0832543
1229	7.29	-0.0833119	0.111255	0.0964821	0.085917
1230	7.3	-0.083791	0.106197	0.09786	0.0893951
1231	7.31	-0.0846227	0.101054	0.0996367	0.0938027
1232	7.32	-0.0856893	0.0959878	0.101845	0.0992279
1233	7.33	-0.0868656	0.0911984	0.104513	0.105721
1234	7.34	-0.0880286	0.0869073	0.107661	0.113285
1235	7.35	-0.089053	0.0833394	0.111301	0.121876
1236	7.36	-0.0898228	0.080697	0.115434	0.1314
1237	7.37	-0.0902314	0.0791245	0.12005	0.141724
1238	7.38	-0.0901845	0.0786754	0.125125	0.152675
1239	7.39	-0.0895986	0.0792991	0.130624	0.16405
1240	7.4	-0.0884079	0.0808493	0.136496	0.175623
1241	7.41	-0.0865669	0.0831171	0.142681	0.187153
1242	7.42	-0.0840427	0.0858677	0.149102	0.198389
1243	7.43	-0.0808272	0.0888732	0.155677	0.20908
1244	7.44	-0.0769274	0.0919348	0.162315	0.218985
1245	7.45	-0.0723672	0.0948926	0.168916	0.227874
1246	7.46	-0.0671802	0.0976262	0.175381	0.235542
1247	7.47	-0.061417	0.100057	0.181614	0.241815
1248	7.48	-0.0551374	0.102141	0.187519	0.246553
1249	7.49	-0.0484125	0.103866	0.193011	0.249652
1250	7.5	-0.0413175	0.105244	0.198011	0.251057
1251	7.51	-0.0339374	0.106304	0.202457	0.250755
1252	7.52	-0.0263568	0.107089	0.206298	0.248777
1253	7.53	-0.0186685	0.107645	0.209499	0.2452
1254	7.54	-0.0109634	0.108017	0.212041	0.240136
1255	7.55	-0.00333552	0.108248	0.213925	0.233735
1256	7.56	0.00412343	0.108365	0.215165	0.226174
1257	7.57	0.0113184	0.108384	0.215796	0.217654
1258	7.58	0.0181571	0.108304	0.215864	0.20839
1259	7.59	0.0245477	0.108109	0.215432	0.19861
1260	7.6	0.0304006	0.107767	0.214575	0.188546
1261	7.61	0.035627	0.107236	0.213374	0.178425
1262	7.62	0.0401438	0.106464	0.211918	0.168471
1263	7.63	0.0438724	0.105398	0.2103	0.158898
1264	7.64	0.0467445	0.103983	0.208614	0.149907
1265	7.65	0.0487001	0.102174	0.206954	0.141676
1266	7.66	0.0496915	0.0999343	0.205409	0.134362
1267	7.67	0.0496865	0.0972431	0.204063	0.128091
1268	7.68	0.0486732	0.094096	0.202989	0.122949
1269	7.69	0.0466541	0.0905103	0.20225	0.118974
1270	7.7	0.043657	0.0865272	0.201897	0.116156
1271	7.71	0.0397293	0.0822132	0.20197	0.114433
1272	7.72	0.0349412	0.0776629	0.202492	0.113702
1273	7.73	0.0293861	0.073	0.203471	0.113824
1274	7.74	0.0231732	0.0683762	0.204906	0.114645
1275	7.75	0.0164335	0.0639706	0.206778	0.116006
1276	7.76	0.00931025	0.0599819	0.209058	0.117755
1277	7.77	0.00195875	0.0566152	0.211706	0.119758
1278	7.78	-0.0054638	0.0540517	0.214673	0.121898
1279	7.79	-0.0127977	0.0524154	0.217901	0.124082
1280	7.8	-0.0198943	0.0517368	0.221329	0.12624
1281	7.81	-0.0266126	0.0519424	0.224893	0.12832
1282	7.82	-0.032825	0.0528681	0.228528	0.130287
1283	7.83	-0.0384237	0.054298	0.232167	0.132121
1284	7.84	-0.0433211	0.0560033	0.235745	0.13381
1285	7.85	-0.04746	0.0577748	0.239201	0.135352
1286	7.86	-0.050807	0.0594388	0.242479	0.136747
1287	7.87	-0.0533569	0.0608618	0.245524	0.137993
1288	7.88	-0.0551272	0.0619495	0.248291	0.139089
1289	7.89	-0.0561591	0.0626433	0.250736	0.140026
1290	7.9	-0.0565111	0.0629141	0.252819	0.140791
1291	7.91	-0.0562573	0.0627571	0.254504	0.141366
1292	7.92	-0.0554844	0.0621895	0.255764	0.141731
1293	7.93	-0.0542864	0.0612467	0.256569	0.141859
1294	7.94	-0.0527578	0.0599787	0.256895	0.141726
1295	7.95	-0.0509903	0.0584526	0.256718	0.141308
1296	7.96	-0.0490718	0.0567518	0.256017	0.140583
1297	7.97	-0.0470812	0.0549791	0.254776	0.139537
1298	7.98	-0.0450886	0.0532577	0.25298	0.138159
1299	7.99	-0.0431526	0.0517338	0.25062	0.136446
1300	8	-0.0413191	0.0505719	0.24769	0.134406
1301	8.01	-0.0396243	0.0499451	0.244183	0.132051
1302	8.02	-0.0380924	0.0500129	0.240103	0.129407
1303	8.03	-0.0367397	0.0508961	0.235457	0.126506
1304	8.04	-0.0355752	0.0526516	0.230258	0.123395
1305	8.05	-0.0346043	0.0552609	0.224532	0.12013
1306	8.06	-0.0338307	0.0586377	0.218308	0.11678
1307	8.07	-0.0332549	0.062646	0.211625	0.113425
1308	8.08	-0.0328764	0.067124	0.204531	0.110156
1309	8.09	-0.0326958	0.071902	0.197082	0.107074
1310	8.1	-0.0327124	0.0768164	0.189347	0.104281
1311	8.11	-0.0329259	0.0817157	0.181398	0.10188
1312	8.12	-0.0333341	0.086465	0.173322	0.0999639
1313	8.13	-0.0339367	0.0909484	0.165205	0.0986049
1314	8.14	-0.0347273	0.0950687	0.157146	0.0978474
1315	8.15	-0.0356939	0.0987479	0.149246	0.0977007
1316	8.16	-0.0368214	0.101928	0.141614	0.0981365
1317	8.17	-0.0380858	0.104567	0.134354	0.0990903
1318	8.18	-0.0394564	0.10664	0.127575	0.100469
1319	8.19	-0.0408963	0.10814	0.121378	0.102158
1320	8.2	-0.0423611	0.109066	0.115859	0.104037
1321	8.21	-0.0438021	0.109431	0.111104	0.105981
1322	8.22	-0.0451649	0.109252	0.107192	0.107877
1323	8.23	-0.046395	0.108552	0.104189	0.109628
1324	8.24	-0.0474382	0.107356	0.102148	0.111152
1325	8.25	-0.0482435	0.105692	0.101102	0.112392
1326	8.26	-0.0487678	0.103588	0.10107	0.113312
1327	8.27	-0.0489782	0.101074	0.102049	0.113898
1328	8.28	-0.0488501	0.0981791	0.104016	0.114159
1329	8.29	-0.0483727	0.0949374	0.106933	0.114123
1330	8.3	-0.0475489	0.0913858	0.110742	0.113838
1331	8.31	-0.0463977	0.0875672	0.115369	0.113365
1332	8.32	-0.0449501	0.0835312	0.120723	0.112778
1333	8.33	-0.0432532	0.0793348	0.1267	0.112155
1334	8.34	-0.0413637	0.0750444	0.133187	0.111577
1335	8.35	-0.0393512	0.0707359	0.140061	0.111121
1336	8.36	-0.0372915	0.066498	0.147194	0.110856
1337	8.37	-0.0352656	0.0624331	0.154459	0.110834
1338	8.38	-0.0333549	0.0586583	0.161728	0.111092
1339	8.39	-0.0316392	0.0553034	0.168877	0.111646
1340	8.4	-0.0301905	0.0525072	0.175788	0.112491
1341	8.41	-0.0290742	0.0504065	0.182356	0.113602
1342	8.42	-0.0283425	0.0491169	0.188485	0.114935
1343	8.43	-0.0280352	0.048713	0.194094	0.116435
1344	8.44	-0.0281778	0.0492085	0.199122	0.118034
1345	8.45	-0.0287813	0.0505536	0.203517	0.119656
1346	8.46	-0.0298405	0.0526452	0.207248	0.121223
1347	8.47	-0.0313327	0.055349	0.210299	0.12266
1348	8.48	-0.0332233	0.0585214	0.212669	0.123894
1349	8.49	-0.0354663	0.0620249	0.214374	0.124862
1350	8.5	-0.0380033	0.0657379	0.215448	0.125511
1351	8.51	-0.0407703	0.0695565	0.21593	0.125802
1352	8.52	-0.0436974	0.0733959	0.215872	0.12571
1353	8.53	-0.0467125	0.077188	0.215331	0.125231
1354	8.54	-0.0497457	0.080879	0.214375	0.124378
1355	8.55	-0.0527302	0.0844262	0.213069	0.123183
1356	8.56	-0.0556082	0.0877959	0.21148	0.121699
1357	8.57	-0.0583261	0.0909586	0.209673	0.119992
1358	8.58	-0.0608432	0.0938887	0.20771	0.118143
1359	8.59	-0.0631258	0.09656	0.205643	0.116238
1360	8.6	-0.0651528	0.098947	0.203521	0.114369
1361	8.61	-0.0669146	0.101022	0.201381	0.112619
1362	8.62	-0.0684113	0.102756	0.199248	0.111061
1363	8.63	-0.0696533	0.104119	0.197143	0.109747
1364	8.64	-0.070656	0.105082	0.19507	0.108707
1365	8.65	-0.0714409	0.105621	0.193033	0.107946
1366	8.66	-0.0720328	0.10572	0.191025	0.107446
1367	8.67	-0.0724585	0.105373	0.189035	0.107168
1368	8.68	-0.0727452	0.104592	0.187051	0.107063
1369	8.69	-0.0729173	0.103403	0.185057	0.107072
1370	8.7	-0.0729945	0.101853	0.183042	0.10714
1371	8.71	-0.0729906	0.100009	0.180993	0.107216
1372	8.72	-0.0729133	0.0979581	0.178906	0.107263
1373	8.73	-0.0727615	0.0958021	0.176784	0.107253
1374	8.74	-0.0725304	0.0936542	0.17464	0.107174
1375	8.75	-0.0722079	0.0916315	0.172495	0.107022
1376	8.76	-0.0717776	0.089844	0.17038	0.106804
1377	8.77	-0.0712179	0.0883828	0.168331	0.106534
1378	8.78	-0.0705049	0.0873111	0.166393	0.106228
1379	8.79	-0.0696157	0.0866549	0.164617	0.105899
1380	8.8	-0.0685306	0.0864024	0.163058	0.105562
1381	8.81	-0.0672333	0.0865046	0.161769	0.105226
1382	8.82	-0.0657142	0.0868843	0.16081	0.104898
1383	8.83	-0.0639672	0.0874456	0.160234	0.104584
1384	8.84	-0.0619964	0.0880849	0.160091	0.10429
1385	8.85	-0.0598138	0.0887012	0.16042	0.104025
1386	8.86	-0.0574416	0.0892036	0.161254	0.103805
1387	8.87	-0.0549079	0.0895149	0.162617	0.103652
1388	8.88	-0.0522499	0.0895744	0.164517	0.103593
1389	8.89	-0.0495124	0.0893385	0.166952	0.103665
1390	8.9	-0.0467436	0.0887806	0.169906	0.103904
1391	8.91	-0.0439964	0.0878881	0.173349	0.104347
1392	8.92	-0.0413266	0.0866643	0.17724	0.105022
1393	8.93	-0.0387901	0.0851245	0.181522	0.105948
1394	8.94	-0.0364399	0.0832969	0.186134	0.107127
1395	8.95	-0.0343272	0.0812209	0.190998	0.108545
1396	8.96	-0.0325004	0.0789481	0.196033	0.110166
1397	8.97	-0.031002	0.0765416	0.201147	0.11194
1398	8.98	-0.0298693	0.0740776	0.206251	0.113804
1399	8.99	-0.0291329	0.0716446	0.211249	0.115688
1400	9	-0.0288179	0.0693438	0.216051	0.117518
1401	9.01	-0.0289417	0.0672867	0.220569	0.119226
1402	9.02	-0.0295142	0.0655928	0.224724	0.120751
1403	9.03	-0.0305387	0.0643842	0.228442	0.122044
1404	9.04	-0.0320106	0.0637765	0.23166	0.123072
1405	9.05	-0.0339177	0.0638678	0.234327	0.123817
1406	9.06	-0.0362416	0.0647283	0.236405	0.12428
1407	9.07	-0.0389548	0.0663912	0.237867	0.124477
1408	9.08	-0.0420261	0.0688505	0.238709	0.124441
1409	9.09	-0.0454151	0.0720638	0.238935	0.124216
1410	9.1	-0.0490773	0.0759585	0.238568	0.123853
1411	9.11	-0.0529613	0.0804426	0.237639	0.123409
1412	9.12	-0.0570124	0.0854114	0.236196	0.122939
1413	9.13	-0.0611733	0.090751	0.234293	0.122494
1414	9.14	-0.0653836	0.0963439	0.231995	0.122114
1415	9.15	-0.069583	0.102071	0.229373	0.121827
1416	9.16	-0.0737098	0.107811	0.226511	0.121653
1417	9.17	-0.0777043	0.113445	0.223498	0.121592
1418	9.18	-0.0815089	0.118853	0.220422	0.12164
1419	9.19	-0.0850699	0.123919	0.217374	0.12178
1420	9.2	-0.0883397	0.128536	0.214447	0.121995
1421	9.21	-0.0912775	0.132602	0.211734	0.122271
1422	9.22	-0.0938476	0.136029	0.209319	0.122595
1423	9.23	-0.0960219	0.138739	0.207286	0.122968
1424	9.24	-0.0977787	0.14067	0.205709	0.123399
1425	9.25	-0.0991037	0.141777	0.204652	0.123913
1426	9.26	-0.0999917	0.142037	0.204169	0.12454
1427	9.27	-0.100444	0.141442	0.204298	0.125317
1428	9.28	-0.10047	0.14001	0.205062	0.126283
1429	9.29	-0.100086	0.137773	0.206464	0.12747
1430	9.3	-0.0993102	0.134785	0.208487	0.128897
1431	9.31	-0.0981704	0.131119	0.211094	0.130569
1432	9.32	-0.0966976	0.126861	0.214231	0.132468
1433	9.33	-0.0949285	0.122111	0.217821	0.134556
1434	9.34	-0.0929019	0.11698	0.22177	0.136779
1435	9.35	-0.09066	0.111587	0.225967	0.139063
1436	9.36	-0.0882438	0.106057	0.230289	0.141329
1437	9.37	-0.0856964	0.100514	0.234601	0.143492
1438	9.38	-0.0830623	0.0950784	0.238769	0.145469
1439	9.39	-0.0803838	0.0898668	0.242654	0.147187
1440	9.4	-0.0777025	0.0849827	0.246128	0.148582
1441	9.41	-0.0750572	0.0805152	0.24907	0.149607
1442	9.42	-0.0724822	0.0765334	0.251374	0.150229
1443	9.43	-0.0700084	0.0730843	0.252953	0.15043
1444	9.44	-0.0676612	0.0701914	0.253744	0.150209
1445	9.45	-0.0654628	0.0678554	0.253707	0.149577
1446	9.46	-0.0634277	0.0660584	0.252825	0.148555
1447	9.47	-0.0615626	0.0647679	0.251107	0.147176
1448	9.48	-0.0598691	0.0639439	0.248584	0.145479
1449	9.49	-0.0583417	0.0635431	0.245308	0.143509
1450	9.5	-0.0569677	0.0635233	0.241351	0.141315
1451	9.51	-0.0557292	0.0638458	0.2368	0.138948
1452	9.52	-0.0546027	0.0644718	0.231751	0.136463
1453	9.53	-0.0535613	0.0653631	0.226306	0.133916
1454	9.54	-0.0525725	0.0664786	0.220563	0.131361
1455	9.55	-0.0516037	0.0677719	0.214621	0.128856
1456	9.56	-0.050622	0.0691921	0.208569	0.126455
1457	9.57	-0.0495949	0.0706827	0.202491	0.124213
1458	9.58	-0.0484922	0.0721812	0.196458	0.122181
1459	9.59	-0.047291	0.0736261	0.190529	0.120404
1460	9.6	-0.0459681	0.074953	0.184749	0.118921
1461	9.61	-0.0445101	0.076103	0.179151	0.117761
1462	9.62	-0.0429107	0.0770217	0.173759	0.11694
1463	9.63	-0.0411709	0.0776645	0.168583	0.116463
1464	9.64	-0.039302	0.0779963	0.163627	0.116319
1465	9.65	-0.0373206	0.0779923	0.158891	0.116484
1466	9.66	-0.0352503	0.0776386	0.154373	0.11692
1467	9.67	-0.0331204	0.0769312	0.150066	0.117582
1468	9.68	-0.0309642	0.0758781	0.145967	0.118415
1469	9.69	-0.0288187	0.0744964	0.142076	0.119359
1470	9.7	-0.0267201	0.0728106	0.138391	0.120357
1471	9.71	-0.0247055	0.0708526	0.13492	0.12135
1472	9.72	-0.0228072	0.0686599	0.131673	0.122287
1473	9.73	-0.0210551	0.0662724	0.128665	0.123124
1474	9.74	-0.0194743	0.0637324	0.125913	0.123825
1475	9.75	-0.0180839	0.0610833	0.123437	0.124364
1476	9.76	-0.0168973	0.0583673	0.121262	0.124723
1477	9.77	-0.0159206	0.0556241	0.119413	0.124895
1478	9.78	-0.0151562	0.0528905	0.117916	0.124882
1479	9.79	-0.0145995	0.0501987	0.116794	0.124694
1480	9.8	-0.0142441	0.0475771	0.116073	0.124349
1481	9.81	-0.014078	0.0450518	0.115771	0.123872
1482	9.82	-0.0140918	0.0426454	0.115905	0.12329
1483	9.83	-0.0142738	0.0403805	0.116484	0.122636
1484	9.84	-0.0146152	0.0382772	0.11751	0.121943
1485	9.85	-0.0151088	0.0363589	0.118984	0.121244
1486	9.86	-0.0157517	0.0346515	0.120892	0.120572
1487	9.87	-0.0165437	0.0331842	0.123214	0.119954
1488	9.88	-0.0174895	0.0319887	0.12592	0.119415
1489	9.89	-0.0185939	0.031096	0.128967	0.118972
1490	9.9	-0.0198666	0.0305337	0.132301	0.118635
1491	9.91	-0.0213159	0.0303195	0.135861	0.118405
1492	9.92	-0.0229506	0.0304589	0.139575	0.118276
1493	9.93	-0.024778	0.0309415	0.143366	0.118235
1494	9.94	-0.026801	0.0317408	0.147145	0.118259
1495	9.95	-0.0290188	0.0328179	0.150827	0.118325
1496	9.96	-0.0314248	0.0341233	0.154323	0.1184
1497	9.97	-0.0340078	0.0356055	0.157538	0.118448
1498	9.98	-0.0367487	0.0372111	0.160388	0.118437
1499	9.99	-0.0396238	0.0388893	0.162794	0.118333

## Sheet: sourcedata_4bcde_v_forw_PR
	t	v_forw	v_forw_CI	v_forw_post	v_forw_post_CI
0	-5	0.00616927	0.132932	0.140328	0.0817318
1	-4.99	0.00614568	0.132527	0.142252	0.083351
2	-4.98	0.00661558	0.13289	0.144353	0.0849558
3	-4.97	0.00760509	0.13401	0.146566	0.0864973
4	-4.96	0.00913135	0.135811	0.148826	0.0879339
5	-4.95	0.0112032	0.138165	0.151071	0.0892316
6	-4.94	0.0138248	0.140909	0.153239	0.0903634
7	-4.93	0.0169979	0.143862	0.155273	0.09131
8	-4.92	0.0207224	0.146847	0.157122	0.092061
9	-4.91	0.0250002	0.149707	0.158739	0.0926136
10	-4.9	0.0298347	0.152321	0.160081	0.0929732
11	-4.89	0.0352239	0.154617	0.161115	0.0931538
12	-4.88	0.0411791	0.156575	0.161816	0.0931775
13	-4.87	0.0477114	0.158233	0.162165	0.0930726
14	-4.86	0.0548261	0.159684	0.162153	0.0928705
15	-4.85	0.0625237	0.161068	0.161778	0.0926044
16	-4.84	0.0707968	0.162565	0.161045	0.0923049
17	-4.83	0.0796216	0.164373	0.159968	0.0919971
18	-4.82	0.0889576	0.166688	0.158564	0.0916975
19	-4.81	0.0987416	0.169682	0.156857	0.0914127
20	-4.8	0.108895	0.17348	0.154876	0.0911373
21	-4.79	0.11931	0.178143	0.152652	0.090856
22	-4.78	0.129861	0.183658	0.150221	0.0905457
23	-4.77	0.140396	0.189938	0.147616	0.0901767
24	-4.76	0.150746	0.196835	0.144872	0.0897191
25	-4.75	0.160723	0.204154	0.142021	0.089144
26	-4.74	0.17013	0.211674	0.1391	0.0884307
27	-4.73	0.178774	0.219163	0.136139	0.0875679
28	-4.72	0.186464	0.2264	0.13317	0.0865552
29	-4.71	0.193021	0.233183	0.130225	0.0854039
30	-4.7	0.198291	0.239345	0.127336	0.0841374
31	-4.69	0.202149	0.244755	0.124533	0.082789
32	-4.68	0.204498	0.249327	0.121851	0.0813994
33	-4.67	0.205288	0.25302	0.119324	0.0800142
34	-4.66	0.204507	0.255831	0.116988	0.0786802
35	-4.65	0.202185	0.257794	0.114882	0.0774421
36	-4.64	0.198396	0.258969	0.113046	0.0763413
37	-4.63	0.193251	0.259428	0.111518	0.0754129
38	-4.62	0.186896	0.259247	0.110338	0.0746861
39	-4.61	0.179505	0.258486	0.109544	0.0741853
40	-4.6	0.17128	0.257185	0.109168	0.0739318
41	-4.59	0.162435	0.255352	0.109236	0.0739445
42	-4.58	0.153189	0.252962	0.109764	0.0742423
43	-4.57	0.143767	0.249957	0.110763	0.0748439
44	-4.56	0.134384	0.246263	0.11223	0.0757671
45	-4.55	0.125244	0.241796	0.114151	0.0770239
46	-4.54	0.11653	0.236483	0.116501	0.0786197
47	-4.53	0.108406	0.230278	0.11924	0.0805481
48	-4.52	0.101007	0.223184	0.122322	0.0827879
49	-4.51	0.094438	0.215265	0.125687	0.0853032
50	-4.5	0.0887771	0.206666	0.12927	0.088042
51	-4.49	0.0840664	0.197616	0.132999	0.0909405
52	-4.48	0.0803202	0.188438	0.136799	0.0939263
53	-4.47	0.0775212	0.179539	0.140594	0.0969225
54	-4.46	0.0756277	0.171394	0.14431	0.0998527
55	-4.45	0.0745646	0.164509	0.147878	0.102647
56	-4.44	0.0742424	0.159357	0.151236	0.105241
57	-4.43	0.0745472	0.156295	0.154328	0.107587
58	-4.42	0.0753518	0.155495	0.157108	0.109647
59	-4.41	0.076513	0.156894	0.159541	0.111396
60	-4.4	0.0778838	0.160215	0.161602	0.112829
61	-4.39	0.0793114	0.165032	0.163275	0.113951
62	-4.38	0.0806453	0.170856	0.164557	0.114782
63	-4.37	0.0817364	0.177216	0.165454	0.115354
64	-4.36	0.0824478	0.183705	0.16598	0.11571
65	-4.35	0.0826533	0.190012	0.166156	0.115897
66	-4.34	0.0822425	0.195921	0.16601	0.115971
67	-4.33	0.081123	0.201309	0.165576	0.115988
68	-4.32	0.0792195	0.206134	0.16489	0.116006
69	-4.31	0.0764819	0.21042	0.163992	0.116078
70	-4.3	0.0728773	0.214238	0.162922	0.116254
71	-4.29	0.0683946	0.217683	0.161719	0.116571
72	-4.28	0.0630425	0.220863	0.160423	0.117057
73	-4.27	0.0568472	0.223874	0.159069	0.117724
74	-4.26	0.0498506	0.226791	0.15769	0.11857
75	-4.25	0.0421094	0.229658	0.156317	0.119578
76	-4.24	0.0336912	0.232479	0.154974	0.120716
77	-4.23	0.0246701	0.235225	0.153681	0.121941
78	-4.22	0.0151286	0.237837	0.152455	0.123201
79	-4.21	0.00515042	0.240233	0.151308	0.124437
80	-4.2	-0.00518118	0.242322	0.150248	0.125595
81	-4.19	-0.0157807	0.244015	0.149282	0.126623
82	-4.18	-0.0265691	0.245232	0.148415	0.127477
83	-4.17	-0.0374668	0.245914	0.147649	0.128127
84	-4.16	-0.0483985	0.246027	0.146986	0.128557
85	-4.15	-0.059294	0.245565	0.146432	0.12877
86	-4.14	-0.0700877	0.244554	0.145993	0.128787
87	-4.13	-0.0807172	0.243045	0.145676	0.128647
88	-4.12	-0.0911278	0.241122	0.145495	0.12841
89	-4.11	-0.101269	0.238881	0.145464	0.128148
90	-4.1	-0.111091	0.236435	0.145601	0.127944
91	-4.09	-0.120543	0.233905	0.145926	0.127886
92	-4.08	-0.12958	0.231408	0.146461	0.128061
93	-4.07	-0.13817	0.229051	0.147226	0.128546
94	-4.06	-0.146276	0.226919	0.148242	0.129405
95	-4.05	-0.153869	0.225072	0.149528	0.130682
96	-4.04	-0.160917	0.223537	0.1511	0.1324
97	-4.03	-0.167391	0.222307	0.152967	0.134559
98	-4.02	-0.173265	0.221342	0.155134	0.137141
99	-4.01	-0.178514	0.220571	0.157595	0.140109
100	-4	-0.183115	0.219902	0.160339	0.143423
101	-3.99	-0.187052	0.219228	0.163344	0.147033
102	-3.98	-0.190307	0.218433	0.166581	0.150891
103	-3.97	-0.192864	0.217407	0.170009	0.154948
104	-3.96	-0.194705	0.216049	0.173582	0.159158
105	-3.95	-0.195816	0.21427	0.177245	0.163473
106	-3.94	-0.196181	0.212006	0.180935	0.167847
107	-3.93	-0.195788	0.209216	0.18458	0.172225
108	-3.92	-0.194631	0.205886	0.188104	0.176551
109	-3.91	-0.19271	0.20203	0.19143	0.180756
110	-3.9	-0.19003	0.19769	0.194478	0.184766
111	-3.89	-0.186607	0.192943	0.197165	0.188495
112	-3.88	-0.182473	0.187894	0.199414	0.191851
113	-3.87	-0.177669	0.182682	0.20115	0.19474
114	-3.86	-0.172259	0.177479	0.202307	0.197065
115	-3.85	-0.166324	0.172483	0.202826	0.198736
116	-3.84	-0.159962	0.167914	0.20266	0.19967
117	-3.83	-0.153287	0.164002	0.201772	0.199798
118	-3.82	-0.146429	0.160962	0.200145	0.199069
119	-3.81	-0.139531	0.158978	0.197777	0.197454
120	-3.8	-0.132744	0.158169	0.194681	0.194945
121	-3.79	-0.126225	0.158569	0.190888	0.191564
122	-3.78	-0.120125	0.160118	0.186445	0.187356
123	-3.77	-0.114586	0.162665	0.181418	0.182393
124	-3.76	-0.109737	0.165986	0.175882	0.176771
125	-3.75	-0.105683	0.169813	0.169927	0.170605
126	-3.74	-0.102502	0.173862	0.163651	0.164028
127	-3.73	-0.100241	0.177859	0.157155	0.157181
128	-3.72	-0.098916	0.18156	0.150545	0.150211
129	-3.71	-0.0985033	0.184767	0.143923	0.14326
130	-3.7	-0.0989448	0.187333	0.137385	0.13646
131	-3.69	-0.100152	0.189167	0.131022	0.129925
132	-3.68	-0.102002	0.190235	0.124913	0.123746
133	-3.67	-0.104349	0.190551	0.119128	0.117985
134	-3.66	-0.107031	0.190172	0.113719	0.112671
135	-3.65	-0.109871	0.189194	0.108729	0.107809
136	-3.64	-0.112692	0.187734	0.104189	0.103377
137	-3.63	-0.115319	0.185924	0.100116	0.0993369
138	-3.62	-0.117587	0.183895	0.0965209	0.0956437
139	-3.61	-0.119347	0.181769	0.0934051	0.0922527
140	-3.6	-0.120475	0.17965	0.0907657	0.0891307
141	-3.59	-0.120874	0.177616	0.0885985	0.086258
142	-3.58	-0.120477	0.175717	0.0868962	0.0836337
143	-3.57	-0.119247	0.173975	0.0856527	0.0812744
144	-3.56	-0.117175	0.172386	0.0848628	0.0792126
145	-3.55	-0.114286	0.170924	0.0845252	0.0774918
146	-3.54	-0.110631	0.169551	0.0846403	0.076161
147	-3.53	-0.106281	0.168218	0.0852078	0.0752667
148	-3.52	-0.10133	0.166876	0.0862282	0.0748483
149	-3.51	-0.0958816	0.165479	0.0877004	0.0749315
150	-3.5	-0.0900538	0.163989	0.0896189	0.0755277
151	-3.49	-0.0839645	0.162374	0.0919727	0.0766331
152	-3.48	-0.0777358	0.160618	0.0947443	0.0782303
153	-3.47	-0.0714823	0.158715	0.0979072	0.0802909
154	-3.46	-0.0653161	0.156669	0.101426	0.0827795
155	-3.45	-0.0593378	0.154495	0.105255	0.085654
156	-3.44	-0.0536377	0.152216	0.109343	0.0888675
157	-3.43	-0.0482963	0.149856	0.113626	0.0923682
158	-3.42	-0.0433789	0.14744	0.11804	0.0960995
159	-3.41	-0.0389379	0.144989	0.122513	0.100001
160	-3.4	-0.0350145	0.142515	0.126975	0.104008
161	-3.39	-0.0316386	0.140024	0.131356	0.108051
162	-3.38	-0.0288339	0.137512	0.135593	0.112062
163	-3.37	-0.0266177	0.13497	0.139628	0.115972
164	-3.36	-0.0250009	0.13239	0.143413	0.119718
165	-3.35	-0.0239867	0.129764	0.146912	0.123241
166	-3.34	-0.02357	0.127098	0.150098	0.126493
167	-3.33	-0.0237399	0.124417	0.152955	0.129434
168	-3.32	-0.024482	0.121766	0.155479	0.132037
169	-3.31	-0.0257746	0.119224	0.157673	0.134288
170	-3.3	-0.0275855	0.116895	0.15955	0.136187
171	-3.29	-0.029881	0.114918	0.161123	0.137743
172	-3.28	-0.032617	0.113457	0.162413	0.138979
173	-3.27	-0.0357406	0.112689	0.163437	0.139927
174	-3.26	-0.0391937	0.112789	0.164213	0.140621
175	-3.25	-0.0429085	0.113912	0.164754	0.141102
176	-3.24	-0.0468105	0.116176	0.165069	0.14141
177	-3.23	-0.0508323	0.119644	0.165162	0.141583
178	-3.22	-0.0549031	0.124322	0.165035	0.141655
179	-3.21	-0.058955	0.130158	0.16468	0.141653
180	-3.2	-0.0629329	0.13705	0.164095	0.141598
181	-3.19	-0.0667888	0.144859	0.163267	0.141507
182	-3.18	-0.070493	0.153417	0.162189	0.14139
183	-3.17	-0.0740301	0.162534	0.160852	0.141252
184	-3.16	-0.0774044	0.172002	0.159255	0.141097
185	-3.15	-0.0806402	0.181604	0.1574	0.140927
186	-3.14	-0.083777	0.191115	0.155292	0.140744
187	-3.13	-0.0868689	0.200307	0.152943	0.140549
188	-3.12	-0.0899874	0.208956	0.150371	0.140343
189	-3.11	-0.0932052	0.216851	0.147602	0.140124
190	-3.1	-0.0966039	0.223798	0.14466	0.139887
191	-3.09	-0.100259	0.229637	0.141577	0.139623
192	-3.08	-0.104236	0.234243	0.138383	0.139315
193	-3.07	-0.108589	0.23754	0.135111	0.138942
194	-3.06	-0.113348	0.239503	0.13179	0.138476
195	-3.05	-0.118524	0.240169	0.128446	0.137884
196	-3.04	-0.124103	0.239631	0.125103	0.137131
197	-3.03	-0.130043	0.238045	0.121782	0.136181
198	-3.02	-0.136279	0.235618	0.118498	0.135001
199	-3.01	-0.142725	0.232603	0.115263	0.133568
200	-3	-0.149277	0.229282	0.112087	0.131864
201	-2.99	-0.155818	0.225948	0.108982	0.129886
202	-2.98	-0.162224	0.222882	0.105959	0.127644
203	-2.97	-0.168369	0.220331	0.103032	0.125167
204	-2.96	-0.174133	0.218482	0.10022	0.122498
205	-2.95	-0.179407	0.217446	0.0975442	0.119696
206	-2.94	-0.184098	0.217249	0.0950356	0.116838
207	-2.93	-0.188132	0.217836	0.0927309	0.114011
208	-2.92	-0.191457	0.219081	0.0906724	0.111315
209	-2.91	-0.19404	0.220808	0.0889061	0.108857
210	-2.9	-0.195872	0.222812	0.0874855	0.106742
211	-2.89	-0.196962	0.224885	0.0864639	0.105075
212	-2.88	-0.197331	0.226829	0.0858947	0.103949
213	-2.87	-0.197017	0.228473	0.0858283	0.103438
214	-2.86	-0.196063	0.229674	0.0863094	0.103595
215	-2.85	-0.194513	0.230327	0.0873755	0.104447
216	-2.84	-0.192414	0.230363	0.089053	0.105993
217	-2.83	-0.189804	0.229741	0.0913582	0.108208
218	-2.82	-0.186721	0.228453	0.0942912	0.111044
219	-2.81	-0.183191	0.226511	0.0978409	0.114439
220	-2.8	-0.179232	0.223947	0.101983	0.118319
221	-2.79	-0.174856	0.220803	0.10668	0.122605
222	-2.78	-0.170069	0.217135	0.111884	0.127216
223	-2.77	-0.164879	0.213	0.11754	0.132071
224	-2.76	-0.159292	0.20846	0.123584	0.13709
225	-2.75	-0.153321	0.203578	0.129948	0.142197
226	-2.74	-0.146987	0.198417	0.136563	0.147323
227	-2.73	-0.140327	0.193039	0.14336	0.152403
228	-2.72	-0.133388	0.187505	0.150274	0.157378
229	-2.71	-0.126235	0.181878	0.15724	0.162194
230	-2.7	-0.118948	0.176216	0.164202	0.166806
231	-2.69	-0.111619	0.170575	0.171109	0.171175
232	-2.68	-0.104357	0.165006	0.177918	0.175273
233	-2.67	-0.0972773	0.159552	0.184588	0.179078
234	-2.66	-0.0905032	0.15425	0.191089	0.182581
235	-2.65	-0.0841552	0.149125	0.197391	0.185778
236	-2.64	-0.0783503	0.144194	0.203472	0.188677
237	-2.63	-0.0731965	0.139469	0.209309	0.191295
238	-2.62	-0.068785	0.134957	0.214883	0.193653
239	-2.61	-0.0651909	0.130671	0.220177	0.19578
240	-2.6	-0.0624684	0.126628	0.225173	0.197708
241	-2.59	-0.060643	0.12286	0.229852	0.199471
242	-2.58	-0.0597154	0.119412	0.234195	0.2011
243	-2.57	-0.0596541	0.116351	0.238178	0.202623
244	-2.56	-0.0604003	0.113754	0.241777	0.204061
245	-2.55	-0.0618714	0.111708	0.244967	0.205426
246	-2.54	-0.0639605	0.110297	0.247719	0.20672
247	-2.53	-0.066539	0.109589	0.250004	0.207935
248	-2.52	-0.0694619	0.109627	0.251791	0.209046
249	-2.51	-0.0725685	0.110417	0.25305	0.210022
250	-2.5	-0.0756878	0.111926	0.253755	0.210818
251	-2.49	-0.0786487	0.114084	0.253876	0.211383
252	-2.48	-0.0812772	0.116794	0.253393	0.211662
253	-2.47	-0.0834098	0.119945	0.252287	0.211594
254	-2.46	-0.0848915	0.123419	0.250544	0.211122
255	-2.45	-0.0855863	0.127108	0.248157	0.210192
256	-2.44	-0.0853787	0.130918	0.245128	0.208756
257	-2.43	-0.0841803	0.134774	0.241464	0.206777
258	-2.42	-0.0819339	0.138628	0.237186	0.20423
259	-2.41	-0.0786108	0.142446	0.232317	0.201099
260	-2.4	-0.0742182	0.146223	0.226895	0.197386
261	-2.39	-0.0687968	0.149968	0.220963	0.193105
262	-2.38	-0.0624241	0.153713	0.214571	0.188284
263	-2.37	-0.0552051	0.157497	0.207777	0.182964
264	-2.36	-0.0472801	0.16137	0.200644	0.177197
265	-2.35	-0.0388127	0.165384	0.193241	0.171046
266	-2.34	-0.0299845	0.169585	0.185639	0.164582
267	-2.33	-0.0209938	0.174009	0.177914	0.157884
268	-2.32	-0.0120424	0.178676	0.170143	0.151035
269	-2.31	-0.00333175	0.183581	0.162401	0.144124
270	-2.3	0.00494142	0.188697	0.154764	0.137241
271	-2.29	0.0125983	0.193965	0.14731	0.130479
272	-2.28	0.0194784	0.1993	0.140106	0.123924
273	-2.27	0.0254501	0.20459	0.133224	0.117666
274	-2.26	0.0304054	0.209703	0.126725	0.111786
275	-2.25	0.0342707	0.214487	0.120665	0.106361
276	-2.24	0.0370024	0.218781	0.115095	0.10146
277	-2.23	0.0385898	0.222422	0.110058	0.0971393
278	-2.22	0.0390473	0.225252	0.105583	0.0934417
279	-2.21	0.0384172	0.227125	0.101693	0.0903952
280	-2.2	0.0367682	0.227915	0.0984017	0.0880093
281	-2.19	0.0341772	0.227524	0.0957067	0.0862744
282	-2.18	0.0307374	0.225886	0.0935978	0.0851632
283	-2.17	0.0265451	0.222979	0.0920546	0.0846339
284	-2.16	0.0217037	0.218828	0.0910467	0.0846318
285	-2.15	0.0163183	0.213513	0.0905355	0.0850933
286	-2.14	0.0104857	0.207175	0.0904752	0.0859499
287	-2.13	0.00429341	0.200019	0.0908151	0.0871318
288	-2.12	-0.00217859	0.192333	0.0915032	0.0885707
289	-2.11	-0.00886268	0.184479	0.0924833	0.0902005
290	-2.1	-0.0157097	0.176902	0.0937057	0.0919622
291	-2.09	-0.0226778	0.170117	0.0951195	0.0938018
292	-2.08	-0.0297448	0.164676	0.0966793	0.0956719
293	-2.07	-0.0369006	0.161121	0.0983442	0.0975322
294	-2.06	-0.0441519	0.159903	0.100079	0.0993473
295	-2.05	-0.0515228	0.161294	0.101854	0.101088
296	-2.04	-0.0590462	0.165341	0.103645	0.102733
297	-2.03	-0.0667687	0.171864	0.105433	0.104264
298	-2.02	-0.0747471	0.180508	0.107202	0.105668
299	-2.01	-0.0830384	0.190827	0.108939	0.106936
300	-2	-0.091704	0.202359	0.110636	0.108064
301	-1.99	-0.100799	0.214674	0.112283	0.109047
302	-1.98	-0.110375	0.227405	0.113873	0.109887
303	-1.97	-0.120472	0.240255	0.115398	0.110589
304	-1.96	-0.131113	0.252993	0.116855	0.11116
305	-1.95	-0.142301	0.265452	0.118237	0.111609
306	-1.94	-0.154015	0.277513	0.119543	0.111947
307	-1.93	-0.166215	0.289099	0.12077	0.112192
308	-1.92	-0.178835	0.300161	0.121919	0.112362
309	-1.91	-0.191789	0.310668	0.122996	0.112482
310	-1.9	-0.204976	0.320599	0.12401	0.112577
311	-1.89	-0.218279	0.329934	0.124974	0.112675
312	-1.88	-0.231579	0.338649	0.125903	0.112808
313	-1.87	-0.24475	0.34671	0.126817	0.113003
314	-1.86	-0.257677	0.354071	0.127737	0.11329
315	-1.85	-0.270254	0.36068	0.128687	0.113694
316	-1.84	-0.282395	0.366482	0.129691	0.114238
317	-1.83	-0.294037	0.371423	0.130774	0.11494
318	-1.82	-0.305137	0.375454	0.131954	0.11581
319	-1.81	-0.315679	0.37854	0.133253	0.116853
320	-1.8	-0.325666	0.380661	0.134682	0.118069
321	-1.79	-0.335118	0.381819	0.136252	0.11945
322	-1.78	-0.344067	0.382039	0.137968	0.120981
323	-1.77	-0.35255	0.381364	0.13983	0.122646
324	-1.76	-0.36061	0.379868	0.141835	0.12442
325	-1.75	-0.368279	0.377639	0.143972	0.126278
326	-1.74	-0.37558	0.374783	0.146229	0.12819
327	-1.73	-0.382516	0.371413	0.148591	0.130126
328	-1.72	-0.389072	0.367639	0.151036	0.132054
329	-1.71	-0.395214	0.36357	0.153548	0.133941
330	-1.7	-0.400885	0.359296	0.156103	0.135757
331	-1.69	-0.406016	0.354889	0.158678	0.137471
332	-1.68	-0.410527	0.350398	0.161249	0.139054
333	-1.67	-0.414329	0.345842	0.163792	0.140481
334	-1.66	-0.417336	0.341216	0.166279	0.141728
335	-1.65	-0.419475	0.33649	0.168686	0.142773
336	-1.64	-0.42068	0.331616	0.170984	0.143598
337	-1.63	-0.420911	0.326539	0.173145	0.144187
338	-1.62	-0.420148	0.321205	0.175139	0.144529
339	-1.61	-0.418397	0.315562	0.176933	0.144616
340	-1.6	-0.415694	0.309586	0.178498	0.144444
341	-1.59	-0.4121	0.303266	0.1798	0.144014
342	-1.58	-0.407695	0.296618	0.180809	0.143331
343	-1.57	-0.402578	0.289675	0.181498	0.142407
344	-1.56	-0.396863	0.282496	0.181842	0.141259
345	-1.55	-0.390664	0.275151	0.18182	0.139911
346	-1.54	-0.384096	0.26772	0.181417	0.138389
347	-1.53	-0.37727	0.260285	0.180626	0.136724
348	-1.52	-0.370277	0.252923	0.179444	0.13495
349	-1.51	-0.363201	0.245699	0.177879	0.1331
350	-1.5	-0.3561	0.238664	0.175947	0.131204
351	-1.49	-0.349017	0.231853	0.173673	0.12929
352	-1.48	-0.341969	0.225284	0.171086	0.12738
353	-1.47	-0.334962	0.218963	0.168225	0.125489
354	-1.46	-0.327982	0.212888	0.16513	0.123624
355	-1.45	-0.321003	0.207051	0.161851	0.121789
356	-1.44	-0.313992	0.201441	0.158437	0.119981
357	-1.43	-0.306909	0.196056	0.154937	0.118196
358	-1.42	-0.299719	0.190901	0.151402	0.116431
359	-1.41	-0.292384	0.185989	0.147881	0.114687
360	-1.4	-0.284875	0.181341	0.144418	0.112967
361	-1.39	-0.277173	0.176986	0.141055	0.111284
362	-1.38	-0.269261	0.172947	0.13783	0.109653
363	-1.37	-0.261138	0.169253	0.134774	0.108098
364	-1.36	-0.252811	0.165927	0.131916	0.106645
365	-1.35	-0.244299	0.162989	0.129277	0.105321
366	-1.34	-0.235631	0.160442	0.126875	0.104151
367	-1.33	-0.226835	0.158288	0.124723	0.103159
368	-1.32	-0.217942	0.156514	0.12283	0.10236
369	-1.31	-0.208991	0.155104	0.121201	0.101764
370	-1.3	-0.200017	0.154038	0.119838	0.101372
371	-1.29	-0.191049	0.153297	0.118737	0.101176
372	-1.28	-0.182124	0.152865	0.11789	0.101162
373	-1.27	-0.173263	0.152729	0.117287	0.101311
374	-1.26	-0.164488	0.15288	0.116915	0.101599
375	-1.25	-0.15581	0.153312	0.116756	0.101997
376	-1.24	-0.147234	0.154015	0.116788	0.102478
377	-1.23	-0.138765	0.154976	0.116984	0.10301
378	-1.22	-0.130395	0.156176	0.117317	0.103567
379	-1.21	-0.122118	0.157586	0.117754	0.10412
380	-1.2	-0.113921	0.159167	0.11826	0.104646
381	-1.19	-0.105791	0.16086	0.1188	0.105122
382	-1.18	-0.0977161	0.162597	0.119336	0.105529
383	-1.17	-0.089688	0.164291	0.119833	0.105852
384	-1.16	-0.0816971	0.165847	0.120255	0.106078
385	-1.15	-0.0737437	0.167163	0.12057	0.106199
386	-1.14	-0.0658343	0.168136	0.12075	0.106208
387	-1.13	-0.0579795	0.168668	0.12077	0.106102
388	-1.12	-0.050198	0.168672	0.12061	0.105877
389	-1.11	-0.0425165	0.168076	0.120256	0.105532
390	-1.1	-0.0349703	0.166831	0.119695	0.105063
391	-1.09	-0.0276002	0.164912	0.118926	0.104465
392	-1.08	-0.0204554	0.16233	0.117944	0.103731
393	-1.07	-0.013592	0.159131	0.116755	0.102851
394	-1.06	-0.00706645	0.155405	0.115368	0.101813
395	-1.05	-0.000939569	0.151279	0.113795	0.100602
396	-1.04	0.00472321	0.146916	0.112049	0.0992025
397	-1.03	0.00986089	0.142506	0.110147	0.0976015
398	-1.02	0.0144117	0.138255	0.108108	0.0957873
399	-1.01	0.0183158	0.134366	0.105953	0.0937534
400	-1	0.0215183	0.131018	0.103703	0.0915016
401	-0.99	0.0239676	0.128345	0.101381	0.0890443
402	-0.98	0.0256202	0.126408	0.0990158	0.0864079
403	-0.97	0.0264439	0.125191	0.0966344	0.083631
404	-0.96	0.026416	0.124604	0.094266	0.0807685
405	-0.95	0.0255351	0.12449	0.0919377	0.0778881
406	-0.94	0.0238132	0.124664	0.0896827	0.0750704
407	-0.93	0.0212852	0.124931	0.0875312	0.0724051
408	-0.92	0.018004	0.125121	0.0855154	0.069984
409	-0.91	0.0140451	0.125102	0.0836652	0.0678955
410	-0.9	0.00950964	0.124795	0.0820083	0.066214
411	-0.89	0.00452156	0.124182	0.0805713	0.0649924
412	-0.88	-0.000772235	0.123304	0.0793783	0.0642555
413	-0.87	-0.00620899	0.122259	0.0784492	0.0639968
414	-0.86	-0.0116104	0.121186	0.0778005	0.0641811
415	-0.85	-0.016789	0.120253	0.0774417	0.0647499
416	-0.84	-0.0215547	0.119629	0.0773797	0.0656313
417	-0.83	-0.0257229	0.119462	0.0776144	0.0667479
418	-0.82	-0.0291184	0.119852	0.0781429	0.0680257
419	-0.81	-0.0315849	0.120829	0.0789558	0.0694
420	-0.8	-0.0329899	0.122344	0.0800426	0.0708174
421	-0.79	-0.033233	0.124273	0.0813882	0.0722367
422	-0.78	-0.0322504	0.126429	0.0829761	0.0736302
423	-0.77	-0.030016	0.128585	0.0847865	0.074981
424	-0.76	-0.0265465	0.130501	0.0867995	0.0762833
425	-0.75	-0.0218983	0.131948	0.0889929	0.0775401
426	-0.74	-0.0161687	0.132732	0.0913442	0.0787621
427	-0.73	-0.00949339	0.132711	0.0938314	0.0799653
428	-0.72	-0.00204051	0.131812	0.096432	0.0811687
429	-0.71	0.00599648	0.130048	0.0991254	0.0823932
430	-0.7	0.0144041	0.127523	0.10189	0.083656
431	-0.69	0.0229563	0.124448	0.104707	0.0849702
432	-0.68	0.031424	0.121135	0.107555	0.0863416
433	-0.67	0.0395741	0.117988	0.110419	0.0877669
434	-0.66	0.0471918	0.115469	0.113282	0.0892327
435	-0.65	0.0540759	0.114036	0.116131	0.0907161
436	-0.64	0.060055	0.11406	0.118956	0.0921839
437	-0.63	0.0649825	0.11574	0.121751	0.093598
438	-0.62	0.0687508	0.119053	0.124516	0.0949162
439	-0.61	0.0712911	0.123764	0.127253	0.0960978
440	-0.6	0.0725721	0.129483	0.129972	0.0971079
441	-0.59	0.0726077	0.135751	0.132688	0.0979208
442	-0.58	0.0714454	0.142107	0.135422	0.0985239
443	-0.57	0.0691761	0.148142	0.138198	0.0989204
444	-0.56	0.0659247	0.153515	0.141046	0.099132
445	-0.55	0.0618431	0.157967	0.143999	0.0991978
446	-0.54	0.0571065	0.161322	0.147091	0.0991768
447	-0.53	0.051904	0.163477	0.150358	0.0991429
448	-0.52	0.0464324	0.164399	0.153831	0.0991816
449	-0.51	0.0408854	0.164112	0.157541	0.0993836
450	-0.5	0.0354516	0.162689	0.161511	0.0998383
451	-0.49	0.0302976	0.16024	0.165757	0.100626
452	-0.48	0.0255688	0.156904	0.170288	0.101809
453	-0.47	0.0213819	0.152843	0.175103	0.103427
454	-0.46	0.0178161	0.148234	0.180192	0.105495
455	-0.45	0.0149156	0.143261	0.185533	0.107999
456	-0.44	0.0126874	0.138115	0.191096	0.110902
457	-0.43	0.0110999	0.132987	0.196839	0.114146
458	-0.42	0.0100881	0.128067	0.202716	0.117661
459	-0.41	0.00954928	0.123533	0.208675	0.12137
460	-0.4	0.00935982	0.119551	0.214657	0.125193
461	-0.39	0.00936651	0.116259	0.220604	0.129055
462	-0.38	0.00940683	0.113761	0.22646	0.132886
463	-0.37	0.00930811	0.112114	0.232166	0.136623
464	-0.36	0.00889835	0.111327	0.237673	0.140217
465	-0.35	0.00800983	0.111358	0.242937	0.143626
466	-0.34	0.00648574	0.112124	0.24792	0.14682
467	-0.33	0.00418363	0.113512	0.252594	0.14978
468	-0.32	0.00098415	0.115398	0.256938	0.152497
469	-0.31	-0.00320731	0.117662	0.260942	0.154971
470	-0.3	-0.00845683	0.120198	0.264604	0.157211
471	-0.29	-0.0148015	0.122926	0.267931	0.159235
472	-0.28	-0.0222516	0.125796	0.270938	0.161068
473	-0.27	-0.0307907	0.128789	0.273648	0.162737
474	-0.26	-0.0403768	0.131911	0.276087	0.164276
475	-0.25	-0.0509501	0.135192	0.278287	0.165719
476	-0.24	-0.0624261	0.138675	0.280281	0.167098
477	-0.23	-0.0747048	0.142407	0.282104	0.168444
478	-0.22	-0.0876773	0.14643	0.283789	0.169783
479	-0.21	-0.101225	0.150776	0.285367	0.171135
480	-0.2	-0.115226	0.155455	0.286861	0.172515
481	-0.19	-0.12956	0.160455	0.288292	0.17393
482	-0.18	-0.144105	0.165739	0.289668	0.175382
483	-0.17	-0.158747	0.171247	0.290987	0.176867
484	-0.16	-0.17338	0.176899	0.292239	0.178378
485	-0.15	-0.187902	0.182598	0.293404	0.179904
486	-0.14	-0.202224	0.188239	0.29445	0.181428
487	-0.13	-0.216264	0.193713	0.295333	0.182935
488	-0.12	-0.229949	0.198911	0.295999	0.184404
489	-0.11	-0.243218	0.20373	0.296392	0.18581
490	-0.1	-0.256014	0.208077	0.296449	0.187127
491	-0.09	-0.268291	0.21187	0.296106	0.188323
492	-0.08	-0.280008	0.215045	0.295302	0.189362
493	-0.07	-0.291131	0.217549	0.29398	0.190204
494	-0.06	-0.301629	0.219351	0.292093	0.190808
495	-0.05	-0.311479	0.220436	0.289606	0.191133
496	-0.04	-0.320658	0.220808	0.286502	0.19114
497	-0.03	-0.329147	0.220492	0.282778	0.190798
498	-0.02	-0.33693	0.219532	0.278452	0.190083
499	-0.01	-0.343999	0.217991	0.273557	0.188979
500	0	-0.350343	0.215949	0.268143	0.187487
501	0.01	-0.35596	0.213504	0.262272	0.185617
502	0.02	-0.360849	0.210768	0.256023	0.183396
503	0.03	-0.365012	0.207858	0.24948	0.180861
504	0.04	-0.368457	0.204902	0.242735	0.178059
505	0.05	-0.371198	0.202022	0.235876	0.175045
506	0.06	-0.373255	0.199333	0.22899	0.171874
507	0.07	-0.374653	0.196933	0.222156	0.168599
508	0.08	-0.375422	0.194899	0.215442	0.165268
509	0.09	-0.375598	0.19328	0.208903	0.161918
510	0.1	-0.375224	0.192096	0.202579	0.158574
511	0.11	-0.374343	0.191335	0.196498	0.155246
512	0.12	-0.373005	0.190957	0.190674	0.151933
513	0.13	-0.371257	0.190899	0.185107	0.148619
514	0.14	-0.369148	0.191082	0.17979	0.145284
515	0.15	-0.366725	0.191417	0.174708	0.1419
516	0.16	-0.36403	0.191813	0.169843	0.138443
517	0.17	-0.361098	0.192185	0.165173	0.134893
518	0.18	-0.357954	0.192459	0.160681	0.131241
519	0.19	-0.354617	0.192573	0.156352	0.127492
520	0.2	-0.351093	0.192484	0.152177	0.123669
521	0.21	-0.347379	0.192168	0.148156	0.119812
522	0.22	-0.343458	0.191619	0.144293	0.115976
523	0.23	-0.339307	0.190847	0.1406	0.112228
524	0.24	-0.334893	0.189882	0.137093	0.108641
525	0.25	-0.330177	0.188762	0.133792	0.10529
526	0.26	-0.325116	0.187539	0.130718	0.102242
527	0.27	-0.319661	0.186267	0.127888	0.0995451
528	0.28	-0.313762	0.185003	0.125314	0.0972289
529	0.29	-0.307374	0.183805	0.123	0.0952961
530	0.3	-0.30045	0.182721	0.120945	0.0937234
531	0.31	-0.292952	0.181794	0.119138	0.0924661
532	0.32	-0.284848	0.181056	0.117562	0.0914615
533	0.33	-0.276106	0.180527	0.116186	0.0906372
534	0.34	-0.266707	0.180216	0.114974	0.0899181
535	0.35	-0.256636	0.180119	0.113888	0.0892344
536	0.36	-0.245886	0.180224	0.112884	0.0885248
537	0.37	-0.23446	0.180513	0.111923	0.0877415
538	0.38	-0.222367	0.180962	0.110968	0.086849
539	0.39	-0.209625	0.181547	0.109989	0.0858293
540	0.4	-0.196261	0.182249	0.108962	0.0846785
541	0.41	-0.182314	0.183049	0.107877	0.0834097
542	0.42	-0.167825	0.183936	0.106737	0.0820499
543	0.43	-0.152855	0.184911	0.105555	0.080641
544	0.44	-0.137468	0.185979	0.104356	0.0792369
545	0.45	-0.121743	0.187159	0.103175	0.0779037
546	0.46	-0.10577	0.188479	0.102055	0.0767154
547	0.47	-0.0896478	0.189973	0.101044	0.0757513
548	0.48	-0.0734864	0.191681	0.100195	0.0750902
549	0.49	-0.0574057	0.193648	0.0995562	0.074806
550	0.5	-0.0415334	0.195911	0.0991737	0.0749581
551	0.51	-0.0260006	0.198504	0.0990858	0.0755882
552	0.52	-0.010942	0.201442	0.099322	0.0767154
553	0.53	0.00351166	0.204723	0.0998994	0.0783317
554	0.54	0.0172316	0.208322	0.100822	0.0804034
555	0.55	0.0300965	0.21219	0.102083	0.0828746
556	0.56	0.0419914	0.216253	0.103661	0.0856709
557	0.57	0.0528154	0.220417	0.105522	0.088705
558	0.58	0.0624834	0.224572	0.107624	0.0918825
559	0.59	0.0709277	0.228598	0.109913	0.0951053
560	0.6	0.0780985	0.232372	0.112331	0.0982777
561	0.61	0.0839679	0.235778	0.114815	0.101309
562	0.62	0.0885272	0.238708	0.117298	0.104115
563	0.63	0.0917876	0.241074	0.119719	0.106626
564	0.64	0.0937821	0.242806	0.122017	0.108783
565	0.65	0.0945592	0.243858	0.124136	0.110544
566	0.66	0.094184	0.244208	0.126027	0.111885
567	0.67	0.0927367	0.243853	0.12765	0.112796
568	0.68	0.0903073	0.242811	0.128972	0.11329
569	0.69	0.0869988	0.241118	0.129972	0.11339
570	0.7	0.0829222	0.238823	0.130635	0.113137
571	0.71	0.0781886	0.235982	0.130955	0.112581
572	0.72	0.0729143	0.232658	0.130934	0.111777
573	0.73	0.0672157	0.228915	0.130585	0.110786
574	0.74	0.0612033	0.224818	0.129923	0.109663
575	0.75	0.054988	0.220431	0.128966	0.108461
576	0.76	0.048678	0.215815	0.127738	0.107219
577	0.77	0.0423788	0.21103	0.126263	0.105966
578	0.78	0.0361933	0.206134	0.124566	0.104719
579	0.79	0.0302207	0.201183	0.122675	0.103484
580	0.8	0.0245633	0.196232	0.120618	0.102257
581	0.81	0.0193181	0.191336	0.118425	0.101033
582	0.82	0.0145903	0.186552	0.116124	0.0998012
583	0.83	0.0104819	0.181937	0.113746	0.0985548
584	0.84	0.0071047	0.177545	0.11132	0.0972891
585	0.85	0.00457317	0.173434	0.108883	0.0960071
586	0.86	0.00300909	0.169663	0.10647	0.0947165
587	0.87	0.00253714	0.166293	0.10412	0.0934306
588	0.88	0.00328079	0.163385	0.101876	0.0921659
589	0.89	0.00536493	0.161013	0.09978	0.0909408
590	0.9	0.0089126	0.159257	0.0978784	0.0897732
591	0.91	0.0140373	0.158211	0.0962166	0.0886787
592	0.92	0.0208399	0.15799	0.0948375	0.087668
593	0.93	0.0294019	0.158723	0.0937803	0.0867468
594	0.94	0.039781	0.160551	0.0930799	0.0859149
595	0.95	0.0520013	0.163617	0.0927639	0.0851691
596	0.96	0.0660543	0.168049	0.0928498	0.0845018
597	0.97	0.081887	0.173937	0.0933457	0.0839073
598	0.98	0.0994029	0.181321	0.0942521	0.0833792
599	0.99	0.11846	0.190177	0.0955584	0.0829145
600	1	0.13887	0.200406	0.097242	0.0825158
601	1.01	0.1604	0.211839	0.0992744	0.0821925
602	1.02	0.182776	0.224242	0.101618	0.0819593
603	1.03	0.205691	0.237333	0.104232	0.0818398
604	1.04	0.228812	0.250794	0.107073	0.0818635
605	1.05	0.251792	0.264292	0.110096	0.0820638
606	1.06	0.274272	0.277492	0.113261	0.0824775
607	1.07	0.295908	0.290075	0.11653	0.0831402
608	1.08	0.31636	0.301755	0.119876	0.0840854
609	1.09	0.335322	0.312291	0.123277	0.0853376
610	1.1	0.352522	0.3215	0.126719	0.0869108
611	1.11	0.367731	0.329265	0.130196	0.0888074
612	1.12	0.380769	0.33554	0.133706	0.0910165
613	1.13	0.391509	0.340349	0.137257	0.093514
614	1.14	0.399868	0.343782	0.140855	0.0962649
615	1.15	0.405819	0.345985	0.144512	0.0992245
616	1.16	0.40938	0.347145	0.148234	0.10234
617	1.17	0.410607	0.347474	0.152022	0.105553
618	1.18	0.409591	0.347184	0.155871	0.108804
619	1.19	0.40645	0.346472	0.159766	0.11203
620	1.2	0.40132	0.345497	0.16368	0.115171
621	1.21	0.394354	0.344371	0.167575	0.118167
622	1.22	0.385712	0.343147	0.171402	0.120962
623	1.23	0.375559	0.34183	0.175097	0.123505
624	1.24	0.364061	0.340371	0.178589	0.125748
625	1.25	0.351381	0.338691	0.181797	0.127649
626	1.26	0.337684	0.336691	0.184636	0.129171
627	1.27	0.323137	0.33427	0.187018	0.130285
628	1.28	0.307904	0.331334	0.188855	0.130966
629	1.29	0.292151	0.327814	0.190066	0.131198
630	1.3	0.276049	0.323669	0.190579	0.130974
631	1.31	0.259771	0.31889	0.190332	0.130292
632	1.32	0.243491	0.3135	0.189278	0.129161
633	1.33	0.227384	0.307555	0.18739	0.127597
634	1.34	0.211624	0.301137	0.184654	0.125624
635	1.35	0.19638	0.294349	0.181082	0.123273
636	1.36	0.18181	0.287313	0.176701	0.120583
637	1.37	0.168059	0.280161	0.171561	0.117598
638	1.38	0.155253	0.273026	0.165725	0.114369
639	1.39	0.143494	0.266043	0.159277	0.110947
640	1.4	0.13286	0.259336	0.152313	0.107387
641	1.41	0.123399	0.253016	0.144937	0.103744
642	1.42	0.115127	0.247176	0.137264	0.100071
643	1.43	0.108029	0.241881	0.129409	0.0964189
644	1.44	0.102056	0.237172	0.121491	0.0928357
645	1.45	0.0971268	0.233055	0.113623	0.0893655
646	1.46	0.0931385	0.229506	0.105917	0.0860484
647	1.47	0.0899633	0.226473	0.0984744	0.082921
648	1.48	0.0874535	0.223877	0.0913875	0.0800161
649	1.49	0.0854494	0.221618	0.0847387	0.0773642
650	1.5	0.0837807	0.219583	0.0785958	0.0749921
651	1.51	0.0822769	0.217653	0.0730151	0.0729241
652	1.52	0.0807732	0.215713	0.0680414	0.0711804
653	1.53	0.0791127	0.213653	0.0637064	0.069776
654	1.54	0.0771525	0.211376	0.0600269	0.068719
655	1.55	0.0747685	0.208807	0.0570129	0.0680093
656	1.56	0.0718615	0.205892	0.0546632	0.0676375
657	1.57	0.0683529	0.2026	0.0529664	0.0675836
658	1.58	0.0641888	0.198925	0.0519059	0.0678191
659	1.59	0.0593498	0.194885	0.0514573	0.0683087
660	1.6	0.0538418	0.190523	0.0515915	0.0690126
661	1.61	0.0476974	0.185897	0.0522726	0.0698894
662	1.62	0.0409757	0.181084	0.0534617	0.070898
663	1.63	0.0337574	0.176169	0.055118	0.0720009
664	1.64	0.0261493	0.171247	0.057194	0.0731646
665	1.65	0.0182716	0.166412	0.0596418	0.0743609
666	1.66	0.0102563	0.16175	0.062409	0.0755673
667	1.67	0.0022419	0.157339	0.0654407	0.076767
668	1.68	-0.00562309	0.153243	0.0686818	0.0779473
669	1.69	-0.01319	0.149509	0.0720742	0.0790996
670	1.7	-0.0203164	0.146166	0.0755579	0.080217
671	1.71	-0.0268676	0.143223	0.0790743	0.0812946
672	1.72	-0.032719	0.140674	0.0825659	0.0823268
673	1.73	-0.0377643	0.138505	0.0859768	0.0833096
674	1.74	-0.0419062	0.136692	0.0892567	0.0842374
675	1.75	-0.045075	0.135215	0.0923625	0.0851046
676	1.76	-0.047217	0.13406	0.0952578	0.085906
677	1.77	-0.0483054	0.133217	0.097916	0.0866374
678	1.78	-0.0483336	0.132695	0.10032	0.0872958
679	1.79	-0.0473194	0.132519	0.102462	0.0878809
680	1.8	-0.0453019	0.132728	0.104345	0.088396
681	1.81	-0.0423483	0.133373	0.105985	0.0888494
682	1.82	-0.0385442	0.134513	0.107407	0.0892533
683	1.83	-0.0339978	0.136205	0.108641	0.089625
684	1.84	-0.0288374	0.138499	0.109726	0.0899861
685	1.85	-0.0232037	0.141429	0.1107	0.0903623
686	1.86	-0.0172552	0.145	0.111603	0.090781
687	1.87	-0.0111555	0.14919	0.112473	0.0912691
688	1.88	-0.00507971	0.153943	0.113338	0.0918522
689	1.89	0.000801579	0.159172	0.114224	0.0925517
690	1.9	0.00631467	0.164763	0.11514	0.0933807
691	1.91	0.0112954	0.170581	0.116088	0.0943428
692	1.92	0.0155897	0.176475	0.117055	0.0954303
693	1.93	0.0190576	0.182292	0.118016	0.0966221
694	1.94	0.0215855	0.187879	0.118938	0.0978845
695	1.95	0.0230788	0.193097	0.119774	0.0991723
696	1.96	0.0234739	0.197827	0.120474	0.100431
697	1.97	0.0227343	0.201974	0.120985	0.101599
698	1.98	0.0208623	0.205477	0.12125	0.102612
699	1.99	0.0178858	0.208309	0.121218	0.103404
700	2	0.0138711	0.210485	0.120842	0.103914
701	2.01	0.00891247	0.21206	0.120086	0.104087
702	2.02	0.00313479	0.213128	0.11892	0.103877
703	2.03	-0.00331208	0.213819	0.117334	0.103249
704	2.04	-0.0102577	0.21429	0.115326	0.102183
705	2.05	-0.0175092	0.21472	0.112912	0.100671
706	2.06	-0.0248651	0.21529	0.11012	0.0987221
707	2.07	-0.0321194	0.216169	0.10699	0.0963592
708	2.08	-0.0390642	0.217503	0.103573	0.0936199
709	2.09	-0.0454978	0.219393	0.0999304	0.0905551
710	2.1	-0.0512291	0.22189	0.0961249	0.0872279
711	2.11	-0.0560831	0.224985	0.0922238	0.0837119
712	2.12	-0.0599038	0.228614	0.0882954	0.0800892
713	2.13	-0.0625633	0.232663	0.0844061	0.0764485
714	2.14	-0.0639595	0.236984	0.0806181	0.0728831
715	2.15	-0.0640197	0.241403	0.0769866	0.0694855
716	2.16	-0.0627014	0.245745	0.073559	0.0663447
717	2.17	-0.0599901	0.249837	0.0703748	0.0635424
718	2.18	-0.0559008	0.253527	0.067467	0.0611488
719	2.19	-0.0504793	0.256685	0.0648602	0.0592146
720	2.2	-0.0437989	0.259216	0.0625701	0.057769
721	2.21	-0.0359576	0.261054	0.0606057	0.056816
722	2.22	-0.0270747	0.26217	0.0589723	0.0563347
723	2.23	-0.0172887	0.262566	0.0576702	0.056283
724	2.24	-0.00675465	0.262275	0.056697	0.0566024
725	2.25	0.00436263	0.261357	0.0560499	0.0572266
726	2.26	0.0158881	0.259893	0.0557261	0.0580857
727	2.27	0.0276413	0.257982	0.0557233	0.0591131
728	2.28	0.0394419	0.255735	0.0560408	0.0602485
729	2.29	0.0511113	0.25327	0.0566772	0.0614411
730	2.3	0.06248	0.250708	0.0576356	0.0626513
731	2.31	0.0733879	0.248164	0.0589205	0.063852
732	2.32	0.0836865	0.245745	0.0605344	0.065029
733	2.33	0.0932505	0.243544	0.0624811	0.0661822
734	2.34	0.101967	0.241632	0.064764	0.0673255
735	2.35	0.109743	0.240059	0.0673844	0.0684881
736	2.36	0.116513	0.238853	0.0703397	0.0697131
737	2.37	0.122225	0.238014	0.0736237	0.0710562
738	2.38	0.126854	0.237522	0.0772258	0.0725821
739	2.39	0.130399	0.237339	0.0811271	0.0743597
740	2.4	0.132869	0.237414	0.0853046	0.076457
741	2.41	0.134298	0.237686	0.0897291	0.0789337
742	2.42	0.134731	0.238091	0.0943649	0.0818331
743	2.43	0.134225	0.238568	0.0991699	0.0851779
744	2.44	0.132847	0.23906	0.104094	0.0889643
745	2.45	0.130664	0.239515	0.109086	0.093163
746	2.46	0.127752	0.239895	0.114087	0.0977195
747	2.47	0.124191	0.240162	0.119036	0.102559
748	2.48	0.120064	0.240292	0.123872	0.107591
749	2.49	0.115451	0.240263	0.12853	0.112711
750	2.5	0.11043	0.240058	0.132945	0.117814
751	2.51	0.105083	0.239664	0.137058	0.12279
752	2.52	0.0994919	0.239071	0.140811	0.127535
753	2.53	0.0937384	0.238265	0.144151	0.131952
754	2.54	0.0879134	0.237237	0.147033	0.135955
755	2.55	0.0821042	0.235978	0.149419	0.139469
756	2.56	0.0764073	0.234477	0.151279	0.142436
757	2.57	0.0709184	0.232727	0.152591	0.144813
758	2.58	0.0657386	0.230719	0.153346	0.146571
759	2.59	0.0609697	0.22845	0.153544	0.1477
760	2.6	0.0567123	0.22592	0.153197	0.148203
761	2.61	0.0530647	0.223133	0.152324	0.148101
762	2.62	0.0501273	0.220097	0.150956	0.147422
763	2.63	0.0479848	0.216831	0.149131	0.146208
764	2.64	0.0467107	0.213361	0.146896	0.144511
765	2.65	0.0463676	0.20972	0.144298	0.142385
766	2.66	0.0469946	0.205952	0.141391	0.139894
767	2.67	0.0486166	0.202112	0.138228	0.137099
768	2.68	0.051231	0.198264	0.134863	0.134063
769	2.69	0.0548159	0.194481	0.131346	0.130846
770	2.7	0.0593215	0.190842	0.12772	0.127501
771	2.71	0.0646834	0.187432	0.124025	0.124078
772	2.72	0.0708081	0.18434	0.120292	0.120617
773	2.73	0.0775881	0.181651	0.116544	0.117149
774	2.74	0.0849036	0.179441	0.112797	0.113698
775	2.75	0.0926149	0.177773	0.109057	0.110276
776	2.76	0.100586	0.176698	0.105326	0.10689
777	2.77	0.108671	0.176247	0.101598	0.103538
778	2.78	0.116732	0.176426	0.0978616	0.100212
779	2.79	0.124634	0.177221	0.0941073	0.0969045
780	2.8	0.132255	0.178591	0.0903257	0.0936034
781	2.81	0.139485	0.180478	0.0865061	0.0902974
782	2.82	0.146226	0.182801	0.0826454	0.0869777
783	2.83	0.152407	0.185466	0.0787431	0.083638
784	2.84	0.15797	0.18837	0.0748081	0.0802773
785	2.85	0.162881	0.191401	0.0708562	0.0769002
786	2.86	0.167126	0.194446	0.0669124	0.0735177
787	2.87	0.170706	0.197397	0.0630097	0.0701458
788	2.88	0.173644	0.200154	0.0591898	0.0668075
789	2.89	0.175979	0.202632	0.0554991	0.063532
790	2.9	0.177762	0.204765	0.05199	0.0603533
791	2.91	0.179055	0.206509	0.0487169	0.0573107
792	2.92	0.179932	0.207851	0.0457354	0.054448
793	2.93	0.180468	0.208804	0.043098	0.0518115
794	2.94	0.180744	0.209411	0.0408539	0.0494502
795	2.95	0.18084	0.209748	0.039046	0.0474116
796	2.96	0.180829	0.20991	0.0377107	0.0457399
797	2.97	0.180773	0.210014	0.0368739	0.044472
798	2.98	0.180722	0.210182	0.0365524	0.0436337
799	2.99	0.180713	0.210539	0.0367483	0.043236
800	3	0.180764	0.211191	0.0374555	0.0432754
801	3.01	0.180877	0.212223	0.0386575	0.043733
802	3.02	0.181035	0.213683	0.0403289	0.0445756
803	3.03	0.181203	0.215581	0.0424332	0.0457591
804	3.04	0.181328	0.217888	0.0449294	0.0472317
805	3.05	0.181344	0.220542	0.0477712	0.0489383
806	3.06	0.181183	0.223453	0.0509078	0.0508219
807	3.07	0.180768	0.226514	0.0542885	0.052826
808	3.08	0.180023	0.229612	0.0578629	0.0548966
809	3.09	0.178878	0.232638	0.0615826	0.0569836
810	3.1	0.177276	0.235497	0.0654038	0.059042
811	3.11	0.175174	0.238108	0.069285	0.0610336
812	3.12	0.172548	0.240413	0.0731901	0.0629286
813	3.13	0.169396	0.242375	0.0770896	0.0647057
814	3.14	0.165734	0.243974	0.0809584	0.0663536
815	3.15	0.16161	0.245207	0.0847742	0.0678702
816	3.16	0.157088	0.24608	0.08852	0.069263
817	3.17	0.152253	0.246602	0.0921812	0.0705466
818	3.18	0.1472	0.246781	0.095743	0.0717405
819	3.19	0.142034	0.246621	0.0991934	0.0728679
820	3.2	0.13686	0.24612	0.10252	0.0739514
821	3.21	0.131789	0.245277	0.105707	0.0750099
822	3.22	0.126918	0.244083	0.108739	0.0760559
823	3.23	0.122337	0.24254	0.111598	0.0770954
824	3.24	0.118111	0.240658	0.114268	0.0781254
825	3.25	0.114288	0.238463	0.116729	0.0791358
826	3.26	0.11089	0.236008	0.118962	0.0801114
827	3.27	0.107916	0.233365	0.120952	0.0810345
828	3.28	0.105336	0.230638	0.122685	0.0818855
829	3.29	0.103099	0.227945	0.124153	0.0826497
830	3.3	0.101128	0.225419	0.125349	0.0833169
831	3.31	0.0993283	0.223195	0.126279	0.0838861
832	3.32	0.0975946	0.221392	0.126953	0.0843643
833	3.33	0.0958106	0.220108	0.127387	0.0847683
834	3.34	0.093859	0.219402	0.127604	0.0851223
835	3.35	0.0916176	0.219287	0.127638	0.0854577
836	3.36	0.0889744	0.219729	0.127523	0.0858092
837	3.37	0.0858312	0.220655	0.127303	0.0862138
838	3.38	0.0821084	0.221957	0.12702	0.0867047
839	3.39	0.0777469	0.22351	0.126719	0.0873114
840	3.4	0.0727089	0.225184	0.126442	0.0880546
841	3.41	0.0669855	0.226856	0.12623	0.0889471
842	3.42	0.0605897	0.228428	0.12612	0.0899914
843	3.43	0.0535593	0.229826	0.126145	0.091183
844	3.44	0.0459557	0.231013	0.126331	0.0925085
845	3.45	0.0378606	0.231982	0.126699	0.0939483
846	3.46	0.0293678	0.23276	0.127266	0.0954807
847	3.47	0.0205859	0.233397	0.12804	0.0970813
848	3.48	0.0116236	0.233964	0.129025	0.0987274
849	3.49	0.00259736	0.234542	0.130222	0.100398
850	3.5	-0.00637894	0.235215	0.131625	0.102076
851	3.51	-0.0151945	0.23606	0.133226	0.103749
852	3.52	-0.023753	0.237142	0.135015	0.105408
853	3.53	-0.0319606	0.238507	0.13698	0.107049
854	3.54	-0.0397392	0.240185	0.139106	0.108672
855	3.55	-0.047018	0.242182	0.141375	0.110279
856	3.56	-0.0537337	0.244489	0.143771	0.111875
857	3.57	-0.059836	0.247081	0.146269	0.113462
858	3.58	-0.0652739	0.249921	0.148848	0.115045
859	3.59	-0.0700073	0.252965	0.151478	0.116623
860	3.6	-0.0739968	0.256169	0.154131	0.118193
861	3.61	-0.07721	0.259486	0.156772	0.119748
862	3.62	-0.0796099	0.262872	0.159367	0.121275
863	3.63	-0.0811626	0.266286	0.161875	0.12276
864	3.64	-0.0818471	0.269692	0.164257	0.124184
865	3.65	-0.0816396	0.273056	0.166466	0.125523
866	3.66	-0.0805279	0.276344	0.168457	0.126751
867	3.67	-0.0785022	0.279527	0.170186	0.127843
868	3.68	-0.0755663	0.282572	0.171609	0.128772
869	3.69	-0.071738	0.285449	0.172684	0.129512
870	3.7	-0.0670504	0.288125	0.173375	0.130038
871	3.71	-0.061552	0.290564	0.173649	0.130327
872	3.72	-0.0553147	0.29273	0.17348	0.130361
873	3.73	-0.0484257	0.294583	0.17285	0.130125
874	3.74	-0.0409935	0.296078	0.17175	0.12961
875	3.75	-0.0331392	0.29717	0.170179	0.128811
876	3.76	-0.0249995	0.297813	0.16815	0.12773
877	3.77	-0.016722	0.29796	0.165682	0.126378
878	3.78	-0.0084624	0.297566	0.16281	0.124772
879	3.79	-0.000377995	0.296591	0.159576	0.122936
880	3.8	0.00737245	0.295004	0.156036	0.120905
881	3.81	0.0146388	0.292784	0.152254	0.118716
882	3.82	0.0212805	0.289924	0.148301	0.116415
883	3.83	0.0271661	0.286433	0.144255	0.114054
884	3.84	0.032187	0.282337	0.140201	0.111688
885	3.85	0.0362556	0.277683	0.136225	0.109375
886	3.86	0.0393024	0.272535	0.132411	0.107174
887	3.87	0.0412882	0.266976	0.128841	0.105145
888	3.88	0.0422021	0.261097	0.125592	0.103344
889	3.89	0.0420593	0.254999	0.122732	0.101827
890	3.9	0.0409033	0.248783	0.120317	0.100639
891	3.91	0.0388057	0.242544	0.118392	0.0998206
892	3.92	0.0358603	0.236369	0.116986	0.0993996
893	3.93	0.0321791	0.230331	0.116112	0.0993916
894	3.94	0.0279046	0.224493	0.115766	0.0997966
895	3.95	0.0231905	0.218907	0.115929	0.100599
896	3.96	0.0182046	0.213619	0.116563	0.101766
897	3.97	0.0131237	0.208676	0.117619	0.10325
898	3.98	0.00812683	0.204136	0.119033	0.10499
899	3.99	0.0033988	0.20007	0.120733	0.106914
900	4	-0.000885745	0.196562	0.122636	0.108944
901	4.01	-0.00456076	0.193712	0.124658	0.110999
902	4.02	-0.00748355	0.19162	0.126713	0.112999
903	4.03	-0.00952434	0.190381	0.128719	0.11487
904	4.04	-0.0105865	0.190062	0.130598	0.116544
905	4.05	-0.0105979	0.190693	0.132282	0.117965
906	4.06	-0.00952338	0.192252	0.133714	0.119089
907	4.07	-0.00736515	0.194668	0.134849	0.119886
908	4.08	-0.00416697	0.197822	0.135656	0.120337
909	4.09	-9.80267e-06	0.201557	0.136117	0.120441
910	4.1	0.00498358	0.205698	0.13623	0.120206
911	4.11	0.0106538	0.210066	0.136005	0.119653
912	4.12	0.0168136	0.214495	0.135464	0.118812
913	4.13	0.023241	0.218843	0.134635	0.117722
914	4.14	0.0296972	0.222996	0.133558	0.116422
915	4.15	0.0359324	0.226886	0.132276	0.114958
916	4.16	0.0416965	0.230475	0.130834	0.113375
917	4.17	0.0467472	0.233769	0.129276	0.111715
918	4.18	0.0508614	0.236804	0.127643	0.110017
919	4.19	0.0538457	0.239648	0.125976	0.108315
920	4.2	0.0555404	0.242393	0.124306	0.106636
921	4.21	0.0558341	0.245144	0.122661	0.104998
922	4.22	0.0546676	0.248011	0.121061	0.103414
923	4.23	0.0520357	0.2511	0.119519	0.101887
924	4.24	0.0479889	0.2545	0.118036	0.100411
925	4.25	0.0426319	0.258274	0.116616	0.0989747
926	4.26	0.0361215	0.262458	0.11525	0.0975624
927	4.27	0.0286531	0.267049	0.113929	0.0961534
928	4.28	0.0204556	0.272003	0.112639	0.0947259
929	4.29	0.0117827	0.277246	0.111367	0.0932579
930	4.3	0.00289716	0.282671	0.110099	0.0917295
931	4.31	-0.00594286	0.288149	0.108822	0.0901243
932	4.32	-0.0144923	0.29354	0.107526	0.088431
933	4.33	-0.0225285	0.298698	0.106203	0.0866443
934	4.34	-0.029869	0.303482	0.104849	0.0847661
935	4.35	-0.0363739	0.307767	0.103467	0.0828048
936	4.36	-0.0419507	0.311441	0.102063	0.080777
937	4.37	-0.0465633	0.314418	0.100649	0.0787056
938	4.38	-0.0502166	0.316635	0.0992435	0.0766201
939	4.39	-0.0529671	0.318055	0.097867	0.0745558
940	4.4	-0.0549085	0.318664	0.096546	0.0725522
941	4.41	-0.056166	0.318472	0.0953072	0.0706521
942	4.42	-0.0568861	0.317502	0.0941816	0.0688992
943	4.43	-0.0572323	0.315797	0.0932029	0.0673372
944	4.44	-0.0573658	0.313408	0.0924021	0.0660059
945	4.45	-0.0574375	0.31039	0.0918102	0.0649406
946	4.46	-0.0575854	0.306806	0.0914568	0.0641691
947	4.47	-0.0579157	0.302717	0.0913678	0.063711
948	4.48	-0.058509	0.298187	0.0915618	0.0635771
949	4.49	-0.0594095	0.293272	0.0920533	0.0637703
950	4.5	-0.0606263	0.288031	0.0928511	0.0642862
951	4.51	-0.0621337	0.282516	0.0939542	0.0651122
952	4.52	-0.0638755	0.276785	0.095357	0.0662338
953	4.53	-0.06576	0.27089	0.0970464	0.067632
954	4.54	-0.0676795	0.264892	0.099001	0.0692857
955	4.55	-0.0695083	0.258854	0.10119	0.071168
956	4.56	-0.071113	0.252847	0.103579	0.0732512
957	4.57	-0.0723634	0.246952	0.106123	0.0755013
958	4.58	-0.0731299	0.241257	0.108778	0.0778816
959	4.59	-0.0732954	0.23586	0.111492	0.0803485
960	4.6	-0.0727617	0.230861	0.114212	0.0828542
961	4.61	-0.0714551	0.226365	0.116887	0.0853467
962	4.62	-0.0693249	0.222469	0.119464	0.0877711
963	4.63	-0.0663488	0.219259	0.121893	0.09007
964	4.64	-0.0625298	0.216801	0.12413	0.0921877
965	4.65	-0.0579043	0.21513	0.126136	0.0940712
966	4.66	-0.0525298	0.214249	0.12788	0.095673
967	4.67	-0.0464894	0.214122	0.129341	0.0969528
968	4.68	-0.0398895	0.214679	0.130502	0.097878
969	4.69	-0.0328487	0.215816	0.131361	0.0984271
970	4.7	-0.0254951	0.217401	0.131922	0.0985909
971	4.71	-0.0179645	0.219292	0.132199	0.098372
972	4.72	-0.0103958	0.221337	0.132217	0.0977858
973	4.73	-0.00292205	0.22339	0.132003	0.0968614
974	4.74	0.0043348	0.22531	0.131595	0.0956385
975	4.75	0.0112522	0.226974	0.131034	0.0941701
976	4.76	0.0177269	0.22827	0.13036	0.0925199
977	4.77	0.0236708	0.229105	0.12962	0.0907616
978	4.78	0.0290151	0.2294	0.128855	0.0889769
979	4.79	0.033716	0.229095	0.128108	0.0872536
980	4.8	0.0377402	0.228139	0.127416	0.0856809
981	4.81	0.041083	0.226496	0.126808	0.0843458
982	4.82	0.0437505	0.224141	0.126312	0.0833264
983	4.83	0.0457653	0.221064	0.125947	0.0826866
984	4.84	0.0471657	0.217274	0.125723	0.0824684
985	4.85	0.048	0.212794	0.125644	0.0826887
986	4.86	0.0483201	0.20767	0.125707	0.0833372
987	4.87	0.0481853	0.201972	0.1259	0.0843752
988	4.88	0.0476549	0.195793	0.126207	0.0857425
989	4.89	0.0467845	0.189252	0.126605	0.0873599
990	4.9	0.0456194	0.182492	0.127067	0.0891368
991	4.91	0.0442032	0.175684	0.127561	0.0909781
992	4.92	0.0425674	0.16902	0.128055	0.0927901
993	4.93	0.0407258	0.162715	0.128515	0.0944826
994	4.94	0.0386831	0.156991	0.128908	0.0959774
995	4.95	0.0364295	0.152082	0.129203	0.0972072
996	4.96	0.0339415	0.148201	0.129373	0.0981188
997	4.97	0.031184	0.145541	0.129395	0.0986751
998	4.98	0.0281128	0.144248	0.129254	0.0988559
999	4.99	0.0246768	0.14441	0.128937	0.0986586
1000	5	0.0208226	0.146042	0.128446	0.0980969
1001	5.01	0.016501	0.149087	0.127783	0.0972023
1002	5.02	0.0116639	0.153423	0.126962	0.0960215
1003	5.03	0.00627213	0.15888	0.126	0.0946148
1004	5.04	0.000297821	0.165256	0.124922	0.093054
1005	5.05	-0.00626912	0.172336	0.123758	0.0914183
1006	5.06	-0.0134223	0.179902	0.12254	0.0897906
1007	5.07	-0.0211432	0.187739	0.121302	0.0882521
1008	5.08	-0.0293888	0.195643	0.120079	0.0868774
1009	5.09	-0.0381002	0.203426	0.118906	0.0857293
1010	5.1	-0.0472031	0.210918	0.117813	0.0848543
1011	5.11	-0.05661	0.217967	0.116826	0.0842799
1012	5.12	-0.0662211	0.224444	0.115966	0.0840135
1013	5.13	-0.0759283	0.230243	0.11525	0.0840433
1014	5.14	-0.0856231	0.235277	0.114687	0.0843408
1015	5.15	-0.0951925	0.239484	0.114282	0.0848662
1016	5.16	-0.104531	0.242819	0.114034	0.0855724
1017	5.17	-0.113537	0.245261	0.113936	0.0864102
1018	5.18	-0.122115	0.246805	0.113978	0.0873323
1019	5.19	-0.130187	0.24746	0.114146	0.0882979
1020	5.2	-0.137687	0.247246	0.114424	0.0892754
1021	5.21	-0.144562	0.246193	0.114799	0.0902435
1022	5.22	-0.150777	0.244339	0.115255	0.0911923
1023	5.23	-0.156307	0.241732	0.115778	0.0921245
1024	5.24	-0.161139	0.238422	0.11636	0.0930545
1025	5.25	-0.165277	0.234468	0.116995	0.0940069
1026	5.26	-0.168728	0.229939	0.117681	0.0950158
1027	5.27	-0.171513	0.224909	0.11842	0.0961204
1028	5.28	-0.173659	0.219466	0.11922	0.0973629
1029	5.29	-0.175197	0.213711	0.120093	0.0987841
1030	5.3	-0.176161	0.207756	0.121053	0.100419
1031	5.31	-0.176589	0.201721	0.122119	0.102294
1032	5.32	-0.176523	0.195739	0.123312	0.104421
1033	5.33	-0.176003	0.189942	0.124653	0.106801
1034	5.34	-0.175076	0.18446	0.126162	0.109418
1035	5.35	-0.173789	0.179412	0.12786	0.112242
1036	5.36	-0.172189	0.174894	0.129769	0.115233
1037	5.37	-0.170334	0.170974	0.131903	0.118339
1038	5.38	-0.168275	0.167682	0.134276	0.121506
1039	5.39	-0.166075	0.165005	0.136896	0.124675
1040	5.4	-0.163797	0.162894	0.139767	0.12779
1041	5.41	-0.161509	0.161262	0.142887	0.130798
1042	5.42	-0.159282	0.160001	0.146251	0.133653
1043	5.43	-0.157189	0.158984	0.149845	0.136318
1044	5.44	-0.155308	0.15809	0.153653	0.138765
1045	5.45	-0.15371	0.157208	0.157651	0.14098
1046	5.46	-0.152462	0.156252	0.161811	0.142957
1047	5.47	-0.15163	0.155167	0.166098	0.144703
1048	5.48	-0.151273	0.153937	0.170473	0.146232
1049	5.49	-0.151435	0.152587	0.174896	0.147568
1050	5.5	-0.152154	0.151189	0.179317	0.148737
1051	5.51	-0.153447	0.149855	0.183686	0.14977
1052	5.52	-0.155324	0.148733	0.187948	0.150693
1053	5.53	-0.157773	0.148002	0.192047	0.151527
1054	5.54	-0.160765	0.147853	0.195924	0.152283
1055	5.55	-0.164259	0.148478	0.19952	0.152964
1056	5.56	-0.168197	0.150043	0.202775	0.153558
1057	5.57	-0.172507	0.152675	0.205629	0.154038
1058	5.58	-0.177102	0.156451	0.208027	0.154368
1059	5.59	-0.181891	0.161383	0.209918	0.154501
1060	5.6	-0.186777	0.167431	0.211252	0.154385
1061	5.61	-0.191653	0.17451	0.211987	0.153967
1062	5.62	-0.196419	0.182504	0.212088	0.153197
1063	5.63	-0.20097	0.191279	0.211528	0.152029
1064	5.64	-0.205203	0.200693	0.210289	0.150433
1065	5.65	-0.209032	0.210602	0.208364	0.148387
1066	5.66	-0.212371	0.22087	0.205759	0.145888
1067	5.67	-0.215151	0.231363	0.202486	0.142945
1068	5.68	-0.217316	0.241952	0.198571	0.139583
1069	5.69	-0.218819	0.252511	0.194049	0.135843
1070	5.7	-0.219629	0.262918	0.188965	0.131772
1071	5.71	-0.219727	0.273056	0.183374	0.12743
1072	5.72	-0.219113	0.282806	0.177341	0.12288
1073	5.73	-0.217799	0.292056	0.170934	0.118187
1074	5.74	-0.21581	0.3007	0.164231	0.113417
1075	5.75	-0.213179	0.308638	0.157313	0.108631
1076	5.76	-0.209949	0.315784	0.150264	0.103886
1077	5.77	-0.206178	0.322067	0.143171	0.0992316
1078	5.78	-0.201924	0.32743	0.13612	0.0947127
1079	5.79	-0.197253	0.331836	0.129197	0.0903664
1080	5.8	-0.192234	0.335267	0.122482	0.0862239
1081	5.81	-0.186946	0.337722	0.116051	0.0823119
1082	5.82	-0.181458	0.33922	0.109975	0.0786549
1083	5.83	-0.17584	0.339795	0.104318	0.0752761
1084	5.84	-0.170165	0.339495	0.0991303	0.0721974
1085	5.85	-0.164496	0.33838	0.0944559	0.0694414
1086	5.86	-0.1589	0.336516	0.0903269	0.0670306
1087	5.87	-0.153436	0.333975	0.086761	0.0649883
1088	5.88	-0.148152	0.330833	0.0837676	0.0633355
1089	5.89	-0.143093	0.327169	0.0813433	0.0620875
1090	5.9	-0.138295	0.323058	0.079473	0.0612521
1091	5.91	-0.133784	0.318579	0.0781309	0.0608266
1092	5.92	-0.129583	0.313807	0.0772847	0.0607958
1093	5.93	-0.1257	0.308815	0.0768929	0.0611315
1094	5.94	-0.122139	0.303677	0.076911	0.0617953
1095	5.95	-0.118898	0.298465	0.0772899	0.0627401
1096	5.96	-0.115969	0.29325	0.0779835	0.0639172
1097	5.97	-0.113334	0.288107	0.0789449	0.0652781
1098	5.98	-0.110983	0.283107	0.0801334	0.0667798
1099	5.99	-0.108896	0.278322	0.0815123	0.0683859
1100	6	-0.107057	0.273819	0.083051	0.0700715
1101	6.01	-0.105444	0.269659	0.0847263	0.0718224
1102	6.02	-0.104044	0.265893	0.0865182	0.0736349
1103	6.03	-0.10284	0.262555	0.0884162	0.075514
1104	6.04	-0.101818	0.259666	0.090411	0.0774705
1105	6.05	-0.100964	0.257221	0.0924982	0.079518
1106	6.06	-0.100265	0.255196	0.0946728	0.0816697
1107	6.07	-0.0997048	0.25354	0.0969288	0.0839335
1108	6.08	-0.0992624	0.252186	0.099259	0.0863091
1109	6.09	-0.09891	0.251053	0.10165	0.0887866
1110	6.1	-0.0986138	0.250051	0.104082	0.0913418
1111	6.11	-0.0983281	0.249089	0.106529	0.0939401
1112	6.12	-0.0979959	0.248087	0.108958	0.096536
1113	6.13	-0.0975509	0.246975	0.11133	0.0990732
1114	6.14	-0.0969199	0.245707	0.113602	0.101489
1115	6.15	-0.0960225	0.244259	0.115727	0.10372
1116	6.16	-0.0947756	0.242632	0.117652	0.1057
1117	6.17	-0.0930996	0.240852	0.11933	0.107371
1118	6.18	-0.0909165	0.238966	0.120716	0.10868
1119	6.19	-0.0881619	0.237034	0.12177	0.109587
1120	6.2	-0.0847869	0.23513	0.122464	0.110064
1121	6.21	-0.0807587	0.233325	0.122778	0.1101
1122	6.22	-0.0760735	0.231683	0.122706	0.109701
1123	6.23	-0.0707479	0.230256	0.122257	0.108889
1124	6.24	-0.0648306	0.229078	0.121455	0.107705
1125	6.25	-0.0583959	0.228161	0.12034	0.106204
1126	6.26	-0.0515436	0.227495	0.118965	0.104458
1127	6.27	-0.0443975	0.227057	0.117397	0.102551
1128	6.28	-0.0370956	0.226806	0.115714	0.100575
1129	6.29	-0.029788	0.226698	0.114001	0.098632
1130	6.3	-0.0226384	0.226684	0.112348	0.0968222
1131	6.31	-0.0158064	0.226718	0.110848	0.0952436
1132	6.32	-0.00944593	0.226759	0.109589	0.093985
1133	6.33	-0.00369837	0.226772	0.108654	0.0931217
1134	6.34	0.00131095	0.226734	0.108114	0.092709
1135	6.35	0.00547718	0.226625	0.10803	0.0927803
1136	6.36	0.00872414	0.226434	0.108445	0.0933447
1137	6.37	0.0109978	0.226152	0.109383	0.0943862
1138	6.38	0.0122718	0.225773	0.110852	0.0958675
1139	6.39	0.0125493	0.225293	0.112835	0.0977323
1140	6.4	0.0118576	0.224708	0.1153	0.09991
1141	6.41	0.0102481	0.224016	0.118194	0.10232
1142	6.42	0.00779518	0.223216	0.121452	0.104876
1143	6.43	0.00458954	0.222317	0.124993	0.10749
1144	6.44	0.000734868	0.221334	0.128727	0.110074
1145	6.45	-0.00365826	0.2203	0.132556	0.112546
1146	6.46	-0.00846698	0.219265	0.136383	0.114829
1147	6.47	-0.013568	0.2183	0.140109	0.116855
1148	6.48	-0.0188389	0.217501	0.143646	0.118571
1149	6.49	-0.0241588	0.216987	0.146912	0.119934
1150	6.5	-0.0294155	0.216892	0.149838	0.120916
1151	6.51	-0.0345	0.217359	0.152368	0.121508
1152	6.52	-0.0393157	0.218522	0.154462	0.121715
1153	6.53	-0.0437758	0.220492	0.156098	0.121557
1154	6.54	-0.0478098	0.223334	0.157267	0.12107
1155	6.55	-0.0513567	0.227056	0.15798	0.1203
1156	6.56	-0.0543756	0.231592	0.158259	0.119304
1157	6.57	-0.0568353	0.236807	0.158139	0.118143
1158	6.58	-0.0587122	0.242496	0.157666	0.116877
1159	6.59	-0.0600041	0.248401	0.156894	0.115567
1160	6.6	-0.0607153	0.254231	0.155883	0.114263
1161	6.61	-0.0608595	0.25968	0.154693	0.113009
1162	6.62	-0.0604519	0.264448	0.153386	0.111836
1163	6.63	-0.0595212	0.268255	0.152021	0.110764
1164	6.64	-0.0580947	0.270864	0.15065	0.109804
1165	6.65	-0.0561986	0.272086	0.149321	0.108955
1166	6.66	-0.053861	0.271794	0.148073	0.108213
1167	6.67	-0.0511041	0.269926	0.146936	0.10757
1168	6.68	-0.047948	0.266487	0.145927	0.107017
1169	6.69	-0.0444092	0.261549	0.145056	0.106544
1170	6.7	-0.0405065	0.255244	0.144319	0.106144
1171	6.71	-0.0362562	0.24776	0.143706	0.105812
1172	6.72	-0.0316773	0.239331	0.1432	0.105542
1173	6.73	-0.0267898	0.230226	0.142775	0.105329
1174	6.74	-0.0216242	0.22073	0.142401	0.105166
1175	6.75	-0.0162177	0.211136	0.142048	0.105044
1176	6.76	-0.0106187	0.201724	0.141685	0.10495
1177	6.77	-0.00489125	0.19274	0.14128	0.10487
1178	6.78	0.000885657	0.184387	0.140807	0.104785
1179	6.79	0.00661798	0.176809	0.140247	0.104675
1180	6.8	0.0121933	0.170083	0.13959	0.104519
1181	6.81	0.0174936	0.164222	0.138832	0.104299
1182	6.82	0.0223868	0.159185	0.137981	0.104001
1183	6.83	0.0267401	0.154892	0.137055	0.103615
1184	6.84	0.0304165	0.151249	0.136079	0.103137
1185	6.85	0.0332866	0.148165	0.135087	0.102573
1186	6.86	0.0352313	0.14557	0.134115	0.101934
1187	6.87	0.0361511	0.143429	0.133207	0.101243
1188	6.88	0.0359693	0.14174	0.132405	0.100526
1189	6.89	0.0346402	0.140535	0.131747	0.099819
1190	6.9	0.0321482	0.139867	0.131265	0.0991584
1191	6.91	0.0285162	0.139792	0.130985	0.0985844
1192	6.92	0.0238019	0.140358	0.13092	0.0981354
1193	6.93	0.0181009	0.141587	0.131066	0.0978459
1194	6.94	0.0115427	0.143467	0.131411	0.0977435
1195	6.95	0.00428867	0.145946	0.131922	0.0978461
1196	6.96	-0.00347473	0.148935	0.132554	0.0981609
1197	6.97	-0.0115385	0.152323	0.133251	0.0986824
1198	6.98	-0.0196846	0.155981	0.133943	0.0993934
1199	6.99	-0.0276925	0.159777	0.134553	0.100264
1200	7	-0.0353453	0.163587	0.134999	0.101255
1201	7.01	-0.0424419	0.1673	0.135199	0.102317
1202	7.02	-0.0488029	0.170822	0.135073	0.103396
1203	7.03	-0.0542755	0.17408	0.134553	0.104434
1204	7.04	-0.0587442	0.17702	0.13358	0.105372
1205	7.05	-0.0621266	0.179605	0.132113	0.106153
1206	7.06	-0.0643872	0.181816	0.130125	0.106724
1207	7.07	-0.0655311	0.183649	0.127613	0.107037
1208	7.08	-0.0656023	0.185111	0.124596	0.107055
1209	7.09	-0.0646816	0.18622	0.121109	0.106747
1210	7.1	-0.062884	0.187004	0.117208	0.106096
1211	7.11	-0.060349	0.187506	0.112968	0.105093
1212	7.12	-0.0572401	0.187776	0.108477	0.103744
1213	7.13	-0.0537321	0.187881	0.103835	0.102064
1214	7.14	-0.0500065	0.187901	0.0991442	0.10008
1215	7.15	-0.0462452	0.187927	0.0945146	0.0978286
1216	7.16	-0.0426231	0.18806	0.0900518	0.0953546
1217	7.17	-0.0393015	0.188411	0.0858566	0.0927117
1218	7.18	-0.0364283	0.189092	0.0820196	0.0899595
1219	7.19	-0.0341277	0.19021	0.0786194	0.0871635
1220	7.2	-0.0325094	0.191861	0.0757204	0.084391
1221	7.21	-0.0316563	0.194121	0.0733732	0.0817143
1222	7.22	-0.0316317	0.197042	0.0716143	0.0792051
1223	7.23	-0.0324751	0.200644	0.0704596	0.0769327
1224	7.24	-0.0342079	0.204915	0.0699119	0.0749625
1225	7.25	-0.0368287	0.209817	0.0699625	0.0733537
1226	7.26	-0.0403214	0.215285	0.0705882	0.0721552
1227	7.27	-0.0446597	0.221234	0.0717573	0.0714023
1228	7.28	-0.0498012	0.227569	0.0734296	0.0711151
1229	7.29	-0.0556921	0.234187	0.0755595	0.0712961
1230	7.3	-0.0622723	0.24098	0.0780991	0.0719306
1231	7.31	-0.069472	0.247846	0.0809989	0.0729879
1232	7.32	-0.0772142	0.254684	0.0842077	0.074423
1233	7.33	-0.0854181	0.261397	0.0876772	0.0761819
1234	7.34	-0.0939948	0.267895	0.0913611	0.0782037
1235	7.35	-0.102851	0.274091	0.0952158	0.0804252
1236	7.36	-0.111892	0.279903	0.0992006	0.0827842
1237	7.37	-0.121016	0.285251	0.103278	0.0852202
1238	7.38	-0.130126	0.290063	0.107414	0.0876793
1239	7.39	-0.13912	0.294269	0.111578	0.0901125
1240	7.4	-0.147893	0.297814	0.115741	0.0924796
1241	7.41	-0.156346	0.30065	0.119875	0.0947471
1242	7.42	-0.164377	0.302746	0.123955	0.0968891
1243	7.43	-0.17189	0.304086	0.127955	0.0988869
1244	7.44	-0.178796	0.304677	0.131852	0.100729
1245	7.45	-0.185008	0.304542	0.135621	0.102408
1246	7.46	-0.190449	0.303724	0.139238	0.103924
1247	7.47	-0.195043	0.302282	0.142679	0.105277
1248	7.48	-0.198735	0.30029	0.14592	0.106471
1249	7.49	-0.201475	0.297829	0.148942	0.107514
1250	7.5	-0.203225	0.294987	0.151726	0.108409
1251	7.51	-0.203959	0.291842	0.154256	0.109167
1252	7.52	-0.203663	0.288468	0.156521	0.109794
1253	7.53	-0.202339	0.284919	0.158513	0.110298
1254	7.54	-0.200008	0.281231	0.160229	0.110689
1255	7.55	-0.196698	0.277418	0.161674	0.110975
1256	7.56	-0.192454	0.27347	0.162854	0.111168
1257	7.57	-0.187335	0.269358	0.163786	0.111278
1258	7.58	-0.18141	0.265035	0.164489	0.111316
1259	7.59	-0.174758	0.260446	0.164988	0.111295
1260	7.6	-0.167468	0.255533	0.165311	0.111224
1261	7.61	-0.159633	0.250244	0.165488	0.111111
1262	7.62	-0.151356	0.244537	0.165548	0.110963
1263	7.63	-0.142738	0.238389	0.165522	0.110784
1264	7.64	-0.133882	0.231805	0.165435	0.110572
1265	7.65	-0.124886	0.224812	0.165309	0.110327
1266	7.66	-0.115845	0.217468	0.165162	0.110042
1267	7.67	-0.106848	0.209857	0.165004	0.109713
1268	7.68	-0.0979757	0.202084	0.164838	0.109332
1269	7.69	-0.0893023	0.194272	0.16466	0.108894
1270	7.7	-0.0808943	0.186551	0.164458	0.108395
1271	7.71	-0.0728076	0.179049	0.164215	0.107838
1272	7.72	-0.0650907	0.171883	0.16391	0.107226
1273	7.73	-0.0577836	0.165145	0.163517	0.106568
1274	7.74	-0.0509178	0.158898	0.163011	0.105879
1275	7.75	-0.0445191	0.153169	0.162364	0.105174
1276	7.76	-0.0386055	0.147947	0.16155	0.104477
1277	7.77	-0.0331915	0.143185	0.160552	0.103809
1278	7.78	-0.0282884	0.138811	0.15936	0.103196
1279	7.79	-0.0239049	0.134737	0.157968	0.102664
1280	7.8	-0.0200471	0.130868	0.156385	0.102235
1281	7.81	-0.0167212	0.127112	0.154628	0.101934
1282	7.82	-0.0139314	0.12339	0.152726	0.101779
1283	7.83	-0.0116851	0.119639	0.150714	0.101785
1284	7.84	-0.00998898	0.115813	0.148637	0.101962
1285	7.85	-0.00884824	0.111888	0.146548	0.102315
1286	7.86	-0.00827202	0.107856	0.1445	0.102841
1287	7.87	-0.00826556	0.103729	0.14255	0.103535
1288	7.88	-0.00883379	0.0995346	0.140755	0.104385
1289	7.89	-0.00998043	0.0953189	0.139165	0.105375
1290	7.9	-0.0117032	0.0911419	0.137831	0.106487
1291	7.91	-0.0139947	0.0870809	0.13679	0.107701
1292	7.92	-0.0168414	0.0832318	0.136071	0.108997
1293	7.93	-0.0202225	0.0797095	0.13569	0.110354
1294	7.94	-0.0241073	0.0766454	0.135655	0.111751
1295	7.95	-0.0284594	0.0741813	0.135962	0.113172
1296	7.96	-0.0332322	0.0724586	0.136593	0.114601
1297	7.97	-0.0383691	0.0716021	0.137524	0.116024
1298	7.98	-0.0438055	0.0716998	0.138722	0.117432
1299	7.99	-0.0494706	0.0727862	0.140146	0.118817
1300	8	-0.0552905	0.0748379	0.141752	0.120172
1301	8.01	-0.0611826	0.0777783	0.143493	0.121491
1302	8.02	-0.0670677	0.0814923	0.14532	0.122771
1303	8.03	-0.0728688	0.0858434	0.147185	0.124008
1304	8.04	-0.0785167	0.0906912	0.149045	0.125199
1305	8.05	-0.0839492	0.0959002	0.150863	0.126343
1306	8.06	-0.0891128	0.101349	0.152602	0.12744
1307	8.07	-0.0939671	0.106929	0.154236	0.128489
1308	8.08	-0.0984794	0.11255	0.155744	0.129494
1309	8.09	-0.102638	0.118134	0.157114	0.130459
1310	8.1	-0.106446	0.123618	0.158338	0.131393
1311	8.11	-0.109914	0.128952	0.15942	0.132312
1312	8.12	-0.113071	0.134096	0.160366	0.13323
1313	8.13	-0.11595	0.139019	0.16119	0.134169
1314	8.14	-0.118589	0.143701	0.161911	0.135152
1315	8.15	-0.121026	0.148129	0.162553	0.136202
1316	8.16	-0.123304	0.152294	0.163142	0.137338
1317	8.17	-0.125458	0.156193	0.163705	0.138576
1318	8.18	-0.127513	0.159828	0.16427	0.139919
1319	8.19	-0.12948	0.163198	0.164863	0.141364
1320	8.2	-0.131356	0.166303	0.165505	0.14289
1321	8.21	-0.133122	0.169136	0.166216	0.144469
1322	8.22	-0.134736	0.171689	0.167009	0.146058
1323	8.23	-0.136146	0.173943	0.167892	0.14761
1324	8.24	-0.137277	0.175874	0.168868	0.14907
1325	8.25	-0.138045	0.177452	0.169928	0.150388
1326	8.26	-0.138355	0.178641	0.171063	0.151514
1327	8.27	-0.138109	0.179406	0.172256	0.152408
1328	8.28	-0.137215	0.179713	0.173482	0.153042
1329	8.29	-0.135578	0.179539	0.174716	0.153397
1330	8.3	-0.133123	0.178867	0.175925	0.15347
1331	8.31	-0.129789	0.177698	0.177076	0.153268
1332	8.32	-0.12554	0.17605	0.178133	0.152812
1333	8.33	-0.120363	0.173957	0.179063	0.152127
1334	8.34	-0.11427	0.171475	0.179831	0.151245
1335	8.35	-0.107302	0.168673	0.180407	0.150198
1336	8.36	-0.099531	0.16563	0.180762	0.149018
1337	8.37	-0.0910496	0.162436	0.180872	0.147733
1338	8.38	-0.0819756	0.159177	0.180719	0.146363
1339	8.39	-0.0724435	0.155939	0.180292	0.144926
1340	8.4	-0.0626004	0.1528	0.179583	0.143428
1341	8.41	-0.0526025	0.149827	0.178592	0.141871
1342	8.42	-0.0426065	0.14708	0.177324	0.140251
1343	8.43	-0.032772	0.144606	0.175795	0.138559
1344	8.44	-0.0232509	0.142448	0.174025	0.136786
1345	8.45	-0.0141894	0.140643	0.172044	0.134921
1346	8.46	-0.00572089	0.13922	0.169889	0.132954
1347	8.47	0.00203607	0.138207	0.167604	0.13088
1348	8.48	0.00897608	0.137623	0.165237	0.128701
1349	8.49	0.0150108	0.137476	0.162847	0.126426
1350	8.5	0.0200682	0.137764	0.160494	0.124075
1351	8.51	0.02409	0.138468	0.158246	0.121679
1352	8.52	0.0270365	0.139554	0.15617	0.119285
1353	8.53	0.028882	0.140976	0.154338	0.116948
1354	8.54	0.0296203	0.142681	0.152824	0.114737
1355	8.55	0.029262	0.144612	0.151697	0.112732
1356	8.56	0.0278352	0.146714	0.15103	0.111015
1357	8.57	0.0253849	0.148939	0.150891	0.109666
1358	8.58	0.021975	0.151247	0.15134	0.108761
1359	8.59	0.0176867	0.153612	0.152426	0.108362
1360	8.6	0.0126222	0.156019	0.154199	0.108513
1361	8.61	0.00689499	0.158464	0.15669	0.109237
1362	8.62	0.000634211	0.160949	0.159922	0.110536
1363	8.63	-0.0060188	0.163483	0.163903	0.112393
1364	8.64	-0.0129134	0.166071	0.168632	0.114778
1365	8.65	-0.0198924	0.168716	0.174089	0.117653
1366	8.66	-0.0267981	0.171412	0.180239	0.120974
1367	8.67	-0.0334718	0.174142	0.187034	0.124696
1368	8.68	-0.0397599	0.176877	0.194408	0.128778
1369	8.69	-0.045521	0.17958	0.202282	0.133178
1370	8.7	-0.0506228	0.182201	0.210563	0.137854
1371	8.71	-0.0549536	0.184686	0.219146	0.142764
1372	8.72	-0.0584162	0.186975	0.227917	0.147862
1373	8.73	-0.0609333	0.189007	0.236754	0.153095
1374	8.74	-0.0624487	0.190723	0.24553	0.158408
1375	8.75	-0.0629315	0.19207	0.254119	0.163736
1376	8.76	-0.0623702	0.193008	0.262393	0.169011
1377	8.77	-0.0607773	0.193509	0.270233	0.174161
1378	8.78	-0.0581878	0.19356	0.277523	0.179115
1379	8.79	-0.0546571	0.193166	0.28416	0.183802
1380	8.8	-0.0502605	0.192356	0.290054	0.188157
1381	8.81	-0.0450925	0.191173	0.295131	0.192124
1382	8.82	-0.039265	0.189681	0.299335	0.195657
1383	8.83	-0.0329024	0.187962	0.302627	0.198725
1384	8.84	-0.0261362	0.186107	0.304985	0.20131
1385	8.85	-0.0191109	0.184215	0.306409	0.203408
1386	8.86	-0.0119749	0.18239	0.306913	0.205029
1387	8.87	-0.00488413	0.180727	0.306529	0.206199
1388	8.88	0.00201089	0.17931	0.305303	0.20695
1389	8.89	0.00856053	0.178203	0.303293	0.207325
1390	8.9	0.014626	0.177442	0.300568	0.207368
1391	8.91	0.0200821	0.177035	0.297203	0.207126
1392	8.92	0.0248095	0.176956	0.293278	0.206639
1393	8.93	0.0287135	0.177151	0.288879	0.205944
1394	8.94	0.0317139	0.177539	0.284091	0.205066
1395	8.95	0.0337521	0.178017	0.278999	0.204023
1396	8.96	0.0347933	0.178466	0.273685	0.202823
1397	8.97	0.0348309	0.178769	0.268226	0.20146
1398	8.98	0.033875	0.178809	0.262697	0.199924
1399	8.99	0.0319602	0.178481	0.257163	0.198197
1400	9	0.0291372	0.177696	0.251685	0.196262
1401	9.01	0.0254746	0.176386	0.246321	0.194102
1402	9.02	0.0210591	0.174509	0.241121	0.191704
1403	9.03	0.0159829	0.172047	0.236127	0.189061
1404	9.04	0.0103477	0.169003	0.231377	0.186176
1405	9.05	0.00425562	0.165399	0.226902	0.183058
1406	9.06	-0.00219277	0.161276	0.222728	0.179729
1407	9.07	-0.00890156	0.156688	0.218876	0.176221
1408	9.08	-0.0157794	0.1517	0.215361	0.172575
1409	9.09	-0.0227437	0.146387	0.212196	0.168844
1410	9.1	-0.0297232	0.140836	0.209389	0.165087
1411	9.11	-0.0366562	0.135151	0.206944	0.161372
1412	9.12	-0.0434897	0.129459	0.204862	0.157774
1413	9.13	-0.0501764	0.123916	0.203144	0.154373
1414	9.14	-0.056675	0.11872	0.201787	0.151249
1415	9.15	-0.0629459	0.114111	0.200783	0.148481
1416	9.16	-0.0689463	0.110364	0.200127	0.146142
1417	9.17	-0.0746348	0.107767	0.199808	0.144297
1418	9.18	-0.0799613	0.106584	0.199816	0.142992
1419	9.19	-0.0848717	0.106997	0.200134	0.142259
1420	9.2	-0.0893051	0.109063	0.200745	0.142105
1421	9.21	-0.0931975	0.112688	0.201628	0.142515
1422	9.22	-0.0964802	0.11764	0.202758	0.143452
1423	9.23	-0.0990867	0.123595	0.204107	0.144863
1424	9.24	-0.100951	0.130183	0.20564	0.146677
1425	9.25	-0.102015	0.137029	0.20732	0.148819
1426	9.26	-0.102231	0.143782	0.209103	0.151205
1427	9.27	-0.101562	0.150134	0.210946	0.153758
1428	9.28	-0.0999934	0.155834	0.212801	0.156403
1429	9.29	-0.0975308	0.160686	0.214621	0.159073
1430	9.3	-0.0942011	0.164551	0.21636	0.161711
1431	9.31	-0.0900517	0.167351	0.217976	0.164273
1432	9.32	-0.0851528	0.169062	0.219429	0.166726
1433	9.33	-0.0795962	0.169708	0.220688	0.169047
1434	9.34	-0.0734933	0.169358	0.221727	0.171228
1435	9.35	-0.0669717	0.168118	0.222532	0.173267
1436	9.36	-0.0601704	0.166119	0.223096	0.175175
1437	9.37	-0.0532348	0.16351	0.223424	0.176967
1438	9.38	-0.0463153	0.160443	0.22353	0.178669
1439	9.39	-0.0395579	0.15707	0.22344	0.180304
1440	9.4	-0.0331088	0.15353	0.223187	0.181903
1441	9.41	-0.0271048	0.149941	0.22281	0.18349
1442	9.42	-0.0216698	0.146398	0.222351	0.185084
1443	9.43	-0.0169107	0.142971	0.221856	0.1867
1444	9.44	-0.0129171	0.139705	0.221368	0.188337
1445	9.45	-0.00975915	0.136625	0.220927	0.189986
1446	9.46	-0.00748903	0.133739	0.220568	0.191624
1447	9.47	-0.00613389	0.131049	0.220318	0.193216
1448	9.48	-0.0057018	0.128546	0.220199	0.194717
1449	9.49	-0.00617759	0.126228	0.220221	0.196072
1450	9.5	-0.00752256	0.124092	0.220385	0.197224
1451	9.51	-0.0096807	0.122142	0.220685	0.198109
1452	9.52	-0.0125753	0.120389	0.221106	0.198671
1453	9.53	-0.0161159	0.118848	0.22163	0.198854
1454	9.54	-0.0201924	0.117535	0.222233	0.198611
1455	9.55	-0.0246847	0.116466	0.22289	0.197907
1456	9.56	-0.0294614	0.115652	0.223576	0.19672
1457	9.57	-0.0343839	0.115098	0.224267	0.195041
1458	9.58	-0.0393102	0.114801	0.22494	0.192876
1459	9.59	-0.0440983	0.114748	0.225579	0.190247
1460	9.6	-0.048608	0.11492	0.226171	0.18719
1461	9.61	-0.0527031	0.115294	0.226709	0.183757
1462	9.62	-0.0562583	0.115845	0.227186	0.180011
1463	9.63	-0.0591647	0.116553	0.227598	0.176027
1464	9.64	-0.0613283	0.117404	0.227945	0.171887
1465	9.65	-0.0626772	0.118394	0.228226	0.167677
1466	9.66	-0.0631601	0.11953	0.228436	0.163485
1467	9.67	-0.0627481	0.120829	0.22857	0.159395
1468	9.68	-0.0614379	0.122315	0.228617	0.155479
1469	9.69	-0.0592511	0.124013	0.228565	0.151798
1470	9.7	-0.0562359	0.125946	0.228394	0.148395
1471	9.71	-0.0524602	0.128129	0.228083	0.145293
1472	9.72	-0.0480177	0.130564	0.227607	0.142495
1473	9.73	-0.0430122	0.133231	0.22694	0.139982
1474	9.74	-0.037565	0.136096	0.226056	0.137719
1475	9.75	-0.0318071	0.139102	0.22493	0.135658
1476	9.76	-0.0258733	0.142182	0.223539	0.133743
1477	9.77	-0.0199019	0.145258	0.221871	0.131918
1478	9.78	-0.0140248	0.148244	0.219922	0.130129
1479	9.79	-0.00836464	0.151059	0.217694	0.128328
1480	9.8	-0.00303195	0.153621	0.215199	0.12648
1481	9.81	0.00187689	0.155863	0.212459	0.12456
1482	9.82	0.00628487	0.157724	0.209505	0.122556
1483	9.83	0.0101318	0.15916	0.206378	0.12047
1484	9.84	0.0133794	0.160135	0.203126	0.118312
1485	9.85	0.0160106	0.160631	0.199804	0.116104
1486	9.86	0.0180276	0.160637	0.196469	0.113875
1487	9.87	0.0194561	0.160157	0.19318	0.111657
1488	9.88	0.0203294	0.159201	0.189996	0.109485
1489	9.89	0.0207048	0.157792	0.186972	0.107393
1490	9.9	0.0206466	0.155966	0.184156	0.105413
1491	9.91	0.0202295	0.153768	0.181592	0.103575
1492	9.92	0.019536	0.151261	0.179314	0.101905
1493	9.93	0.0186519	0.148525	0.177349	0.100422
1494	9.94	0.0176622	0.145658	0.175712	0.09914
1495	9.95	0.0166496	0.142781	0.174407	0.0980676
1496	9.96	0.0156927	0.140031	0.173437	0.0972086
1497	9.97	0.0148621	0.137559	0.172789	0.0965614
1498	9.98	0.0142233	0.135518	0.172449	0.0961189
1499	9.99	0.0138289	0.13405	0.172394	0.0958691

## Sheet: sourcedata_4bcde_behclass_DNp09
	t	walk	walk_post
0	-5	0.04	0.04
1	-4.99	0.04	0.04
2	-4.98	0.04	0.04
3	-4.97	0.04	0.04
4	-4.96	0.04	0.04
5	-4.95	0.04	0.04
6	-4.94	0.04	0.04
7	-4.93	0.06	0.04
8	-4.92	0.06	0.04
9	-4.91	0.06	0.04
10	-4.9	0.06	0.04
11	-4.89	0.06	0.04
12	-4.88	0.06	0.04
13	-4.87	0.06	0.04
14	-4.86	0.04	0.04
15	-4.85	0.04	0.06
16	-4.84	0.04	0.06
17	-4.83	0.04	0.06
18	-4.82	0.04	0.06
19	-4.81	0.02	0.06
20	-4.8	0.02	0.08
21	-4.79	0.02	0.08
22	-4.78	0.02	0.08
23	-4.77	0.02	0.08
24	-4.76	0.02	0.08
25	-4.75	0.02	0.08
26	-4.74	0.02	0.08
27	-4.73	0.02	0.08
28	-4.72	0.02	0.12
29	-4.71	0.02	0.12
30	-4.7	0.02	0.12
31	-4.69	0.02	0.12
32	-4.68	0.02	0.1
33	-4.67	0.02	0.1
34	-4.66	0.02	0.1
35	-4.65	0.02	0.12
36	-4.64	0.02	0.12
37	-4.63	0.02	0.12
38	-4.62	0.02	0.12
39	-4.61	0.02	0.1
40	-4.6	0.02	0.1
41	-4.59	0.02	0.1
42	-4.58	0.02	0.1
43	-4.57	0.02	0.1
44	-4.56	0.02	0.1
45	-4.55	0	0.1
46	-4.54	0	0.1
47	-4.53	0	0.12
48	-4.52	0	0.12
49	-4.51	0	0.12
50	-4.5	0	0.14
51	-4.49	0	0.14
52	-4.48	0	0.14
53	-4.47	0	0.14
54	-4.46	0	0.14
55	-4.45	0.02	0.14
56	-4.44	0.02	0.14
57	-4.43	0.02	0.14
58	-4.42	0.04	0.14
59	-4.41	0.04	0.12
60	-4.4	0.04	0.12
61	-4.39	0.04	0.12
62	-4.38	0.04	0.12
63	-4.37	0.04	0.12
64	-4.36	0.04	0.1
65	-4.35	0.04	0.1
66	-4.34	0.04	0.1
67	-4.33	0.04	0.1
68	-4.32	0.06	0.1
69	-4.31	0.06	0.1
70	-4.3	0.06	0.1
71	-4.29	0.06	0.1
72	-4.28	0.06	0.12
73	-4.27	0.04	0.12
74	-4.26	0.04	0.12
75	-4.25	0.04	0.12
76	-4.24	0.04	0.12
77	-4.23	0.04	0.12
78	-4.22	0.04	0.12
79	-4.21	0.04	0.12
80	-4.2	0.04	0.1
81	-4.19	0.04	0.1
82	-4.18	0.04	0.12
83	-4.17	0.04	0.12
84	-4.16	0.04	0.12
85	-4.15	0.04	0.12
86	-4.14	0.04	0.12
87	-4.13	0.04	0.12
88	-4.12	0.04	0.12
89	-4.11	0.04	0.12
90	-4.1	0.04	0.12
91	-4.09	0.04	0.12
92	-4.08	0.04	0.12
93	-4.07	0.04	0.12
94	-4.06	0.04	0.12
95	-4.05	0.02	0.12
96	-4.04	0.02	0.12
97	-4.03	0.02	0.12
98	-4.02	0.02	0.12
99	-4.01	0.02	0.12
100	-4	0.02	0.12
101	-3.99	0.02	0.12
102	-3.98	0.02	0.1
103	-3.97	0.02	0.1
104	-3.96	0.02	0.1
105	-3.95	0.02	0.1
106	-3.94	0.02	0.1
107	-3.93	0.02	0.1
108	-3.92	0.02	0.12
109	-3.91	0.02	0.12
110	-3.9	0.02	0.12
111	-3.89	0.02	0.08
112	-3.88	0.02	0.08
113	-3.87	0.02	0.08
114	-3.86	0.02	0.08
115	-3.85	0.02	0.08
116	-3.84	0.02	0.12
117	-3.83	0.02	0.12
118	-3.82	0.02	0.12
119	-3.81	0	0.1
120	-3.8	0	0.1
121	-3.79	0	0.12
122	-3.78	0	0.12
123	-3.77	0	0.14
124	-3.76	0	0.14
125	-3.75	0.02	0.12
126	-3.74	0.02	0.12
127	-3.73	0.02	0.12
128	-3.72	0.02	0.12
129	-3.71	0.02	0.12
130	-3.7	0.02	0.12
131	-3.69	0.02	0.12
132	-3.68	0.02	0.12
133	-3.67	0.02	0.12
134	-3.66	0.04	0.1
135	-3.65	0.04	0.1
136	-3.64	0.04	0.1
137	-3.63	0.04	0.12
138	-3.62	0.04	0.1
139	-3.61	0.04	0.1
140	-3.6	0.06	0.1
141	-3.59	0.06	0.1
142	-3.58	0.06	0.1
143	-3.57	0.06	0.1
144	-3.56	0.06	0.08
145	-3.55	0.04	0.06
146	-3.54	0.04	0.06
147	-3.53	0.04	0.06
148	-3.52	0.04	0.04
149	-3.51	0.04	0.04
150	-3.5	0.04	0.04
151	-3.49	0.04	0.04
152	-3.48	0.04	0.04
153	-3.47	0.04	0.04
154	-3.46	0.04	0.04
155	-3.45	0.04	0.04
156	-3.44	0.04	0.04
157	-3.43	0.04	0.04
158	-3.42	0.04	0.06
159	-3.41	0.04	0.06
160	-3.4	0.04	0.06
161	-3.39	0.04	0.06
162	-3.38	0.02	0.06
163	-3.37	0.02	0.06
164	-3.36	0.02	0.06
165	-3.35	0.02	0.06
166	-3.34	0	0.06
167	-3.33	0	0.06
168	-3.32	0	0.06
169	-3.31	0	0.08
170	-3.3	0	0.08
171	-3.29	0	0.08
172	-3.28	0	0.08
173	-3.27	0	0.08
174	-3.26	0	0.08
175	-3.25	0	0.06
176	-3.24	0	0.06
177	-3.23	0	0.06
178	-3.22	0	0.04
179	-3.21	0	0.04
180	-3.2	0	0.06
181	-3.19	0	0.06
182	-3.18	0	0.04
183	-3.17	0	0.04
184	-3.16	0	0.04
185	-3.15	0	0.04
186	-3.14	0	0.04
187	-3.13	0	0.04
188	-3.12	0	0.04
189	-3.11	0	0.04
190	-3.1	0	0.04
191	-3.09	0	0.04
192	-3.08	0	0.04
193	-3.07	0	0.04
194	-3.06	0	0.04
195	-3.05	0	0.04
196	-3.04	0	0.04
197	-3.03	0	0.04
198	-3.02	0	0.04
199	-3.01	0	0.04
200	-3	0	0.04
201	-2.99	0	0.04
202	-2.98	0	0.02
203	-2.97	0	0.02
204	-2.96	0	0.02
205	-2.95	0	0.02
206	-2.94	0	0.02
207	-2.93	0	0.02
208	-2.92	0	0.02
209	-2.91	0	0.02
210	-2.9	0	0.02
211	-2.89	0	0.02
212	-2.88	0	0.02
213	-2.87	0	0.02
214	-2.86	0	0.02
215	-2.85	0	0.04
216	-2.84	0	0.04
217	-2.83	0	0.06
218	-2.82	0	0.08
219	-2.81	0	0.08
220	-2.8	0	0.1
221	-2.79	0	0.1
222	-2.78	0	0.1
223	-2.77	0	0.1
224	-2.76	0	0.1
225	-2.75	0	0.08
226	-2.74	0	0.1
227	-2.73	0	0.1
228	-2.72	0	0.1
229	-2.71	0	0.1
230	-2.7	0	0.1
231	-2.69	0	0.1
232	-2.68	0	0.1
233	-2.67	0	0.1
234	-2.66	0	0.1
235	-2.65	0	0.08
236	-2.64	0.02	0.08
237	-2.63	0.02	0.08
238	-2.62	0.02	0.08
239	-2.61	0.02	0.08
240	-2.6	0.02	0.08
241	-2.59	0.02	0.08
242	-2.58	0.02	0.08
243	-2.57	0	0.08
244	-2.56	0	0.08
245	-2.55	0	0.08
246	-2.54	0	0.08
247	-2.53	0	0.08
248	-2.52	0	0.08
249	-2.51	0	0.08
250	-2.5	0	0.08
251	-2.49	0	0.1
252	-2.48	0	0.1
253	-2.47	0	0.1
254	-2.46	0	0.1
255	-2.45	0	0.1
256	-2.44	0	0.08
257	-2.43	0	0.08
258	-2.42	0	0.1
259	-2.41	0	0.1
260	-2.4	0	0.1
261	-2.39	0	0.1
262	-2.38	0.04	0.1
263	-2.37	0.04	0.1
264	-2.36	0.04	0.1
265	-2.35	0.04	0.12
266	-2.34	0.06	0.12
267	-2.33	0.06	0.12
268	-2.32	0.06	0.12
269	-2.31	0.06	0.12
270	-2.3	0.06	0.12
271	-2.29	0.06	0.1
272	-2.28	0.06	0.1
273	-2.27	0.06	0.1
274	-2.26	0.06	0.12
275	-2.25	0.06	0.12
276	-2.24	0.06	0.12
277	-2.23	0.06	0.12
278	-2.22	0.04	0.12
279	-2.21	0.06	0.12
280	-2.2	0.06	0.12
281	-2.19	0.06	0.12
282	-2.18	0.06	0.12
283	-2.17	0.06	0.12
284	-2.16	0.06	0.12
285	-2.15	0.06	0.1
286	-2.14	0.06	0.08
287	-2.13	0.04	0.08
288	-2.12	0.04	0.08
289	-2.11	0.04	0.08
290	-2.1	0.04	0.08
291	-2.09	0.04	0.08
292	-2.08	0.04	0.08
293	-2.07	0.04	0.08
294	-2.06	0.04	0.08
295	-2.05	0.04	0.06
296	-2.04	0.04	0.06
297	-2.03	0.04	0.06
298	-2.02	0.04	0.04
299	-2.01	0.02	0.04
300	-2	0.02	0.04
301	-1.99	0.02	0.04
302	-1.98	0.02	0.04
303	-1.97	0.02	0.04
304	-1.96	0.04	0.04
305	-1.95	0.04	0.04
306	-1.94	0.04	0.04
307	-1.93	0.04	0.04
308	-1.92	0.04	0.04
309	-1.91	0.04	0.04
310	-1.9	0.04	0.04
311	-1.89	0.04	0.04
312	-1.88	0.04	0.04
313	-1.87	0.04	0.04
314	-1.86	0.04	0.02
315	-1.85	0.04	0.02
316	-1.84	0.04	0.02
317	-1.83	0.04	0.02
318	-1.82	0.04	0.02
319	-1.81	0.04	0.02
320	-1.8	0.06	0.02
321	-1.79	0.06	0.04
322	-1.78	0.06	0.04
323	-1.77	0.06	0.04
324	-1.76	0.06	0.04
325	-1.75	0.06	0.04
326	-1.74	0.06	0.04
327	-1.73	0.06	0.04
328	-1.72	0.06	0.04
329	-1.71	0.06	0.04
330	-1.7	0.06	0.04
331	-1.69	0.06	0.04
332	-1.68	0.06	0.04
333	-1.67	0.06	0.04
334	-1.66	0.06	0.08
335	-1.65	0.04	0.08
336	-1.64	0.04	0.08
337	-1.63	0.04	0.08
338	-1.62	0.04	0.08
339	-1.61	0.04	0.08
340	-1.6	0.04	0.08
341	-1.59	0.04	0.08
342	-1.58	0.04	0.08
343	-1.57	0.04	0.08
344	-1.56	0.04	0.08
345	-1.55	0.04	0.08
346	-1.54	0.04	0.08
347	-1.53	0.06	0.08
348	-1.52	0.06	0.08
349	-1.51	0.04	0.08
350	-1.5	0.04	0.08
351	-1.49	0.04	0.08
352	-1.48	0.04	0.08
353	-1.47	0.06	0.08
354	-1.46	0.06	0.08
355	-1.45	0.06	0.08
356	-1.44	0.06	0.08
357	-1.43	0.06	0.08
358	-1.42	0.06	0.08
359	-1.41	0.06	0.08
360	-1.4	0.06	0.08
361	-1.39	0.06	0.08
362	-1.38	0.06	0.08
363	-1.37	0.06	0.08
364	-1.36	0.06	0.08
365	-1.35	0.06	0.08
366	-1.34	0.06	0.08
367	-1.33	0.06	0.08
368	-1.32	0.06	0.08
369	-1.31	0.06	0.08
370	-1.3	0.06	0.08
371	-1.29	0.06	0.08
372	-1.28	0.06	0.08
373	-1.27	0.06	0.08
374	-1.26	0.06	0.1
375	-1.25	0.06	0.1
376	-1.24	0.06	0.1
377	-1.23	0.06	0.1
378	-1.22	0.06	0.1
379	-1.21	0.06	0.08
380	-1.2	0.06	0.08
381	-1.19	0.06	0.08
382	-1.18	0.06	0.08
383	-1.17	0.06	0.08
384	-1.16	0.04	0.08
385	-1.15	0.04	0.08
386	-1.14	0.04	0.08
387	-1.13	0.04	0.08
388	-1.12	0.04	0.08
389	-1.11	0.04	0.08
390	-1.1	0.04	0.08
391	-1.09	0.04	0.08
392	-1.08	0.04	0.08
393	-1.07	0.02	0.08
394	-1.06	0.02	0.08
395	-1.05	0.02	0.08
396	-1.04	0.02	0.08
397	-1.03	0.02	0.1
398	-1.02	0.02	0.1
399	-1.01	0.02	0.1
400	-1	0.02	0.08
401	-0.99	0.02	0.08
402	-0.98	0.02	0.08
403	-0.97	0.02	0.08
404	-0.96	0.02	0.08
405	-0.95	0.02	0.08
406	-0.94	0.02	0.06
407	-0.93	0.02	0.06
408	-0.92	0.02	0.08
409	-0.91	0.02	0.08
410	-0.9	0.02	0.08
411	-0.89	0.02	0.08
412	-0.88	0.02	0.08
413	-0.87	0.02	0.08
414	-0.86	0.02	0.08
415	-0.85	0.02	0.08
416	-0.84	0.02	0.08
417	-0.83	0.02	0.08
418	-0.82	0.02	0.08
419	-0.81	0.02	0.08
420	-0.8	0.02	0.08
421	-0.79	0.02	0.1
422	-0.78	0.02	0.1
423	-0.77	0.02	0.1
424	-0.76	0.04	0.1
425	-0.75	0.04	0.1
426	-0.74	0.04	0.1
427	-0.73	0.04	0.1
428	-0.72	0.04	0.1
429	-0.71	0.04	0.1
430	-0.7	0.04	0.1
431	-0.69	0.04	0.1
432	-0.68	0.04	0.08
433	-0.67	0.04	0.08
434	-0.66	0.04	0.08
435	-0.65	0.04	0.08
436	-0.64	0.04	0.08
437	-0.63	0.04	0.08
438	-0.62	0.04	0.06
439	-0.61	0.04	0.06
440	-0.6	0.02	0.06
441	-0.59	0.02	0.06
442	-0.58	0.02	0.06
443	-0.57	0.02	0.08
444	-0.56	0.02	0.08
445	-0.55	0.02	0.1
446	-0.54	0.02	0.1
447	-0.53	0.02	0.1
448	-0.52	0.02	0.1
449	-0.51	0.02	0.1
450	-0.5	0.02	0.1
451	-0.49	0.02	0.1
452	-0.48	0.02	0.1
453	-0.47	0.04	0.1
454	-0.46	0.04	0.1
455	-0.45	0.02	0.1
456	-0.44	0.02	0.1
457	-0.43	0.02	0.08
458	-0.42	0.02	0.08
459	-0.41	0.02	0.06
460	-0.4	0.02	0.06
461	-0.39	0.02	0.06
462	-0.38	0.02	0.06
463	-0.37	0	0.06
464	-0.36	0	0.06
465	-0.35	0	0.06
466	-0.34	0	0.08
467	-0.33	0	0.08
468	-0.32	0	0.08
469	-0.31	0.02	0.08
470	-0.3	0.02	0.08
471	-0.29	0.02	0.08
472	-0.28	0.02	0.08
473	-0.27	0.02	0.08
474	-0.26	0.02	0.08
475	-0.25	0.02	0.08
476	-0.24	0.02	0.08
477	-0.23	0.02	0.08
478	-0.22	0.02	0.08
479	-0.21	0.02	0.08
480	-0.2	0.02	0.08
481	-0.19	0.02	0.08
482	-0.18	0.02	0.08
483	-0.17	0.02	0.08
484	-0.16	0.02	0.08
485	-0.15	0.02	0.08
486	-0.14	0.04	0.08
487	-0.13	0.04	0.08
488	-0.12	0.04	0.08
489	-0.11	0.04	0.08
490	-0.1	0.04	0.08
491	-0.09	0.04	0.08
492	-0.08	0.04	0.08
493	-0.07	0.04	0.08
494	-0.06	0.04	0.08
495	-0.05	0.04	0.08
496	-0.04	0.04	0.08
497	-0.03	0.04	0.08
498	-0.02	0.06	0.06
499	-0.01	0.06	0.06
500	0	0.06	0.06
501	0.01	0.08	0.06
502	0.02	0.12	0.06
503	0.03	0.14	0.06
504	0.04	0.2	0.06
505	0.05	0.28	0.06
506	0.06	0.3	0.04
507	0.07	0.3	0.04
508	0.08	0.38	0.04
509	0.09	0.4	0.04
510	0.1	0.48	0.04
511	0.11	0.52	0.04
512	0.12	0.54	0.04
513	0.13	0.54	0.04
514	0.14	0.56	0.04
515	0.15	0.58	0.04
516	0.16	0.6	0.04
517	0.17	0.6	0.04
518	0.18	0.6	0.04
519	0.19	0.66	0.04
520	0.2	0.66	0.04
521	0.21	0.66	0.04
522	0.22	0.68	0.04
523	0.23	0.68	0.04
524	0.24	0.7	0.04
525	0.25	0.72	0.04
526	0.26	0.72	0.04
527	0.27	0.74	0.04
528	0.28	0.76	0.04
529	0.29	0.74	0.04
530	0.3	0.74	0.04
531	0.31	0.76	0.04
532	0.32	0.78	0.02
533	0.33	0.78	0.02
534	0.34	0.78	0.02
535	0.35	0.82	0.02
536	0.36	0.8	0.02
537	0.37	0.8	0.02
538	0.38	0.8	0.02
539	0.39	0.78	0.02
540	0.4	0.78	0.02
541	0.41	0.78	0.04
542	0.42	0.78	0.04
543	0.43	0.78	0.04
544	0.44	0.78	0.04
545	0.45	0.76	0.04
546	0.46	0.76	0.04
547	0.47	0.74	0.04
548	0.48	0.74	0.04
549	0.49	0.74	0.04
550	0.5	0.74	0.04
551	0.51	0.76	0.04
552	0.52	0.74	0.04
553	0.53	0.74	0.04
554	0.54	0.74	0.04
555	0.55	0.72	0.04
556	0.56	0.72	0.04
557	0.57	0.7	0.04
558	0.58	0.7	0.04
559	0.59	0.7	0.04
560	0.6	0.7	0.04
561	0.61	0.7	0.04
562	0.62	0.7	0.04
563	0.63	0.68	0.04
564	0.64	0.68	0.04
565	0.65	0.7	0.04
566	0.66	0.68	0.04
567	0.67	0.6	0.06
568	0.68	0.6	0.06
569	0.69	0.6	0.04
570	0.7	0.58	0.04
571	0.71	0.6	0.04
572	0.72	0.6	0.04
573	0.73	0.6	0.04
574	0.74	0.6	0.04
575	0.75	0.6	0.04
576	0.76	0.6	0.02
577	0.77	0.6	0.02
578	0.78	0.58	0.02
579	0.79	0.6	0.02
580	0.8	0.58	0.02
581	0.81	0.56	0.02
582	0.82	0.56	0.02
583	0.83	0.56	0.02
584	0.84	0.56	0.02
585	0.85	0.52	0.02
586	0.86	0.52	0.02
587	0.87	0.52	0.02
588	0.88	0.52	0.02
589	0.89	0.54	0.02
590	0.9	0.54	0.02
591	0.91	0.54	0
592	0.92	0.54	0
593	0.93	0.52	0
594	0.94	0.52	0
595	0.95	0.5	0
596	0.96	0.48	0
597	0.97	0.48	0
598	0.98	0.52	0
599	0.99	0.5	0
600	1	0.5	0
601	1.01	0.48	0
602	1.02	0.48	0
603	1.03	0.48	0
604	1.04	0.46	0
605	1.05	0.48	0
606	1.06	0.5	0
607	1.07	0.5	0
608	1.08	0.5	0
609	1.09	0.5	0
610	1.1	0.5	0
611	1.11	0.5	0
612	1.12	0.5	0
613	1.13	0.5	0
614	1.14	0.5	0
615	1.15	0.5	0
616	1.16	0.5	0
617	1.17	0.46	0
618	1.18	0.46	0
619	1.19	0.46	0
620	1.2	0.46	0
621	1.21	0.46	0
622	1.22	0.48	0
623	1.23	0.48	0
624	1.24	0.46	0
625	1.25	0.42	0
626	1.26	0.42	0
627	1.27	0.42	0
628	1.28	0.42	0
629	1.29	0.42	0
630	1.3	0.42	0
631	1.31	0.42	0
632	1.32	0.42	0
633	1.33	0.4	0
634	1.34	0.4	0
635	1.35	0.4	0
636	1.36	0.4	0
637	1.37	0.4	0
638	1.38	0.42	0
639	1.39	0.42	0
640	1.4	0.42	0
641	1.41	0.4	0
642	1.42	0.38	0
643	1.43	0.42	0
644	1.44	0.42	0
645	1.45	0.42	0
646	1.46	0.44	0
647	1.47	0.44	0
648	1.48	0.44	0
649	1.49	0.42	0
650	1.5	0.42	0
651	1.51	0.42	0
652	1.52	0.42	0
653	1.53	0.42	0
654	1.54	0.4	0
655	1.55	0.4	0
656	1.56	0.4	0
657	1.57	0.4	0
658	1.58	0.4	0
659	1.59	0.4	0.02
660	1.6	0.44	0.02
661	1.61	0.46	0.02
662	1.62	0.46	0.02
663	1.63	0.46	0.02
664	1.64	0.46	0.02
665	1.65	0.44	0.02
666	1.66	0.44	0.02
667	1.67	0.44	0.02
668	1.68	0.44	0.02
669	1.69	0.44	0.02
670	1.7	0.44	0.02
671	1.71	0.42	0.02
672	1.72	0.42	0.02
673	1.73	0.42	0.02
674	1.74	0.42	0.02
675	1.75	0.4	0.02
676	1.76	0.4	0.02
677	1.77	0.4	0.02
678	1.78	0.38	0.02
679	1.79	0.4	0.02
680	1.8	0.4	0.02
681	1.81	0.42	0.02
682	1.82	0.4	0.02
683	1.83	0.42	0.02
684	1.84	0.42	0.02
685	1.85	0.42	0.02
686	1.86	0.42	0.02
687	1.87	0.42	0.02
688	1.88	0.42	0.02
689	1.89	0.4	0.02
690	1.9	0.4	0.02
691	1.91	0.4	0.02
692	1.92	0.4	0.02
693	1.93	0.4	0.02
694	1.94	0.4	0.02
695	1.95	0.4	0.02
696	1.96	0.4	0.02
697	1.97	0.4	0.02
698	1.98	0.42	0.02
699	1.99	0.4	0.02
700	2	0.4	0.02
701	2.01	0.38	0.02
702	2.02	0.4	0.02
703	2.03	0.4	0.02
704	2.04	0.4	0.02
705	2.05	0.38	0.02
706	2.06	0.38	0.02
707	2.07	0.36	0.02
708	2.08	0.36	0.02
709	2.09	0.36	0.02
710	2.1	0.32	0.02
711	2.11	0.36	0.02
712	2.12	0.36	0.02
713	2.13	0.36	0.02
714	2.14	0.36	0.02
715	2.15	0.36	0.02
716	2.16	0.36	0.02
717	2.17	0.36	0.02
718	2.18	0.42	0.02
719	2.19	0.42	0.02
720	2.2	0.42	0.02
721	2.21	0.38	0.02
722	2.22	0.4	0.02
723	2.23	0.4	0.02
724	2.24	0.4	0.02
725	2.25	0.4	0.02
726	2.26	0.4	0.02
727	2.27	0.4	0.02
728	2.28	0.38	0.02
729	2.29	0.38	0.02
730	2.3	0.4	0.02
731	2.31	0.4	0.02
732	2.32	0.38	0.02
733	2.33	0.38	0.02
734	2.34	0.38	0.02
735	2.35	0.38	0.02
736	2.36	0.38	0.02
737	2.37	0.38	0.02
738	2.38	0.38	0.02
739	2.39	0.38	0.02
740	2.4	0.38	0.02
741	2.41	0.36	0.02
742	2.42	0.34	0.02
743	2.43	0.34	0.02
744	2.44	0.32	0.02
745	2.45	0.32	0.02
746	2.46	0.32	0.02
747	2.47	0.36	0
748	2.48	0.36	0
749	2.49	0.36	0
750	2.5	0.38	0
751	2.51	0.42	0
752	2.52	0.42	0
753	2.53	0.42	0
754	2.54	0.42	0
755	2.55	0.4	0
756	2.56	0.38	0
757	2.57	0.38	0
758	2.58	0.38	0
759	2.59	0.4	0
760	2.6	0.4	0
761	2.61	0.4	0
762	2.62	0.4	0
763	2.63	0.4	0
764	2.64	0.4	0.02
765	2.65	0.36	0.02
766	2.66	0.36	0.02
767	2.67	0.36	0.02
768	2.68	0.36	0.02
769	2.69	0.36	0.02
770	2.7	0.36	0.02
771	2.71	0.36	0.02
772	2.72	0.36	0.02
773	2.73	0.36	0.02
774	2.74	0.36	0.02
775	2.75	0.36	0.02
776	2.76	0.36	0.02
777	2.77	0.38	0.02
778	2.78	0.36	0.02
779	2.79	0.36	0.02
780	2.8	0.38	0.02
781	2.81	0.38	0.02
782	2.82	0.36	0.02
783	2.83	0.36	0.02
784	2.84	0.36	0.02
785	2.85	0.36	0.02
786	2.86	0.36	0.02
787	2.87	0.4	0.02
788	2.88	0.4	0.02
789	2.89	0.4	0.02
790	2.9	0.42	0.02
791	2.91	0.42	0.02
792	2.92	0.42	0.02
793	2.93	0.4	0.02
794	2.94	0.4	0.02
795	2.95	0.36	0.02
796	2.96	0.36	0.02
797	2.97	0.36	0.02
798	2.98	0.36	0.02
799	2.99	0.36	0.02
800	3	0.36	0.02
801	3.01	0.36	0.02
802	3.02	0.36	0.02
803	3.03	0.36	0.02
804	3.04	0.36	0.02
805	3.05	0.36	0.02
806	3.06	0.34	0.02
807	3.07	0.32	0.02
808	3.08	0.3	0.02
809	3.09	0.3	0.02
810	3.1	0.3	0.02
811	3.11	0.3	0.02
812	3.12	0.3	0.02
813	3.13	0.32	0.02
814	3.14	0.32	0.02
815	3.15	0.32	0.02
816	3.16	0.32	0.02
817	3.17	0.32	0.02
818	3.18	0.32	0.02
819	3.19	0.32	0.02
820	3.2	0.32	0.02
821	3.21	0.34	0.02
822	3.22	0.34	0.02
823	3.23	0.36	0.02
824	3.24	0.36	0.02
825	3.25	0.38	0.02
826	3.26	0.4	0.02
827	3.27	0.42	0.02
828	3.28	0.4	0.02
829	3.29	0.4	0.02
830	3.3	0.4	0.04
831	3.31	0.4	0.04
832	3.32	0.38	0.04
833	3.33	0.38	0.04
834	3.34	0.38	0.04
835	3.35	0.38	0.04
836	3.36	0.36	0.04
837	3.37	0.36	0.04
838	3.38	0.38	0.04
839	3.39	0.4	0.04
840	3.4	0.4	0.02
841	3.41	0.4	0.02
842	3.42	0.38	0.02
843	3.43	0.4	0.02
844	3.44	0.38	0.02
845	3.45	0.38	0
846	3.46	0.38	0.02
847	3.47	0.38	0.02
848	3.48	0.36	0.02
849	3.49	0.34	0.02
850	3.5	0.34	0.02
851	3.51	0.34	0.02
852	3.52	0.34	0.02
853	3.53	0.36	0.02
854	3.54	0.36	0.02
855	3.55	0.36	0.02
856	3.56	0.36	0.02
857	3.57	0.36	0.02
858	3.58	0.38	0.02
859	3.59	0.38	0.02
860	3.6	0.38	0.02
861	3.61	0.4	0.02
862	3.62	0.4	0.02
863	3.63	0.38	0.02
864	3.64	0.38	0.02
865	3.65	0.38	0.02
866	3.66	0.4	0.04
867	3.67	0.4	0.04
868	3.68	0.4	0.04
869	3.69	0.4	0.04
870	3.7	0.4	0.04
871	3.71	0.38	0.04
872	3.72	0.38	0.04
873	3.73	0.38	0.04
874	3.74	0.38	0.04
875	3.75	0.38	0.04
876	3.76	0.38	0.04
877	3.77	0.38	0.04
878	3.78	0.36	0.04
879	3.79	0.36	0.04
880	3.8	0.36	0.04
881	3.81	0.36	0.04
882	3.82	0.36	0.04
883	3.83	0.36	0.04
884	3.84	0.36	0.04
885	3.85	0.36	0.04
886	3.86	0.36	0.04
887	3.87	0.34	0.04
888	3.88	0.34	0.04
889	3.89	0.34	0.04
890	3.9	0.32	0.04
891	3.91	0.32	0.04
892	3.92	0.32	0.04
893	3.93	0.32	0.04
894	3.94	0.32	0.04
895	3.95	0.32	0.04
896	3.96	0.32	0.04
897	3.97	0.32	0.04
898	3.98	0.36	0.04
899	3.99	0.36	0.04
900	4	0.36	0.04
901	4.01	0.38	0.04
902	4.02	0.38	0.04
903	4.03	0.4	0.04
904	4.04	0.4	0.04
905	4.05	0.4	0.04
906	4.06	0.4	0.04
907	4.07	0.4	0.04
908	4.08	0.4	0.04
909	4.09	0.4	0.04
910	4.1	0.38	0.04
911	4.11	0.38	0.04
912	4.12	0.4	0.04
913	4.13	0.4	0.04
914	4.14	0.4	0.04
915	4.15	0.4	0.04
916	4.16	0.4	0.04
917	4.17	0.4	0.04
918	4.18	0.4	0.04
919	4.19	0.38	0.04
920	4.2	0.38	0.04
921	4.21	0.38	0.04
922	4.22	0.4	0.04
923	4.23	0.36	0.04
924	4.24	0.36	0.04
925	4.25	0.32	0.04
926	4.26	0.34	0.04
927	4.27	0.34	0.04
928	4.28	0.34	0.04
929	4.29	0.34	0.04
930	4.3	0.34	0.04
931	4.31	0.34	0.04
932	4.32	0.34	0.04
933	4.33	0.34	0.04
934	4.34	0.32	0.04
935	4.35	0.28	0.04
936	4.36	0.28	0.04
937	4.37	0.3	0.04
938	4.38	0.3	0.04
939	4.39	0.32	0.04
940	4.4	0.32	0.04
941	4.41	0.32	0.04
942	4.42	0.32	0.04
943	4.43	0.32	0.04
944	4.44	0.34	0.04
945	4.45	0.34	0.04
946	4.46	0.34	0.04
947	4.47	0.34	0.04
948	4.48	0.34	0.04
949	4.49	0.34	0.04
950	4.5	0.34	0.04
951	4.51	0.34	0.04
952	4.52	0.32	0.04
953	4.53	0.32	0.04
954	4.54	0.32	0.04
955	4.55	0.32	0.04
956	4.56	0.34	0.04
957	4.57	0.32	0.04
958	4.58	0.32	0.04
959	4.59	0.32	0.04
960	4.6	0.32	0.04
961	4.61	0.32	0.04
962	4.62	0.32	0.04
963	4.63	0.34	0.04
964	4.64	0.32	0.04
965	4.65	0.32	0.04
966	4.66	0.32	0.04
967	4.67	0.32	0.04
968	4.68	0.34	0.04
969	4.69	0.34	0.04
970	4.7	0.32	0.04
971	4.71	0.32	0.04
972	4.72	0.3	0.04
973	4.73	0.3	0.04
974	4.74	0.3	0.04
975	4.75	0.3	0.04
976	4.76	0.28	0.04
977	4.77	0.28	0.04
978	4.78	0.26	0.04
979	4.79	0.28	0.04
980	4.8	0.28	0.04
981	4.81	0.3	0.04
982	4.82	0.26	0.04
983	4.83	0.26	0.04
984	4.84	0.28	0.04
985	4.85	0.3	0.04
986	4.86	0.28	0.04
987	4.87	0.28	0.04
988	4.88	0.28	0.04
989	4.89	0.28	0.04
990	4.9	0.28	0.04
991	4.91	0.26	0.04
992	4.92	0.26	0.04
993	4.93	0.26	0.04
994	4.94	0.26	0.04
995	4.95	0.26	0.04
996	4.96	0.22	0.04
997	4.97	0.22	0.04
998	4.98	0.22	0.04
999	4.99	0.22	0.04
1000	5	0.22	0.04
1001	5.01	0.22	0.04
1002	5.02	0.22	0.04
1003	5.03	0.2	0.04
1004	5.04	0.2	0.04
1005	5.05	0.18	0.04
1006	5.06	0.16	0.04
1007	5.07	0.16	0.04
1008	5.08	0.16	0.04
1009	5.09	0.16	0.04
1010	5.1	0.16	0.04
1011	5.11	0.16	0.04
1012	5.12	0.14	0.04
1013	5.13	0.12	0.04
1014	5.14	0.12	0.04
1015	5.15	0.14	0.04
1016	5.16	0.14	0.04
1017	5.17	0.14	0.04
1018	5.18	0.14	0.04
1019	5.19	0.14	0.04
1020	5.2	0.14	0.04
1021	5.21	0.14	0.04
1022	5.22	0.12	0.04
1023	5.23	0.12	0.04
1024	5.24	0.12	0.04
1025	5.25	0.08	0.04
1026	5.26	0.06	0.04
1027	5.27	0.06	0.04
1028	5.28	0.06	0.04
1029	5.29	0.06	0.04
1030	5.3	0.06	0.04
1031	5.31	0.04	0.04
1032	5.32	0.04	0.04
1033	5.33	0.02	0.04
1034	5.34	0.02	0.04
1035	5.35	0.02	0.04
1036	5.36	0.02	0.04
1037	5.37	0.02	0.04
1038	5.38	0.02	0.04
1039	5.39	0.02	0.04
1040	5.4	0.02	0.04
1041	5.41	0	0.04
1042	5.42	0	0.04
1043	5.43	0	0.04
1044	5.44	0	0.04
1045	5.45	0	0.04
1046	5.46	0	0.04
1047	5.47	0	0.04
1048	5.48	0	0.04
1049	5.49	0	0.04
1050	5.5	0	0.04
1051	5.51	0	0.04
1052	5.52	0	0.04
1053	5.53	0	0.04
1054	5.54	0	0.04
1055	5.55	0	0.02
1056	5.56	0.02	0.02
1057	5.57	0.02	0.02
1058	5.58	0.02	0.02
1059	5.59	0	0.02
1060	5.6	0	0.02
1061	5.61	0	0.02
1062	5.62	0.02	0.02
1063	5.63	0.02	0.02
1064	5.64	0.02	0.02
1065	5.65	0.02	0.02
1066	5.66	0.02	0.02
1067	5.67	0.06	0.02
1068	5.68	0.06	0.02
1069	5.69	0.04	0.02
1070	5.7	0.04	0.02
1071	5.71	0.04	0.02
1072	5.72	0.06	0.02
1073	5.73	0.08	0.02
1074	5.74	0.08	0.02
1075	5.75	0.08	0.02
1076	5.76	0.08	0.02
1077	5.77	0.08	0.02
1078	5.78	0.1	0.02
1079	5.79	0.08	0.02
1080	5.8	0.1	0.02
1081	5.81	0.1	0.02
1082	5.82	0.1	0.02
1083	5.83	0.1	0.02
1084	5.84	0.1	0.02
1085	5.85	0.1	0.02
1086	5.86	0.1	0.02
1087	5.87	0.1	0.02
1088	5.88	0.12	0.02
1089	5.89	0.12	0.02
1090	5.9	0.12	0.02
1091	5.91	0.12	0.02
1092	5.92	0.12	0.02
1093	5.93	0.1	0.02
1094	5.94	0.1	0.04
1095	5.95	0.08	0.04
1096	5.96	0.08	0.04
1097	5.97	0.08	0.04
1098	5.98	0.08	0.02
1099	5.99	0.08	0.02
1100	6	0.08	0.02
1101	6.01	0.08	0.02
1102	6.02	0.08	0.04
1103	6.03	0.08	0.04
1104	6.04	0.1	0.04
1105	6.05	0.1	0.06
1106	6.06	0.1	0.06
1107	6.07	0.1	0.06
1108	6.08	0.1	0.04
1109	6.09	0.08	0.04
1110	6.1	0.08	0.04
1111	6.11	0.08	0.04
1112	6.12	0.08	0.06
1113	6.13	0.08	0.06
1114	6.14	0.08	0.06
1115	6.15	0.08	0.06
1116	6.16	0.08	0.06
1117	6.17	0.04	0.06
1118	6.18	0.04	0.08
1119	6.19	0.04	0.08
1120	6.2	0.02	0.08
1121	6.21	0.02	0.08
1122	6.22	0.02	0.08
1123	6.23	0.02	0.08
1124	6.24	0	0.08
1125	6.25	0	0.08
1126	6.26	0	0.08
1127	6.27	0	0.08
1128	6.28	0	0.08
1129	6.29	0	0.08
1130	6.3	0	0.08
1131	6.31	0	0.08
1132	6.32	0	0.08
1133	6.33	0	0.08
1134	6.34	0	0.08
1135	6.35	0.02	0.08
1136	6.36	0.02	0.08
1137	6.37	0.02	0.08
1138	6.38	0.02	0.08
1139	6.39	0.04	0.08
1140	6.4	0.04	0.08
1141	6.41	0.04	0.08
1142	6.42	0.04	0.08
1143	6.43	0.06	0.08
1144	6.44	0.04	0.08
1145	6.45	0.04	0.08
1146	6.46	0.04	0.08
1147	6.47	0.02	0.08
1148	6.48	0.02	0.08
1149	6.49	0.02	0.08
1150	6.5	0.02	0.08
1151	6.51	0.02	0.08
1152	6.52	0.02	0.08
1153	6.53	0.02	0.08
1154	6.54	0.02	0.08
1155	6.55	0.02	0.08
1156	6.56	0.02	0.08
1157	6.57	0.02	0.08
1158	6.58	0.02	0.08
1159	6.59	0.02	0.08
1160	6.6	0.02	0.08
1161	6.61	0.02	0.08
1162	6.62	0.02	0.08
1163	6.63	0.02	0.08
1164	6.64	0.02	0.06
1165	6.65	0.02	0.06
1166	6.66	0.02	0.06
1167	6.67	0.02	0.04
1168	6.68	0.02	0.04
1169	6.69	0.02	0.04
1170	6.7	0.02	0.04
1171	6.71	0.02	0.04
1172	6.72	0.02	0.04
1173	6.73	0.02	0.04
1174	6.74	0.02	0.04
1175	6.75	0.02	0.04
1176	6.76	0.02	0.04
1177	6.77	0.02	0.04
1178	6.78	0.02	0.04
1179	6.79	0.02	0.04
1180	6.8	0.04	0.04
1181	6.81	0.04	0.04
1182	6.82	0.04	0.04
1183	6.83	0.06	0.04
1184	6.84	0.06	0.04
1185	6.85	0.06	0.04
1186	6.86	0.08	0.04
1187	6.87	0.08	0.04
1188	6.88	0.08	0.04
1189	6.89	0.08	0.04
1190	6.9	0.08	0.04
1191	6.91	0.08	0.04
1192	6.92	0.08	0.04
1193	6.93	0.08	0.04
1194	6.94	0.08	0.04
1195	6.95	0.08	0.04
1196	6.96	0.08	0.04
1197	6.97	0.08	0.04
1198	6.98	0.08	0.04
1199	6.99	0.08	0.04
1200	7	0.08	0.04
1201	7.01	0.08	0.04
1202	7.02	0.06	0.04
1203	7.03	0.06	0.04
1204	7.04	0.06	0.04
1205	7.05	0.06	0.04
1206	7.06	0.06	0.04
1207	7.07	0.04	0.02
1208	7.08	0.04	0.02
1209	7.09	0.04	0.04
1210	7.1	0.04	0.04
1211	7.11	0.04	0.04
1212	7.12	0.04	0.04
1213	7.13	0.04	0.04
1214	7.14	0.04	0.04
1215	7.15	0.04	0.04
1216	7.16	0.04	0.04
1217	7.17	0.04	0.04
1218	7.18	0.02	0.06
1219	7.19	0	0.06
1220	7.2	0	0.06
1221	7.21	0	0.06
1222	7.22	0	0.08
1223	7.23	0	0.08
1224	7.24	0	0.08
1225	7.25	0	0.08
1226	7.26	0	0.08
1227	7.27	0	0.08
1228	7.28	0	0.08
1229	7.29	0.04	0.1
1230	7.3	0.04	0.1
1231	7.31	0.04	0.1
1232	7.32	0.04	0.1
1233	7.33	0.04	0.1
1234	7.34	0.04	0.1
1235	7.35	0.04	0.1
1236	7.36	0.04	0.08
1237	7.37	0.04	0.08
1238	7.38	0.04	0.08
1239	7.39	0.04	0.08
1240	7.4	0.04	0.08
1241	7.41	0.04	0.06
1242	7.42	0.04	0.06
1243	7.43	0.04	0.06
1244	7.44	0.04	0.06
1245	7.45	0.04	0.06
1246	7.46	0.04	0.06
1247	7.47	0.04	0.06
1248	7.48	0.02	0.06
1249	7.49	0.02	0.08
1250	7.5	0.02	0.08
1251	7.51	0.02	0.08
1252	7.52	0.02	0.08
1253	7.53	0.02	0.08
1254	7.54	0.02	0.08
1255	7.55	0	0.08
1256	7.56	0.02	0.06
1257	7.57	0.02	0.06
1258	7.58	0.02	0.08
1259	7.59	0.02	0.08
1260	7.6	0.02	0.08
1261	7.61	0.02	0.08
1262	7.62	0.02	0.08
1263	7.63	0.02	0.08
1264	7.64	0.02	0.08
1265	7.65	0.02	0.08
1266	7.66	0.02	0.08
1267	7.67	0.02	0.08
1268	7.68	0.02	0.06
1269	7.69	0.02	0.06
1270	7.7	0.02	0.06
1271	7.71	0.02	0.06
1272	7.72	0.02	0.06
1273	7.73	0.02	0.06
1274	7.74	0.02	0.06
1275	7.75	0.02	0.06
1276	7.76	0.02	0.06
1277	7.77	0.02	0.06
1278	7.78	0.02	0.06
1279	7.79	0.02	0.06
1280	7.8	0.02	0.06
1281	7.81	0.02	0.06
1282	7.82	0.02	0.08
1283	7.83	0.02	0.08
1284	7.84	0.02	0.08
1285	7.85	0.02	0.08
1286	7.86	0.02	0.08
1287	7.87	0.02	0.08
1288	7.88	0.02	0.08
1289	7.89	0.02	0.08
1290	7.9	0.02	0.08
1291	7.91	0.02	0.08
1292	7.92	0.02	0.08
1293	7.93	0.04	0.08
1294	7.94	0.04	0.08
1295	7.95	0.04	0.08
1296	7.96	0.04	0.08
1297	7.97	0.04	0.08
1298	7.98	0.04	0.1
1299	7.99	0.04	0.1
1300	8	0.04	0.1
1301	8.01	0.04	0.1
1302	8.02	0.04	0.1
1303	8.03	0.04	0.1
1304	8.04	0.04	0.1
1305	8.05	0.04	0.1
1306	8.06	0.04	0.1
1307	8.07	0.04	0.08
1308	8.08	0.04	0.08
1309	8.09	0.04	0.08
1310	8.1	0.04	0.08
1311	8.11	0.04	0.08
1312	8.12	0.04	0.08
1313	8.13	0.02	0.08
1314	8.14	0.02	0.08
1315	8.15	0.02	0.08
1316	8.16	0.02	0.08
1317	8.17	0.02	0.08
1318	8.18	0.02	0.08
1319	8.19	0.02	0.08
1320	8.2	0.02	0.08
1321	8.21	0.02	0.08
1322	8.22	0.02	0.08
1323	8.23	0.02	0.08
1324	8.24	0.02	0.08
1325	8.25	0.02	0.08
1326	8.26	0.04	0.1
1327	8.27	0.04	0.12
1328	8.28	0.04	0.12
1329	8.29	0.04	0.12
1330	8.3	0.04	0.12
1331	8.31	0.04	0.12
1332	8.32	0.04	0.12
1333	8.33	0.04	0.1
1334	8.34	0.04	0.1
1335	8.35	0.04	0.1
1336	8.36	0.04	0.1
1337	8.37	0.04	0.1
1338	8.38	0.04	0.1
1339	8.39	0.04	0.08
1340	8.4	0.04	0.1
1341	8.41	0.04	0.1
1342	8.42	0.04	0.08
1343	8.43	0.04	0.08
1344	8.44	0.06	0.08
1345	8.45	0.04	0.08
1346	8.46	0.04	0.08
1347	8.47	0.04	0.08
1348	8.48	0.04	0.08
1349	8.49	0.04	0.08
1350	8.5	0.04	0.08
1351	8.51	0.04	0.08
1352	8.52	0.04	0.1
1353	8.53	0.04	0.1
1354	8.54	0.04	0.1
1355	8.55	0.04	0.1
1356	8.56	0.04	0.1
1357	8.57	0.04	0.1
1358	8.58	0.04	0.12
1359	8.59	0.04	0.12
1360	8.6	0.04	0.12
1361	8.61	0.04	0.12
1362	8.62	0.04	0.12
1363	8.63	0.04	0.12
1364	8.64	0.04	0.12
1365	8.65	0.06	0.12
1366	8.66	0.06	0.12
1367	8.67	0.04	0.12
1368	8.68	0.04	0.12
1369	8.69	0.04	0.12
1370	8.7	0.04	0.14
1371	8.71	0.04	0.14
1372	8.72	0.04	0.14
1373	8.73	0.04	0.14
1374	8.74	0.04	0.14
1375	8.75	0.04	0.14
1376	8.76	0.04	0.14
1377	8.77	0.04	0.14
1378	8.78	0.04	0.14
1379	8.79	0.04	0.14
1380	8.8	0.04	0.14
1381	8.81	0.04	0.16
1382	8.82	0.04	0.16
1383	8.83	0.04	0.16
1384	8.84	0.04	0.14
1385	8.85	0.04	0.16
1386	8.86	0.04	0.16
1387	8.87	0.04	0.16
1388	8.88	0.04	0.16
1389	8.89	0.04	0.16
1390	8.9	0.04	0.16
1391	8.91	0.04	0.16
1392	8.92	0.04	0.16
1393	8.93	0.02	0.16
1394	8.94	0.02	0.16
1395	8.95	0.02	0.14
1396	8.96	0.04	0.14
1397	8.97	0.04	0.14
1398	8.98	0.06	0.16
1399	8.99	0.06	0.14
1400	9	0.06	0.14
1401	9.01	0.06	0.14
1402	9.02	0.06	0.14
1403	9.03	0.06	0.14
1404	9.04	0.06	0.14
1405	9.05	0.06	0.14
1406	9.06	0.06	0.14
1407	9.07	0.06	0.14
1408	9.08	0.06	0.16
1409	9.09	0.06	0.16
1410	9.1	0.06	0.14
1411	9.11	0.06	0.14
1412	9.12	0.06	0.14
1413	9.13	0.06	0.14
1414	9.14	0.06	0.14
1415	9.15	0.06	0.14
1416	9.16	0.06	0.14
1417	9.17	0.06	0.14
1418	9.18	0.06	0.14
1419	9.19	0.06	0.14
1420	9.2	0.06	0.12
1421	9.21	0.06	0.12
1422	9.22	0.06	0.12
1423	9.23	0.06	0.12
1424	9.24	0.06	0.1
1425	9.25	0.06	0.1
1426	9.26	0.06	0.1
1427	9.27	0.06	0.1
1428	9.28	0.06	0.1
1429	9.29	0.06	0.1
1430	9.3	0.06	0.12
1431	9.31	0.06	0.12
1432	9.32	0.04	0.12
1433	9.33	0.04	0.12
1434	9.34	0.04	0.12
1435	9.35	0.06	0.12
1436	9.36	0.06	0.12
1437	9.37	0.06	0.12
1438	9.38	0.04	0.12
1439	9.39	0.02	0.12
1440	9.4	0.02	0.14
1441	9.41	0.02	0.14
1442	9.42	0.02	0.14
1443	9.43	0.02	0.14
1444	9.44	0.04	0.14
1445	9.45	0.04	0.14
1446	9.46	0.04	0.14
1447	9.47	0.04	0.14
1448	9.48	0.04	0.14
1449	9.49	0.04	0.14
1450	9.5	0.04	0.12
1451	9.51	0.06	0.12
1452	9.52	0.06	0.12
1453	9.53	0.06	0.12
1454	9.54	0.06	0.12
1455	9.55	0.06	0.12
1456	9.56	0.06	0.1
1457	9.57	0.06	0.1
1458	9.58	0.06	0.1
1459	9.59	0.06	0.1
1460	9.6	0.04	0.1
1461	9.61	0.04	0.1
1462	9.62	0.04	0.1
1463	9.63	0.04	0.08
1464	9.64	0.04	0.08
1465	9.65	0.04	0.08
1466	9.66	0.04	0.1
1467	9.67	0.04	0.12
1468	9.68	0.04	0.12
1469	9.69	0.04	0.1
1470	9.7	0.02	0.1
1471	9.71	0.02	0.1
1472	9.72	0.02	0.08
1473	9.73	0.02	0.08
1474	9.74	0.02	0.06
1475	9.75	0	0.06
1476	9.76	0	0.06
1477	9.77	0	0.06
1478	9.78	0.02	0.06
1479	9.79	0.02	0.06
1480	9.8	0.02	0.06
1481	9.81	0.02	0.06
1482	9.82	0.02	0.06
1483	9.83	0.02	0.06
1484	9.84	0.02	0.06
1485	9.85	0.02	0.06
1486	9.86	0.04	0.06
1487	9.87	0.04	0.06
1488	9.88	0.06	0.06
1489	9.89	0.06	0.06
1490	9.9	0.06	0.04
1491	9.91	0.06	0.04
1492	9.92	0.06	0.06
1493	9.93	0.06	0.06
1494	9.94	0.06	0.06
1495	9.95	0.04	0.06
1496	9.96	0.04	0.06
1497	9.97	0.04	0.06
1498	9.98	0.04	0.06
1499	9.99	0.04	0.06

## Sheet: sourcedata_4bcde_behclass_aDN2
	t	groom	groom_post
0	-5	0.08	0.0612245
1	-4.99	0.08	0.0612245
2	-4.98	0.08	0.0612245
3	-4.97	0.08	0.0612245
4	-4.96	0.08	0.0612245
5	-4.95	0.08	0.0612245
6	-4.94	0.08	0.0612245
7	-4.93	0.08	0.0612245
8	-4.92	0.08	0.0612245
9	-4.91	0.06	0.0816327
10	-4.9	0.06	0.0816327
11	-4.89	0.06	0.0816327
12	-4.88	0.06	0.0816327
13	-4.87	0.06	0.0816327
14	-4.86	0.06	0.0816327
15	-4.85	0.04	0.0816327
16	-4.84	0.04	0.0816327
17	-4.83	0.06	0.0816327
18	-4.82	0.06	0.0816327
19	-4.81	0.06	0.0816327
20	-4.8	0.06	0.0816327
21	-4.79	0.06	0.102041
22	-4.78	0.06	0.102041
23	-4.77	0.06	0.102041
24	-4.76	0.1	0.0816327
25	-4.75	0.1	0.0816327
26	-4.74	0.1	0.0816327
27	-4.73	0.1	0.0816327
28	-4.72	0.1	0.0816327
29	-4.71	0.1	0.0816327
30	-4.7	0.1	0.0816327
31	-4.69	0.1	0.0816327
32	-4.68	0.1	0.0816327
33	-4.67	0.12	0.0816327
34	-4.66	0.12	0.0816327
35	-4.65	0.12	0.0816327
36	-4.64	0.12	0.0816327
37	-4.63	0.12	0.0816327
38	-4.62	0.12	0.0816327
39	-4.61	0.12	0.0816327
40	-4.6	0.12	0.0816327
41	-4.59	0.12	0.0816327
42	-4.58	0.12	0.0816327
43	-4.57	0.1	0.0816327
44	-4.56	0.1	0.0612245
45	-4.55	0.1	0.0612245
46	-4.54	0.1	0.0612245
47	-4.53	0.12	0.0612245
48	-4.52	0.12	0.0612245
49	-4.51	0.14	0.0612245
50	-4.5	0.14	0.0408163
51	-4.49	0.14	0.0408163
52	-4.48	0.14	0.0408163
53	-4.47	0.14	0.0408163
54	-4.46	0.14	0.0408163
55	-4.45	0.14	0.0408163
56	-4.44	0.14	0.0408163
57	-4.43	0.14	0.0408163
58	-4.42	0.14	0.0204082
59	-4.41	0.14	0.0204082
60	-4.4	0.14	0.0204082
61	-4.39	0.14	0.0204082
62	-4.38	0.14	0.0204082
63	-4.37	0.14	0.0204082
64	-4.36	0.14	0.0204082
65	-4.35	0.14	0.0204082
66	-4.34	0.14	0.0204082
67	-4.33	0.14	0.0204082
68	-4.32	0.14	0.0204082
69	-4.31	0.14	0.0204082
70	-4.3	0.14	0.0204082
71	-4.29	0.14	0.0204082
72	-4.28	0.14	0.0204082
73	-4.27	0.14	0.0204082
74	-4.26	0.14	0.0204082
75	-4.25	0.14	0.0204082
76	-4.24	0.14	0.0204082
77	-4.23	0.14	0.0204082
78	-4.22	0.14	0.0204082
79	-4.21	0.14	0.0204082
80	-4.2	0.14	0.0204082
81	-4.19	0.14	0.0204082
82	-4.18	0.14	0.0408163
83	-4.17	0.14	0.0408163
84	-4.16	0.14	0.0408163
85	-4.15	0.16	0.0408163
86	-4.14	0.16	0.0408163
87	-4.13	0.16	0.0408163
88	-4.12	0.16	0.0408163
89	-4.11	0.16	0.0408163
90	-4.1	0.16	0.0408163
91	-4.09	0.16	0.0612245
92	-4.08	0.16	0.0612245
93	-4.07	0.16	0.0612245
94	-4.06	0.14	0.0612245
95	-4.05	0.14	0.0612245
96	-4.04	0.16	0.0612245
97	-4.03	0.16	0.0612245
98	-4.02	0.16	0.0612245
99	-4.01	0.16	0.0612245
100	-4	0.16	0.0612245
101	-3.99	0.16	0.0612245
102	-3.98	0.16	0.0612245
103	-3.97	0.16	0.0612245
104	-3.96	0.16	0.0612245
105	-3.95	0.14	0.0612245
106	-3.94	0.14	0.0612245
107	-3.93	0.14	0.0612245
108	-3.92	0.14	0.0612245
109	-3.91	0.14	0.0612245
110	-3.9	0.14	0.0612245
111	-3.89	0.16	0.0612245
112	-3.88	0.16	0.0612245
113	-3.87	0.16	0.0612245
114	-3.86	0.14	0.0612245
115	-3.85	0.16	0.0612245
116	-3.84	0.16	0.0612245
117	-3.83	0.16	0.0612245
118	-3.82	0.16	0.0612245
119	-3.81	0.16	0.0612245
120	-3.8	0.16	0.0816327
121	-3.79	0.16	0.0816327
122	-3.78	0.16	0.0612245
123	-3.77	0.16	0.0612245
124	-3.76	0.16	0.0612245
125	-3.75	0.16	0.0612245
126	-3.74	0.16	0.0816327
127	-3.73	0.16	0.0816327
128	-3.72	0.16	0.0816327
129	-3.71	0.16	0.0816327
130	-3.7	0.14	0.0612245
131	-3.69	0.14	0.0612245
132	-3.68	0.14	0.0612245
133	-3.67	0.14	0.0612245
134	-3.66	0.14	0.0612245
135	-3.65	0.14	0.0612245
136	-3.64	0.14	0.0612245
137	-3.63	0.14	0.0612245
138	-3.62	0.14	0.0612245
139	-3.61	0.16	0.0408163
140	-3.6	0.16	0.0408163
141	-3.59	0.16	0.0408163
142	-3.58	0.14	0.0408163
143	-3.57	0.14	0.0408163
144	-3.56	0.14	0.0408163
145	-3.55	0.14	0.0408163
146	-3.54	0.14	0.0408163
147	-3.53	0.12	0.0408163
148	-3.52	0.12	0.0408163
149	-3.51	0.12	0.0408163
150	-3.5	0.12	0.0408163
151	-3.49	0.1	0.0408163
152	-3.48	0.1	0.0408163
153	-3.47	0.1	0.0612245
154	-3.46	0.1	0.0612245
155	-3.45	0.12	0.0612245
156	-3.44	0.12	0.0612245
157	-3.43	0.12	0.0612245
158	-3.42	0.12	0.0612245
159	-3.41	0.1	0.0816327
160	-3.4	0.1	0.0816327
161	-3.39	0.1	0.102041
162	-3.38	0.1	0.102041
163	-3.37	0.1	0.102041
164	-3.36	0.08	0.102041
165	-3.35	0.08	0.102041
166	-3.34	0.08	0.102041
167	-3.33	0.08	0.102041
168	-3.32	0.1	0.102041
169	-3.31	0.1	0.102041
170	-3.3	0.1	0.102041
171	-3.29	0.1	0.102041
172	-3.28	0.1	0.102041
173	-3.27	0.12	0.102041
174	-3.26	0.14	0.102041
175	-3.25	0.12	0.0816327
176	-3.24	0.12	0.0816327
177	-3.23	0.12	0.0816327
178	-3.22	0.14	0.0816327
179	-3.21	0.14	0.0816327
180	-3.2	0.14	0.0816327
181	-3.19	0.14	0.0816327
182	-3.18	0.14	0.0816327
183	-3.17	0.12	0.102041
184	-3.16	0.14	0.102041
185	-3.15	0.14	0.102041
186	-3.14	0.14	0.142857
187	-3.13	0.14	0.142857
188	-3.12	0.12	0.142857
189	-3.11	0.12	0.142857
190	-3.1	0.12	0.163265
191	-3.09	0.12	0.163265
192	-3.08	0.12	0.163265
193	-3.07	0.12	0.163265
194	-3.06	0.12	0.163265
195	-3.05	0.12	0.163265
196	-3.04	0.12	0.142857
197	-3.03	0.12	0.142857
198	-3.02	0.12	0.163265
199	-3.01	0.12	0.163265
200	-3	0.1	0.163265
201	-2.99	0.12	0.163265
202	-2.98	0.12	0.163265
203	-2.97	0.1	0.163265
204	-2.96	0.1	0.163265
205	-2.95	0.1	0.163265
206	-2.94	0.1	0.163265
207	-2.93	0.12	0.163265
208	-2.92	0.12	0.163265
209	-2.91	0.12	0.163265
210	-2.9	0.14	0.163265
211	-2.89	0.14	0.163265
212	-2.88	0.14	0.142857
213	-2.87	0.14	0.142857
214	-2.86	0.14	0.142857
215	-2.85	0.16	0.142857
216	-2.84	0.16	0.142857
217	-2.83	0.16	0.142857
218	-2.82	0.16	0.142857
219	-2.81	0.16	0.142857
220	-2.8	0.16	0.122449
221	-2.79	0.14	0.142857
222	-2.78	0.14	0.142857
223	-2.77	0.14	0.142857
224	-2.76	0.14	0.142857
225	-2.75	0.14	0.142857
226	-2.74	0.14	0.142857
227	-2.73	0.12	0.142857
228	-2.72	0.12	0.142857
229	-2.71	0.12	0.142857
230	-2.7	0.1	0.142857
231	-2.69	0.1	0.142857
232	-2.68	0.1	0.142857
233	-2.67	0.1	0.142857
234	-2.66	0.1	0.142857
235	-2.65	0.1	0.142857
236	-2.64	0.08	0.142857
237	-2.63	0.08	0.142857
238	-2.62	0.08	0.142857
239	-2.61	0.08	0.142857
240	-2.6	0.08	0.142857
241	-2.59	0.08	0.142857
242	-2.58	0.1	0.142857
243	-2.57	0.1	0.142857
244	-2.56	0.1	0.142857
245	-2.55	0.1	0.142857
246	-2.54	0.1	0.122449
247	-2.53	0.12	0.122449
248	-2.52	0.12	0.122449
249	-2.51	0.12	0.122449
250	-2.5	0.12	0.122449
251	-2.49	0.12	0.122449
252	-2.48	0.12	0.122449
253	-2.47	0.12	0.122449
254	-2.46	0.12	0.122449
255	-2.45	0.12	0.102041
256	-2.44	0.12	0.102041
257	-2.43	0.12	0.102041
258	-2.42	0.12	0.102041
259	-2.41	0.12	0.102041
260	-2.4	0.12	0.102041
261	-2.39	0.12	0.102041
262	-2.38	0.12	0.102041
263	-2.37	0.1	0.122449
264	-2.36	0.1	0.122449
265	-2.35	0.1	0.122449
266	-2.34	0.1	0.122449
267	-2.33	0.12	0.122449
268	-2.32	0.12	0.122449
269	-2.31	0.12	0.122449
270	-2.3	0.12	0.122449
271	-2.29	0.12	0.122449
272	-2.28	0.12	0.122449
273	-2.27	0.12	0.122449
274	-2.26	0.12	0.102041
275	-2.25	0.12	0.102041
276	-2.24	0.12	0.102041
277	-2.23	0.12	0.102041
278	-2.22	0.12	0.102041
279	-2.21	0.12	0.102041
280	-2.2	0.12	0.102041
281	-2.19	0.12	0.102041
282	-2.18	0.12	0.102041
283	-2.17	0.12	0.102041
284	-2.16	0.12	0.102041
285	-2.15	0.12	0.102041
286	-2.14	0.12	0.122449
287	-2.13	0.14	0.102041
288	-2.12	0.14	0.102041
289	-2.11	0.14	0.102041
290	-2.1	0.14	0.102041
291	-2.09	0.14	0.102041
292	-2.08	0.14	0.102041
293	-2.07	0.14	0.102041
294	-2.06	0.16	0.102041
295	-2.05	0.16	0.122449
296	-2.04	0.16	0.122449
297	-2.03	0.14	0.122449
298	-2.02	0.14	0.122449
299	-2.01	0.14	0.122449
300	-2	0.14	0.122449
301	-1.99	0.14	0.122449
302	-1.98	0.14	0.102041
303	-1.97	0.12	0.102041
304	-1.96	0.12	0.102041
305	-1.95	0.12	0.102041
306	-1.94	0.12	0.102041
307	-1.93	0.12	0.102041
308	-1.92	0.12	0.102041
309	-1.91	0.12	0.0816327
310	-1.9	0.12	0.0816327
311	-1.89	0.1	0.0816327
312	-1.88	0.1	0.0816327
313	-1.87	0.08	0.0816327
314	-1.86	0.1	0.102041
315	-1.85	0.1	0.102041
316	-1.84	0.1	0.122449
317	-1.83	0.1	0.122449
318	-1.82	0.12	0.122449
319	-1.81	0.12	0.122449
320	-1.8	0.12	0.122449
321	-1.79	0.12	0.102041
322	-1.78	0.12	0.102041
323	-1.77	0.12	0.102041
324	-1.76	0.12	0.102041
325	-1.75	0.12	0.102041
326	-1.74	0.12	0.102041
327	-1.73	0.12	0.102041
328	-1.72	0.12	0.102041
329	-1.71	0.12	0.102041
330	-1.7	0.14	0.102041
331	-1.69	0.14	0.102041
332	-1.68	0.14	0.0816327
333	-1.67	0.14	0.0816327
334	-1.66	0.14	0.0612245
335	-1.65	0.14	0.0612245
336	-1.64	0.14	0.0612245
337	-1.63	0.14	0.0612245
338	-1.62	0.14	0.0612245
339	-1.61	0.14	0.0612245
340	-1.6	0.14	0.0612245
341	-1.59	0.12	0.0612245
342	-1.58	0.12	0.0612245
343	-1.57	0.12	0.0612245
344	-1.56	0.12	0.0612245
345	-1.55	0.12	0.0816327
346	-1.54	0.12	0.0816327
347	-1.53	0.12	0.0816327
348	-1.52	0.12	0.0816327
349	-1.51	0.14	0.0816327
350	-1.5	0.14	0.0816327
351	-1.49	0.14	0.0816327
352	-1.48	0.12	0.0612245
353	-1.47	0.12	0.0612245
354	-1.46	0.12	0.0612245
355	-1.45	0.12	0.0612245
356	-1.44	0.12	0.0612245
357	-1.43	0.12	0.0612245
358	-1.42	0.12	0.0612245
359	-1.41	0.14	0.0612245
360	-1.4	0.12	0.0612245
361	-1.39	0.12	0.0612245
362	-1.38	0.12	0.0612245
363	-1.37	0.14	0.0612245
364	-1.36	0.14	0.0612245
365	-1.35	0.16	0.0612245
366	-1.34	0.16	0.0612245
367	-1.33	0.16	0.0612245
368	-1.32	0.16	0.0612245
369	-1.31	0.14	0.0612245
370	-1.3	0.12	0.0204082
371	-1.29	0.14	0.0204082
372	-1.28	0.14	0.0204082
373	-1.27	0.14	0
374	-1.26	0.14	0
375	-1.25	0.14	0
376	-1.24	0.16	0
377	-1.23	0.16	0
378	-1.22	0.16	0
379	-1.21	0.14	0
380	-1.2	0.14	0
381	-1.19	0.16	0
382	-1.18	0.16	0
383	-1.17	0.16	0
384	-1.16	0.18	0
385	-1.15	0.18	0
386	-1.14	0.18	0
387	-1.13	0.18	0
388	-1.12	0.18	0
389	-1.11	0.18	0
390	-1.1	0.18	0
391	-1.09	0.18	0.0204082
392	-1.08	0.18	0.0204082
393	-1.07	0.18	0.0204082
394	-1.06	0.18	0.0204082
395	-1.05	0.2	0.0204082
396	-1.04	0.24	0.0204082
397	-1.03	0.24	0.0204082
398	-1.02	0.24	0.0204082
399	-1.01	0.24	0.0204082
400	-1	0.24	0.0204082
401	-0.99	0.24	0.0204082
402	-0.98	0.26	0.0204082
403	-0.97	0.24	0.0204082
404	-0.96	0.24	0.0204082
405	-0.95	0.24	0.0204082
406	-0.94	0.24	0.0204082
407	-0.93	0.24	0.0408163
408	-0.92	0.22	0.0408163
409	-0.91	0.22	0.0408163
410	-0.9	0.22	0.0408163
411	-0.89	0.24	0.0408163
412	-0.88	0.22	0.0408163
413	-0.87	0.22	0.0408163
414	-0.86	0.22	0.0408163
415	-0.85	0.22	0.0408163
416	-0.84	0.22	0.0408163
417	-0.83	0.22	0.0408163
418	-0.82	0.2	0.0408163
419	-0.81	0.2	0.0408163
420	-0.8	0.2	0.0408163
421	-0.79	0.2	0.0408163
422	-0.78	0.22	0.0408163
423	-0.77	0.22	0.0408163
424	-0.76	0.22	0.0408163
425	-0.75	0.22	0.0408163
426	-0.74	0.22	0.0408163
427	-0.73	0.22	0.0408163
428	-0.72	0.22	0.0408163
429	-0.71	0.22	0.0408163
430	-0.7	0.22	0.0408163
431	-0.69	0.22	0.0408163
432	-0.68	0.22	0.0408163
433	-0.67	0.22	0.0204082
434	-0.66	0.22	0.0204082
435	-0.65	0.22	0.0204082
436	-0.64	0.22	0.0204082
437	-0.63	0.2	0.0204082
438	-0.62	0.2	0.0204082
439	-0.61	0.2	0.0204082
440	-0.6	0.2	0.0204082
441	-0.59	0.2	0.0204082
442	-0.58	0.2	0.0204082
443	-0.57	0.18	0.0204082
444	-0.56	0.18	0.0204082
445	-0.55	0.16	0.0204082
446	-0.54	0.18	0.0204082
447	-0.53	0.18	0.0204082
448	-0.52	0.2	0.0204082
449	-0.51	0.2	0.0204082
450	-0.5	0.2	0.0204082
451	-0.49	0.2	0.0204082
452	-0.48	0.2	0.0204082
453	-0.47	0.22	0.0204082
454	-0.46	0.24	0.0204082
455	-0.45	0.24	0.0408163
456	-0.44	0.24	0.0408163
457	-0.43	0.24	0.0408163
458	-0.42	0.26	0.0408163
459	-0.41	0.26	0.0408163
460	-0.4	0.26	0.0408163
461	-0.39	0.24	0.0408163
462	-0.38	0.22	0.0408163
463	-0.37	0.24	0.0408163
464	-0.36	0.24	0.0408163
465	-0.35	0.24	0.0408163
466	-0.34	0.2	0.0408163
467	-0.33	0.2	0.0408163
468	-0.32	0.18	0.0612245
469	-0.31	0.18	0.0612245
470	-0.3	0.18	0.0612245
471	-0.29	0.18	0.0612245
472	-0.28	0.18	0.0612245
473	-0.27	0.18	0.0612245
474	-0.26	0.18	0.0612245
475	-0.25	0.2	0.0408163
476	-0.24	0.2	0.0408163
477	-0.23	0.2	0.0408163
478	-0.22	0.2	0.0408163
479	-0.21	0.2	0.0408163
480	-0.2	0.2	0.0408163
481	-0.19	0.2	0.0408163
482	-0.18	0.18	0.0408163
483	-0.17	0.18	0.0408163
484	-0.16	0.2	0.0408163
485	-0.15	0.22	0.0408163
486	-0.14	0.22	0.0408163
487	-0.13	0.22	0.0408163
488	-0.12	0.2	0.0408163
489	-0.11	0.22	0.0408163
490	-0.1	0.22	0.0408163
491	-0.09	0.24	0.0408163
492	-0.08	0.24	0.0408163
493	-0.07	0.22	0.0408163
494	-0.06	0.24	0.0408163
495	-0.05	0.24	0.0408163
496	-0.04	0.24	0.0408163
497	-0.03	0.24	0.0408163
498	-0.02	0.22	0.0408163
499	-0.01	0.22	0.0408163
500	0	0.22	0.0408163
501	0.01	0.24	0.0408163
502	0.02	0.22	0.0408163
503	0.03	0.18	0.0612245
504	0.04	0.2	0.0612245
505	0.05	0.22	0.0612245
506	0.06	0.22	0.102041
507	0.07	0.2	0.0816327
508	0.08	0.2	0.102041
509	0.09	0.2	0.142857
510	0.1	0.2	0.142857
511	0.11	0.2	0.122449
512	0.12	0.2	0.122449
513	0.13	0.2	0.142857
514	0.14	0.18	0.142857
515	0.15	0.2	0.142857
516	0.16	0.2	0.142857
517	0.17	0.2	0.142857
518	0.18	0.2	0.142857
519	0.19	0.2	0.142857
520	0.2	0.2	0.142857
521	0.21	0.2	0.142857
522	0.22	0.22	0.142857
523	0.23	0.2	0.142857
524	0.24	0.2	0.142857
525	0.25	0.2	0.163265
526	0.26	0.2	0.163265
527	0.27	0.2	0.163265
528	0.28	0.2	0.163265
529	0.29	0.2	0.163265
530	0.3	0.2	0.163265
531	0.31	0.22	0.183673
532	0.32	0.22	0.183673
533	0.33	0.22	0.183673
534	0.34	0.26	0.183673
535	0.35	0.28	0.183673
536	0.36	0.28	0.183673
537	0.37	0.28	0.183673
538	0.38	0.28	0.183673
539	0.39	0.28	0.183673
540	0.4	0.28	0.183673
541	0.41	0.28	0.183673
542	0.42	0.28	0.183673
543	0.43	0.28	0.183673
544	0.44	0.28	0.204082
545	0.45	0.26	0.22449
546	0.46	0.28	0.22449
547	0.47	0.28	0.22449
548	0.48	0.3	0.22449
549	0.49	0.32	0.22449
550	0.5	0.34	0.22449
551	0.51	0.34	0.244898
552	0.52	0.36	0.244898
553	0.53	0.38	0.244898
554	0.54	0.4	0.244898
555	0.55	0.44	0.244898
556	0.56	0.42	0.244898
557	0.57	0.4	0.244898
558	0.58	0.4	0.244898
559	0.59	0.42	0.265306
560	0.6	0.42	0.265306
561	0.61	0.44	0.265306
562	0.62	0.44	0.265306
563	0.63	0.46	0.265306
564	0.64	0.46	0.265306
565	0.65	0.46	0.244898
566	0.66	0.48	0.244898
567	0.67	0.5	0.265306
568	0.68	0.52	0.265306
569	0.69	0.54	0.265306
570	0.7	0.56	0.265306
571	0.71	0.56	0.265306
572	0.72	0.58	0.285714
573	0.73	0.6	0.285714
574	0.74	0.6	0.306122
575	0.75	0.6	0.265306
576	0.76	0.58	0.244898
577	0.77	0.58	0.244898
578	0.78	0.6	0.22449
579	0.79	0.64	0.22449
580	0.8	0.64	0.22449
581	0.81	0.64	0.204082
582	0.82	0.64	0.204082
583	0.83	0.64	0.204082
584	0.84	0.64	0.204082
585	0.85	0.62	0.204082
586	0.86	0.62	0.244898
587	0.87	0.62	0.244898
588	0.88	0.62	0.244898
589	0.89	0.62	0.244898
590	0.9	0.64	0.244898
591	0.91	0.64	0.265306
592	0.92	0.64	0.265306
593	0.93	0.64	0.244898
594	0.94	0.66	0.244898
595	0.95	0.66	0.285714
596	0.96	0.66	0.285714
597	0.97	0.66	0.265306
598	0.98	0.64	0.265306
599	0.99	0.64	0.265306
600	1	0.62	0.244898
601	1.01	0.62	0.265306
602	1.02	0.64	0.244898
603	1.03	0.64	0.244898
604	1.04	0.64	0.244898
605	1.05	0.64	0.244898
606	1.06	0.64	0.244898
607	1.07	0.64	0.22449
608	1.08	0.64	0.22449
609	1.09	0.64	0.22449
610	1.1	0.64	0.204082
611	1.11	0.64	0.204082
612	1.12	0.64	0.204082
613	1.13	0.64	0.204082
614	1.14	0.64	0.163265
615	1.15	0.62	0.142857
616	1.16	0.62	0.142857
617	1.17	0.6	0.142857
618	1.18	0.6	0.142857
619	1.19	0.6	0.142857
620	1.2	0.6	0.163265
621	1.21	0.62	0.163265
622	1.22	0.62	0.142857
623	1.23	0.62	0.163265
624	1.24	0.62	0.163265
625	1.25	0.6	0.163265
626	1.26	0.6	0.163265
627	1.27	0.62	0.163265
628	1.28	0.62	0.163265
629	1.29	0.62	0.183673
630	1.3	0.62	0.163265
631	1.31	0.6	0.163265
632	1.32	0.6	0.183673
633	1.33	0.6	0.183673
634	1.34	0.62	0.183673
635	1.35	0.6	0.183673
636	1.36	0.6	0.183673
637	1.37	0.6	0.183673
638	1.38	0.62	0.183673
639	1.39	0.62	0.183673
640	1.4	0.62	0.183673
641	1.41	0.62	0.183673
642	1.42	0.62	0.183673
643	1.43	0.6	0.183673
644	1.44	0.62	0.183673
645	1.45	0.64	0.183673
646	1.46	0.64	0.183673
647	1.47	0.62	0.183673
648	1.48	0.62	0.183673
649	1.49	0.64	0.204082
650	1.5	0.64	0.204082
651	1.51	0.66	0.204082
652	1.52	0.66	0.204082
653	1.53	0.66	0.204082
654	1.54	0.66	0.22449
655	1.55	0.66	0.22449
656	1.56	0.66	0.22449
657	1.57	0.66	0.22449
658	1.58	0.66	0.22449
659	1.59	0.66	0.22449
660	1.6	0.64	0.22449
661	1.61	0.64	0.22449
662	1.62	0.64	0.22449
663	1.63	0.64	0.244898
664	1.64	0.64	0.244898
665	1.65	0.64	0.244898
666	1.66	0.64	0.244898
667	1.67	0.64	0.244898
668	1.68	0.62	0.244898
669	1.69	0.6	0.265306
670	1.7	0.6	0.265306
671	1.71	0.6	0.265306
672	1.72	0.6	0.265306
673	1.73	0.62	0.265306
674	1.74	0.62	0.265306
675	1.75	0.6	0.265306
676	1.76	0.6	0.265306
677	1.77	0.62	0.265306
678	1.78	0.62	0.265306
679	1.79	0.62	0.265306
680	1.8	0.64	0.265306
681	1.81	0.62	0.265306
682	1.82	0.62	0.265306
683	1.83	0.62	0.265306
684	1.84	0.62	0.265306
685	1.85	0.62	0.265306
686	1.86	0.62	0.265306
687	1.87	0.62	0.265306
688	1.88	0.62	0.22449
689	1.89	0.64	0.22449
690	1.9	0.62	0.22449
691	1.91	0.62	0.204082
692	1.92	0.62	0.204082
693	1.93	0.62	0.204082
694	1.94	0.62	0.204082
695	1.95	0.66	0.204082
696	1.96	0.66	0.204082
697	1.97	0.68	0.204082
698	1.98	0.66	0.204082
699	1.99	0.66	0.204082
700	2	0.66	0.204082
701	2.01	0.66	0.204082
702	2.02	0.64	0.204082
703	2.03	0.62	0.204082
704	2.04	0.62	0.204082
705	2.05	0.64	0.204082
706	2.06	0.64	0.183673
707	2.07	0.64	0.183673
708	2.08	0.64	0.204082
709	2.09	0.64	0.204082
710	2.1	0.64	0.204082
711	2.11	0.62	0.183673
712	2.12	0.64	0.183673
713	2.13	0.64	0.163265
714	2.14	0.64	0.163265
715	2.15	0.64	0.163265
716	2.16	0.64	0.142857
717	2.17	0.64	0.142857
718	2.18	0.64	0.142857
719	2.19	0.62	0.142857
720	2.2	0.62	0.142857
721	2.21	0.62	0.142857
722	2.22	0.62	0.142857
723	2.23	0.62	0.142857
724	2.24	0.6	0.142857
725	2.25	0.58	0.142857
726	2.26	0.58	0.142857
727	2.27	0.58	0.142857
728	2.28	0.58	0.142857
729	2.29	0.58	0.142857
730	2.3	0.58	0.163265
731	2.31	0.58	0.163265
732	2.32	0.54	0.163265
733	2.33	0.54	0.142857
734	2.34	0.54	0.142857
735	2.35	0.54	0.142857
736	2.36	0.52	0.183673
737	2.37	0.52	0.183673
738	2.38	0.52	0.183673
739	2.39	0.54	0.183673
740	2.4	0.56	0.163265
741	2.41	0.56	0.183673
742	2.42	0.54	0.204082
743	2.43	0.52	0.204082
744	2.44	0.52	0.204082
745	2.45	0.52	0.204082
746	2.46	0.52	0.204082
747	2.47	0.52	0.204082
748	2.48	0.52	0.204082
749	2.49	0.52	0.204082
750	2.5	0.52	0.204082
751	2.51	0.52	0.183673
752	2.52	0.56	0.183673
753	2.53	0.56	0.183673
754	2.54	0.56	0.183673
755	2.55	0.56	0.183673
756	2.56	0.56	0.183673
757	2.57	0.54	0.183673
758	2.58	0.54	0.183673
759	2.59	0.54	0.163265
760	2.6	0.54	0.163265
761	2.61	0.54	0.163265
762	2.62	0.54	0.163265
763	2.63	0.54	0.183673
764	2.64	0.54	0.183673
765	2.65	0.54	0.183673
766	2.66	0.54	0.183673
767	2.67	0.52	0.183673
768	2.68	0.52	0.183673
769	2.69	0.52	0.183673
770	2.7	0.52	0.183673
771	2.71	0.52	0.183673
772	2.72	0.52	0.163265
773	2.73	0.5	0.163265
774	2.74	0.5	0.163265
775	2.75	0.5	0.163265
776	2.76	0.48	0.163265
777	2.77	0.48	0.163265
778	2.78	0.48	0.163265
779	2.79	0.48	0.163265
780	2.8	0.48	0.163265
781	2.81	0.48	0.163265
782	2.82	0.48	0.163265
783	2.83	0.48	0.163265
784	2.84	0.48	0.183673
785	2.85	0.48	0.183673
786	2.86	0.5	0.183673
787	2.87	0.5	0.183673
788	2.88	0.5	0.163265
789	2.89	0.48	0.163265
790	2.9	0.46	0.142857
791	2.91	0.46	0.142857
792	2.92	0.46	0.163265
793	2.93	0.44	0.163265
794	2.94	0.44	0.163265
795	2.95	0.44	0.163265
796	2.96	0.44	0.163265
797	2.97	0.44	0.163265
798	2.98	0.44	0.163265
799	2.99	0.44	0.183673
800	3	0.44	0.204082
801	3.01	0.46	0.204082
802	3.02	0.46	0.22449
803	3.03	0.46	0.22449
804	3.04	0.44	0.22449
805	3.05	0.42	0.244898
806	3.06	0.42	0.244898
807	3.07	0.42	0.244898
808	3.08	0.42	0.244898
809	3.09	0.42	0.244898
810	3.1	0.4	0.265306
811	3.11	0.4	0.265306
812	3.12	0.4	0.265306
813	3.13	0.4	0.265306
814	3.14	0.4	0.265306
815	3.15	0.42	0.265306
816	3.16	0.42	0.265306
817	3.17	0.42	0.265306
818	3.18	0.38	0.265306
819	3.19	0.36	0.265306
820	3.2	0.36	0.265306
821	3.21	0.36	0.285714
822	3.22	0.36	0.285714
823	3.23	0.36	0.265306
824	3.24	0.36	0.265306
825	3.25	0.36	0.265306
826	3.26	0.36	0.265306
827	3.27	0.36	0.244898
828	3.28	0.36	0.244898
829	3.29	0.36	0.22449
830	3.3	0.36	0.22449
831	3.31	0.36	0.22449
832	3.32	0.36	0.204082
833	3.33	0.36	0.204082
834	3.34	0.36	0.204082
835	3.35	0.36	0.204082
836	3.36	0.36	0.204082
837	3.37	0.38	0.204082
838	3.38	0.38	0.22449
839	3.39	0.38	0.22449
840	3.4	0.38	0.22449
841	3.41	0.4	0.22449
842	3.42	0.4	0.22449
843	3.43	0.4	0.22449
844	3.44	0.38	0.204082
845	3.45	0.38	0.204082
846	3.46	0.38	0.204082
847	3.47	0.4	0.204082
848	3.48	0.4	0.204082
849	3.49	0.4	0.22449
850	3.5	0.4	0.22449
851	3.51	0.4	0.22449
852	3.52	0.4	0.22449
853	3.53	0.4	0.22449
854	3.54	0.4	0.22449
855	3.55	0.4	0.22449
856	3.56	0.4	0.22449
857	3.57	0.42	0.22449
858	3.58	0.4	0.22449
859	3.59	0.4	0.22449
860	3.6	0.38	0.22449
861	3.61	0.38	0.22449
862	3.62	0.38	0.22449
863	3.63	0.38	0.204082
864	3.64	0.38	0.204082
865	3.65	0.38	0.204082
866	3.66	0.38	0.204082
867	3.67	0.38	0.183673
868	3.68	0.36	0.183673
869	3.69	0.36	0.183673
870	3.7	0.36	0.183673
871	3.71	0.36	0.183673
872	3.72	0.36	0.183673
873	3.73	0.36	0.183673
874	3.74	0.36	0.204082
875	3.75	0.34	0.183673
876	3.76	0.34	0.204082
877	3.77	0.34	0.183673
878	3.78	0.34	0.183673
879	3.79	0.36	0.183673
880	3.8	0.36	0.183673
881	3.81	0.36	0.163265
882	3.82	0.36	0.163265
883	3.83	0.36	0.163265
884	3.84	0.36	0.183673
885	3.85	0.36	0.183673
886	3.86	0.36	0.183673
887	3.87	0.36	0.183673
888	3.88	0.36	0.183673
889	3.89	0.36	0.183673
890	3.9	0.36	0.163265
891	3.91	0.34	0.163265
892	3.92	0.34	0.163265
893	3.93	0.34	0.163265
894	3.94	0.34	0.163265
895	3.95	0.34	0.163265
896	3.96	0.34	0.163265
897	3.97	0.34	0.163265
898	3.98	0.34	0.163265
899	3.99	0.34	0.163265
900	4	0.34	0.163265
901	4.01	0.34	0.163265
902	4.02	0.34	0.163265
903	4.03	0.34	0.163265
904	4.04	0.34	0.163265
905	4.05	0.34	0.163265
906	4.06	0.34	0.163265
907	4.07	0.36	0.142857
908	4.08	0.34	0.142857
909	4.09	0.34	0.142857
910	4.1	0.34	0.142857
911	4.11	0.34	0.142857
912	4.12	0.34	0.142857
913	4.13	0.34	0.142857
914	4.14	0.34	0.142857
915	4.15	0.34	0.142857
916	4.16	0.34	0.163265
917	4.17	0.36	0.163265
918	4.18	0.36	0.163265
919	4.19	0.38	0.163265
920	4.2	0.4	0.163265
921	4.21	0.4	0.163265
922	4.22	0.4	0.142857
923	4.23	0.4	0.163265
924	4.24	0.4	0.163265
925	4.25	0.4	0.163265
926	4.26	0.4	0.163265
927	4.27	0.38	0.163265
928	4.28	0.38	0.163265
929	4.29	0.38	0.163265
930	4.3	0.38	0.163265
931	4.31	0.38	0.163265
932	4.32	0.38	0.163265
933	4.33	0.38	0.163265
934	4.34	0.38	0.163265
935	4.35	0.38	0.163265
936	4.36	0.38	0.163265
937	4.37	0.38	0.183673
938	4.38	0.38	0.183673
939	4.39	0.38	0.183673
940	4.4	0.38	0.183673
941	4.41	0.38	0.183673
942	4.42	0.38	0.183673
943	4.43	0.38	0.183673
944	4.44	0.38	0.183673
945	4.45	0.4	0.183673
946	4.46	0.4	0.183673
947	4.47	0.4	0.204082
948	4.48	0.4	0.204082
949	4.49	0.4	0.204082
950	4.5	0.4	0.183673
951	4.51	0.42	0.183673
952	4.52	0.42	0.183673
953	4.53	0.42	0.183673
954	4.54	0.42	0.183673
955	4.55	0.4	0.163265
956	4.56	0.42	0.183673
957	4.57	0.4	0.183673
958	4.58	0.4	0.183673
959	4.59	0.4	0.22449
960	4.6	0.34	0.22449
961	4.61	0.34	0.22449
962	4.62	0.34	0.22449
963	4.63	0.34	0.22449
964	4.64	0.34	0.22449
965	4.65	0.34	0.244898
966	4.66	0.34	0.244898
967	4.67	0.34	0.244898
968	4.68	0.34	0.244898
969	4.69	0.34	0.22449
970	4.7	0.34	0.22449
971	4.71	0.34	0.22449
972	4.72	0.32	0.204082
973	4.73	0.32	0.204082
974	4.74	0.3	0.204082
975	4.75	0.3	0.204082
976	4.76	0.3	0.183673
977	4.77	0.3	0.183673
978	4.78	0.3	0.183673
979	4.79	0.3	0.163265
980	4.8	0.3	0.163265
981	4.81	0.3	0.142857
982	4.82	0.3	0.142857
983	4.83	0.3	0.122449
984	4.84	0.3	0.122449
985	4.85	0.32	0.122449
986	4.86	0.32	0.122449
987	4.87	0.34	0.122449
988	4.88	0.36	0.122449
989	4.89	0.38	0.102041
990	4.9	0.36	0.102041
991	4.91	0.36	0.102041
992	4.92	0.4	0.102041
993	4.93	0.44	0.102041
994	4.94	0.46	0.102041
995	4.95	0.46	0.102041
996	4.96	0.44	0.122449
997	4.97	0.44	0.122449
998	4.98	0.44	0.122449
999	4.99	0.44	0.122449
1000	5	0.44	0.122449
1001	5.01	0.46	0.122449
1002	5.02	0.46	0.122449
1003	5.03	0.44	0.122449
1004	5.04	0.44	0.122449
1005	5.05	0.44	0.163265
1006	5.06	0.46	0.163265
1007	5.07	0.46	0.183673
1008	5.08	0.48	0.183673
1009	5.09	0.48	0.163265
1010	5.1	0.48	0.183673
1011	5.11	0.48	0.163265
1012	5.12	0.48	0.163265
1013	5.13	0.48	0.163265
1014	5.14	0.48	0.163265
1015	5.15	0.46	0.163265
1016	5.16	0.46	0.183673
1017	5.17	0.46	0.183673
1018	5.18	0.46	0.183673
1019	5.19	0.46	0.183673
1020	5.2	0.46	0.204082
1021	5.21	0.46	0.204082
1022	5.22	0.44	0.204082
1023	5.23	0.42	0.204082
1024	5.24	0.4	0.204082
1025	5.25	0.4	0.204082
1026	5.26	0.4	0.204082
1027	5.27	0.34	0.204082
1028	5.28	0.34	0.204082
1029	5.29	0.34	0.204082
1030	5.3	0.34	0.204082
1031	5.31	0.34	0.204082
1032	5.32	0.34	0.204082
1033	5.33	0.34	0.204082
1034	5.34	0.34	0.204082
1035	5.35	0.34	0.244898
1036	5.36	0.36	0.244898
1037	5.37	0.36	0.244898
1038	5.38	0.36	0.244898
1039	5.39	0.34	0.244898
1040	5.4	0.32	0.244898
1041	5.41	0.32	0.244898
1042	5.42	0.3	0.265306
1043	5.43	0.3	0.265306
1044	5.44	0.3	0.285714
1045	5.45	0.3	0.285714
1046	5.46	0.28	0.285714
1047	5.47	0.3	0.285714
1048	5.48	0.3	0.285714
1049	5.49	0.3	0.285714
1050	5.5	0.3	0.285714
1051	5.51	0.3	0.285714
1052	5.52	0.26	0.285714
1053	5.53	0.26	0.265306
1054	5.54	0.26	0.265306
1055	5.55	0.26	0.265306
1056	5.56	0.24	0.22449
1057	5.57	0.24	0.22449
1058	5.58	0.24	0.22449
1059	5.59	0.24	0.22449
1060	5.6	0.24	0.22449
1061	5.61	0.22	0.22449
1062	5.62	0.22	0.22449
1063	5.63	0.22	0.22449
1064	5.64	0.22	0.22449
1065	5.65	0.2	0.244898
1066	5.66	0.2	0.22449
1067	5.67	0.2	0.22449
1068	5.68	0.2	0.22449
1069	5.69	0.22	0.244898
1070	5.7	0.22	0.244898
1071	5.71	0.18	0.244898
1072	5.72	0.18	0.244898
1073	5.73	0.16	0.22449
1074	5.74	0.16	0.22449
1075	5.75	0.16	0.22449
1076	5.76	0.16	0.22449
1077	5.77	0.16	0.22449
1078	5.78	0.18	0.22449
1079	5.79	0.18	0.22449
1080	5.8	0.18	0.22449
1081	5.81	0.18	0.22449
1082	5.82	0.18	0.244898
1083	5.83	0.2	0.244898
1084	5.84	0.2	0.244898
1085	5.85	0.2	0.244898
1086	5.86	0.2	0.244898
1087	5.87	0.2	0.244898
1088	5.88	0.2	0.22449
1089	5.89	0.2	0.22449
1090	5.9	0.18	0.22449
1091	5.91	0.18	0.22449
1092	5.92	0.18	0.22449
1093	5.93	0.16	0.22449
1094	5.94	0.18	0.22449
1095	5.95	0.18	0.22449
1096	5.96	0.18	0.22449
1097	5.97	0.16	0.22449
1098	5.98	0.14	0.22449
1099	5.99	0.14	0.22449
1100	6	0.16	0.22449
1101	6.01	0.16	0.22449
1102	6.02	0.16	0.22449
1103	6.03	0.18	0.22449
1104	6.04	0.18	0.22449
1105	6.05	0.18	0.22449
1106	6.06	0.18	0.22449
1107	6.07	0.14	0.22449
1108	6.08	0.16	0.22449
1109	6.09	0.18	0.22449
1110	6.1	0.18	0.22449
1111	6.11	0.18	0.22449
1112	6.12	0.18	0.22449
1113	6.13	0.18	0.22449
1114	6.14	0.18	0.22449
1115	6.15	0.18	0.204082
1116	6.16	0.18	0.204082
1117	6.17	0.18	0.183673
1118	6.18	0.18	0.183673
1119	6.19	0.16	0.183673
1120	6.2	0.14	0.183673
1121	6.21	0.14	0.163265
1122	6.22	0.16	0.204082
1123	6.23	0.2	0.204082
1124	6.24	0.22	0.204082
1125	6.25	0.22	0.204082
1126	6.26	0.22	0.204082
1127	6.27	0.22	0.204082
1128	6.28	0.22	0.22449
1129	6.29	0.22	0.22449
1130	6.3	0.2	0.22449
1131	6.31	0.2	0.22449
1132	6.32	0.2	0.22449
1133	6.33	0.2	0.22449
1134	6.34	0.2	0.22449
1135	6.35	0.2	0.22449
1136	6.36	0.2	0.22449
1137	6.37	0.2	0.22449
1138	6.38	0.2	0.22449
1139	6.39	0.22	0.22449
1140	6.4	0.24	0.183673
1141	6.41	0.24	0.183673
1142	6.42	0.24	0.163265
1143	6.43	0.24	0.163265
1144	6.44	0.24	0.163265
1145	6.45	0.26	0.163265
1146	6.46	0.26	0.183673
1147	6.47	0.26	0.183673
1148	6.48	0.26	0.163265
1149	6.49	0.26	0.163265
1150	6.5	0.26	0.142857
1151	6.51	0.26	0.142857
1152	6.52	0.26	0.142857
1153	6.53	0.24	0.122449
1154	6.54	0.24	0.122449
1155	6.55	0.2	0.142857
1156	6.56	0.2	0.163265
1157	6.57	0.2	0.163265
1158	6.58	0.2	0.163265
1159	6.59	0.2	0.183673
1160	6.6	0.18	0.183673
1161	6.61	0.18	0.183673
1162	6.62	0.18	0.183673
1163	6.63	0.18	0.183673
1164	6.64	0.18	0.183673
1165	6.65	0.18	0.183673
1166	6.66	0.16	0.163265
1167	6.67	0.16	0.163265
1168	6.68	0.16	0.163265
1169	6.69	0.16	0.183673
1170	6.7	0.16	0.183673
1171	6.71	0.16	0.183673
1172	6.72	0.18	0.183673
1173	6.73	0.18	0.204082
1174	6.74	0.18	0.204082
1175	6.75	0.18	0.204082
1176	6.76	0.18	0.204082
1177	6.77	0.18	0.204082
1178	6.78	0.18	0.204082
1179	6.79	0.18	0.204082
1180	6.8	0.18	0.204082
1181	6.81	0.18	0.204082
1182	6.82	0.2	0.204082
1183	6.83	0.2	0.22449
1184	6.84	0.2	0.22449
1185	6.85	0.2	0.22449
1186	6.86	0.2	0.22449
1187	6.87	0.2	0.22449
1188	6.88	0.2	0.244898
1189	6.89	0.18	0.22449
1190	6.9	0.18	0.22449
1191	6.91	0.16	0.22449
1192	6.92	0.16	0.204082
1193	6.93	0.16	0.204082
1194	6.94	0.16	0.204082
1195	6.95	0.14	0.204082
1196	6.96	0.14	0.204082
1197	6.97	0.14	0.204082
1198	6.98	0.16	0.204082
1199	6.99	0.16	0.204082
1200	7	0.16	0.204082
1201	7.01	0.16	0.204082
1202	7.02	0.16	0.183673
1203	7.03	0.16	0.183673
1204	7.04	0.16	0.22449
1205	7.05	0.14	0.22449
1206	7.06	0.14	0.204082
1207	7.07	0.14	0.22449
1208	7.08	0.16	0.22449
1209	7.09	0.14	0.22449
1210	7.1	0.14	0.22449
1211	7.11	0.14	0.22449
1212	7.12	0.16	0.244898
1213	7.13	0.16	0.244898
1214	7.14	0.16	0.244898
1215	7.15	0.16	0.22449
1216	7.16	0.16	0.22449
1217	7.17	0.18	0.22449
1218	7.18	0.18	0.22449
1219	7.19	0.18	0.22449
1220	7.2	0.18	0.244898
1221	7.21	0.18	0.244898
1222	7.22	0.18	0.244898
1223	7.23	0.18	0.244898
1224	7.24	0.18	0.22449
1225	7.25	0.18	0.183673
1226	7.26	0.2	0.183673
1227	7.27	0.2	0.183673
1228	7.28	0.2	0.204082
1229	7.29	0.2	0.204082
1230	7.3	0.22	0.204082
1231	7.31	0.22	0.204082
1232	7.32	0.2	0.204082
1233	7.33	0.2	0.204082
1234	7.34	0.2	0.204082
1235	7.35	0.2	0.204082
1236	7.36	0.2	0.204082
1237	7.37	0.2	0.183673
1238	7.38	0.2	0.183673
1239	7.39	0.22	0.183673
1240	7.4	0.22	0.204082
1241	7.41	0.22	0.204082
1242	7.42	0.22	0.204082
1243	7.43	0.22	0.204082
1244	7.44	0.22	0.204082
1245	7.45	0.22	0.204082
1246	7.46	0.22	0.204082
1247	7.47	0.22	0.204082
1248	7.48	0.22	0.204082
1249	7.49	0.22	0.204082
1250	7.5	0.22	0.204082
1251	7.51	0.22	0.183673
1252	7.52	0.22	0.204082
1253	7.53	0.22	0.183673
1254	7.54	0.2	0.183673
1255	7.55	0.2	0.183673
1256	7.56	0.2	0.183673
1257	7.57	0.2	0.183673
1258	7.58	0.2	0.183673
1259	7.59	0.2	0.183673
1260	7.6	0.2	0.183673
1261	7.61	0.2	0.183673
1262	7.62	0.2	0.183673
1263	7.63	0.2	0.183673
1264	7.64	0.2	0.183673
1265	7.65	0.2	0.183673
1266	7.66	0.18	0.183673
1267	7.67	0.18	0.183673
1268	7.68	0.18	0.163265
1269	7.69	0.2	0.163265
1270	7.7	0.2	0.163265
1271	7.71	0.2	0.163265
1272	7.72	0.2	0.163265
1273	7.73	0.2	0.163265
1274	7.74	0.2	0.163265
1275	7.75	0.18	0.163265
1276	7.76	0.16	0.163265
1277	7.77	0.16	0.142857
1278	7.78	0.16	0.142857
1279	7.79	0.16	0.142857
1280	7.8	0.16	0.122449
1281	7.81	0.16	0.102041
1282	7.82	0.16	0.0816327
1283	7.83	0.18	0.0816327
1284	7.84	0.18	0.0816327
1285	7.85	0.18	0.0816327
1286	7.86	0.18	0.0816327
1287	7.87	0.18	0.0816327
1288	7.88	0.18	0.0816327
1289	7.89	0.18	0.0816327
1290	7.9	0.18	0.0816327
1291	7.91	0.18	0.0816327
1292	7.92	0.16	0.0816327
1293	7.93	0.16	0.102041
1294	7.94	0.16	0.102041
1295	7.95	0.16	0.102041
1296	7.96	0.16	0.102041
1297	7.97	0.16	0.102041
1298	7.98	0.16	0.102041
1299	7.99	0.16	0.102041
1300	8	0.16	0.122449
1301	8.01	0.16	0.122449
1302	8.02	0.16	0.102041
1303	8.03	0.16	0.102041
1304	8.04	0.18	0.102041
1305	8.05	0.16	0.102041
1306	8.06	0.16	0.102041
1307	8.07	0.16	0.102041
1308	8.08	0.16	0.102041
1309	8.09	0.16	0.102041
1310	8.1	0.16	0.102041
1311	8.11	0.16	0.102041
1312	8.12	0.16	0.102041
1313	8.13	0.16	0.102041
1314	8.14	0.16	0.102041
1315	8.15	0.16	0.102041
1316	8.16	0.16	0.102041
1317	8.17	0.16	0.102041
1318	8.18	0.16	0.102041
1319	8.19	0.16	0.102041
1320	8.2	0.14	0.102041
1321	8.21	0.14	0.102041
1322	8.22	0.1	0.102041
1323	8.23	0.1	0.102041
1324	8.24	0.1	0.102041
1325	8.25	0.1	0.122449
1326	8.26	0.1	0.122449
1327	8.27	0.12	0.142857
1328	8.28	0.14	0.142857
1329	8.29	0.14	0.142857
1330	8.3	0.16	0.142857
1331	8.31	0.16	0.142857
1332	8.32	0.16	0.142857
1333	8.33	0.16	0.122449
1334	8.34	0.16	0.122449
1335	8.35	0.18	0.122449
1336	8.36	0.16	0.122449
1337	8.37	0.16	0.122449
1338	8.38	0.16	0.122449
1339	8.39	0.16	0.122449
1340	8.4	0.16	0.122449
1341	8.41	0.16	0.122449
1342	8.42	0.16	0.102041
1343	8.43	0.14	0.102041
1344	8.44	0.14	0.102041
1345	8.45	0.14	0.102041
1346	8.46	0.14	0.102041
1347	8.47	0.14	0.122449
1348	8.48	0.16	0.122449
1349	8.49	0.16	0.122449
1350	8.5	0.14	0.122449
1351	8.51	0.14	0.122449
1352	8.52	0.14	0.122449
1353	8.53	0.12	0.142857
1354	8.54	0.12	0.142857
1355	8.55	0.12	0.142857
1356	8.56	0.12	0.142857
1357	8.57	0.1	0.142857
1358	8.58	0.1	0.142857
1359	8.59	0.1	0.122449
1360	8.6	0.12	0.122449
1361	8.61	0.18	0.122449
1362	8.62	0.18	0.122449
1363	8.63	0.18	0.122449
1364	8.64	0.18	0.102041
1365	8.65	0.18	0.102041
1366	8.66	0.18	0.102041
1367	8.67	0.18	0.102041
1368	8.68	0.18	0.102041
1369	8.69	0.16	0.0816327
1370	8.7	0.16	0.0816327
1371	8.71	0.16	0.0816327
1372	8.72	0.16	0.0816327
1373	8.73	0.16	0.0816327
1374	8.74	0.16	0.0816327
1375	8.75	0.16	0.102041
1376	8.76	0.18	0.102041
1377	8.77	0.2	0.102041
1378	8.78	0.2	0.102041
1379	8.79	0.2	0.102041
1380	8.8	0.2	0.102041
1381	8.81	0.2	0.122449
1382	8.82	0.22	0.102041
1383	8.83	0.22	0.102041
1384	8.84	0.22	0.102041
1385	8.85	0.24	0.102041
1386	8.86	0.24	0.102041
1387	8.87	0.24	0.102041
1388	8.88	0.24	0.102041
1389	8.89	0.24	0.0816327
1390	8.9	0.24	0.0816327
1391	8.91	0.24	0.0816327
1392	8.92	0.24	0.0612245
1393	8.93	0.24	0.0612245
1394	8.94	0.24	0.0612245
1395	8.95	0.24	0.0612245
1396	8.96	0.22	0.0612245
1397	8.97	0.22	0.0612245
1398	8.98	0.22	0.0612245
1399	8.99	0.22	0.0612245
1400	9	0.22	0.0612245
1401	9.01	0.22	0.0612245
1402	9.02	0.22	0.0612245
1403	9.03	0.2	0.0612245
1404	9.04	0.2	0.0816327
1405	9.05	0.16	0.0816327
1406	9.06	0.14	0.0816327
1407	9.07	0.14	0.0816327
1408	9.08	0.14	0.0816327
1409	9.09	0.14	0.0816327
1410	9.1	0.14	0.0816327
1411	9.11	0.14	0.0816327
1412	9.12	0.14	0.0816327
1413	9.13	0.14	0.0612245
1414	9.14	0.14	0.0612245
1415	9.15	0.14	0.0612245
1416	9.16	0.14	0.0612245
1417	9.17	0.14	0.0612245
1418	9.18	0.14	0.0612245
1419	9.19	0.14	0.0612245
1420	9.2	0.14	0.0612245
1421	9.21	0.14	0.0612245
1422	9.22	0.14	0.0612245
1423	9.23	0.12	0.0612245
1424	9.24	0.14	0.0612245
1425	9.25	0.14	0.0612245
1426	9.26	0.12	0.0612245
1427	9.27	0.12	0.0612245
1428	9.28	0.12	0.0408163
1429	9.29	0.12	0.0408163
1430	9.3	0.12	0.0408163
1431	9.31	0.1	0.0408163
1432	9.32	0.1	0.0408163
1433	9.33	0.1	0.0408163
1434	9.34	0.1	0.0408163
1435	9.35	0.1	0.0408163
1436	9.36	0.1	0.0408163
1437	9.37	0.08	0.0408163
1438	9.38	0.12	0.0408163
1439	9.39	0.12	0.0408163
1440	9.4	0.12	0.0408163
1441	9.41	0.12	0.0408163
1442	9.42	0.12	0.0408163
1443	9.43	0.12	0.0612245
1444	9.44	0.12	0.0612245
1445	9.45	0.12	0.0612245
1446	9.46	0.1	0.0612245
1447	9.47	0.1	0.0612245
1448	9.48	0.1	0.0612245
1449	9.49	0.12	0.0612245
1450	9.5	0.12	0.0612245
1451	9.51	0.14	0.0816327
1452	9.52	0.12	0.0612245
1453	9.53	0.12	0.0612245
1454	9.54	0.12	0.0612245
1455	9.55	0.14	0.0612245
1456	9.56	0.14	0.0612245
1457	9.57	0.12	0.0612245
1458	9.58	0.12	0.0612245
1459	9.59	0.12	0.0612245
1460	9.6	0.12	0.0612245
1461	9.61	0.1	0.0612245
1462	9.62	0.1	0.0612245
1463	9.63	0.08	0.0612245
1464	9.64	0.08	0.0612245
1465	9.65	0.08	0.0612245
1466	9.66	0.08	0.0612245
1467	9.67	0.08	0.0612245
1468	9.68	0.08	0.0612245
1469	9.69	0.08	0.0612245
1470	9.7	0.1	0.0612245
1471	9.71	0.1	0.0612245
1472	9.72	0.1	0.0612245
1473	9.73	0.1	0.0612245
1474	9.74	0.1	0.0612245
1475	9.75	0.1	0.0612245
1476	9.76	0.1	0.0612245
1477	9.77	0.1	0.0612245
1478	9.78	0.1	0.0612245
1479	9.79	0.1	0.0612245
1480	9.8	0.12	0.0612245
1481	9.81	0.12	0.0612245
1482	9.82	0.12	0.0612245
1483	9.83	0.12	0.0612245
1484	9.84	0.12	0.0612245
1485	9.85	0.1	0.0612245
1486	9.86	0.1	0.0612245
1487	9.87	0.1	0.0612245
1488	9.88	0.1	0.0612245
1489	9.89	0.12	0.0612245
1490	9.9	0.12	0.0612245
1491	9.91	0.12	0.0612245
1492	9.92	0.12	0.0612245
1493	9.93	0.12	0.0612245
1494	9.94	0.12	0.0612245
1495	9.95	0.12	0.0612245
1496	9.96	0.12	0.0612245
1497	9.97	0.12	0.0612245
1498	9.98	0.12	0.0612245
1499	9.99	0.12	0.0612245

## Sheet: sourcedata_4bcde_behclass_MDN
	t	back	back_post
0	-5	0.02	0
1	-4.99	0.02	0
2	-4.98	0.02	0
3	-4.97	0.02	0
4	-4.96	0.04	0
5	-4.95	0.04	0
6	-4.94	0.04	0
7	-4.93	0.04	0
8	-4.92	0.02	0
9	-4.91	0.02	0
10	-4.9	0.02	0
11	-4.89	0.02	0
12	-4.88	0.02	0
13	-4.87	0.02	0
14	-4.86	0.02	0
15	-4.85	0.02	0
16	-4.84	0.02	0
17	-4.83	0.02	0
18	-4.82	0.02	0
19	-4.81	0.02	0
20	-4.8	0.02	0
21	-4.79	0.02	0
22	-4.78	0.02	0
23	-4.77	0.02	0
24	-4.76	0.02	0
25	-4.75	0.02	0
26	-4.74	0.02	0
27	-4.73	0.02	0
28	-4.72	0.02	0
29	-4.71	0.02	0
30	-4.7	0.02	0
31	-4.69	0.02	0
32	-4.68	0.02	0
33	-4.67	0	0
34	-4.66	0	0
35	-4.65	0	0
36	-4.64	0	0
37	-4.63	0	0
38	-4.62	0	0
39	-4.61	0	0
40	-4.6	0	0
41	-4.59	0	0
42	-4.58	0	0
43	-4.57	0	0
44	-4.56	0	0
45	-4.55	0	0
46	-4.54	0	0
47	-4.53	0	0
48	-4.52	0	0
49	-4.51	0	0
50	-4.5	0	0
51	-4.49	0	0
52	-4.48	0	0
53	-4.47	0	0
54	-4.46	0	0
55	-4.45	0	0
56	-4.44	0	0
57	-4.43	0	0
58	-4.42	0	0
59	-4.41	0	0
60	-4.4	0	0
61	-4.39	0.02	0
62	-4.38	0.02	0
63	-4.37	0.02	0
64	-4.36	0.02	0
65	-4.35	0.02	0
66	-4.34	0.02	0
67	-4.33	0.02	0
68	-4.32	0.02	0
69	-4.31	0.02	0
70	-4.3	0.02	0
71	-4.29	0.02	0
72	-4.28	0.02	0
73	-4.27	0.02	0
74	-4.26	0.02	0
75	-4.25	0.02	0
76	-4.24	0.02	0
77	-4.23	0.02	0
78	-4.22	0.02	0
79	-4.21	0.02	0
80	-4.2	0.02	0
81	-4.19	0	0
82	-4.18	0	0
83	-4.17	0	0
84	-4.16	0	0
85	-4.15	0	0
86	-4.14	0	0
87	-4.13	0	0
88	-4.12	0	0
89	-4.11	0	0
90	-4.1	0	0
91	-4.09	0	0
92	-4.08	0	0
93	-4.07	0	0
94	-4.06	0	0
95	-4.05	0	0
96	-4.04	0	0
97	-4.03	0	0
98	-4.02	0	0
99	-4.01	0	0
100	-4	0.02	0
101	-3.99	0.02	0.02
102	-3.98	0.02	0.02
103	-3.97	0.02	0.02
104	-3.96	0.02	0.02
105	-3.95	0.02	0.02
106	-3.94	0.02	0.02
107	-3.93	0.02	0.02
108	-3.92	0.02	0.02
109	-3.91	0.02	0.02
110	-3.9	0.02	0.02
111	-3.89	0.02	0
112	-3.88	0.02	0
113	-3.87	0.02	0
114	-3.86	0.02	0
115	-3.85	0.02	0
116	-3.84	0.04	0
117	-3.83	0.04	0
118	-3.82	0.04	0
119	-3.81	0.04	0
120	-3.8	0.04	0
121	-3.79	0.04	0
122	-3.78	0.04	0
123	-3.77	0.04	0
124	-3.76	0.04	0
125	-3.75	0.04	0
126	-3.74	0.04	0
127	-3.73	0.04	0
128	-3.72	0.04	0
129	-3.71	0.04	0
130	-3.7	0.04	0
131	-3.69	0.04	0
132	-3.68	0.04	0
133	-3.67	0.04	0
134	-3.66	0.02	0
135	-3.65	0.02	0
136	-3.64	0.02	0
137	-3.63	0.02	0
138	-3.62	0.02	0
139	-3.61	0.04	0
140	-3.6	0.02	0
141	-3.59	0.02	0
142	-3.58	0.02	0
143	-3.57	0.02	0
144	-3.56	0.02	0
145	-3.55	0.02	0
146	-3.54	0.02	0
147	-3.53	0.02	0
148	-3.52	0.02	0
149	-3.51	0.02	0
150	-3.5	0.02	0
151	-3.49	0.02	0
152	-3.48	0	0
153	-3.47	0.02	0
154	-3.46	0.02	0
155	-3.45	0.02	0
156	-3.44	0.02	0
157	-3.43	0.02	0
158	-3.42	0.02	0
159	-3.41	0.02	0
160	-3.4	0.02	0
161	-3.39	0.02	0.02
162	-3.38	0.02	0.02
163	-3.37	0.02	0.02
164	-3.36	0.02	0.02
165	-3.35	0.02	0.02
166	-3.34	0.02	0
167	-3.33	0.02	0
168	-3.32	0.02	0
169	-3.31	0.02	0
170	-3.3	0.02	0
171	-3.29	0.02	0
172	-3.28	0.02	0
173	-3.27	0.02	0
174	-3.26	0.02	0
175	-3.25	0	0
176	-3.24	0	0
177	-3.23	0	0
178	-3.22	0	0
179	-3.21	0	0
180	-3.2	0	0
181	-3.19	0	0
182	-3.18	0	0
183	-3.17	0	0
184	-3.16	0	0
185	-3.15	0	0
186	-3.14	0	0
187	-3.13	0	0
188	-3.12	0	0
189	-3.11	0	0
190	-3.1	0	0
191	-3.09	0	0
192	-3.08	0	0
193	-3.07	0	0
194	-3.06	0	0
195	-3.05	0	0
196	-3.04	0	0
197	-3.03	0	0
198	-3.02	0	0
199	-3.01	0	0
200	-3	0	0
201	-2.99	0	0
202	-2.98	0	0
203	-2.97	0	0
204	-2.96	0	0
205	-2.95	0	0
206	-2.94	0	0
207	-2.93	0	0
208	-2.92	0	0
209	-2.91	0	0
210	-2.9	0	0
211	-2.89	0.02	0
212	-2.88	0.02	0
213	-2.87	0.02	0
214	-2.86	0.02	0
215	-2.85	0.02	0
216	-2.84	0.02	0
217	-2.83	0.02	0
218	-2.82	0.02	0
219	-2.81	0.02	0
220	-2.8	0.02	0
221	-2.79	0.02	0
222	-2.78	0.04	0
223	-2.77	0.04	0
224	-2.76	0.04	0
225	-2.75	0.02	0
226	-2.74	0.02	0
227	-2.73	0.02	0
228	-2.72	0.02	0
229	-2.71	0.02	0
230	-2.7	0.02	0
231	-2.69	0	0
232	-2.68	0	0
233	-2.67	0	0
234	-2.66	0	0
235	-2.65	0	0
236	-2.64	0	0
237	-2.63	0	0
238	-2.62	0	0
239	-2.61	0	0
240	-2.6	0	0
241	-2.59	0	0
242	-2.58	0	0
243	-2.57	0	0
244	-2.56	0	0
245	-2.55	0	0
246	-2.54	0	0
247	-2.53	0	0
248	-2.52	0	0
249	-2.51	0	0
250	-2.5	0	0
251	-2.49	0	0
252	-2.48	0	0
253	-2.47	0	0
254	-2.46	0	0
255	-2.45	0	0
256	-2.44	0	0
257	-2.43	0	0
258	-2.42	0	0
259	-2.41	0	0
260	-2.4	0	0
261	-2.39	0	0
262	-2.38	0	0
263	-2.37	0	0
264	-2.36	0	0
265	-2.35	0	0
266	-2.34	0	0
267	-2.33	0	0
268	-2.32	0	0
269	-2.31	0	0
270	-2.3	0	0
271	-2.29	0	0
272	-2.28	0	0
273	-2.27	0	0
274	-2.26	0	0
275	-2.25	0	0
276	-2.24	0	0
277	-2.23	0	0
278	-2.22	0	0
279	-2.21	0	0
280	-2.2	0	0
281	-2.19	0	0
282	-2.18	0.02	0
283	-2.17	0.02	0
284	-2.16	0.02	0
285	-2.15	0.02	0
286	-2.14	0.02	0
287	-2.13	0.02	0
288	-2.12	0.02	0
289	-2.11	0.02	0
290	-2.1	0.02	0
291	-2.09	0.02	0
292	-2.08	0.02	0
293	-2.07	0.02	0
294	-2.06	0.02	0
295	-2.05	0.02	0
296	-2.04	0.04	0
297	-2.03	0.04	0
298	-2.02	0.04	0
299	-2.01	0.04	0
300	-2	0.04	0
301	-1.99	0.04	0
302	-1.98	0.04	0
303	-1.97	0.02	0
304	-1.96	0.02	0
305	-1.95	0.02	0
306	-1.94	0.02	0
307	-1.93	0.02	0
308	-1.92	0.02	0
309	-1.91	0.02	0
310	-1.9	0.02	0
311	-1.89	0.02	0
312	-1.88	0	0
313	-1.87	0	0
314	-1.86	0	0
315	-1.85	0	0
316	-1.84	0	0
317	-1.83	0	0
318	-1.82	0	0
319	-1.81	0	0
320	-1.8	0	0
321	-1.79	0	0
322	-1.78	0	0
323	-1.77	0	0
324	-1.76	0	0
325	-1.75	0	0
326	-1.74	0	0
327	-1.73	0	0
328	-1.72	0	0
329	-1.71	0	0
330	-1.7	0	0
331	-1.69	0	0
332	-1.68	0	0
333	-1.67	0	0
334	-1.66	0	0
335	-1.65	0	0
336	-1.64	0	0
337	-1.63	0	0
338	-1.62	0	0
339	-1.61	0	0
340	-1.6	0	0
341	-1.59	0	0
342	-1.58	0	0
343	-1.57	0	0
344	-1.56	0	0
345	-1.55	0	0
346	-1.54	0	0
347	-1.53	0	0
348	-1.52	0	0
349	-1.51	0	0
350	-1.5	0	0
351	-1.49	0	0
352	-1.48	0	0
353	-1.47	0	0
354	-1.46	0	0
355	-1.45	0	0
356	-1.44	0	0
357	-1.43	0	0
358	-1.42	0	0
359	-1.41	0	0
360	-1.4	0	0
361	-1.39	0	0
362	-1.38	0	0
363	-1.37	0	0
364	-1.36	0	0
365	-1.35	0	0
366	-1.34	0	0
367	-1.33	0	0
368	-1.32	0	0
369	-1.31	0	0
370	-1.3	0	0
371	-1.29	0	0
372	-1.28	0	0
373	-1.27	0	0
374	-1.26	0	0
375	-1.25	0	0
376	-1.24	0	0
377	-1.23	0	0
378	-1.22	0	0
379	-1.21	0	0
380	-1.2	0	0
381	-1.19	0	0
382	-1.18	0	0
383	-1.17	0	0
384	-1.16	0	0
385	-1.15	0	0
386	-1.14	0	0
387	-1.13	0.02	0
388	-1.12	0.02	0
389	-1.11	0.02	0
390	-1.1	0.02	0
391	-1.09	0.02	0
392	-1.08	0.02	0
393	-1.07	0.02	0
394	-1.06	0.02	0
395	-1.05	0.02	0
396	-1.04	0.02	0
397	-1.03	0.02	0
398	-1.02	0.02	0
399	-1.01	0.02	0
400	-1	0.02	0
401	-0.99	0.02	0
402	-0.98	0.02	0
403	-0.97	0.02	0
404	-0.96	0.02	0
405	-0.95	0.02	0
406	-0.94	0.02	0
407	-0.93	0.02	0
408	-0.92	0.02	0
409	-0.91	0.02	0
410	-0.9	0.02	0
411	-0.89	0.02	0
412	-0.88	0.02	0
413	-0.87	0.02	0
414	-0.86	0.02	0
415	-0.85	0.02	0
416	-0.84	0.02	0
417	-0.83	0.02	0
418	-0.82	0.02	0
419	-0.81	0.02	0
420	-0.8	0.02	0
421	-0.79	0.02	0
422	-0.78	0.02	0
423	-0.77	0.02	0
424	-0.76	0.02	0
425	-0.75	0.02	0
426	-0.74	0.02	0
427	-0.73	0.02	0
428	-0.72	0.02	0
429	-0.71	0.02	0
430	-0.7	0.02	0
431	-0.69	0.02	0
432	-0.68	0	0
433	-0.67	0.02	0
434	-0.66	0.02	0
435	-0.65	0.02	0
436	-0.64	0.02	0
437	-0.63	0.02	0
438	-0.62	0.02	0
439	-0.61	0.02	0
440	-0.6	0.02	0
441	-0.59	0.02	0
442	-0.58	0.02	0
443	-0.57	0.02	0
444	-0.56	0.02	0
445	-0.55	0.02	0
446	-0.54	0.04	0
447	-0.53	0.04	0
448	-0.52	0.04	0
449	-0.51	0.04	0
450	-0.5	0.02	0
451	-0.49	0.02	0
452	-0.48	0.02	0
453	-0.47	0.02	0
454	-0.46	0.02	0
455	-0.45	0.02	0
456	-0.44	0.02	0
457	-0.43	0.02	0
458	-0.42	0.02	0
459	-0.41	0.02	0
460	-0.4	0.02	0
461	-0.39	0.02	0
462	-0.38	0.02	0
463	-0.37	0.02	0
464	-0.36	0.02	0
465	-0.35	0.02	0
466	-0.34	0	0
467	-0.33	0	0
468	-0.32	0.02	0
469	-0.31	0.02	0
470	-0.3	0.02	0
471	-0.29	0.02	0
472	-0.28	0.02	0
473	-0.27	0.02	0
474	-0.26	0.02	0
475	-0.25	0.02	0
476	-0.24	0.02	0
477	-0.23	0.02	0
478	-0.22	0.02	0
479	-0.21	0.02	0
480	-0.2	0	0
481	-0.19	0	0
482	-0.18	0	0
483	-0.17	0	0
484	-0.16	0	0
485	-0.15	0	0
486	-0.14	0	0
487	-0.13	0	0
488	-0.12	0	0
489	-0.11	0	0
490	-0.1	0	0
491	-0.09	0	0
492	-0.08	0	0
493	-0.07	0	0
494	-0.06	0	0
495	-0.05	0	0
496	-0.04	0	0
497	-0.03	0	0
498	-0.02	0	0
499	-0.01	0	0.02
500	0	0	0.04
501	0.01	0.02	0.04
502	0.02	0.04	0.04
503	0.03	0.06	0.08
504	0.04	0.06	0.1
505	0.05	0.06	0.12
506	0.06	0.08	0.16
507	0.07	0.1	0.16
508	0.08	0.12	0.16
509	0.09	0.18	0.2
510	0.1	0.22	0.22
511	0.11	0.22	0.26
512	0.12	0.26	0.26
513	0.13	0.26	0.28
514	0.14	0.3	0.32
515	0.15	0.3	0.38
516	0.16	0.4	0.38
517	0.17	0.4	0.4
518	0.18	0.44	0.42
519	0.19	0.46	0.46
520	0.2	0.46	0.52
521	0.21	0.46	0.54
522	0.22	0.46	0.56
523	0.23	0.46	0.58
524	0.24	0.46	0.58
525	0.25	0.46	0.6
526	0.26	0.46	0.64
527	0.27	0.44	0.66
528	0.28	0.46	0.66
529	0.29	0.46	0.66
530	0.3	0.46	0.66
531	0.31	0.46	0.66
532	0.32	0.46	0.66
533	0.33	0.46	0.66
534	0.34	0.46	0.66
535	0.35	0.46	0.66
536	0.36	0.46	0.66
537	0.37	0.46	0.66
538	0.38	0.46	0.64
539	0.39	0.46	0.64
540	0.4	0.46	0.66
541	0.41	0.5	0.66
542	0.42	0.52	0.66
543	0.43	0.52	0.66
544	0.44	0.52	0.66
545	0.45	0.5	0.66
546	0.46	0.5	0.7
547	0.47	0.54	0.7
548	0.48	0.54	0.72
549	0.49	0.56	0.74
550	0.5	0.54	0.72
551	0.51	0.56	0.72
552	0.52	0.56	0.74
553	0.53	0.56	0.74
554	0.54	0.54	0.76
555	0.55	0.56	0.78
556	0.56	0.58	0.78
557	0.57	0.58	0.78
558	0.58	0.58	0.78
559	0.59	0.6	0.78
560	0.6	0.62	0.78
561	0.61	0.64	0.78
562	0.62	0.64	0.78
563	0.63	0.66	0.78
564	0.64	0.66	0.78
565	0.65	0.66	0.78
566	0.66	0.66	0.76
567	0.67	0.66	0.76
568	0.68	0.66	0.76
569	0.69	0.66	0.74
570	0.7	0.62	0.74
571	0.71	0.6	0.74
572	0.72	0.6	0.74
573	0.73	0.6	0.74
574	0.74	0.6	0.76
575	0.75	0.58	0.76
576	0.76	0.58	0.76
577	0.77	0.58	0.76
578	0.78	0.62	0.74
579	0.79	0.64	0.74
580	0.8	0.64	0.72
581	0.81	0.64	0.72
582	0.82	0.64	0.72
583	0.83	0.64	0.72
584	0.84	0.64	0.72
585	0.85	0.64	0.7
586	0.86	0.64	0.72
587	0.87	0.64	0.72
588	0.88	0.64	0.72
589	0.89	0.62	0.72
590	0.9	0.66	0.72
591	0.91	0.64	0.7
592	0.92	0.64	0.7
593	0.93	0.64	0.7
594	0.94	0.7	0.7
595	0.95	0.7	0.7
596	0.96	0.7	0.7
597	0.97	0.7	0.7
598	0.98	0.7	0.68
599	0.99	0.7	0.68
600	1	0.7	0.68
601	1.01	0.7	0.66
602	1.02	0.7	0.66
603	1.03	0.7	0.68
604	1.04	0.7	0.68
605	1.05	0.7	0.68
606	1.06	0.7	0.7
607	1.07	0.7	0.7
608	1.08	0.64	0.7
609	1.09	0.64	0.68
610	1.1	0.64	0.68
611	1.11	0.64	0.68
612	1.12	0.6	0.64
613	1.13	0.62	0.62
614	1.14	0.64	0.62
615	1.15	0.62	0.62
616	1.16	0.62	0.64
617	1.17	0.62	0.64
618	1.18	0.6	0.62
619	1.19	0.6	0.62
620	1.2	0.6	0.62
621	1.21	0.56	0.64
622	1.22	0.6	0.62
623	1.23	0.6	0.62
624	1.24	0.6	0.62
625	1.25	0.6	0.62
626	1.26	0.6	0.62
627	1.27	0.6	0.6
628	1.28	0.6	0.62
629	1.29	0.58	0.62
630	1.3	0.56	0.62
631	1.31	0.56	0.62
632	1.32	0.54	0.62
633	1.33	0.54	0.6
634	1.34	0.56	0.58
635	1.35	0.56	0.56
636	1.36	0.54	0.54
637	1.37	0.54	0.54
638	1.38	0.52	0.54
639	1.39	0.54	0.54
640	1.4	0.56	0.56
641	1.41	0.56	0.56
642	1.42	0.52	0.54
643	1.43	0.5	0.56
644	1.44	0.5	0.58
645	1.45	0.5	0.58
646	1.46	0.5	0.58
647	1.47	0.5	0.58
648	1.48	0.5	0.58
649	1.49	0.5	0.58
650	1.5	0.52	0.58
651	1.51	0.54	0.58
652	1.52	0.54	0.58
653	1.53	0.52	0.56
654	1.54	0.52	0.56
655	1.55	0.52	0.52
656	1.56	0.48	0.54
657	1.57	0.48	0.54
658	1.58	0.48	0.54
659	1.59	0.48	0.54
660	1.6	0.48	0.52
661	1.61	0.48	0.52
662	1.62	0.48	0.52
663	1.63	0.48	0.52
664	1.64	0.48	0.52
665	1.65	0.46	0.52
666	1.66	0.44	0.52
667	1.67	0.44	0.54
668	1.68	0.42	0.54
669	1.69	0.44	0.54
670	1.7	0.44	0.54
671	1.71	0.44	0.54
672	1.72	0.44	0.54
673	1.73	0.44	0.54
674	1.74	0.44	0.54
675	1.75	0.44	0.52
676	1.76	0.46	0.5
677	1.77	0.46	0.5
678	1.78	0.46	0.5
679	1.79	0.44	0.5
680	1.8	0.44	0.5
681	1.81	0.44	0.5
682	1.82	0.44	0.5
683	1.83	0.44	0.5
684	1.84	0.44	0.5
685	1.85	0.46	0.5
686	1.86	0.46	0.46
687	1.87	0.44	0.48
688	1.88	0.48	0.5
689	1.89	0.48	0.5
690	1.9	0.48	0.5
691	1.91	0.46	0.5
692	1.92	0.46	0.5
693	1.93	0.46	0.5
694	1.94	0.46	0.5
695	1.95	0.46	0.5
696	1.96	0.48	0.5
697	1.97	0.5	0.5
698	1.98	0.5	0.48
699	1.99	0.5	0.48
700	2	0.5	0.5
701	2.01	0.5	0.52
702	2.02	0.5	0.52
703	2.03	0.48	0.52
704	2.04	0.46	0.52
705	2.05	0.44	0.52
706	2.06	0.46	0.52
707	2.07	0.46	0.52
708	2.08	0.46	0.52
709	2.09	0.44	0.52
710	2.1	0.46	0.52
711	2.11	0.46	0.5
712	2.12	0.46	0.5
713	2.13	0.46	0.52
714	2.14	0.44	0.52
715	2.15	0.44	0.52
716	2.16	0.46	0.5
717	2.17	0.46	0.5
718	2.18	0.44	0.5
719	2.19	0.44	0.5
720	2.2	0.44	0.52
721	2.21	0.42	0.5
722	2.22	0.42	0.5
723	2.23	0.4	0.5
724	2.24	0.42	0.5
725	2.25	0.46	0.5
726	2.26	0.46	0.5
727	2.27	0.46	0.48
728	2.28	0.46	0.46
729	2.29	0.46	0.46
730	2.3	0.48	0.44
731	2.31	0.48	0.44
732	2.32	0.48	0.44
733	2.33	0.48	0.4
734	2.34	0.48	0.4
735	2.35	0.5	0.4
736	2.36	0.5	0.4
737	2.37	0.46	0.4
738	2.38	0.44	0.4
739	2.39	0.42	0.4
740	2.4	0.4	0.4
741	2.41	0.38	0.42
742	2.42	0.38	0.42
743	2.43	0.36	0.44
744	2.44	0.34	0.44
745	2.45	0.36	0.44
746	2.46	0.38	0.44
747	2.47	0.38	0.42
748	2.48	0.34	0.44
749	2.49	0.34	0.46
750	2.5	0.32	0.46
751	2.51	0.3	0.44
752	2.52	0.3	0.44
753	2.53	0.26	0.46
754	2.54	0.28	0.46
755	2.55	0.28	0.46
756	2.56	0.28	0.42
757	2.57	0.3	0.4
758	2.58	0.3	0.4
759	2.59	0.28	0.4
760	2.6	0.28	0.4
761	2.61	0.22	0.4
762	2.62	0.22	0.4
763	2.63	0.22	0.42
764	2.64	0.22	0.44
765	2.65	0.2	0.42
766	2.66	0.2	0.42
767	2.67	0.22	0.46
768	2.68	0.22	0.46
769	2.69	0.24	0.46
770	2.7	0.24	0.46
771	2.71	0.26	0.48
772	2.72	0.28	0.48
773	2.73	0.28	0.48
774	2.74	0.28	0.48
775	2.75	0.28	0.5
776	2.76	0.26	0.48
777	2.77	0.28	0.5
778	2.78	0.28	0.5
779	2.79	0.28	0.5
780	2.8	0.28	0.5
781	2.81	0.28	0.5
782	2.82	0.3	0.48
783	2.83	0.32	0.48
784	2.84	0.3	0.5
785	2.85	0.28	0.5
786	2.86	0.28	0.5
787	2.87	0.3	0.5
788	2.88	0.3	0.5
789	2.89	0.3	0.52
790	2.9	0.3	0.52
791	2.91	0.32	0.52
792	2.92	0.32	0.52
793	2.93	0.34	0.52
794	2.94	0.34	0.5
795	2.95	0.36	0.5
796	2.96	0.36	0.52
797	2.97	0.32	0.54
798	2.98	0.3	0.52
799	2.99	0.3	0.52
800	3	0.3	0.52
801	3.01	0.28	0.52
802	3.02	0.3	0.54
803	3.03	0.28	0.54
804	3.04	0.28	0.52
805	3.05	0.26	0.52
806	3.06	0.24	0.52
807	3.07	0.22	0.52
808	3.08	0.22	0.5
809	3.09	0.22	0.5
810	3.1	0.22	0.48
811	3.11	0.24	0.48
812	3.12	0.22	0.48
813	3.13	0.24	0.48
814	3.14	0.26	0.46
815	3.15	0.26	0.48
816	3.16	0.28	0.44
817	3.17	0.28	0.44
818	3.18	0.28	0.42
819	3.19	0.24	0.4
820	3.2	0.24	0.4
821	3.21	0.22	0.38
822	3.22	0.22	0.38
823	3.23	0.22	0.4
824	3.24	0.22	0.42
825	3.25	0.22	0.42
826	3.26	0.24	0.42
827	3.27	0.24	0.4
828	3.28	0.24	0.4
829	3.29	0.24	0.42
830	3.3	0.22	0.42
831	3.31	0.22	0.42
832	3.32	0.22	0.42
833	3.33	0.24	0.44
834	3.34	0.26	0.42
835	3.35	0.26	0.42
836	3.36	0.3	0.42
837	3.37	0.3	0.42
838	3.38	0.3	0.42
839	3.39	0.3	0.42
840	3.4	0.3	0.46
841	3.41	0.32	0.46
842	3.42	0.3	0.48
843	3.43	0.3	0.48
844	3.44	0.3	0.48
845	3.45	0.28	0.48
846	3.46	0.3	0.48
847	3.47	0.32	0.48
848	3.48	0.32	0.48
849	3.49	0.3	0.48
850	3.5	0.3	0.5
851	3.51	0.26	0.48
852	3.52	0.26	0.46
853	3.53	0.26	0.48
854	3.54	0.26	0.48
855	3.55	0.26	0.48
856	3.56	0.26	0.46
857	3.57	0.26	0.46
858	3.58	0.26	0.44
859	3.59	0.26	0.44
860	3.6	0.26	0.44
861	3.61	0.26	0.44
862	3.62	0.24	0.44
863	3.63	0.24	0.44
864	3.64	0.24	0.44
865	3.65	0.2	0.4
866	3.66	0.2	0.4
867	3.67	0.22	0.4
868	3.68	0.22	0.4
869	3.69	0.24	0.4
870	3.7	0.24	0.42
871	3.71	0.24	0.42
872	3.72	0.24	0.4
873	3.73	0.22	0.4
874	3.74	0.2	0.34
875	3.75	0.2	0.34
876	3.76	0.2	0.34
877	3.77	0.2	0.36
878	3.78	0.22	0.4
879	3.79	0.22	0.4
880	3.8	0.22	0.4
881	3.81	0.22	0.42
882	3.82	0.22	0.46
883	3.83	0.22	0.46
884	3.84	0.24	0.42
885	3.85	0.22	0.42
886	3.86	0.24	0.42
887	3.87	0.24	0.42
888	3.88	0.24	0.42
889	3.89	0.26	0.44
890	3.9	0.26	0.44
891	3.91	0.24	0.44
892	3.92	0.26	0.44
893	3.93	0.26	0.46
894	3.94	0.26	0.46
895	3.95	0.28	0.46
896	3.96	0.28	0.46
897	3.97	0.26	0.42
898	3.98	0.26	0.42
899	3.99	0.24	0.42
900	4	0.26	0.44
901	4.01	0.26	0.42
902	4.02	0.26	0.4
903	4.03	0.28	0.44
904	4.04	0.3	0.44
905	4.05	0.32	0.44
906	4.06	0.3	0.44
907	4.07	0.3	0.44
908	4.08	0.3	0.44
909	4.09	0.3	0.44
910	4.1	0.28	0.44
911	4.11	0.28	0.44
912	4.12	0.28	0.42
913	4.13	0.28	0.42
914	4.14	0.28	0.42
915	4.15	0.26	0.38
916	4.16	0.28	0.4
917	4.17	0.28	0.38
918	4.18	0.28	0.38
919	4.19	0.28	0.42
920	4.2	0.28	0.4
921	4.21	0.26	0.4
922	4.22	0.28	0.4
923	4.23	0.3	0.4
924	4.24	0.3	0.4
925	4.25	0.3	0.42
926	4.26	0.28	0.42
927	4.27	0.26	0.42
928	4.28	0.26	0.42
929	4.29	0.26	0.42
930	4.3	0.26	0.42
931	4.31	0.24	0.42
932	4.32	0.26	0.4
933	4.33	0.26	0.38
934	4.34	0.26	0.38
935	4.35	0.26	0.38
936	4.36	0.28	0.38
937	4.37	0.26	0.38
938	4.38	0.26	0.38
939	4.39	0.26	0.4
940	4.4	0.26	0.38
941	4.41	0.26	0.38
942	4.42	0.26	0.36
943	4.43	0.24	0.38
944	4.44	0.24	0.34
945	4.45	0.24	0.34
946	4.46	0.24	0.34
947	4.47	0.26	0.34
948	4.48	0.26	0.34
949	4.49	0.26	0.36
950	4.5	0.26	0.36
951	4.51	0.28	0.32
952	4.52	0.28	0.32
953	4.53	0.28	0.34
954	4.54	0.28	0.34
955	4.55	0.28	0.34
956	4.56	0.28	0.34
957	4.57	0.26	0.34
958	4.58	0.26	0.34
959	4.59	0.26	0.34
960	4.6	0.26	0.34
961	4.61	0.28	0.34
962	4.62	0.26	0.36
963	4.63	0.24	0.36
964	4.64	0.24	0.36
965	4.65	0.22	0.36
966	4.66	0.24	0.34
967	4.67	0.24	0.34
968	4.68	0.24	0.34
969	4.69	0.26	0.34
970	4.7	0.26	0.32
971	4.71	0.26	0.3
972	4.72	0.26	0.32
973	4.73	0.26	0.32
974	4.74	0.26	0.34
975	4.75	0.24	0.34
976	4.76	0.24	0.3
977	4.77	0.24	0.3
978	4.78	0.24	0.3
979	4.79	0.28	0.28
980	4.8	0.28	0.28
981	4.81	0.28	0.28
982	4.82	0.28	0.28
983	4.83	0.3	0.28
984	4.84	0.3	0.26
985	4.85	0.28	0.26
986	4.86	0.26	0.26
987	4.87	0.26	0.26
988	4.88	0.26	0.26
989	4.89	0.24	0.24
990	4.9	0.22	0.24
991	4.91	0.22	0.24
992	4.92	0.22	0.24
993	4.93	0.22	0.24
994	4.94	0.2	0.22
995	4.95	0.2	0.22
996	4.96	0.18	0.22
997	4.97	0.18	0.2
998	4.98	0.22	0.18
999	4.99	0.2	0.16
1000	5	0.2	0.18
1001	5.01	0.18	0.18
1002	5.02	0.18	0.16
1003	5.03	0.18	0.16
1004	5.04	0.14	0.12
1005	5.05	0.14	0.12
1006	5.06	0.12	0.12
1007	5.07	0.12	0.12
1008	5.08	0.1	0.12
1009	5.09	0.1	0.12
1010	5.1	0.1	0.1
1011	5.11	0.1	0.08
1012	5.12	0.08	0.06
1013	5.13	0.08	0.06
1014	5.14	0.08	0.06
1015	5.15	0.08	0.04
1016	5.16	0.08	0.04
1017	5.17	0.06	0.04
1018	5.18	0.06	0.02
1019	5.19	0.08	0.04
1020	5.2	0.06	0.04
1021	5.21	0.06	0.02
1022	5.22	0.06	0.02
1023	5.23	0.06	0.02
1024	5.24	0.06	0.02
1025	5.25	0.06	0.02
1026	5.26	0.06	0.02
1027	5.27	0.04	0.02
1028	5.28	0.02	0.02
1029	5.29	0.02	0
1030	5.3	0.02	0
1031	5.31	0.04	0
1032	5.32	0.04	0
1033	5.33	0.04	0
1034	5.34	0.04	0
1035	5.35	0.04	0
1036	5.36	0.04	0
1037	5.37	0.04	0
1038	5.38	0.04	0
1039	5.39	0.04	0
1040	5.4	0.02	0
1041	5.41	0.02	0
1042	5.42	0.02	0
1043	5.43	0.02	0
1044	5.44	0.02	0
1045	5.45	0.02	0
1046	5.46	0.02	0
1047	5.47	0.02	0
1048	5.48	0.02	0
1049	5.49	0.02	0
1050	5.5	0.02	0
1051	5.51	0.02	0
1052	5.52	0.02	0
1053	5.53	0.02	0
1054	5.54	0.02	0
1055	5.55	0.02	0
1056	5.56	0.02	0.02
1057	5.57	0.02	0.02
1058	5.58	0.02	0.02
1059	5.59	0.02	0.02
1060	5.6	0.02	0.02
1061	5.61	0.02	0.02
1062	5.62	0.02	0.02
1063	5.63	0	0.02
1064	5.64	0	0.02
1065	5.65	0	0.02
1066	5.66	0	0.02
1067	5.67	0	0.02
1068	5.68	0	0.02
1069	5.69	0	0.02
1070	5.7	0	0.02
1071	5.71	0	0.02
1072	5.72	0	0.02
1073	5.73	0	0.02
1074	5.74	0	0.02
1075	5.75	0	0.02
1076	5.76	0	0.02
1077	5.77	0	0.02
1078	5.78	0	0.02
1079	5.79	0.02	0.02
1080	5.8	0.02	0.02
1081	5.81	0.02	0.02
1082	5.82	0.02	0.02
1083	5.83	0.02	0.02
1084	5.84	0.02	0.02
1085	5.85	0.02	0.02
1086	5.86	0.02	0.02
1087	5.87	0.02	0.02
1088	5.88	0.02	0.02
1089	5.89	0.02	0.02
1090	5.9	0.02	0
1091	5.91	0.02	0
1092	5.92	0.02	0
1093	5.93	0.02	0
1094	5.94	0.02	0
1095	5.95	0.02	0
1096	5.96	0.02	0
1097	5.97	0.02	0
1098	5.98	0.02	0
1099	5.99	0.02	0
1100	6	0.02	0
1101	6.01	0.02	0
1102	6.02	0.02	0
1103	6.03	0.02	0.02
1104	6.04	0.02	0.02
1105	6.05	0.02	0.02
1106	6.06	0.02	0.02
1107	6.07	0.02	0.02
1108	6.08	0.02	0.02
1109	6.09	0.02	0.02
1110	6.1	0.02	0.02
1111	6.11	0.02	0.02
1112	6.12	0.02	0.02
1113	6.13	0.02	0.02
1114	6.14	0.04	0.02
1115	6.15	0.04	0.02
1116	6.16	0.04	0.02
1117	6.17	0.04	0.02
1118	6.18	0.04	0.02
1119	6.19	0.04	0
1120	6.2	0.02	0
1121	6.21	0.02	0
1122	6.22	0.02	0
1123	6.23	0.02	0
1124	6.24	0.02	0
1125	6.25	0.02	0
1126	6.26	0.02	0
1127	6.27	0.02	0
1128	6.28	0.02	0
1129	6.29	0.02	0
1130	6.3	0.02	0
1131	6.31	0	0
1132	6.32	0	0
1133	6.33	0	0
1134	6.34	0	0
1135	6.35	0	0
1136	6.36	0	0
1137	6.37	0	0
1138	6.38	0	0
1139	6.39	0.02	0
1140	6.4	0.02	0
1141	6.41	0.02	0
1142	6.42	0.02	0
1143	6.43	0.02	0
1144	6.44	0.04	0
1145	6.45	0.04	0
1146	6.46	0.04	0
1147	6.47	0.04	0
1148	6.48	0.04	0
1149	6.49	0.04	0
1150	6.5	0.04	0
1151	6.51	0.04	0
1152	6.52	0.04	0
1153	6.53	0.04	0
1154	6.54	0.04	0
1155	6.55	0.02	0
1156	6.56	0.04	0
1157	6.57	0.04	0
1158	6.58	0.04	0
1159	6.59	0.04	0
1160	6.6	0.02	0
1161	6.61	0.02	0
1162	6.62	0.04	0
1163	6.63	0.04	0
1164	6.64	0.04	0
1165	6.65	0.04	0
1166	6.66	0.04	0
1167	6.67	0.04	0
1168	6.68	0.04	0
1169	6.69	0.04	0
1170	6.7	0.04	0
1171	6.71	0.04	0
1172	6.72	0.04	0
1173	6.73	0.04	0
1174	6.74	0.04	0
1175	6.75	0.04	0
1176	6.76	0.02	0
1177	6.77	0.02	0
1178	6.78	0.02	0
1179	6.79	0.04	0
1180	6.8	0.04	0
1181	6.81	0.04	0
1182	6.82	0.04	0
1183	6.83	0.04	0
1184	6.84	0.04	0
1185	6.85	0.04	0
1186	6.86	0.04	0
1187	6.87	0.04	0
1188	6.88	0.04	0
1189	6.89	0.04	0
1190	6.9	0.04	0
1191	6.91	0.04	0
1192	6.92	0.06	0
1193	6.93	0.08	0
1194	6.94	0.08	0
1195	6.95	0.08	0
1196	6.96	0.08	0
1197	6.97	0.1	0
1198	6.98	0.1	0
1199	6.99	0.1	0
1200	7	0.1	0
1201	7.01	0.12	0
1202	7.02	0.1	0
1203	7.03	0.1	0
1204	7.04	0.1	0
1205	7.05	0.1	0
1206	7.06	0.08	0
1207	7.07	0.08	0
1208	7.08	0.08	0
1209	7.09	0.08	0
1210	7.1	0.08	0
1211	7.11	0.08	0
1212	7.12	0.08	0
1213	7.13	0.04	0
1214	7.14	0.04	0
1215	7.15	0.04	0
1216	7.16	0.04	0
1217	7.17	0.02	0
1218	7.18	0.02	0
1219	7.19	0.02	0
1220	7.2	0.02	0
1221	7.21	0.02	0
1222	7.22	0.02	0
1223	7.23	0.02	0
1224	7.24	0.02	0
1225	7.25	0.02	0
1226	7.26	0.02	0
1227	7.27	0.02	0
1228	7.28	0.02	0
1229	7.29	0.02	0
1230	7.3	0.02	0
1231	7.31	0.02	0
1232	7.32	0.02	0
1233	7.33	0.02	0
1234	7.34	0.02	0
1235	7.35	0.04	0
1236	7.36	0.04	0
1237	7.37	0.04	0
1238	7.38	0.04	0
1239	7.39	0.02	0
1240	7.4	0.02	0
1241	7.41	0	0
1242	7.42	0.02	0
1243	7.43	0.02	0
1244	7.44	0.02	0
1245	7.45	0.02	0
1246	7.46	0.02	0
1247	7.47	0.02	0
1248	7.48	0.02	0
1249	7.49	0.02	0
1250	7.5	0.02	0
1251	7.51	0.02	0
1252	7.52	0.02	0
1253	7.53	0.02	0
1254	7.54	0.02	0
1255	7.55	0.02	0
1256	7.56	0.02	0
1257	7.57	0.02	0
1258	7.58	0.02	0
1259	7.59	0.02	0
1260	7.6	0	0
1261	7.61	0	0
1262	7.62	0	0
1263	7.63	0	0
1264	7.64	0	0
1265	7.65	0	0
1266	7.66	0	0
1267	7.67	0	0
1268	7.68	0	0
1269	7.69	0	0
1270	7.7	0	0
1271	7.71	0	0
1272	7.72	0	0
1273	7.73	0	0
1274	7.74	0	0
1275	7.75	0	0
1276	7.76	0	0
1277	7.77	0	0
1278	7.78	0	0
1279	7.79	0	0
1280	7.8	0	0
1281	7.81	0	0
1282	7.82	0	0
1283	7.83	0	0
1284	7.84	0	0
1285	7.85	0	0
1286	7.86	0	0
1287	7.87	0.02	0
1288	7.88	0.02	0
1289	7.89	0.02	0
1290	7.9	0.02	0
1291	7.91	0.02	0
1292	7.92	0.02	0
1293	7.93	0.02	0
1294	7.94	0.02	0
1295	7.95	0.02	0
1296	7.96	0	0
1297	7.97	0	0
1298	7.98	0	0
1299	7.99	0	0
1300	8	0	0
1301	8.01	0	0
1302	8.02	0	0
1303	8.03	0.02	0
1304	8.04	0.02	0
1305	8.05	0.02	0
1306	8.06	0.02	0
1307	8.07	0.02	0
1308	8.08	0.02	0
1309	8.09	0.02	0
1310	8.1	0.02	0
1311	8.11	0.02	0
1312	8.12	0.02	0
1313	8.13	0.02	0
1314	8.14	0.02	0
1315	8.15	0.02	0
1316	8.16	0.02	0
1317	8.17	0.02	0
1318	8.18	0.02	0
1319	8.19	0.02	0
1320	8.2	0.02	0
1321	8.21	0.02	0
1322	8.22	0.02	0
1323	8.23	0.02	0
1324	8.24	0.02	0.02
1325	8.25	0.02	0.02
1326	8.26	0.02	0.02
1327	8.27	0.02	0.02
1328	8.28	0.02	0
1329	8.29	0.02	0
1330	8.3	0.02	0
1331	8.31	0.02	0
1332	8.32	0.02	0
1333	8.33	0.02	0
1334	8.34	0	0
1335	8.35	0	0
1336	8.36	0	0
1337	8.37	0	0
1338	8.38	0	0
1339	8.39	0	0
1340	8.4	0	0
1341	8.41	0	0
1342	8.42	0	0
1343	8.43	0	0
1344	8.44	0	0
1345	8.45	0	0
1346	8.46	0.02	0
1347	8.47	0.02	0
1348	8.48	0.02	0
1349	8.49	0.02	0
1350	8.5	0.02	0
1351	8.51	0.02	0
1352	8.52	0.02	0
1353	8.53	0.02	0
1354	8.54	0.02	0
1355	8.55	0.02	0
1356	8.56	0.02	0
1357	8.57	0.02	0
1358	8.58	0.02	0
1359	8.59	0.02	0
1360	8.6	0.02	0
1361	8.61	0.02	0
1362	8.62	0.02	0
1363	8.63	0.02	0
1364	8.64	0.04	0
1365	8.65	0.04	0
1366	8.66	0.04	0
1367	8.67	0.04	0
1368	8.68	0.04	0
1369	8.69	0.04	0
1370	8.7	0.04	0
1371	8.71	0.04	0
1372	8.72	0.04	0
1373	8.73	0.04	0
1374	8.74	0.02	0
1375	8.75	0.02	0
1376	8.76	0.02	0
1377	8.77	0.02	0
1378	8.78	0.04	0
1379	8.79	0.04	0
1380	8.8	0.04	0
1381	8.81	0.04	0
1382	8.82	0.04	0
1383	8.83	0.04	0
1384	8.84	0.04	0
1385	8.85	0.04	0
1386	8.86	0.04	0
1387	8.87	0.02	0
1388	8.88	0.02	0
1389	8.89	0.02	0
1390	8.9	0.02	0
1391	8.91	0.02	0
1392	8.92	0.02	0
1393	8.93	0.02	0
1394	8.94	0.02	0
1395	8.95	0.02	0
1396	8.96	0.02	0
1397	8.97	0.02	0
1398	8.98	0.02	0
1399	8.99	0	0
1400	9	0	0
1401	9.01	0	0
1402	9.02	0	0
1403	9.03	0	0
1404	9.04	0	0
1405	9.05	0	0
1406	9.06	0	0
1407	9.07	0.02	0
1408	9.08	0.02	0
1409	9.09	0.02	0
1410	9.1	0.02	0
1411	9.11	0.02	0
1412	9.12	0.02	0
1413	9.13	0.02	0
1414	9.14	0.02	0
1415	9.15	0.02	0
1416	9.16	0.02	0
1417	9.17	0.02	0
1418	9.18	0.02	0
1419	9.19	0.02	0
1420	9.2	0.02	0
1421	9.21	0.02	0
1422	9.22	0.02	0
1423	9.23	0.02	0
1424	9.24	0.02	0
1425	9.25	0.02	0
1426	9.26	0.02	0
1427	9.27	0.02	0
1428	9.28	0.02	0
1429	9.29	0.02	0
1430	9.3	0.02	0
1431	9.31	0.02	0
1432	9.32	0.02	0
1433	9.33	0.02	0
1434	9.34	0.02	0
1435	9.35	0.02	0
1436	9.36	0.02	0
1437	9.37	0.02	0
1438	9.38	0.02	0
1439	9.39	0.02	0
1440	9.4	0.02	0
1441	9.41	0.02	0
1442	9.42	0.02	0
1443	9.43	0.02	0
1444	9.44	0.02	0
1445	9.45	0.02	0
1446	9.46	0.02	0
1447	9.47	0	0
1448	9.48	0	0
1449	9.49	0	0
1450	9.5	0	0
1451	9.51	0	0
1452	9.52	0	0
1453	9.53	0	0
1454	9.54	0	0
1455	9.55	0	0
1456	9.56	0	0
1457	9.57	0	0
1458	9.58	0	0
1459	9.59	0	0
1460	9.6	0	0
1461	9.61	0	0
1462	9.62	0	0
1463	9.63	0	0
1464	9.64	0	0
1465	9.65	0	0
1466	9.66	0	0
1467	9.67	0	0
1468	9.68	0	0
1469	9.69	0	0
1470	9.7	0	0
1471	9.71	0	0
1472	9.72	0	0
1473	9.73	0	0
1474	9.74	0	0
1475	9.75	0	0
1476	9.76	0	0
1477	9.77	0	0
1478	9.78	0	0
1479	9.79	0	0
1480	9.8	0	0
1481	9.81	0	0
1482	9.82	0	0
1483	9.83	0	0
1484	9.84	0	0
1485	9.85	0	0
1486	9.86	0	0
1487	9.87	0	0
1488	9.88	0	0
1489	9.89	0	0
1490	9.9	0	0
1491	9.91	0	0
1492	9.92	0	0
1493	9.93	0	0
1494	9.94	0	0
1495	9.95	0	0
1496	9.96	0	0
1497	9.97	0	0
1498	9.98	0	0
1499	9.99	0	0

## Sheet: sourcedata_4bcde_behclass_PR
	t	rest	rest_post
0	-5	0.24	0.58
1	-4.99	0.26	0.56
2	-4.98	0.26	0.56
3	-4.97	0.26	0.56
4	-4.96	0.26	0.56
5	-4.95	0.26	0.56
6	-4.94	0.26	0.56
7	-4.93	0.26	0.56
8	-4.92	0.26	0.56
9	-4.91	0.26	0.56
10	-4.9	0.26	0.56
11	-4.89	0.28	0.56
12	-4.88	0.28	0.56
13	-4.87	0.28	0.56
14	-4.86	0.28	0.56
15	-4.85	0.28	0.56
16	-4.84	0.28	0.56
17	-4.83	0.28	0.56
18	-4.82	0.28	0.56
19	-4.81	0.28	0.56
20	-4.8	0.26	0.6
21	-4.79	0.26	0.6
22	-4.78	0.24	0.6
23	-4.77	0.24	0.6
24	-4.76	0.24	0.6
25	-4.75	0.24	0.6
26	-4.74	0.24	0.6
27	-4.73	0.24	0.6
28	-4.72	0.24	0.6
29	-4.71	0.24	0.6
30	-4.7	0.24	0.6
31	-4.69	0.22	0.6
32	-4.68	0.22	0.6
33	-4.67	0.22	0.62
34	-4.66	0.22	0.62
35	-4.65	0.22	0.62
36	-4.64	0.24	0.62
37	-4.63	0.24	0.62
38	-4.62	0.24	0.62
39	-4.61	0.24	0.62
40	-4.6	0.26	0.62
41	-4.59	0.26	0.62
42	-4.58	0.3	0.62
43	-4.57	0.3	0.64
44	-4.56	0.3	0.64
45	-4.55	0.3	0.64
46	-4.54	0.3	0.64
47	-4.53	0.3	0.64
48	-4.52	0.3	0.64
49	-4.51	0.3	0.62
50	-4.5	0.3	0.62
51	-4.49	0.3	0.62
52	-4.48	0.3	0.62
53	-4.47	0.3	0.64
54	-4.46	0.3	0.64
55	-4.45	0.3	0.64
56	-4.44	0.3	0.62
57	-4.43	0.3	0.62
58	-4.42	0.3	0.6
59	-4.41	0.3	0.6
60	-4.4	0.32	0.6
61	-4.39	0.32	0.6
62	-4.38	0.32	0.6
63	-4.37	0.3	0.6
64	-4.36	0.3	0.6
65	-4.35	0.3	0.6
66	-4.34	0.3	0.6
67	-4.33	0.3	0.6
68	-4.32	0.28	0.6
69	-4.31	0.28	0.6
70	-4.3	0.28	0.6
71	-4.29	0.28	0.6
72	-4.28	0.3	0.58
73	-4.27	0.3	0.58
74	-4.26	0.3	0.58
75	-4.25	0.3	0.58
76	-4.24	0.3	0.58
77	-4.23	0.3	0.58
78	-4.22	0.3	0.56
79	-4.21	0.3	0.56
80	-4.2	0.3	0.56
81	-4.19	0.32	0.56
82	-4.18	0.34	0.56
83	-4.17	0.34	0.56
84	-4.16	0.34	0.56
85	-4.15	0.34	0.56
86	-4.14	0.34	0.56
87	-4.13	0.34	0.56
88	-4.12	0.34	0.56
89	-4.11	0.36	0.56
90	-4.1	0.36	0.54
91	-4.09	0.36	0.54
92	-4.08	0.34	0.54
93	-4.07	0.34	0.54
94	-4.06	0.34	0.54
95	-4.05	0.34	0.54
96	-4.04	0.36	0.54
97	-4.03	0.36	0.54
98	-4.02	0.34	0.54
99	-4.01	0.34	0.54
100	-4	0.34	0.54
101	-3.99	0.34	0.54
102	-3.98	0.36	0.54
103	-3.97	0.36	0.54
104	-3.96	0.38	0.54
105	-3.95	0.4	0.54
106	-3.94	0.4	0.54
107	-3.93	0.4	0.54
108	-3.92	0.4	0.54
109	-3.91	0.42	0.54
110	-3.9	0.42	0.54
111	-3.89	0.42	0.56
112	-3.88	0.42	0.56
113	-3.87	0.42	0.56
114	-3.86	0.42	0.56
115	-3.85	0.4	0.56
116	-3.84	0.4	0.56
117	-3.83	0.4	0.56
118	-3.82	0.4	0.56
119	-3.81	0.4	0.56
120	-3.8	0.4	0.56
121	-3.79	0.4	0.56
122	-3.78	0.42	0.56
123	-3.77	0.42	0.56
124	-3.76	0.4	0.56
125	-3.75	0.4	0.56
126	-3.74	0.4	0.56
127	-3.73	0.4	0.56
128	-3.72	0.4	0.56
129	-3.71	0.4	0.56
130	-3.7	0.36	0.56
131	-3.69	0.36	0.56
132	-3.68	0.36	0.56
133	-3.67	0.36	0.56
134	-3.66	0.36	0.56
135	-3.65	0.36	0.58
136	-3.64	0.36	0.56
137	-3.63	0.36	0.56
138	-3.62	0.38	0.56
139	-3.61	0.36	0.56
140	-3.6	0.36	0.56
141	-3.59	0.36	0.56
142	-3.58	0.34	0.56
143	-3.57	0.34	0.56
144	-3.56	0.34	0.56
145	-3.55	0.34	0.54
146	-3.54	0.34	0.54
147	-3.53	0.34	0.54
148	-3.52	0.34	0.54
149	-3.51	0.34	0.54
150	-3.5	0.34	0.54
151	-3.49	0.34	0.54
152	-3.48	0.34	0.54
153	-3.47	0.34	0.54
154	-3.46	0.34	0.54
155	-3.45	0.34	0.54
156	-3.44	0.34	0.54
157	-3.43	0.32	0.54
158	-3.42	0.32	0.54
159	-3.41	0.32	0.54
160	-3.4	0.32	0.54
161	-3.39	0.32	0.54
162	-3.38	0.32	0.54
163	-3.37	0.32	0.54
164	-3.36	0.3	0.54
165	-3.35	0.3	0.54
166	-3.34	0.3	0.54
167	-3.33	0.3	0.54
168	-3.32	0.3	0.54
169	-3.31	0.3	0.54
170	-3.3	0.28	0.54
171	-3.29	0.28	0.54
172	-3.28	0.28	0.54
173	-3.27	0.26	0.54
174	-3.26	0.26	0.56
175	-3.25	0.26	0.56
176	-3.24	0.28	0.56
177	-3.23	0.28	0.56
178	-3.22	0.28	0.56
179	-3.21	0.28	0.56
180	-3.2	0.28	0.54
181	-3.19	0.28	0.54
182	-3.18	0.28	0.54
183	-3.17	0.28	0.54
184	-3.16	0.28	0.54
185	-3.15	0.28	0.54
186	-3.14	0.28	0.54
187	-3.13	0.26	0.54
188	-3.12	0.26	0.56
189	-3.11	0.24	0.56
190	-3.1	0.24	0.56
191	-3.09	0.24	0.56
192	-3.08	0.22	0.56
193	-3.07	0.22	0.56
194	-3.06	0.22	0.56
195	-3.05	0.22	0.56
196	-3.04	0.24	0.56
197	-3.03	0.24	0.56
198	-3.02	0.24	0.56
199	-3.01	0.24	0.56
200	-3	0.24	0.56
201	-2.99	0.24	0.56
202	-2.98	0.24	0.56
203	-2.97	0.24	0.56
204	-2.96	0.26	0.56
205	-2.95	0.26	0.56
206	-2.94	0.26	0.56
207	-2.93	0.24	0.56
208	-2.92	0.24	0.56
209	-2.91	0.24	0.56
210	-2.9	0.24	0.56
211	-2.89	0.24	0.56
212	-2.88	0.24	0.56
213	-2.87	0.24	0.56
214	-2.86	0.24	0.56
215	-2.85	0.24	0.56
216	-2.84	0.26	0.56
217	-2.83	0.26	0.56
218	-2.82	0.26	0.56
219	-2.81	0.26	0.56
220	-2.8	0.26	0.56
221	-2.79	0.26	0.56
222	-2.78	0.24	0.58
223	-2.77	0.26	0.58
224	-2.76	0.28	0.56
225	-2.75	0.26	0.56
226	-2.74	0.24	0.56
227	-2.73	0.24	0.56
228	-2.72	0.24	0.56
229	-2.71	0.24	0.56
230	-2.7	0.24	0.54
231	-2.69	0.24	0.54
232	-2.68	0.24	0.54
233	-2.67	0.24	0.54
234	-2.66	0.26	0.54
235	-2.65	0.28	0.54
236	-2.64	0.28	0.54
237	-2.63	0.28	0.54
238	-2.62	0.28	0.54
239	-2.61	0.28	0.54
240	-2.6	0.26	0.54
241	-2.59	0.26	0.54
242	-2.58	0.26	0.54
243	-2.57	0.24	0.54
244	-2.56	0.24	0.54
245	-2.55	0.24	0.54
246	-2.54	0.24	0.56
247	-2.53	0.26	0.56
248	-2.52	0.26	0.56
249	-2.51	0.26	0.56
250	-2.5	0.26	0.56
251	-2.49	0.26	0.56
252	-2.48	0.26	0.56
253	-2.47	0.26	0.56
254	-2.46	0.26	0.56
255	-2.45	0.24	0.56
256	-2.44	0.26	0.56
257	-2.43	0.26	0.56
258	-2.42	0.26	0.56
259	-2.41	0.26	0.56
260	-2.4	0.28	0.54
261	-2.39	0.28	0.52
262	-2.38	0.3	0.52
263	-2.37	0.3	0.52
264	-2.36	0.3	0.52
265	-2.35	0.3	0.52
266	-2.34	0.3	0.52
267	-2.33	0.3	0.52
268	-2.32	0.3	0.52
269	-2.31	0.3	0.52
270	-2.3	0.3	0.52
271	-2.29	0.3	0.52
272	-2.28	0.3	0.52
273	-2.27	0.3	0.52
274	-2.26	0.32	0.52
275	-2.25	0.32	0.52
276	-2.24	0.32	0.52
277	-2.23	0.3	0.52
278	-2.22	0.3	0.52
279	-2.21	0.3	0.52
280	-2.2	0.28	0.52
281	-2.19	0.28	0.52
282	-2.18	0.28	0.52
283	-2.17	0.3	0.52
284	-2.16	0.28	0.52
285	-2.15	0.28	0.52
286	-2.14	0.28	0.52
287	-2.13	0.28	0.52
288	-2.12	0.28	0.52
289	-2.11	0.3	0.52
290	-2.1	0.3	0.56
291	-2.09	0.32	0.56
292	-2.08	0.32	0.56
293	-2.07	0.32	0.56
294	-2.06	0.32	0.58
295	-2.05	0.34	0.58
296	-2.04	0.36	0.58
297	-2.03	0.36	0.58
298	-2.02	0.36	0.58
299	-2.01	0.36	0.58
300	-2	0.36	0.6
301	-1.99	0.36	0.6
302	-1.98	0.36	0.6
303	-1.97	0.36	0.6
304	-1.96	0.36	0.58
305	-1.95	0.36	0.58
306	-1.94	0.34	0.58
307	-1.93	0.32	0.58
308	-1.92	0.32	0.58
309	-1.91	0.3	0.56
310	-1.9	0.32	0.58
311	-1.89	0.32	0.58
312	-1.88	0.32	0.58
313	-1.87	0.3	0.58
314	-1.86	0.3	0.58
315	-1.85	0.3	0.6
316	-1.84	0.32	0.6
317	-1.83	0.32	0.58
318	-1.82	0.32	0.58
319	-1.81	0.32	0.58
320	-1.8	0.34	0.58
321	-1.79	0.34	0.6
322	-1.78	0.34	0.6
323	-1.77	0.36	0.6
324	-1.76	0.36	0.6
325	-1.75	0.36	0.6
326	-1.74	0.36	0.6
327	-1.73	0.36	0.6
328	-1.72	0.34	0.6
329	-1.71	0.34	0.6
330	-1.7	0.34	0.6
331	-1.69	0.34	0.6
332	-1.68	0.34	0.6
333	-1.67	0.34	0.6
334	-1.66	0.32	0.6
335	-1.65	0.32	0.6
336	-1.64	0.34	0.6
337	-1.63	0.34	0.6
338	-1.62	0.34	0.6
339	-1.61	0.34	0.6
340	-1.6	0.36	0.6
341	-1.59	0.34	0.6
342	-1.58	0.34	0.6
343	-1.57	0.34	0.6
344	-1.56	0.34	0.6
345	-1.55	0.34	0.6
346	-1.54	0.34	0.6
347	-1.53	0.34	0.62
348	-1.52	0.32	0.62
349	-1.51	0.32	0.62
350	-1.5	0.32	0.62
351	-1.49	0.32	0.6
352	-1.48	0.32	0.6
353	-1.47	0.32	0.6
354	-1.46	0.32	0.6
355	-1.45	0.32	0.6
356	-1.44	0.32	0.6
357	-1.43	0.34	0.6
358	-1.42	0.34	0.6
359	-1.41	0.34	0.6
360	-1.4	0.34	0.6
361	-1.39	0.34	0.6
362	-1.38	0.34	0.6
363	-1.37	0.34	0.6
364	-1.36	0.34	0.6
365	-1.35	0.34	0.6
366	-1.34	0.32	0.6
367	-1.33	0.32	0.62
368	-1.32	0.32	0.62
369	-1.31	0.32	0.62
370	-1.3	0.34	0.62
371	-1.29	0.34	0.62
372	-1.28	0.34	0.62
373	-1.27	0.34	0.62
374	-1.26	0.34	0.6
375	-1.25	0.34	0.6
376	-1.24	0.34	0.6
377	-1.23	0.34	0.6
378	-1.22	0.34	0.6
379	-1.21	0.34	0.6
380	-1.2	0.34	0.6
381	-1.19	0.34	0.58
382	-1.18	0.34	0.58
383	-1.17	0.34	0.58
384	-1.16	0.34	0.58
385	-1.15	0.34	0.58
386	-1.14	0.36	0.58
387	-1.13	0.36	0.58
388	-1.12	0.36	0.58
389	-1.11	0.36	0.58
390	-1.1	0.36	0.58
391	-1.09	0.36	0.6
392	-1.08	0.38	0.6
393	-1.07	0.38	0.6
394	-1.06	0.38	0.6
395	-1.05	0.38	0.6
396	-1.04	0.38	0.6
397	-1.03	0.38	0.58
398	-1.02	0.38	0.58
399	-1.01	0.38	0.58
400	-1	0.42	0.58
401	-0.99	0.42	0.58
402	-0.98	0.44	0.58
403	-0.97	0.42	0.58
404	-0.96	0.42	0.58
405	-0.95	0.42	0.6
406	-0.94	0.42	0.58
407	-0.93	0.42	0.58
408	-0.92	0.4	0.58
409	-0.91	0.42	0.58
410	-0.9	0.42	0.58
411	-0.89	0.44	0.58
412	-0.88	0.44	0.56
413	-0.87	0.44	0.56
414	-0.86	0.44	0.56
415	-0.85	0.44	0.56
416	-0.84	0.42	0.56
417	-0.83	0.42	0.56
418	-0.82	0.4	0.56
419	-0.81	0.4	0.56
420	-0.8	0.4	0.56
421	-0.79	0.4	0.56
422	-0.78	0.38	0.56
423	-0.77	0.38	0.56
424	-0.76	0.38	0.56
425	-0.75	0.38	0.56
426	-0.74	0.36	0.56
427	-0.73	0.36	0.56
428	-0.72	0.36	0.56
429	-0.71	0.36	0.56
430	-0.7	0.36	0.56
431	-0.69	0.36	0.56
432	-0.68	0.36	0.56
433	-0.67	0.36	0.56
434	-0.66	0.34	0.56
435	-0.65	0.34	0.56
436	-0.64	0.36	0.56
437	-0.63	0.36	0.56
438	-0.62	0.36	0.56
439	-0.61	0.34	0.56
440	-0.6	0.34	0.56
441	-0.59	0.34	0.56
442	-0.58	0.34	0.56
443	-0.57	0.34	0.56
444	-0.56	0.32	0.56
445	-0.55	0.32	0.56
446	-0.54	0.32	0.56
447	-0.53	0.3	0.56
448	-0.52	0.28	0.56
449	-0.51	0.28	0.56
450	-0.5	0.28	0.56
451	-0.49	0.28	0.56
452	-0.48	0.28	0.56
453	-0.47	0.26	0.56
454	-0.46	0.26	0.56
455	-0.45	0.26	0.56
456	-0.44	0.26	0.56
457	-0.43	0.26	0.56
458	-0.42	0.26	0.56
459	-0.41	0.26	0.56
460	-0.4	0.26	0.56
461	-0.39	0.26	0.56
462	-0.38	0.26	0.56
463	-0.37	0.26	0.56
464	-0.36	0.26	0.56
465	-0.35	0.26	0.54
466	-0.34	0.26	0.54
467	-0.33	0.26	0.52
468	-0.32	0.26	0.52
469	-0.31	0.26	0.52
470	-0.3	0.26	0.52
471	-0.29	0.26	0.52
472	-0.28	0.26	0.52
473	-0.27	0.26	0.52
474	-0.26	0.28	0.52
475	-0.25	0.28	0.52
476	-0.24	0.26	0.52
477	-0.23	0.28	0.52
478	-0.22	0.28	0.52
479	-0.21	0.28	0.52
480	-0.2	0.28	0.52
481	-0.19	0.28	0.52
482	-0.18	0.3	0.52
483	-0.17	0.3	0.52
484	-0.16	0.3	0.52
485	-0.15	0.3	0.52
486	-0.14	0.28	0.52
487	-0.13	0.28	0.52
488	-0.12	0.28	0.52
489	-0.11	0.26	0.52
490	-0.1	0.24	0.52
491	-0.09	0.24	0.52
492	-0.08	0.24	0.52
493	-0.07	0.22	0.52
494	-0.06	0.22	0.52
495	-0.05	0.18	0.52
496	-0.04	0.16	0.52
497	-0.03	0.16	0.52
498	-0.02	0.16	0.52
499	-0.01	0.12	0.5
500	0	0.12	0.5
501	0.01	0.12	0.5
502	0.02	0.12	0.5
503	0.03	0.12	0.5
504	0.04	0.1	0.5
505	0.05	0.06	0.5
506	0.06	0.06	0.5
507	0.07	0.06	0.5
508	0.08	0.06	0.52
509	0.09	0.06	0.52
510	0.1	0.04	0.52
511	0.11	0.04	0.54
512	0.12	0.02	0.54
513	0.13	0.02	0.54
514	0.14	0.02	0.54
515	0.15	0.02	0.54
516	0.16	0.02	0.56
517	0.17	0.02	0.56
518	0.18	0.02	0.56
519	0.19	0.02	0.56
520	0.2	0.02	0.56
521	0.21	0.02	0.56
522	0.22	0.02	0.56
523	0.23	0.02	0.56
524	0.24	0.02	0.56
525	0.25	0.02	0.56
526	0.26	0.02	0.56
527	0.27	0.02	0.56
528	0.28	0	0.56
529	0.29	0	0.58
530	0.3	0.02	0.58
531	0.31	0.02	0.58
532	0.32	0.02	0.58
533	0.33	0.02	0.58
534	0.34	0.02	0.58
535	0.35	0.02	0.58
536	0.36	0.02	0.58
537	0.37	0.02	0.58
538	0.38	0.02	0.58
539	0.39	0.02	0.58
540	0.4	0.02	0.58
541	0.41	0.02	0.6
542	0.42	0.02	0.58
543	0.43	0.02	0.58
544	0.44	0.02	0.58
545	0.45	0.02	0.58
546	0.46	0.02	0.58
547	0.47	0.02	0.6
548	0.48	0.02	0.6
549	0.49	0.02	0.6
550	0.5	0.02	0.6
551	0.51	0.02	0.6
552	0.52	0.04	0.6
553	0.53	0.06	0.6
554	0.54	0.06	0.6
555	0.55	0.06	0.6
556	0.56	0.08	0.6
557	0.57	0.08	0.6
558	0.58	0.08	0.6
559	0.59	0.08	0.6
560	0.6	0.08	0.6
561	0.61	0.06	0.6
562	0.62	0.06	0.6
563	0.63	0.06	0.6
564	0.64	0.06	0.58
565	0.65	0.06	0.58
566	0.66	0.06	0.58
567	0.67	0.06	0.58
568	0.68	0.06	0.58
569	0.69	0.06	0.58
570	0.7	0.06	0.58
571	0.71	0.08	0.58
572	0.72	0.08	0.58
573	0.73	0.08	0.58
574	0.74	0.08	0.58
575	0.75	0.08	0.58
576	0.76	0.08	0.58
577	0.77	0.08	0.58
578	0.78	0.08	0.58
579	0.79	0.1	0.58
580	0.8	0.1	0.6
581	0.81	0.1	0.6
582	0.82	0.08	0.6
583	0.83	0.06	0.6
584	0.84	0.06	0.58
585	0.85	0.06	0.56
586	0.86	0.06	0.56
587	0.87	0.06	0.56
588	0.88	0.06	0.56
589	0.89	0.06	0.56
590	0.9	0.06	0.56
591	0.91	0.06	0.56
592	0.92	0.06	0.56
593	0.93	0.06	0.56
594	0.94	0.06	0.56
595	0.95	0.06	0.56
596	0.96	0.06	0.56
597	0.97	0.06	0.56
598	0.98	0.06	0.56
599	0.99	0.08	0.56
600	1	0.08	0.56
601	1.01	0.08	0.56
602	1.02	0.1	0.56
603	1.03	0.1	0.56
604	1.04	0.1	0.56
605	1.05	0.1	0.58
606	1.06	0.08	0.58
607	1.07	0.1	0.58
608	1.08	0.1	0.58
609	1.09	0.08	0.58
610	1.1	0.08	0.58
611	1.11	0.08	0.58
612	1.12	0.06	0.58
613	1.13	0.06	0.58
614	1.14	0.08	0.58
615	1.15	0.1	0.58
616	1.16	0.1	0.58
617	1.17	0.1	0.58
618	1.18	0.1	0.58
619	1.19	0.08	0.56
620	1.2	0.08	0.56
621	1.21	0.08	0.56
622	1.22	0.08	0.56
623	1.23	0.08	0.56
624	1.24	0.08	0.56
625	1.25	0.08	0.56
626	1.26	0.08	0.56
627	1.27	0.08	0.56
628	1.28	0.08	0.56
629	1.29	0.08	0.56
630	1.3	0.08	0.56
631	1.31	0.08	0.56
632	1.32	0.08	0.56
633	1.33	0.08	0.56
634	1.34	0.06	0.56
635	1.35	0.06	0.56
636	1.36	0.06	0.56
637	1.37	0.06	0.56
638	1.38	0.06	0.56
639	1.39	0.06	0.56
640	1.4	0.04	0.56
641	1.41	0.06	0.56
642	1.42	0.06	0.56
643	1.43	0.06	0.56
644	1.44	0.06	0.56
645	1.45	0.06	0.56
646	1.46	0.06	0.54
647	1.47	0.06	0.54
648	1.48	0.06	0.54
649	1.49	0.06	0.54
650	1.5	0.06	0.54
651	1.51	0.06	0.54
652	1.52	0.06	0.54
653	1.53	0.06	0.54
654	1.54	0.06	0.54
655	1.55	0.08	0.54
656	1.56	0.08	0.54
657	1.57	0.08	0.54
658	1.58	0.08	0.54
659	1.59	0.1	0.54
660	1.6	0.1	0.54
661	1.61	0.1	0.56
662	1.62	0.1	0.56
663	1.63	0.1	0.56
664	1.64	0.08	0.56
665	1.65	0.08	0.56
666	1.66	0.08	0.56
667	1.67	0.08	0.56
668	1.68	0.08	0.56
669	1.69	0.06	0.56
670	1.7	0.08	0.56
671	1.71	0.08	0.56
672	1.72	0.08	0.56
673	1.73	0.1	0.56
674	1.74	0.12	0.56
675	1.75	0.12	0.56
676	1.76	0.12	0.56
677	1.77	0.12	0.56
678	1.78	0.12	0.54
679	1.79	0.12	0.54
680	1.8	0.12	0.54
681	1.81	0.12	0.54
682	1.82	0.12	0.54
683	1.83	0.12	0.54
684	1.84	0.12	0.52
685	1.85	0.12	0.52
686	1.86	0.12	0.52
687	1.87	0.12	0.52
688	1.88	0.12	0.52
689	1.89	0.12	0.52
690	1.9	0.12	0.52
691	1.91	0.12	0.52
692	1.92	0.12	0.52
693	1.93	0.12	0.54
694	1.94	0.12	0.54
695	1.95	0.1	0.54
696	1.96	0.1	0.54
697	1.97	0.1	0.54
698	1.98	0.1	0.54
699	1.99	0.1	0.54
700	2	0.08	0.54
701	2.01	0.08	0.54
702	2.02	0.08	0.54
703	2.03	0.1	0.54
704	2.04	0.1	0.54
705	2.05	0.1	0.54
706	2.06	0.08	0.54
707	2.07	0.06	0.54
708	2.08	0.06	0.54
709	2.09	0.06	0.54
710	2.1	0.06	0.54
711	2.11	0.06	0.54
712	2.12	0.06	0.54
713	2.13	0.08	0.56
714	2.14	0.08	0.56
715	2.15	0.08	0.56
716	2.16	0.08	0.56
717	2.17	0.08	0.56
718	2.18	0.08	0.56
719	2.19	0.08	0.58
720	2.2	0.08	0.56
721	2.21	0.08	0.56
722	2.22	0.06	0.56
723	2.23	0.06	0.56
724	2.24	0.08	0.56
725	2.25	0.06	0.56
726	2.26	0.06	0.56
727	2.27	0.06	0.56
728	2.28	0.02	0.56
729	2.29	0.02	0.56
730	2.3	0.02	0.56
731	2.31	0.02	0.58
732	2.32	0.02	0.58
733	2.33	0.02	0.58
734	2.34	0.02	0.58
735	2.35	0.02	0.58
736	2.36	0.02	0.6
737	2.37	0.02	0.6
738	2.38	0.02	0.6
739	2.39	0.02	0.6
740	2.4	0.02	0.6
741	2.41	0.04	0.62
742	2.42	0.04	0.62
743	2.43	0.04	0.62
744	2.44	0.04	0.62
745	2.45	0.04	0.6
746	2.46	0.04	0.6
747	2.47	0.04	0.6
748	2.48	0.04	0.6
749	2.49	0.04	0.6
750	2.5	0.04	0.62
751	2.51	0.04	0.62
752	2.52	0.04	0.62
753	2.53	0.04	0.62
754	2.54	0.04	0.62
755	2.55	0.04	0.62
756	2.56	0.04	0.6
757	2.57	0.04	0.6
758	2.58	0.04	0.6
759	2.59	0.04	0.6
760	2.6	0.04	0.6
761	2.61	0.06	0.6
762	2.62	0.06	0.6
763	2.63	0.06	0.58
764	2.64	0.06	0.58
765	2.65	0.08	0.58
766	2.66	0.08	0.56
767	2.67	0.08	0.56
768	2.68	0.08	0.56
769	2.69	0.08	0.56
770	2.7	0.06	0.56
771	2.71	0.06	0.56
772	2.72	0.06	0.58
773	2.73	0.06	0.58
774	2.74	0.06	0.58
775	2.75	0.06	0.6
776	2.76	0.06	0.6
777	2.77	0.06	0.6
778	2.78	0.06	0.6
779	2.79	0.06	0.6
780	2.8	0.06	0.6
781	2.81	0.06	0.6
782	2.82	0.06	0.6
783	2.83	0.06	0.6
784	2.84	0.06	0.6
785	2.85	0.06	0.6
786	2.86	0.06	0.6
787	2.87	0.06	0.6
788	2.88	0.08	0.6
789	2.89	0.08	0.58
790	2.9	0.08	0.58
791	2.91	0.08	0.58
792	2.92	0.08	0.58
793	2.93	0.06	0.56
794	2.94	0.06	0.54
795	2.95	0.06	0.54
796	2.96	0.06	0.54
797	2.97	0.06	0.54
798	2.98	0.06	0.54
799	2.99	0.06	0.54
800	3	0.06	0.54
801	3.01	0.06	0.54
802	3.02	0.08	0.54
803	3.03	0.08	0.52
804	3.04	0.08	0.54
805	3.05	0.08	0.54
806	3.06	0.1	0.54
807	3.07	0.1	0.54
808	3.08	0.1	0.54
809	3.09	0.1	0.54
810	3.1	0.1	0.54
811	3.11	0.1	0.54
812	3.12	0.1	0.54
813	3.13	0.1	0.6
814	3.14	0.08	0.6
815	3.15	0.08	0.6
816	3.16	0.08	0.6
817	3.17	0.08	0.6
818	3.18	0.08	0.6
819	3.19	0.08	0.6
820	3.2	0.08	0.6
821	3.21	0.08	0.6
822	3.22	0.08	0.6
823	3.23	0.08	0.6
824	3.24	0.08	0.6
825	3.25	0.08	0.62
826	3.26	0.08	0.62
827	3.27	0.08	0.62
828	3.28	0.08	0.6
829	3.29	0.08	0.6
830	3.3	0.08	0.6
831	3.31	0.08	0.6
832	3.32	0.08	0.58
833	3.33	0.08	0.58
834	3.34	0.06	0.58
835	3.35	0.06	0.58
836	3.36	0.06	0.58
837	3.37	0.08	0.58
838	3.38	0.1	0.58
839	3.39	0.1	0.6
840	3.4	0.1	0.58
841	3.41	0.1	0.58
842	3.42	0.1	0.58
843	3.43	0.1	0.6
844	3.44	0.1	0.6
845	3.45	0.1	0.6
846	3.46	0.1	0.6
847	3.47	0.1	0.6
848	3.48	0.1	0.6
849	3.49	0.1	0.6
850	3.5	0.1	0.6
851	3.51	0.1	0.6
852	3.52	0.1	0.6
853	3.53	0.1	0.62
854	3.54	0.1	0.62
855	3.55	0.1	0.64
856	3.56	0.1	0.64
857	3.57	0.1	0.64
858	3.58	0.1	0.64
859	3.59	0.1	0.64
860	3.6	0.1	0.64
861	3.61	0.1	0.64
862	3.62	0.1	0.64
863	3.63	0.12	0.64
864	3.64	0.12	0.64
865	3.65	0.12	0.62
866	3.66	0.12	0.62
867	3.67	0.12	0.62
868	3.68	0.12	0.6
869	3.69	0.12	0.6
870	3.7	0.12	0.6
871	3.71	0.12	0.6
872	3.72	0.12	0.6
873	3.73	0.12	0.6
874	3.74	0.12	0.58
875	3.75	0.12	0.58
876	3.76	0.12	0.58
877	3.77	0.12	0.58
878	3.78	0.12	0.58
879	3.79	0.12	0.58
880	3.8	0.12	0.58
881	3.81	0.12	0.58
882	3.82	0.12	0.58
883	3.83	0.12	0.58
884	3.84	0.14	0.6
885	3.85	0.14	0.6
886	3.86	0.14	0.6
887	3.87	0.12	0.6
888	3.88	0.12	0.6
889	3.89	0.12	0.6
890	3.9	0.12	0.6
891	3.91	0.12	0.6
892	3.92	0.12	0.6
893	3.93	0.12	0.6
894	3.94	0.12	0.6
895	3.95	0.12	0.6
896	3.96	0.12	0.6
897	3.97	0.12	0.6
898	3.98	0.12	0.6
899	3.99	0.12	0.6
900	4	0.14	0.6
901	4.01	0.14	0.6
902	4.02	0.14	0.6
903	4.03	0.14	0.6
904	4.04	0.14	0.6
905	4.05	0.14	0.6
906	4.06	0.14	0.6
907	4.07	0.14	0.6
908	4.08	0.14	0.6
909	4.09	0.14	0.6
910	4.1	0.12	0.6
911	4.11	0.12	0.6
912	4.12	0.12	0.6
913	4.13	0.12	0.6
914	4.14	0.12	0.6
915	4.15	0.12	0.6
916	4.16	0.12	0.6
917	4.17	0.12	0.6
918	4.18	0.12	0.6
919	4.19	0.12	0.6
920	4.2	0.12	0.6
921	4.21	0.12	0.6
922	4.22	0.12	0.6
923	4.23	0.14	0.6
924	4.24	0.14	0.6
925	4.25	0.14	0.6
926	4.26	0.14	0.6
927	4.27	0.14	0.6
928	4.28	0.16	0.6
929	4.29	0.16	0.58
930	4.3	0.16	0.58
931	4.31	0.16	0.58
932	4.32	0.16	0.56
933	4.33	0.16	0.56
934	4.34	0.16	0.56
935	4.35	0.14	0.56
936	4.36	0.14	0.56
937	4.37	0.14	0.56
938	4.38	0.14	0.56
939	4.39	0.14	0.56
940	4.4	0.14	0.56
941	4.41	0.12	0.56
942	4.42	0.12	0.56
943	4.43	0.14	0.56
944	4.44	0.12	0.56
945	4.45	0.12	0.56
946	4.46	0.12	0.56
947	4.47	0.12	0.56
948	4.48	0.14	0.56
949	4.49	0.14	0.56
950	4.5	0.14	0.56
951	4.51	0.12	0.58
952	4.52	0.12	0.58
953	4.53	0.12	0.58
954	4.54	0.12	0.58
955	4.55	0.12	0.58
956	4.56	0.12	0.58
957	4.57	0.12	0.58
958	4.58	0.12	0.58
959	4.59	0.12	0.58
960	4.6	0.12	0.58
961	4.61	0.12	0.58
962	4.62	0.12	0.58
963	4.63	0.12	0.58
964	4.64	0.12	0.58
965	4.65	0.12	0.58
966	4.66	0.12	0.58
967	4.67	0.12	0.58
968	4.68	0.12	0.58
969	4.69	0.1	0.58
970	4.7	0.1	0.58
971	4.71	0.1	0.58
972	4.72	0.1	0.58
973	4.73	0.12	0.58
974	4.74	0.12	0.58
975	4.75	0.12	0.58
976	4.76	0.12	0.58
977	4.77	0.12	0.58
978	4.78	0.12	0.58
979	4.79	0.12	0.6
980	4.8	0.12	0.6
981	4.81	0.12	0.6
982	4.82	0.14	0.6
983	4.83	0.14	0.6
984	4.84	0.14	0.6
985	4.85	0.14	0.62
986	4.86	0.14	0.62
987	4.87	0.12	0.62
988	4.88	0.14	0.62
989	4.89	0.12	0.62
990	4.9	0.12	0.62
991	4.91	0.12	0.62
992	4.92	0.12	0.62
993	4.93	0.12	0.62
994	4.94	0.12	0.62
995	4.95	0.1	0.62
996	4.96	0.1	0.6
997	4.97	0.1	0.6
998	4.98	0.1	0.6
999	4.99	0.08	0.6
1000	5	0.06	0.6
1001	5.01	0.06	0.6
1002	5.02	0.06	0.6
1003	5.03	0.06	0.6
1004	5.04	0.06	0.6
1005	5.05	0.06	0.6
1006	5.06	0.06	0.6
1007	5.07	0.06	0.58
1008	5.08	0.06	0.58
1009	5.09	0.06	0.58
1010	5.1	0.06	0.6
1011	5.11	0.06	0.6
1012	5.12	0.06	0.6
1013	5.13	0.06	0.6
1014	5.14	0.04	0.58
1015	5.15	0.04	0.58
1016	5.16	0.04	0.58
1017	5.17	0.04	0.58
1018	5.18	0.04	0.58
1019	5.19	0.04	0.58
1020	5.2	0.04	0.58
1021	5.21	0.04	0.58
1022	5.22	0.04	0.58
1023	5.23	0.04	0.58
1024	5.24	0.04	0.6
1025	5.25	0.04	0.58
1026	5.26	0.04	0.58
1027	5.27	0.04	0.58
1028	5.28	0.04	0.58
1029	5.29	0.04	0.58
1030	5.3	0.06	0.58
1031	5.31	0.06	0.58
1032	5.32	0.06	0.58
1033	5.33	0.06	0.58
1034	5.34	0.06	0.58
1035	5.35	0.08	0.58
1036	5.36	0.08	0.56
1037	5.37	0.08	0.56
1038	5.38	0.08	0.56
1039	5.39	0.1	0.56
1040	5.4	0.1	0.56
1041	5.41	0.1	0.56
1042	5.42	0.1	0.56
1043	5.43	0.1	0.56
1044	5.44	0.1	0.56
1045	5.45	0.12	0.56
1046	5.46	0.1	0.56
1047	5.47	0.1	0.56
1048	5.48	0.1	0.56
1049	5.49	0.1	0.56
1050	5.5	0.1	0.56
1051	5.51	0.1	0.56
1052	5.52	0.1	0.56
1053	5.53	0.1	0.56
1054	5.54	0.1	0.56
1055	5.55	0.1	0.56
1056	5.56	0.1	0.56
1057	5.57	0.1	0.56
1058	5.58	0.1	0.56
1059	5.59	0.1	0.56
1060	5.6	0.1	0.56
1061	5.61	0.1	0.56
1062	5.62	0.1	0.56
1063	5.63	0.1	0.56
1064	5.64	0.1	0.56
1065	5.65	0.12	0.56
1066	5.66	0.12	0.56
1067	5.67	0.1	0.56
1068	5.68	0.1	0.56
1069	5.69	0.1	0.56
1070	5.7	0.1	0.56
1071	5.71	0.1	0.56
1072	5.72	0.1	0.56
1073	5.73	0.1	0.56
1074	5.74	0.1	0.56
1075	5.75	0.1	0.58
1076	5.76	0.1	0.56
1077	5.77	0.12	0.56
1078	5.78	0.1	0.56
1079	5.79	0.08	0.56
1080	5.8	0.08	0.56
1081	5.81	0.08	0.56
1082	5.82	0.08	0.56
1083	5.83	0.08	0.56
1084	5.84	0.08	0.56
1085	5.85	0.08	0.56
1086	5.86	0.08	0.58
1087	5.87	0.08	0.58
1088	5.88	0.08	0.58
1089	5.89	0.08	0.58
1090	5.9	0.08	0.56
1091	5.91	0.08	0.56
1092	5.92	0.08	0.56
1093	5.93	0.08	0.56
1094	5.94	0.08	0.58
1095	5.95	0.08	0.56
1096	5.96	0.08	0.56
1097	5.97	0.1	0.56
1098	5.98	0.1	0.56
1099	5.99	0.1	0.56
1100	6	0.12	0.56
1101	6.01	0.12	0.56
1102	6.02	0.12	0.56
1103	6.03	0.12	0.56
1104	6.04	0.12	0.56
1105	6.05	0.12	0.56
1106	6.06	0.12	0.56
1107	6.07	0.12	0.56
1108	6.08	0.12	0.56
1109	6.09	0.12	0.56
1110	6.1	0.12	0.56
1111	6.11	0.12	0.56
1112	6.12	0.12	0.56
1113	6.13	0.12	0.56
1114	6.14	0.12	0.56
1115	6.15	0.12	0.56
1116	6.16	0.12	0.56
1117	6.17	0.12	0.56
1118	6.18	0.12	0.56
1119	6.19	0.12	0.58
1120	6.2	0.12	0.58
1121	6.21	0.1	0.56
1122	6.22	0.1	0.56
1123	6.23	0.1	0.56
1124	6.24	0.1	0.56
1125	6.25	0.1	0.56
1126	6.26	0.1	0.56
1127	6.27	0.12	0.56
1128	6.28	0.12	0.56
1129	6.29	0.12	0.56
1130	6.3	0.12	0.56
1131	6.31	0.14	0.56
1132	6.32	0.14	0.58
1133	6.33	0.14	0.58
1134	6.34	0.14	0.58
1135	6.35	0.14	0.58
1136	6.36	0.14	0.58
1137	6.37	0.14	0.58
1138	6.38	0.14	0.58
1139	6.39	0.14	0.58
1140	6.4	0.14	0.58
1141	6.41	0.14	0.58
1142	6.42	0.12	0.58
1143	6.43	0.12	0.58
1144	6.44	0.1	0.58
1145	6.45	0.1	0.58
1146	6.46	0.1	0.58
1147	6.47	0.1	0.58
1148	6.48	0.1	0.58
1149	6.49	0.1	0.58
1150	6.5	0.1	0.58
1151	6.51	0.1	0.58
1152	6.52	0.12	0.58
1153	6.53	0.12	0.58
1154	6.54	0.12	0.58
1155	6.55	0.14	0.58
1156	6.56	0.18	0.58
1157	6.57	0.18	0.58
1158	6.58	0.18	0.58
1159	6.59	0.16	0.58
1160	6.6	0.16	0.58
1161	6.61	0.18	0.58
1162	6.62	0.18	0.58
1163	6.63	0.18	0.58
1164	6.64	0.18	0.58
1165	6.65	0.16	0.58
1166	6.66	0.18	0.58
1167	6.67	0.18	0.58
1168	6.68	0.18	0.58
1169	6.69	0.18	0.56
1170	6.7	0.18	0.56
1171	6.71	0.18	0.56
1172	6.72	0.18	0.56
1173	6.73	0.16	0.56
1174	6.74	0.16	0.56
1175	6.75	0.18	0.56
1176	6.76	0.18	0.56
1177	6.77	0.18	0.56
1178	6.78	0.18	0.56
1179	6.79	0.18	0.56
1180	6.8	0.18	0.56
1181	6.81	0.18	0.56
1182	6.82	0.16	0.56
1183	6.83	0.16	0.56
1184	6.84	0.18	0.56
1185	6.85	0.18	0.56
1186	6.86	0.2	0.56
1187	6.87	0.2	0.56
1188	6.88	0.2	0.56
1189	6.89	0.2	0.56
1190	6.9	0.2	0.56
1191	6.91	0.2	0.56
1192	6.92	0.2	0.56
1193	6.93	0.2	0.56
1194	6.94	0.2	0.56
1195	6.95	0.2	0.56
1196	6.96	0.2	0.56
1197	6.97	0.2	0.56
1198	6.98	0.2	0.56
1199	6.99	0.2	0.56
1200	7	0.2	0.58
1201	7.01	0.2	0.58
1202	7.02	0.2	0.58
1203	7.03	0.2	0.58
1204	7.04	0.2	0.58
1205	7.05	0.2	0.58
1206	7.06	0.2	0.56
1207	7.07	0.2	0.56
1208	7.08	0.2	0.56
1209	7.09	0.18	0.56
1210	7.1	0.2	0.56
1211	7.11	0.22	0.56
1212	7.12	0.22	0.56
1213	7.13	0.24	0.56
1214	7.14	0.26	0.56
1215	7.15	0.26	0.56
1216	7.16	0.26	0.56
1217	7.17	0.26	0.56
1218	7.18	0.26	0.56
1219	7.19	0.26	0.56
1220	7.2	0.26	0.56
1221	7.21	0.24	0.56
1222	7.22	0.26	0.56
1223	7.23	0.26	0.56
1224	7.24	0.28	0.56
1225	7.25	0.28	0.56
1226	7.26	0.28	0.56
1227	7.27	0.28	0.56
1228	7.28	0.28	0.56
1229	7.29	0.28	0.56
1230	7.3	0.3	0.56
1231	7.31	0.3	0.56
1232	7.32	0.3	0.56
1233	7.33	0.3	0.58
1234	7.34	0.3	0.58
1235	7.35	0.3	0.58
1236	7.36	0.3	0.58
1237	7.37	0.3	0.58
1238	7.38	0.3	0.58
1239	7.39	0.3	0.58
1240	7.4	0.3	0.58
1241	7.41	0.28	0.58
1242	7.42	0.28	0.58
1243	7.43	0.28	0.58
1244	7.44	0.28	0.58
1245	7.45	0.26	0.58
1246	7.46	0.26	0.58
1247	7.47	0.26	0.58
1248	7.48	0.26	0.58
1249	7.49	0.26	0.58
1250	7.5	0.26	0.58
1251	7.51	0.26	0.58
1252	7.52	0.26	0.58
1253	7.53	0.26	0.58
1254	7.54	0.28	0.58
1255	7.55	0.28	0.58
1256	7.56	0.28	0.58
1257	7.57	0.28	0.58
1258	7.58	0.28	0.58
[truncated: 241 more rows]

## Sheet: sourcedata_4fg_anus_dist_DNp09
	t	anus_dist	anus_dist_CI	anus_dist_post	anus_dist_post_CI
[truncated: 1,500 more rows]

[truncated: 3 more sheets: sourcedata_4fg_anus_dist_PR, sourcedata_4fg_frtita_dist_aDN2, sourcedata_4fg_frtita_dist_PR]
