# Supplementary material for: Descending networks transform command signals into population motor control
Source: Nature. 2024 Jun 5;630(8017):686–94. doi: 10.1038/s41586-024-07523-9 (PMC11186778; doi:10.1038/s41586-024-07523-9)
Supplement: Supplementary file 13 — Source Data Fig. 5 [file 41586_2024_7523_MOESM13_ESM.xlsx]

## Sheet: sourcedata_5fg_v_turn_DNb02
	t	v_turn	v_turn_CI	v_turn_post	v_turn_post_CI
0	-5	48.8447	42.7795	30.5298	17.0307
1	-4.99	48.535	41.816	29.6931	16.6354
2	-4.98	48.1628	40.8554	28.6467	16.1419
3	-4.97	47.6627	39.9756	27.4612	15.5435
4	-4.96	47.0468	39.2491	26.7049	14.7935
5	-4.95	46.3346	38.7449	25.6667	13.98
6	-4.94	45.6506	38.503	24.3579	13.1331
7	-4.93	44.9728	38.5635	22.8436	12.2897
8	-4.92	44.3658	38.9232	21.1342	11.5049
9	-4.91	44.6266	39.4421	19.2376	10.8426
10	-4.9	46.2327	39.9986	17.7613	10.3121
11	-4.89	47.731	40.7281	16.5295	9.99167
12	-4.88	49.0802	41.5492	15.9839	9.87739
13	-4.87	50.23	42.3773	17.3871	9.85169
14	-4.86	51.1599	43.1281	18.6561	10.0605
15	-4.85	51.8389	43.7301	19.9206	10.429
16	-4.84	52.2181	44.1303	21.2178	10.8782
17	-4.83	52.2833	44.2892	22.2827	11.366
18	-4.82	52.0887	44.1768	23.0985	11.8367
19	-4.81	51.6883	43.7829	23.6496	12.2494
20	-4.8	51.2676	43.0962	23.9354	12.5766
21	-4.79	50.5028	42.199	23.9711	12.8031
22	-4.78	49.4379	41.1317	23.7428	12.9287
23	-4.77	48.0778	39.95	23.5918	12.9277
24	-4.76	46.4683	38.7073	23.2815	12.8411
25	-4.75	44.6456	37.4567	22.7554	12.6973
26	-4.74	42.6578	36.2415	22.2402	12.5012
27	-4.73	40.5935	35.0861	22.1691	12.2398
28	-4.72	38.6024	33.99	21.9444	12.0011
29	-4.71	36.6062	32.9694	21.5677	11.8129
30	-4.7	35.2427	31.9239	21.2297	11.6792
31	-4.69	34.9217	30.7735	21.4622	11.5643
32	-4.68	34.4082	29.6647	21.5924	11.5468
33	-4.67	33.6925	28.5724	21.6748	11.6264
34	-4.66	32.8137	27.4693	21.6555	11.8073
35	-4.65	31.7901	26.3404	21.5431	12.0817
36	-4.64	30.9809	25.1285	21.9067	12.3845
37	-4.63	30.2236	23.8685	22.2788	12.7509
38	-4.62	29.3963	22.6015	22.5813	13.176
39	-4.61	28.521	21.3548	22.8079	13.6475
40	-4.6	27.6543	20.1548	23.0085	14.1485
41	-4.59	26.788	19.0395	23.2266	14.664
42	-4.58	25.9642	18.0345	23.2379	15.2036
43	-4.57	25.2338	17.156	23.0509	15.7575
44	-4.56	24.6368	16.4113	22.7528	16.3123
45	-4.55	24.2445	15.7905	22.9346	16.8213
46	-4.54	23.9483	15.3097	23.4999	17.2945
47	-4.53	23.7222	14.9643	24.1411	17.7583
48	-4.52	23.5545	14.7453	25.7381	18.1501
49	-4.51	23.449	14.6429	27.2655	18.5512
50	-4.5	23.4408	14.6453	28.6821	18.9711
51	-4.49	23.5024	14.7589	29.9712	19.4164
52	-4.48	23.6602	14.9841	31.1172	19.8904
53	-4.47	24.3377	15.2444	32.107	20.3926
54	-4.46	25.0799	15.644	32.9331	20.9179
55	-4.45	25.7971	16.2141	33.5962	21.4562
56	-4.44	26.4675	16.9711	34.0788	21.9959
57	-4.43	27.0866	17.9265	34.378	22.5219
58	-4.42	27.843	19.0543	34.5879	23.0108
59	-4.41	28.7212	20.3694	35.0325	23.4219
60	-4.4	29.6295	21.8986	35.2951	23.7783
61	-4.39	30.5118	23.6566	35.3944	24.0707
62	-4.38	31.3899	25.6397	35.3268	24.2968
63	-4.37	32.22	27.8481	35.0882	24.4594
64	-4.36	32.9944	30.2683	34.8373	24.554
65	-4.35	33.7183	32.8769	35.0106	24.5599
66	-4.34	34.422	35.6401	35.2665	24.52
67	-4.33	35.184	38.5122	35.4301	24.4662
68	-4.32	36.0536	41.447	35.5037	24.4165
69	-4.31	37.309	44.37	35.4889	24.3865
70	-4.3	39.5528	47.1713	35.5403	24.3746
71	-4.29	42.4929	49.8321	35.6831	24.3832
72	-4.28	45.3207	52.3875	35.8881	24.4123
73	-4.27	48.0199	54.7905	36.0164	24.4634
74	-4.26	50.5477	57.0011	36.0293	24.5248
75	-4.25	52.8328	58.988	35.9276	24.5771
76	-4.24	54.8792	60.718	35.7136	24.599
77	-4.23	56.6348	62.1718	35.3902	24.5696
78	-4.22	58.0746	63.3349	34.9718	24.4695
79	-4.21	59.1884	64.1998	34.5924	24.2736
80	-4.2	59.9803	64.7649	34.6956	23.9374
81	-4.19	60.4863	65.0329	34.6758	23.5036
82	-4.18	60.6991	65.0189	34.479	22.9783
83	-4.17	60.6088	64.745	34.1167	22.368
84	-4.16	60.2309	64.236	33.6066	21.6839
85	-4.15	59.75	63.5007	32.9689	20.9419
86	-4.14	59.2548	62.5628	32.2376	20.1611
87	-4.13	58.5798	61.4794	31.4411	19.3647
88	-4.12	57.6785	60.2947	30.5825	18.5807
89	-4.11	57.0267	58.9893	29.6816	17.8374
90	-4.1	56.3613	57.634	28.7447	17.1649
91	-4.09	55.5821	56.2796	27.7842	16.591
92	-4.08	54.7163	54.9603	26.8127	16.1398
93	-4.07	53.7895	53.7099	25.8837	15.8253
94	-4.06	52.8402	52.5595	24.9715	15.6603
95	-4.05	52.0751	51.5183	24.4567	15.6128
96	-4.04	51.8898	50.5695	24.1791	15.6903
97	-4.03	51.8174	49.8083	24.0809	15.8828
98	-4.02	52.1251	49.2333	24.6532	16.1292
99	-4.01	52.6484	48.8983	25.2447	16.4612
100	-4	53.568	48.8068	25.8341	16.8574
101	-3.99	54.8522	48.9841	26.4126	17.2971
102	-3.98	56.2909	49.4731	27.3387	17.7319
103	-3.97	57.8546	50.2805	28.2218	18.1795
104	-3.96	59.5222	51.3978	29.0308	18.6313
105	-3.95	61.2481	52.8062	29.7713	19.0785
106	-3.94	62.9837	54.4727	30.4861	19.5117
107	-3.93	64.6903	56.3511	31.1424	19.9297
108	-3.92	66.3309	58.3851	31.739	20.33
109	-3.91	67.8598	60.5131	32.2928	20.7092
110	-3.9	69.2321	62.6697	32.8206	21.0643
111	-3.89	70.4047	64.7885	33.3076	21.3951
112	-3.88	71.4608	66.7879	33.7563	21.6996
113	-3.87	73.3003	68.4807	34.1896	21.9741
114	-3.86	74.8924	69.9507	34.5899	22.2183
115	-3.85	76.2835	71.141	34.947	22.431
116	-3.84	77.2876	72.0375	35.2534	22.6106
117	-3.83	78.1934	72.5723	35.5104	22.7549
118	-3.82	78.798	72.7574	35.7078	22.8628
119	-3.81	79.0552	72.597	35.8312	22.9332
120	-3.8	78.9685	72.1016	35.8733	22.9647
121	-3.79	78.5859	71.2889	35.8781	22.9517
122	-3.78	78.2146	70.1516	35.7977	22.8966
123	-3.77	77.907	68.7283	35.6091	22.8005
124	-3.76	77.3345	67.1222	35.3043	22.6641
125	-3.75	76.6172	65.3794	34.9753	22.4805
126	-3.74	75.7066	63.5751	34.6243	22.2528
127	-3.73	74.5785	61.7831	34.1923	21.9914
128	-3.72	73.2904	60.0634	33.685	21.7035
129	-3.71	71.8982	58.4716	33.1192	21.3984
130	-3.7	70.4207	57.0618	32.4986	21.0889
131	-3.69	68.9305	55.8707	31.8387	20.7897
132	-3.68	67.4493	54.932	31.2823	20.5066
133	-3.67	66.0176	54.2655	30.9639	20.2472
134	-3.66	64.6751	53.8797	30.9197	20.0267
135	-3.65	63.4471	53.7743	31.0157	19.8726
136	-3.64	62.3528	53.94	31.1334	19.8079
137	-3.63	61.4198	54.3565	31.2828	19.8395
138	-3.62	60.6659	54.9973	31.4667	19.9686
139	-3.61	60.0646	55.8345	31.682	20.1905
140	-3.6	59.781	56.8084	31.9316	20.4939
141	-3.59	59.6551	57.8998	32.227	20.8618
142	-3.58	59.6359	59.0709	32.5443	21.2771
143	-3.57	59.702	60.2797	32.8772	21.7196
144	-3.56	60.5303	61.3984	33.2246	22.1685
145	-3.55	62.4968	62.3405	33.6094	22.6023
146	-3.54	64.3184	63.2338	33.9865	23.0073
147	-3.53	66.0019	64.0511	34.3984	23.3649
148	-3.52	67.5463	64.7741	34.7949	23.6672
149	-3.51	68.9632	65.3908	35.1428	23.9078
150	-3.5	70.262	65.8969	35.4324	24.0811
151	-3.49	71.4575	66.294	35.6758	24.1825
152	-3.48	72.5601	66.5891	35.9298	24.206
153	-3.47	73.534	66.7987	36.1075	24.1593
154	-3.46	74.4189	66.9306	36.1837	24.0467
155	-3.45	75.198	66.9997	36.1544	23.8725
156	-3.44	75.8632	67.0183	36.0246	23.6415
157	-3.43	76.4079	66.9964	35.8747	23.3528
158	-3.42	77.3843	66.8593	35.7235	23.0115
159	-3.41	79.0126	66.5753	35.4977	22.6313
160	-3.4	80.5454	66.2576	35.2748	22.2137
161	-3.39	82.0317	65.9042	34.9826	21.7734
162	-3.38	83.539	65.5113	34.6247	21.3189
163	-3.37	84.8893	65.1187	34.2151	20.8582
164	-3.36	86.1054	64.7388	33.7504	20.4007
165	-3.35	87.1446	64.3998	33.2406	19.9547
166	-3.34	87.9977	64.1284	32.7249	19.5254
167	-3.33	88.6971	63.9474	32.1678	19.1246
168	-3.32	89.3059	63.8743	31.576	18.7598
169	-3.31	89.9154	63.921	30.9583	18.438
170	-3.3	90.6588	64.0875	30.3162	18.1665
171	-3.29	91.4281	64.4121	29.6664	17.9506
172	-3.28	92.225	64.9058	29.0034	17.7973
173	-3.27	93.0824	65.5656	28.3294	17.7122
174	-3.26	94.0024	66.3849	27.7282	17.6931
175	-3.25	95.6635	67.226	27.2139	17.7432
176	-3.24	97.793	68.1162	26.6895	17.8731
177	-3.23	99.8421	69.1292	26.1475	18.0833
178	-3.22	101.791	70.2394	25.8456	18.3512
179	-3.21	103.61	71.4222	25.881	18.6653
180	-3.2	105.325	72.6433	26.5812	18.9936
181	-3.19	106.882	73.8853	27.3494	19.3706
182	-3.18	108.259	75.129	28.177	19.7836
183	-3.17	109.469	76.3534	29.0041	20.2216
184	-3.16	110.477	77.55	29.8476	20.6663
185	-3.15	111.277	78.7099	30.6981	21.1006
186	-3.14	111.906	79.8196	31.5099	21.5105
187	-3.13	113.089	80.7457	32.2418	21.8819
188	-3.12	114.572	81.5323	32.8655	22.2008
189	-3.11	115.9	82.2586	33.3629	22.4536
190	-3.1	117.039	82.9274	33.7194	22.6283
191	-3.09	118.982	83.3535	33.9213	22.7149
192	-3.08	120.863	83.6842	33.9564	22.7058
193	-3.07	122.338	83.9727	33.9318	22.5863
194	-3.06	123.386	84.2108	33.7708	22.3595
195	-3.05	123.984	84.3889	33.4307	22.0298
196	-3.04	124.137	84.49	32.9123	21.6017
197	-3.03	123.836	84.501	32.2423	21.082
198	-3.02	123.102	84.4042	31.4137	20.4851
199	-3.01	121.922	84.1917	30.4482	19.8285
200	-3	120.322	83.8538	29.3706	19.1347
201	-2.99	119.019	83.2603	28.2155	18.4311
202	-2.98	118.356	82.358	27.0142	17.75
203	-2.97	117.223	81.3654	25.8379	17.1237
204	-2.96	115.688	80.2928	24.7171	16.5883
205	-2.95	113.798	79.1591	23.9604	16.154
206	-2.94	111.61	77.9858	23.5079	15.8532
207	-2.93	109.201	76.7935	23.1274	15.7193
208	-2.92	106.634	75.6073	22.9516	15.7403
209	-2.91	103.985	74.4499	22.932	15.9033
210	-2.9	101.329	73.3438	23.4106	16.1529
211	-2.89	98.7347	72.3104	24.0455	16.4807
212	-2.88	96.2778	71.3681	24.7579	16.8569
213	-2.87	94.0269	70.5343	25.5295	17.25
214	-2.86	92.0273	69.828	26.3346	17.6364
215	-2.85	90.299	69.2696	27.1558	17.9999
216	-2.84	88.8795	68.8739	28.0093	18.3299
217	-2.83	87.8014	68.6528	28.8488	18.6283
218	-2.82	87.0321	68.6244	29.6329	18.9022
219	-2.81	86.5636	68.7974	30.345	19.1595
220	-2.8	86.3986	69.1719	30.9674	19.4083
221	-2.79	86.5488	69.7394	31.5108	19.6517
222	-2.78	86.9553	70.4941	31.9457	19.892
223	-2.77	88.4534	71.2811	32.2513	20.1256
224	-2.76	90.2392	72.1964	32.4237	20.342
225	-2.75	92.0791	73.24	32.4543	20.5275
226	-2.74	93.9112	74.3804	32.3429	20.6656
227	-2.73	95.6987	75.5788	32.0893	20.7401
228	-2.72	97.3716	76.8012	31.8242	20.7267
229	-2.71	98.877	78.0117	31.6568	20.6076
230	-2.7	100.184	79.1738	31.2876	20.4053
231	-2.69	101.27	80.2541	30.7211	20.1235
232	-2.68	102.097	81.2271	29.9653	19.7728
233	-2.67	102.661	82.0686	29.0261	19.3712
234	-2.66	102.956	82.7617	27.9619	18.9385
235	-2.65	103.036	83.2876	27.1168	18.4774
236	-2.64	102.89	83.6462	26.3387	18.0342
237	-2.63	102.496	83.8461	25.7727	17.6326
238	-2.62	101.878	83.8975	25.2585	17.3195
239	-2.61	101.059	83.817	24.8184	17.1222
240	-2.6	100.083	83.6254	24.4936	17.0586
241	-2.59	98.9875	83.3502	24.495	17.1234
242	-2.58	98.1518	82.9727	25.3772	17.2717
243	-2.57	99.043	82.3116	26.6574	17.5282
244	-2.56	100.269	81.6187	27.898	17.9074
245	-2.55	101.435	80.9988	29.0892	18.3833
246	-2.54	102.515	80.5	30.1928	18.9278
247	-2.53	103.5	80.1633	31.1955	19.5096
248	-2.52	104.378	80.0219	32.0851	20.0981
249	-2.51	105.151	80.0978	32.9366	20.658
250	-2.5	105.831	80.3981	33.6386	21.1746
251	-2.49	106.37	80.9267	34.1831	21.6298
252	-2.48	106.753	81.6685	34.5677	22.0107
253	-2.47	106.995	82.59	34.7933	22.311
254	-2.46	107.085	83.6509	34.8549	22.5315
255	-2.45	106.99	84.8067	35.5234	22.6131
256	-2.44	106.691	86.0039	36.0371	22.6327
257	-2.43	107.01	87.0553	36.3574	22.6101
258	-2.42	107.17	88.0276	36.4859	22.5641
259	-2.41	107.12	88.8727	36.4304	22.5126
260	-2.4	107.067	89.5074	36.2296	22.4678
261	-2.39	106.686	89.9361	35.877	22.4414
262	-2.38	105.978	90.12	35.3689	22.4377
263	-2.37	104.91	90.0338	34.7166	22.4529
264	-2.36	103.472	89.6576	34.2032	22.4541
265	-2.35	101.7	88.9753	33.8023	22.4305
266	-2.34	99.5926	87.9864	34.405	22.2924
267	-2.33	97.1324	86.7041	35.0415	22.1031
268	-2.32	94.3598	85.1443	35.4502	21.872
269	-2.31	91.3109	83.3355	35.6259	21.5909
270	-2.3	88.0091	81.3199	35.5652	21.2568
271	-2.29	84.4642	79.1537	35.323	20.8668
272	-2.28	80.7017	76.9027	34.9529	20.4225
273	-2.27	76.7614	74.6417	34.3828	19.9411
274	-2.26	72.6917	72.4546	33.631	19.4329
275	-2.25	69.7609	70.2785	32.7295	18.9071
276	-2.24	69.6305	68.0066	31.6988	18.3714
277	-2.23	69.708	66.0688	30.5697	17.8295
278	-2.22	69.9985	64.561	29.3592	17.2822
279	-2.21	70.5024	63.5648	28.0971	16.7259
280	-2.2	71.2148	63.1379	27.1351	16.1252
281	-2.19	72.3079	63.2805	26.115	15.5101
282	-2.18	73.6701	63.9993	24.9414	14.8881
283	-2.17	75.3765	65.241	23.6331	14.2608
284	-2.16	77.1887	66.9724	22.2202	13.6348
285	-2.15	79.0086	69.1204	20.7755	13.0205
286	-2.14	80.8134	71.5905	20.0341	12.3783
287	-2.13	82.6272	74.2779	19.3117	11.7997
288	-2.12	84.4257	77.087	18.6186	11.318
289	-2.11	86.2614	79.9162	17.9636	10.9647
290	-2.1	88.169	82.6742	17.3656	10.7609
291	-2.09	89.959	85.3063	16.8467	10.7123
292	-2.08	91.8523	87.7099	16.4395	10.8058
293	-2.07	94.5218	89.7293	16.0785	11.0212
294	-2.06	96.9422	91.4445	16.0213	11.3023
295	-2.05	99.0668	92.8124	16.2123	11.6159
296	-2.04	100.845	93.8004	16.4638	11.9402
297	-2.03	102.234	94.386	16.7491	12.2467
298	-2.02	103.196	94.5579	17.0343	12.5145
299	-2.01	103.702	94.317	17.2959	12.73
300	-2	103.75	93.6743	17.5348	12.8851
301	-1.99	103.348	92.654	17.7347	12.9793
302	-1.98	102.489	91.297	18.2349	12.9906
303	-1.97	101.188	89.6539	18.8461	12.9404
304	-1.96	99.479	87.7852	19.3943	12.8536
305	-1.95	97.4049	85.7592	19.8606	12.7475
306	-1.94	95.0207	83.6483	20.2358	12.6411
307	-1.93	92.3838	81.5263	20.5126	12.555
308	-1.92	89.654	79.4488	20.6927	12.5099
309	-1.91	86.8743	77.4805	20.7775	12.5254
310	-1.9	84.0433	75.6799	20.7958	12.6156
311	-1.89	81.2256	74.0801	20.7453	12.7927
312	-1.88	78.6256	72.677	21.2652	13.0059
313	-1.87	76.2349	71.4805	22.0237	13.2845
314	-1.86	74.0463	70.4851	22.7606	13.6453
315	-1.85	72.7186	69.587	23.4817	14.0758
316	-1.84	72.0708	68.7908	24.1733	14.561
317	-1.83	71.6823	68.132	24.8373	15.0825
318	-1.82	71.5926	67.5889	25.4682	15.6225
319	-1.81	72.2519	67.0908	26.0501	16.1654
320	-1.8	73.3833	66.6725	26.5773	16.6973
321	-1.79	74.6269	66.3907	27.0482	17.2069
322	-1.78	75.9518	66.2627	27.5878	17.6758
323	-1.77	77.327	66.3074	28.0909	18.1081
324	-1.76	78.75	66.5362	28.9219	18.471
325	-1.75	80.1509	66.9623	29.8347	18.7852
326	-1.74	81.4912	67.5828	30.6319	19.0692
327	-1.73	82.7363	68.38	31.3075	19.326
328	-1.72	83.8424	69.3234	31.8534	19.5588
329	-1.71	84.771	70.3689	32.2775	19.7692
330	-1.7	85.4858	71.4623	32.5718	19.9593
331	-1.69	85.9589	72.5421	32.7417	20.1296
332	-1.68	86.2431	73.5332	32.782	20.281
333	-1.67	86.2771	74.3805	32.737	20.4105
334	-1.66	85.9873	75.0367	32.6119	20.5184
335	-1.65	85.3635	75.4532	32.3642	20.6103
336	-1.64	84.6103	75.5618	32.0174	20.6866
337	-1.63	83.8614	75.3179	31.5653	20.7514
338	-1.62	83.1272	74.7074	31.0044	20.8089
339	-1.61	82.3276	73.7415	30.3435	20.8626
340	-1.6	81.3503	72.448	30.2746	20.862
341	-1.59	80.2655	70.8407	30.3695	20.8456
342	-1.58	78.9161	68.9759	30.4531	20.8306
343	-1.57	77.3169	66.894	30.5213	20.8191
344	-1.56	75.4961	64.64	30.6926	20.8031
345	-1.55	73.4826	62.2626	30.9199	20.787
346	-1.54	71.3059	59.8119	31.1297	20.7778
347	-1.53	68.9948	57.3373	31.3176	20.7772
348	-1.52	66.5771	54.8854	31.4837	20.7874
349	-1.51	64.084	52.4975	31.626	20.8113
350	-1.5	61.5484	50.2089	31.7557	20.8512
351	-1.49	58.9939	48.0506	31.8608	20.9112
352	-1.48	56.4294	46.0501	31.9375	20.9932
353	-1.47	53.8829	44.2273	31.9735	21.0981
354	-1.46	51.3872	42.5978	31.966	21.2225
355	-1.45	48.917	41.1845	31.9178	21.3594
356	-1.44	46.4791	40.003	31.8132	21.4992
357	-1.43	45.4452	38.8664	31.6469	21.628
358	-1.42	45.2859	37.8675	31.4093	21.7296
359	-1.41	45.0162	37.1641	31.1044	21.7853
360	-1.4	44.6551	36.7566	30.7267	21.7767
361	-1.39	44.2236	36.6324	30.2751	21.6865
362	-1.38	43.7421	36.7641	29.8433	21.4926
363	-1.37	43.2306	37.11	29.3983	21.1865
364	-1.36	42.7006	37.6169	28.9172	20.7638
365	-1.35	42.1676	38.2223	28.3619	20.2262
366	-1.34	41.6356	38.86	27.7411	19.578
367	-1.33	41.1117	39.4626	27.0599	18.8295
368	-1.32	40.6266	39.9618	26.3278	17.9967
369	-1.31	40.4425	40.2652	25.5909	17.0978
370	-1.3	40.8529	40.2839	24.8323	16.1613
371	-1.29	41.0365	40.08	24.0621	15.2171
372	-1.28	40.9451	39.627	23.2998	14.2978
373	-1.27	40.5541	38.9075	22.5581	13.4375
374	-1.26	39.848	37.9161	21.8525	12.6694
375	-1.25	38.8198	36.6608	21.1985	12.0231
376	-1.24	37.4717	35.1627	20.64	11.5184
377	-1.23	35.8208	33.4571	20.2028	11.1662
378	-1.22	33.9148	31.5911	19.8488	10.9721
379	-1.21	31.7474	29.6366	19.5798	10.9258
380	-1.2	29.3529	27.6779	19.3895	11.0088
381	-1.19	26.7831	25.8139	19.4341	11.1822
382	-1.18	24.894	24.0539	19.6172	11.4312
383	-1.17	25.0628	22.3397	19.8561	11.7422
384	-1.16	25.4686	21.0317	20.1417	12.099
385	-1.15	26.4444	20.1781	20.5069	12.4872
386	-1.14	27.4938	19.9058	20.9033	12.9052
387	-1.13	28.6221	20.1949	21.3801	13.3474
388	-1.12	29.7952	20.9621	21.8338	13.8255
389	-1.11	30.9738	22.0854	22.6469	14.3111
390	-1.1	32.1431	23.4327	23.7329	14.8167
391	-1.09	33.2885	24.8892	24.8008	15.3712
392	-1.08	34.3957	26.366	25.8235	15.9772
393	-1.07	35.4561	27.7982	26.7843	16.6314
394	-1.06	36.4673	29.1421	27.668	17.3244
395	-1.05	37.4117	30.3737	28.4592	18.0402
396	-1.04	38.2676	31.4824	29.5392	18.7237
397	-1.03	39.0492	32.4615	30.8134	19.3568
398	-1.02	39.7422	33.3149	31.9132	19.9436
399	-1.01	40.3047	34.0542	32.8426	20.4559
400	-1	40.7253	34.6881	33.6373	20.8652
401	-0.99	40.9936	35.2244	34.2077	21.1589
402	-0.98	41.1005	35.6691	34.6085	21.3189
403	-0.97	41.0495	36.0238	34.7322	21.3498
404	-0.96	40.85	36.2864	34.5748	21.2571
405	-0.95	40.4996	36.4539	34.145	21.0553
406	-0.94	39.9803	36.5231	33.4598	20.7688
407	-0.93	39.2687	36.4901	32.546	20.4301
408	-0.92	38.3629	36.3478	31.4397	20.0783
409	-0.91	37.263	36.0893	30.2519	19.7494
410	-0.9	36.6684	35.6187	29.3291	19.4597
411	-0.89	36.0102	35.0113	28.3804	19.2729
412	-0.88	35.2275	34.2776	27.3786	19.2182
413	-0.87	34.3334	33.423	27.6695	19.2025
414	-0.86	33.3404	32.4577	28.5173	19.279
415	-0.85	32.2421	31.3992	29.2817	19.479
416	-0.84	31.0119	30.2726	29.9602	19.7729
417	-0.83	29.6954	29.0973	30.7723	20.1059
418	-0.82	28.3009	27.9015	31.9225	20.4231
419	-0.81	26.8448	26.7147	32.9557	20.729
420	-0.8	25.5856	25.5364	33.8524	20.9983
421	-0.79	25.4315	24.2802	34.6146	21.2118
422	-0.78	25.207	23.1258	35.2671	21.357
423	-0.77	25.4366	22.0248	35.8652	21.4265
424	-0.76	25.631	21.0643	36.3088	21.4356
425	-0.75	25.7705	20.2616	36.5999	21.3966
426	-0.74	25.8509	19.6219	36.7429	21.3275
427	-0.73	25.8677	19.1398	36.746	21.2489
428	-0.72	25.9219	18.781	36.6205	21.182
429	-0.71	25.9284	18.5358	36.3724	21.1473
430	-0.7	25.8718	18.3774	36.015	21.1606
431	-0.69	25.742	18.2766	35.5591	21.2318
432	-0.68	25.5285	18.2057	35.0209	21.3635
433	-0.67	25.2413	18.1369	34.4103	21.5512
434	-0.66	24.8627	18.0524	33.74	21.7839
435	-0.65	24.39	17.9381	33.0976	22.0396
436	-0.64	23.8353	17.7837	33.0016	22.2597
437	-0.63	23.1947	17.588	32.8405	22.4776
438	-0.62	22.4777	17.3537	33.1242	22.6357
439	-0.61	21.6967	17.0883	33.4617	22.7513
440	-0.6	20.8689	16.8029	33.6576	22.8295
441	-0.59	20.0293	16.5091	33.7229	22.8628
442	-0.58	19.1718	16.2271	33.6596	22.8488
443	-0.57	18.3147	15.9732	33.8204	22.7604
444	-0.56	17.4762	15.7626	33.8573	22.6304
445	-0.55	16.6838	15.6062	33.7494	22.4682
446	-0.54	15.9656	15.5106	33.503	22.2823
447	-0.53	15.3233	15.481	33.1356	22.0811
448	-0.52	14.7984	15.512	32.8215	21.8599
449	-0.51	14.3621	15.6026	32.4969	21.6324
450	-0.5	14.0068	15.7445	32.1107	21.4098
451	-0.49	13.7383	15.9249	31.7191	21.192
452	-0.48	13.5739	16.1282	31.2253	20.9892
453	-0.47	13.5142	16.3401	30.6312	20.8006
454	-0.46	13.7576	16.5255	29.9755	20.6204
455	-0.45	14.0182	16.7004	29.2206	20.4466
456	-0.44	14.2753	16.8535	28.4279	20.268
457	-0.43	14.5315	16.9715	27.5531	20.0807
458	-0.42	14.7637	17.0448	26.5917	19.8773
459	-0.41	14.9572	17.0639	25.7471	19.6357
460	-0.4	15.1156	17.0181	24.8183	19.3645
461	-0.39	15.3577	16.8845	23.7922	19.0594
462	-0.38	15.5421	16.6714	22.6652	18.7171
463	-0.37	15.6528	16.3753	21.6086	18.3256
464	-0.36	15.6615	15.9973	20.7724	17.8778
465	-0.35	15.6851	15.5233	20.6673	17.3462
466	-0.34	15.588	14.975	20.4685	16.7914
467	-0.33	15.3656	14.3629	20.1795	16.2241
468	-0.32	15.0017	13.7043	19.8095	15.6578
469	-0.31	14.6447	12.9988	19.6018	15.0914
470	-0.3	14.2529	12.2777	19.5485	14.5423
471	-0.29	13.7253	11.5876	19.5417	14.0361
472	-0.28	13.2396	10.9385	19.6398	13.5865
473	-0.27	12.645	10.3929	19.9447	13.2017
474	-0.26	11.878	9.99913	20.31	12.9076
475	-0.25	10.9625	9.78271	20.7411	12.7154
476	-0.24	11.7261	9.4949	21.2309	12.6336
477	-0.23	12.4457	9.39291	21.7803	12.6656
478	-0.22	13.0693	9.48744	22.3816	12.8112
479	-0.21	13.4972	9.78399	23.0215	13.0663
480	-0.2	13.8411	10.2398	23.6924	13.4227
481	-0.19	14.2139	10.8092	24.3817	13.8692
482	-0.18	14.4175	11.5021	25.0782	14.3915
483	-0.17	14.4373	12.2991	25.7596	14.974
484	-0.16	14.477	13.153	26.4011	15.5998
485	-0.15	16.1827	13.8222	26.9835	16.2504
486	-0.14	17.8306	14.5427	27.4924	16.9064
487	-0.13	19.4571	15.3015	27.9136	17.5491
488	-0.12	21.0207	16.0946	28.2362	18.1605
489	-0.11	22.6851	16.8802	28.4709	18.7228
490	-0.1	24.2901	17.6678	28.7095	19.2141
491	-0.09	25.8289	18.4402	28.8874	19.6284
492	-0.08	27.3389	19.1717	29.1946	19.9424
493	-0.07	28.7854	19.8523	29.403	20.1693
494	-0.06	30.2043	20.4649	29.513	20.3073
495	-0.05	31.6565	20.9975	29.5446	20.3563
496	-0.04	33.1816	21.4571	29.7072	20.3038
497	-0.03	35.0966	21.8155	30.3087	20.1313
498	-0.02	37.1412	22.1872	30.9756	19.8767
499	-0.01	41.3202	22.2119	31.6238	19.5577
500	0	46.454	22.2184	32.2531	19.1869
501	0.01	52.0263	22.496	32.8677	18.7779
502	0.02	58.1281	23.2413	33.4851	18.3434
503	0.03	64.8629	24.652	34.1197	17.8968
504	0.04	72.1644	26.9442	34.7744	17.4524
505	0.05	80.2209	30.1727	35.4779	17.0206
506	0.06	89.063	34.3641	36.1982	16.6171
507	0.07	98.627	39.5153	36.932	16.2534
508	0.08	110.672	45.0179	37.6759	15.9385
509	0.09	126.081	50.5465	38.4416	15.6774
510	0.1	142.417	56.7951	39.201	15.4774
511	0.11	159.591	63.7061	39.9696	15.338
512	0.12	177.494	71.2157	40.8366	15.2451
513	0.13	196	79.257	41.6761	15.2138
514	0.14	214.968	87.7608	43.0214	15.1574
515	0.15	234.244	96.657	44.4422	15.1319
516	0.16	253.667	105.874	45.8352	15.1459
517	0.17	273.067	115.34	47.1425	15.2005
518	0.18	292.275	124.982	48.37	15.2843
519	0.19	311.126	134.727	49.5165	15.3854
520	0.2	329.667	144.441	50.5159	15.502
521	0.21	348.741	153.765	51.3839	15.6176
522	0.22	367.961	162.707	52.1763	15.7088
523	0.23	386.702	171.342	52.8091	15.78
524	0.24	404.769	179.63	53.2922	15.8223
525	0.25	421.896	187.554	54.043	15.7558
526	0.26	437.951	195.066	54.8112	15.6293
527	0.27	453.596	201.897	55.3899	15.4935
528	0.28	468.326	208.124	55.8081	15.3618
529	0.29	481.506	213.869	55.9812	15.2768
530	0.3	493.033	219.108	55.8971	15.27
531	0.31	503.126	223.736	55.5496	15.3706
532	0.32	511.871	227.699	55.1003	15.5685
533	0.33	518.744	231.125	55.2435	15.7452
534	0.34	523.791	233.99	55.6913	15.9646
535	0.35	527.596	236.131	55.9775	16.31
536	0.36	529.599	237.722	56.1049	16.7606
537	0.37	529.878	238.766	56.0271	17.294
538	0.38	528.54	239.272	55.7023	17.8797
539	0.39	525.894	239.202	55.1371	18.476
540	0.4	522.725	238.399	54.362	19.0395
541	0.41	519.032	236.939	53.791	19.4742
542	0.42	514.199	235.078	53.6412	19.726
543	0.43	508.367	232.869	53.1584	19.889
544	0.44	504.13	229.687	52.5111	19.9236
545	0.45	500.768	225.833	51.7147	19.8208
546	0.46	497.182	221.722	50.6404	19.6006
547	0.47	493.466	217.437	49.3887	19.2583
548	0.48	489.702	213.065	47.949	18.8136
549	0.49	485.953	208.692	46.4825	18.2709
550	0.5	482.262	204.404	44.8553	17.6839
551	0.51	478.653	200.28	43.0068	17.1033
552	0.52	476.951	195.828	41.1494	16.5466
553	0.53	477.26	191.036	39.4472	16.0408
554	0.54	478.521	186.248	38.4123	15.5634
555	0.55	480.377	181.578	38.3932	15.1031
556	0.56	482.52	177.121	38.9909	14.7321
557	0.57	484.868	172.887	39.7799	14.513
558	0.58	487.322	168.886	40.5573	14.4618
559	0.59	490.08	165.01	41.0075	14.5957
560	0.6	492.783	161.366	41.1999	14.8589
561	0.61	495.229	158.016	41.1701	15.1945
562	0.62	497.294	155.014	40.9335	15.552
563	0.63	498.861	152.431	40.6623	15.868
564	0.64	499.843	150.343	40.1859	16.1406
565	0.65	500.408	148.729	39.5115	16.3538
566	0.66	500.132	147.827	38.5262	16.5198
567	0.67	498.96	147.711	38.6396	16.4676
568	0.68	496.852	148.426	39.1419	16.307
569	0.69	493.91	149.922	39.5827	16.1194
570	0.7	490.362	152.061	39.9542	15.9347
571	0.71	485.849	154.911	40.1198	15.8021
572	0.72	480.412	158.33	40.0998	15.7469
573	0.73	474.111	162.145	39.909	15.7882
574	0.74	467.463	166.003	39.5688	15.9346
575	0.75	461.439	169.418	39.121	16.1819
576	0.76	454.619	172.757	38.5833	16.52
577	0.77	447.107	175.838	37.9743	16.9321
578	0.78	439.016	178.501	37.3172	17.3967
579	0.79	430.902	180.486	36.6645	17.8883
580	0.8	422.95	181.688	36.1104	18.3785
581	0.81	414.731	182.221	35.8172	18.8352
582	0.82	406.348	182.061	35.6352	19.262
583	0.83	398.754	180.982	35.4813	19.6561
584	0.84	393.707	178.562	35.5747	19.9865
585	0.85	389.676	175.321	35.9656	20.2412
586	0.86	385.534	171.678	36.4291	20.4352
587	0.87	381.283	167.745	36.8645	20.5722
588	0.88	380.141	162.687	37.2269	20.651
589	0.89	379.264	157.424	37.504	20.6676
590	0.9	377.98	152.269	37.6865	20.6186
591	0.91	376.228	147.349	37.7625	20.5012
592	0.92	373.949	142.772	37.7379	20.3119
593	0.93	371.095	138.625	37.5858	20.0516
594	0.94	367.846	134.891	37.3145	19.7195
595	0.95	365.051	131.286	36.8969	19.3201
596	0.96	361.594	128.195	36.3259	18.8589
597	0.97	357.461	125.611	35.5986	18.3437
598	0.98	352.678	123.497	34.708	17.7862
599	0.99	347.293	121.798	33.8182	17.1833
600	1	341.374	120.452	33.1446	16.5291
601	1.01	335.009	119.39	32.3667	15.8792
602	1.02	328.451	118.494	31.4696	15.2592
603	1.03	322.053	117.624	30.4699	14.6923
604	1.04	315.636	116.847	29.8924	14.1418
605	1.05	309.286	116.149	29.1072	13.7
606	1.06	303.487	115.4	28.1147	13.3809
607	1.07	299.502	114.233	28.192	13.041
608	1.08	295.883	113.205	28.2771	12.7996
609	1.09	292.739	112.359	28.1113	12.678
610	1.1	289.241	112.049	27.8066	12.6457
611	1.11	285.59	112.281	27.8758	12.6207
612	1.12	283.488	112.556	27.731	12.6549
613	1.13	282.595	113.029	27.3639	12.7326
614	1.14	283.307	113.577	26.7956	12.8394
615	1.15	283.906	114.71	26.2551	12.9427
616	1.16	284.336	116.357	26.1446	12.9992
617	1.17	284.534	118.412	25.8854	13.0777
618	1.18	284.619	120.686	25.5093	13.1802
619	1.19	287.071	122.276	25.0335	13.3103
620	1.2	290.956	123.314	24.4822	13.47
621	1.21	294.59	124.156	23.884	13.6587
622	1.22	298.013	124.658	23.7633	13.8277
623	1.23	301.135	124.743	23.8344	14.0058
624	1.24	303.633	124.439	24.073	14.1944
625	1.25	305.415	123.735	24.3904	14.4009
626	1.26	306.406	122.651	24.6961	14.6329
627	1.27	306.544	121.229	24.8797	14.9002
628	1.28	305.979	119.467	24.9257	15.2025
629	1.29	304.826	117.388	24.8538	15.5347
630	1.3	302.826	115.147	25.1653	15.8468
631	1.31	300.219	112.738	26.0085	16.1167
632	1.32	296.671	110.346	26.72	16.3878
633	1.33	292.835	107.809	27.3059	16.6417
634	1.34	288.157	105.371	27.7332	16.8603
635	1.35	282.701	103.059	27.9717	17.0237
636	1.36	276.582	100.869	28.0301	17.1094
637	1.37	270.024	98.759	27.8573	17.1027
638	1.38	263.061	96.7526	27.445	16.9895
639	1.39	255.841	94.8404	26.7843	16.761
640	1.4	248.518	93.0214	26.2261	16.3833
641	1.41	241.249	91.3068	25.4125	15.8913
642	1.42	234.893	89.4833	24.4211	15.2881
643	1.43	229.698	87.5592	23.2886	14.5866
644	1.44	227.142	85.1254	22.1036	13.8001
645	1.45	226.209	82.5939	20.7621	12.9636
646	1.46	225.482	80.5337	19.2805	12.1049
647	1.47	224.992	79.0135	18.0495	11.222
648	1.48	224.759	78.0792	17.4466	10.3141
649	1.49	224.797	77.7447	16.9223	9.46284
650	1.5	225.122	77.9822	16.308	8.72092
651	1.51	225.695	78.7455	15.6948	8.11445
652	1.52	226.481	79.9513	15.1344	7.66636
653	1.53	228.185	81.2253	14.9218	7.36098
654	1.54	230.143	82.6723	15.0002	7.20483
655	1.55	231.944	84.2937	15.0187	7.22335
656	1.56	233.927	85.8228	14.9796	7.3888
657	1.57	235.611	87.2884	15.3997	7.60932
658	1.58	236.865	88.6068	15.9518	7.88789
659	1.59	237.603	89.6952	16.6708	8.19047
660	1.6	237.749	90.4893	17.3986	8.50968
661	1.61	237.312	90.9217	18.0727	8.83317
662	1.62	236.245	90.9698	18.7076	9.14502
663	1.63	234.5	90.6402	19.2856	9.43688
664	1.64	232.1	89.9448	19.8032	9.70194
665	1.65	228.985	88.9512	20.2703	9.93412
666	1.66	225.184	87.7251	20.7282	10.1254
667	1.67	220.757	86.3442	21.1007	10.2819
668	1.68	215.891	84.8652	21.3764	10.4034
669	1.69	210.522	83.4386	21.5931	10.485
670	1.7	204.749	82.1664	21.684	10.5347
671	1.71	201.644	80.201	21.6384	10.5566
672	1.72	199.517	78.2041	21.4498	10.5567
673	1.73	197.867	76.4415	21.1249	10.5434
674	1.74	196.348	75.1134	20.669	10.5288
675	1.75	195.033	74.2528	20.1424	10.5237
676	1.76	193.985	73.8604	19.7811	10.5237
677	1.77	193.251	73.9063	20.0085	10.5075
678	1.78	192.861	74.3346	20.2162	10.5578
679	1.79	192.827	75.0714	20.4004	10.6887
680	1.8	193.137	76.0311	20.5545	10.9049
681	1.81	193.762	77.1238	20.6836	11.1983
682	1.82	194.651	78.2602	20.8867	11.5408
683	1.83	195.735	79.3552	21.0452	11.9185
684	1.84	196.931	80.3303	21.2997	12.2879
685	1.85	198.142	81.1161	21.7158	12.6136
686	1.86	199.336	81.6321	22.0053	12.8972
687	1.87	200.353	81.849	22.16	13.1202
688	1.88	201.079	81.7389	22.1679	13.2743
689	1.89	201.417	81.2887	22.0782	13.3568
690	1.9	201.278	80.5058	21.9527	13.3762
691	1.91	200.695	79.387	21.913	13.3483
692	1.92	199.62	77.9824	22.3048	13.2792
693	1.93	197.902	76.4096	22.6414	13.2582
694	1.94	195.521	74.7736	23.149	13.3131
695	1.95	192.48	73.1996	23.6448	13.5052
696	1.96	188.803	71.8235	24.1251	13.8669
697	1.97	184.533	70.7798	24.5914	14.4107
698	1.98	179.731	70.1848	25.2894	15.1062
699	1.99	174.471	70.1194	27.3053	15.829
700	2	168.837	70.6145	29.3011	16.6664
701	2.01	163.452	71.4904	31.2087	17.5842
702	2.02	164.087	71.0638	33.0167	18.5409
703	2.03	164.79	71.0481	34.6495	19.5034
704	2.04	165.208	71.4488	36.0679	20.4393
705	2.05	165.203	72.1756	37.2488	21.3199
706	2.06	164.744	73.0901	38.1723	22.1215
707	2.07	164.039	73.9855	38.8186	22.8261
708	2.08	162.946	74.7722	39.1783	23.4192
709	2.09	161.35	75.3711	39.6129	23.8575
710	2.1	159.254	75.6961	39.9834	24.1479
711	2.11	158.098	75.3046	40.0866	24.3061
712	2.12	156.861	74.4437	39.9331	24.3316
713	2.13	155.153	73.2096	39.5433	24.2256
714	2.14	152.662	71.7024	38.923	23.9932
715	2.15	149.508	69.9279	38.0764	23.6414
716	2.16	146.144	67.8221	37.028	23.1773
717	2.17	142.394	65.514	35.8398	22.6059
718	2.18	138.328	63.0881	34.4903	21.9408
719	2.19	134.022	60.6506	33.0156	21.1913
720	2.2	131.103	57.8859	31.4408	20.3685
721	2.21	128.567	55.2404	29.7975	19.4841
722	2.22	126.068	53.0074	28.0898	18.5534
723	2.23	123.893	51.3022	26.3444	17.5919
724	2.24	123.282	49.9209	24.5902	16.6177
725	2.25	122.79	49.456	22.8335	15.6541
726	2.26	122.437	49.9752	21.3558	14.7069
727	2.27	124.036	50.8905	20.3868	13.791
728	2.28	126.783	52.3581	20.1224	12.9252
729	2.29	129.622	54.5371	19.8619	12.2052
730	2.3	134.628	56.5843	19.6107	11.6701
731	2.31	139.428	58.9999	19.3756	11.3497
732	2.32	143.894	61.597	19.234	11.2509
733	2.33	147.965	64.1851	19.2398	11.3612
734	2.34	151.578	66.6025	20.2839	11.5701
735	2.35	154.702	68.7131	21.5423	11.9131
736	2.36	157.279	70.4251	22.7958	12.3665
737	2.37	159.562	71.5968	23.9958	12.8908
738	2.38	161.179	72.3041	25.132	13.4478
739	2.39	161.916	72.619	26.1706	14.0085
740	2.4	161.778	72.594	27.1072	14.5487
741	2.41	161.008	72.2574	28.0809	15.0367
742	2.42	159.67	71.7319	28.9592	15.4744
743	2.43	157.684	71.217	29.6945	15.8602
744	2.44	155.536	70.7809	30.2713	16.1932
745	2.45	156.371	69.7541	30.723	16.4701
746	2.46	158.354	68.8576	30.9689	16.7006
747	2.47	160.361	68.6078	31.002	16.8882
748	2.48	162.355	69.1601	30.818	17.0361
749	2.49	164.362	70.5637	30.4125	17.1476
750	2.5	166.342	72.7884	29.7928	17.2251
751	2.51	168.183	75.7342	29.7209	17.201
752	2.52	169.827	79.2182	29.5228	17.1457
753	2.53	172.505	82.6798	29.1145	17.0744
754	2.54	175.078	86.2058	28.4999	16.996
755	2.55	178.475	89.3358	27.6913	16.9207
756	2.56	182.068	92.039	27.2917	16.8084
757	2.57	184.832	94.4027	26.9729	16.7048
758	2.58	188.141	95.9441	26.5806	16.6388
759	2.59	191.015	96.8098	26.7727	16.5657
760	2.6	192.897	97.0815	27.0993	16.5335
761	2.61	193.779	96.7457	27.5753	16.5431
762	2.62	193.674	95.8261	27.9466	16.6125
763	2.63	192.614	94.382	28.2269	16.728
764	2.64	190.647	92.505	28.6422	16.8491
765	2.65	188.407	90.1611	29.1374	16.9566
766	2.66	185.26	87.6767	29.451	17.0495
767	2.67	181.235	85.2179	29.5824	17.1032
768	2.68	176.444	82.9303	29.5332	17.0968
769	2.69	171.235	80.8782	29.4314	17.0031
770	2.7	165.541	79.2107	29.3408	16.8089
771	2.71	160.304	77.7682	29.1404	16.527
772	2.72	155.484	76.6142	28.8292	16.1683
773	2.73	150.893	75.8058	28.3576	15.7572
774	2.74	150.082	74.4106	27.7445	15.3202
775	2.75	151.135	72.8529	27.0237	14.889
776	2.76	152.634	71.4203	26.2709	14.4949
777	2.77	153.598	70.3156	25.5458	14.1721
778	2.78	154.001	69.5016	24.996	13.942
779	2.79	153.877	68.9412	24.6305	13.8316
780	2.8	154.11	68.3715	24.2819	13.8729
781	2.81	154.163	67.9579	23.9803	14.0636
782	2.82	154.012	67.7393	24.6474	14.3055
783	2.83	153.698	67.7447	25.3751	14.6618
784	2.84	153.216	68.0153	26.1201	15.1078
785	2.85	152.519	68.592	26.8602	15.6136
786	2.86	151.59	69.4842	27.5739	16.1498
787	2.87	150.41	70.6758	28.2399	16.6885
788	2.88	148.957	72.1235	28.8429	17.2045
789	2.89	147.506	73.6835	29.452	17.6679
790	2.9	150.6	74.1174	30.2086	18.0456
791	2.91	153.342	74.5988	30.8339	18.346
792	2.92	155.48	75.0984	31.2984	18.5578
793	2.93	156.903	75.5504	31.5754	18.6728
794	2.94	157.527	75.8901	31.6457	18.6863
795	2.95	157.627	75.9699	31.4955	18.5973
796	2.96	157.241	75.7211	31.1245	18.4082
797	2.97	156.002	75.2039	30.5927	18.1217
798	2.98	154.332	74.2886	29.8317	17.7578
799	2.99	151.841	73.0827	28.8582	17.3347
800	3	148.505	71.6149	27.7194	16.8737
801	3.01	144.38	69.9125	26.4238	16.4049
802	3.02	139.565	68.0065	25.038	15.9567
803	3.03	136.334	65.3672	23.9049	15.5366
804	3.04	132.406	62.6763	23.2845	15.1597
805	3.05	127.836	60.0128	22.7974	14.8897
806	3.06	122.763	57.4358	22.4177	14.7513
807	3.07	117.33	55.0009	22.1561	14.7543
808	3.08	111.717	52.749	22.5057	14.8559
809	3.09	106.178	50.6939	23.54	15.0345
810	3.1	101.01	48.8277	24.5775	15.324
811	3.11	95.7919	47.3224	25.6019	15.6983
812	3.12	90.6417	46.1865	26.6404	16.1261
813	3.13	86.8795	45.1207	27.5455	16.5921
814	3.14	85.1517	43.9974	28.4294	17.0605
815	3.15	84.0301	43.1781	29.2247	17.5146
816	3.16	83.162	42.7446	30.0517	17.9237
817	3.17	82.5616	42.6745	30.7489	18.2854
818	3.18	82.7465	42.8095	31.2877	18.5876
819	3.19	83.3742	43.1957	31.6589	18.8186
820	3.2	84.0357	43.8872	32.0016	18.9552
821	3.21	85.7877	44.5723	32.2291	18.9976
822	3.22	87.693	45.427	32.2662	18.9484
823	3.23	89.5343	46.4503	32.1135	18.807
824	3.24	91.8413	47.4586	31.7629	18.5785
825	3.25	95.1215	48.2753	31.2242	18.2711
826	3.26	98.4749	49.0788	30.5081	17.8984
827	3.27	101.808	49.8583	29.6287	17.4785
828	3.28	105.056	50.6055	28.6077	17.0327
829	3.29	108.153	51.3207	27.4725	16.5844
830	3.3	111.043	52.0115	26.2565	16.1559
831	3.31	113.671	52.6912	25.1897	15.7502
832	3.32	115.992	53.3755	24.1853	15.3935
833	3.33	117.967	54.0799	23.3631	15.087
834	3.34	119.566	54.8158	22.5441	14.8491
835	3.35	120.793	55.5793	21.8654	14.6634
836	3.36	121.625	56.3659	21.4494	14.5101
837	3.37	122.024	57.1661	21.2795	14.3775
838	3.38	122.015	57.9441	21.1454	14.27
839	3.39	121.589	58.6672	21.2424	14.1615
840	3.4	120.746	59.2984	21.6187	14.0422
841	3.41	119.673	59.7579	21.975	13.9373
842	3.42	118.362	60.0297	22.3132	13.8526
843	3.43	118.186	59.7708	22.645	13.7968
844	3.44	118.198	59.252	22.9622	13.7824
845	3.45	117.71	58.7172	23.4348	13.8043
846	3.46	117.984	57.9564	23.9822	13.8771
847	3.47	117.623	57.4938	24.5425	14.0093
848	3.48	117.112	57.4132	25.1834	14.1916
849	3.49	115.74	58.1285	25.7598	14.4306
850	3.5	120.243	58.1281	26.2552	14.7167
851	3.51	125.839	58.8176	26.6518	15.0384
852	3.52	131.185	60.6992	26.9346	15.3838
853	3.53	136.237	63.8154	27.101	15.7406
854	3.54	140.951	68.0723	27.4131	16.0748
855	3.55	145.279	73.2713	27.7044	16.3953
856	3.56	149.175	79.1564	27.9094	16.7043
857	3.57	152.59	85.455	28.0555	16.9975
858	3.58	155.492	91.9014	28.1516	17.2743
859	3.59	157.856	98.2548	28.1893	17.5365
860	3.6	159.606	104.316	28.1757	17.7847
861	3.61	163.573	109.366	28.1163	18.0189
862	3.62	167.641	113.692	28.0156	18.2381
863	3.63	171.913	117.158	27.8738	18.4394
864	3.64	175.372	119.867	27.823	18.6073
865	3.65	179.508	121.48	27.8615	18.7356
866	3.66	183.029	122.21	27.9756	18.8173
867	3.67	185.761	122.09	28.3808	18.8257
868	3.68	187.721	121.15	28.6939	18.7829
869	3.69	188.922	119.444	28.9067	18.6819
870	3.7	189.392	117.053	28.9987	18.5191
871	3.71	189.184	114.073	28.9567	18.2932
872	3.72	189.869	110.291	28.7767	18.0063
873	3.73	190.033	106.138	28.4609	17.6633
874	3.74	189.63	101.782	28.0187	17.2727
875	3.75	188.666	97.3883	27.4665	16.8454
876	3.76	187.145	93.1234	26.8207	16.395
877	3.77	185.074	89.1454	26.0908	15.9369
878	3.78	182.607	85.5507	25.2954	15.4863
879	3.79	180.248	82.3008	24.4683	15.0564
880	3.8	177.494	79.5911	23.6223	14.6606
881	3.81	174.314	77.4428	22.9258	14.2963
882	3.82	170.722	75.8153	22.2912	13.9806
883	3.83	167.601	74.3744	21.628	13.7271
884	3.84	164.28	73.2094	21.0358	13.5287
885	3.85	160.639	72.2388	20.7357	13.3634
886	3.86	156.707	71.3402	20.3973	13.2519
887	3.87	152.542	70.3988	20.0815	13.1763
888	3.88	148.331	69.2883	19.8169	13.1182
889	3.89	144.686	67.7971	19.5292	13.065
890	3.9	140.802	66.1307	19.2124	12.998
891	3.91	138.85	63.703	18.8734	12.8991
892	3.92	136.046	61.3142	18.7666	12.7348
893	3.93	132.355	59.0521	18.7816	12.5073
894	3.94	127.853	56.9952	18.8394	12.2245
895	3.95	123.638	54.9444	18.9026	11.9023
896	3.96	119.771	53.0148	18.9798	11.5647
897	3.97	116.284	51.3395	19.1938	11.2372
898	3.98	114.621	49.6411	19.4244	10.9773
899	3.99	113.046	48.5602	19.6736	10.837
900	4	114.126	47.4385	19.9393	10.8637
901	4.01	116.793	46.6479	20.2218	11.0893
902	4.02	119.223	46.801	20.5261	11.5207
903	4.03	121.651	47.8208	20.8566	12.1398
904	4.04	124.445	49.5133	21.1993	12.9109
905	4.05	127.225	51.8819	21.5813	13.7852
906	4.06	129.921	54.7979	23.146	14.6191
907	4.07	132.833	58.0157	24.824	15.4629
908	4.08	136.943	61.1133	26.3802	16.3008
909	4.09	140.955	64.3447	27.7932	17.1064
910	4.1	144.7	67.6339	29.0514	17.8606
911	4.11	148.244	70.8534	30.1512	18.551
912	4.12	152.207	73.747	31.094	19.1713
913	4.13	155.755	76.4599	31.8862	19.7201
914	4.14	158.857	78.932	32.5256	20.2003
915	4.15	161.684	81.0645	33.0283	20.6161
916	4.16	164.451	82.762	33.4045	20.9732
917	4.17	166.841	84.0762	33.6671	21.2771
918	4.18	169.106	84.9248	33.8232	21.5329
919	4.19	171.016	85.3585	33.8841	21.7436
920	4.2	172.456	85.411	33.8622	21.9099
921	4.21	173.4	85.1033	33.753	22.0318
922	4.22	173.831	84.4656	33.5604	22.1064
923	4.23	173.732	83.5374	33.2786	22.1298
924	4.24	173.094	82.3642	32.9072	22.0961
925	4.25	171.912	80.998	32.4353	21.9997
926	4.26	170.189	79.4943	31.8558	21.8348
927	4.27	167.936	77.9103	31.2666	21.5879
928	4.28	165.168	76.3017	30.7692	21.247
929	4.29	161.92	74.718	30.1668	20.8264
930	4.3	158.474	73.1336	29.4666	20.3274
931	4.31	154.83	71.5944	28.6668	19.7557
932	4.32	151.037	70.1223	27.7775	19.1211
933	4.33	147.27	68.693	26.8095	18.4382
934	4.34	143.257	67.3904	26.2218	17.6908
935	4.35	139	66.2094	25.9568	16.9081
936	4.36	134.518	65.1257	25.6953	16.1454
937	4.37	130.026	64.0536	25.4677	15.4339
938	4.38	125.415	62.9861	25.2784	14.8079
939	4.39	121.002	61.8049	25.1157	14.301
940	4.4	117.115	60.3957	24.9831	13.939
941	4.41	115.503	58.2937	24.8875	13.7358
942	4.42	113.909	56.0317	24.8211	13.6925
943	4.43	111.628	53.7868	24.7825	13.7949
944	4.44	108.687	51.5708	24.7766	14.0154
945	4.45	105.243	49.3803	24.7882	14.321
946	4.46	101.571	47.1989	24.7983	14.6756
947	4.47	97.398	45.1817	24.876	15.0364
948	4.48	92.7214	43.427	24.9938	15.3736
949	4.49	88.8404	41.6877	25.0581	15.6683
950	4.5	87.6797	39.5399	25.0582	15.9
951	4.51	86.5711	37.8114	24.987	16.0535
952	4.52	85.3906	36.6305	24.9909	16.1069
953	4.53	84.1426	36.0435	24.9682	16.0648
954	4.54	82.9798	35.9907	24.8188	15.9365
955	4.55	81.9932	36.3733	24.5476	15.7274
956	4.56	80.9807	37.1349	24.1753	15.4456
957	4.57	80.1328	38.0864	23.7323	15.1021
958	4.58	79.2747	39.1417	23.2235	14.7135
959	4.59	79.8011	39.828	22.6694	14.2976
960	4.6	80.6451	40.3345	22.0978	13.8733
961	4.61	81.0729	40.7768	21.5704	13.4574
962	4.62	81.6273	40.9713	21.1583	13.0653
963	4.63	82.0367	40.9693	20.7593	12.7255
964	4.64	82.3826	40.7564	20.3866	12.4533
965	4.65	82.3362	40.4471	20.0416	12.2593
966	4.66	81.8665	40.098	19.7335	12.1473
967	4.67	80.9906	39.7659	19.5877	12.1031
968	4.68	80.3723	39.3442	19.8965	12.0917
969	4.69	79.6692	38.9888	20.1772	12.1415
970	4.7	78.6277	38.8247	20.4206	12.2358
971	4.71	77.2651	38.8896	20.6161	12.3563
972	4.72	75.6035	39.1979	20.7504	12.4856
973	4.73	73.6696	39.7398	20.8177	12.6074
974	4.74	71.4943	40.4844	20.9462	12.6965
975	4.75	69.5959	41.2821	20.9817	12.7576
976	4.76	69.9953	41.6765	20.9212	12.7858
977	4.77	70.5291	42.1059	20.7421	12.7821
978	4.78	71.0321	42.5645	20.4403	12.7507
979	4.79	71.3574	43.0448	20.3477	12.6701
980	4.8	71.512	43.5111	20.3121	12.5646
981	4.81	71.5486	43.9243	20.1965	12.4606
982	4.82	72.6884	44.0071	20.0044	12.3731
983	4.83	73.585	44.0241	19.9754	12.2968
984	4.84	74.5988	43.8861	19.9715	12.2589
985	4.85	75.6257	43.6052	20.0206	12.269
986	4.86	77.0528	43.0861	20.1849	12.33
987	4.87	78.2981	42.453	20.4326	12.4491
988	4.88	79.2811	41.7272	20.7539	12.627
989	4.89	79.9016	40.9418	21.1551	12.8597
990	4.9	80.0589	40.1383	21.6935	13.1365
991	4.91	79.7056	39.353	22.2279	13.4642
992	4.92	78.8022	38.6287	22.7816	13.8361
993	4.93	77.3635	38.001	23.4194	14.2438
994	4.94	77.5893	36.9362	24.1001	14.6916
995	4.95	78.4033	35.7538	24.8321	15.182
996	4.96	78.927	34.7563	25.6447	15.7176
997	4.97	79.5815	33.8994	26.5024	16.3076
998	4.98	79.9414	33.387	27.429	16.9546
999	4.99	80.0074	33.2933	28.43	17.6607
1000	5	80.1442	33.5596	29.4514	18.429
1001	5.01	80.5906	34.1435	30.6855	19.2364
1002	5.02	81.0965	35.1283	31.8028	20.1005
1003	5.03	81.6794	36.4909	32.7946	21.0064
1004	5.04	82.1802	38.2385	33.6813	21.9327
1005	5.05	82.6949	40.2921	34.9501	22.8172
1006	5.06	83.0472	42.6399	36.4501	23.6504
1007	5.07	83.2323	45.2218	38.0327	24.4223
1008	5.08	85.0035	47.5851	39.5052	25.1278
1009	5.09	86.8499	50.0567	40.9185	25.7436
1010	5.1	88.4806	52.6587	42.7549	26.2098
1011	5.11	90.5684	55.2093	44.4338	26.563
1012	5.12	93.1822	57.6687	45.8981	26.7984
1013	5.13	96.7461	59.9255	47.1268	26.912
1014	5.14	100.46	62.1219	48.0959	26.9036
1015	5.15	105.224	64.0486	48.79	26.7764
1016	5.16	110.506	65.7932	49.2008	26.5363
1017	5.17	115.511	67.5121	49.3451	26.1904
1018	5.18	120.228	69.2045	49.2143	25.7521
1019	5.19	124.676	70.8687	48.8286	25.2349
1020	5.2	128.803	72.5238	48.2098	24.6554
1021	5.21	132.598	74.1831	47.3879	24.0322
1022	5.22	136.051	75.8611	46.4098	23.3842
1023	5.23	139.989	77.3783	45.3045	22.7343
1024	5.24	144.061	78.82	44.1003	22.1061
1025	5.25	147.857	80.2807	42.844	21.521
1026	5.26	151.733	81.6651	41.5906	20.998
1027	5.27	155.364	83.0244	40.3561	20.5568
1028	5.28	158.889	84.2858	39.4519	20.1809
1029	5.29	163.15	85.1883	38.6402	19.9069
1030	5.3	167.936	85.7046	37.8957	19.7417
1031	5.31	172.142	86.025	37.2383	19.68
1032	5.32	175.829	86.0504	36.7178	19.7077
1033	5.33	178.794	85.749	36.3056	19.8143
1034	5.34	181.334	84.9618	36.0026	19.9833
1035	5.35	182.779	83.8052	35.8024	20.1979
1036	5.36	183.057	82.2639	35.7023	20.4418
1037	5.37	182.12	80.3481	35.7049	20.6997
1038	5.38	179.95	78.1025	36.0264	20.9386
1039	5.39	177.042	75.4709	36.3128	21.1817
1040	5.4	173.314	72.6255	36.5327	21.4238
1041	5.41	168.509	69.8641	36.6714	21.6602
1042	5.42	162.696	67.4569	36.7198	21.887
1043	5.43	155.968	65.7171	36.8831	22.0819
1044	5.44	148.438	64.9597	37.1039	22.2476
1045	5.45	141.525	65.0844	37.2983	22.3893
1046	5.46	139.363	65.2333	37.4641	22.5045
1047	5.47	139.415	66.3047	37.5865	22.5922
1048	5.48	146.627	66.9482	37.6756	22.649
1049	5.49	153.102	69.1569	37.6919	22.6762
1050	5.5	158.865	72.6593	37.6466	22.671
1051	5.51	164.19	77.0096	37.5805	22.6282
1052	5.52	170.97	81.3182	37.461	22.5501
1053	5.53	178.718	85.3947	37.3187	22.4341
1054	5.54	186.232	89.2773	37.1194	22.2838
1055	5.55	194.208	92.549	36.8697	22.1004
1056	5.56	201.429	95.3595	36.5531	21.8876
1057	5.57	207.193	97.7781	36.185	21.6464
1058	5.58	211.469	99.7445	35.7642	21.38
1059	5.59	214.999	101.031	35.286	21.0919
1060	5.6	217.346	101.768	34.7583	20.7847
1061	5.61	218.136	102.099	34.1944	20.4603
1062	5.62	217.451	102.066	33.5863	20.1226
1063	5.63	215.395	101.718	32.9345	19.7744
1064	5.64	212.091	101.103	32.2582	19.4167
1065	5.65	207.689	100.262	31.5502	19.0528
1066	5.66	203.518	98.9192	30.8039	18.6856
1067	5.67	199.369	97.2	30.0323	18.3164
1068	5.68	194.625	95.322	29.2158	17.9492
1069	5.69	189.369	93.3044	28.3639	17.5859
1070	5.7	183.678	91.157	27.7028	17.2099
1071	5.71	177.623	88.8844	27.2431	16.8243
1072	5.72	171.271	86.491	26.7847	16.4519
1073	5.73	164.679	83.987	26.3297	16.0986
1074	5.74	157.899	81.3931	25.8844	15.771
1075	5.75	150.974	78.7458	25.4637	15.4758
1076	5.76	143.947	76.1014	25.3535	15.1947
1077	5.77	137.009	73.4991	25.3038	14.9572
1078	5.78	131.759	70.6684	25.2641	14.7735
1079	5.79	126.579	68.1263	25.2222	14.6476
1080	5.8	121.605	65.9817	25.1911	14.5777
1081	5.81	116.428	64.4719	25.1602	14.5606
1082	5.82	111.921	63.5195	25.1354	14.5877
1083	5.83	109.774	62.8507	25.0992	14.6504
1084	5.84	108.546	62.8559	25.0577	14.7363
1085	5.85	108.865	63.402	25.0165	14.8333
1086	5.86	114.127	63.6764	24.9715	14.9324
1087	5.87	119.427	64.6562	24.9127	15.0282
1088	5.88	127.502	65.5493	24.8415	15.1186
1089	5.89	135.795	66.7914	24.7616	15.2064
1090	5.9	143.471	68.4474	24.672	15.2994
1091	5.91	150.415	70.405	24.5826	15.4083
1092	5.92	156.562	72.5365	24.4844	15.5483
1093	5.93	161.829	74.7279	24.3737	15.7338
1094	5.94	166.099	76.8861	24.2497	15.977
1095	5.95	169.333	78.9123	24.1107	16.2851
1096	5.96	171.509	80.7186	23.9525	16.6589
1097	5.97	172.628	82.2299	23.8499	17.0854
1098	5.98	172.708	83.384	23.7859	17.5516
1099	5.99	172.132	84.0431	23.6475	18.0452
1100	6	172.856	83.6784	23.4298	18.5411
1101	6.01	173.131	82.7486	23.1278	19.0119
1102	6.02	172.365	81.4294	22.742	19.4299
1103	6.03	170.596	79.7509	22.4322	19.7595
1104	6.04	167.899	77.7517	22.0871	19.986
1105	6.05	164.368	75.4828	21.6448	20.0951
1106	6.06	160.11	73.0069	21.3781	20.0579
1107	6.07	155.25	70.3975	21.1524	19.8752
1108	6.08	149.918	67.7372	20.8527	19.552
1109	6.09	144.255	65.1158	20.4618	19.0933
1110	6.1	138.402	62.6278	20.0106	18.5069
1111	6.11	132.5	60.3683	19.5208	17.8064
1112	6.12	126.684	58.4284	18.9821	17.0121
1113	6.13	121.082	56.8891	18.4329	16.1449
1114	6.14	115.812	55.8151	17.8617	15.2325
1115	6.15	110.976	55.2484	17.2947	14.3022
1116	6.16	106.674	55.2021	16.7534	13.3825
1117	6.17	102.961	55.6683	16.263	12.5016
1118	6.18	102.683	55.9673	15.8411	11.6861
1119	6.19	105.115	56.2435	15.4898	10.9604
1120	6.2	107.781	57.0143	15.2563	10.3406
1121	6.21	110.618	58.2182	15.1159	9.84196
1122	6.22	113.527	59.7931	15.054	9.47204
1123	6.23	117.317	61.4545	15.0653	9.23053
1124	6.24	121.51	63.2352	15.1435	9.11074
1125	6.25	125.491	65.2101	15.2786	9.10143
1126	6.26	129.19	67.3291	15.4615	9.18802
1127	6.27	132.548	69.5474	15.6854	9.3541
1128	6.28	135.509	71.8264	15.9245	9.58422
1129	6.29	138.721	73.9667	16.1647	9.86167
1130	6.3	141.556	76.0839	16.3932	10.1699
1131	6.31	143.897	78.1739	16.6182	10.4913
1132	6.32	145.721	80.2138	16.8005	10.8137
1133	6.33	147.016	82.1807	16.9281	11.124
1134	6.34	147.934	84.0175	17.1354	11.3999
1135	6.35	150.101	85.3411	17.3766	11.6374
1136	6.36	151.811	86.5228	17.5684	11.8384
1137	6.37	153.081	87.5436	17.7128	12.002
1138	6.38	154.383	88.2848	17.8103	12.131
1139	6.39	155.39	88.8094	17.8656	12.2318
1140	6.4	155.882	89.1585	17.8917	12.3134
1141	6.41	155.85	89.3291	17.8995	12.3881
1142	6.42	155.287	89.3212	17.9061	12.4698
1143	6.43	154.183	89.1377	17.9139	12.5747
1144	6.44	152.531	88.7855	17.9361	12.718
1145	6.45	151.017	88.122	17.9822	12.9139
1146	6.46	149.481	87.197	18.0585	13.1735
1147	6.47	147.42	86.1389	18.2442	13.4985
1148	6.48	144.828	84.9718	18.5469	13.8912
1149	6.49	141.703	83.7244	19.0177	14.3448
1150	6.5	138.634	82.3041	19.6653	14.8507
1151	6.51	136.329	80.6003	20.3436	15.4068
1152	6.52	133.805	78.8739	21.0357	15.9981
1153	6.53	130.928	77.209	21.7318	16.6069
1154	6.54	129.655	75.2384	22.4147	17.2152
1155	6.55	129.511	73.1172	23.0617	17.8053
1156	6.56	130.354	70.9238	23.6571	18.3603
1157	6.57	131.043	68.9774	24.1821	18.8653
1158	6.58	131.659	67.3203	24.623	19.3075
1159	6.59	132.169	66.0101	24.9861	19.6755
1160	6.6	132.446	65.1116	25.2513	19.9628
1161	6.61	132.473	64.6402	25.4075	20.1652
1162	6.62	132.26	64.578	25.4583	20.2806
1163	6.63	131.787	64.8892	25.4071	20.3098
1164	6.64	131.071	65.5071	25.2648	20.256
1165	6.65	130.119	66.3548	25.0532	20.1239
1166	6.66	128.935	67.3487	24.7356	19.9246
1167	6.67	127.541	68.4011	24.3191	19.6681
1168	6.68	126.643	69.2717	23.817	19.3654
1169	6.69	127.869	69.5251	23.2462	19.0285
1170	6.7	128.851	69.6659	22.62	18.6705
1171	6.71	129.575	69.6583	21.9509	18.3048
1172	6.72	130.029	69.481	21.2541	17.9448
1173	6.73	130.204	69.1279	20.6785	17.5947
1174	6.74	130.095	68.608	20.3179	17.2617
1175	6.75	129.705	67.9452	19.9632	16.9712
1176	6.76	129.027	67.1803	19.6156	16.7331
1177	6.77	128.066	66.3649	19.27	16.5557
1178	6.78	126.851	65.5555	18.9287	16.4442
1179	6.79	125.388	64.8217	18.5963	16.4012
1180	6.8	123.696	64.2321	18.2752	16.4268
1181	6.81	122	63.8025	17.9883	16.5175
1182	6.82	120.594	63.5252	17.7525	16.6679
1183	6.83	118.916	63.5879	17.536	16.8738
1184	6.84	116.988	64.0152	17.3354	17.1278
1185	6.85	115.169	64.7319	17.1498	17.4214
1186	6.86	113.829	65.648	17.3142	17.7279
1187	6.87	112.389	66.8685	17.8344	18.0378
1188	6.88	113.213	67.8488	18.3736	18.3599
1189	6.89	114.63	68.9073	18.8935	18.6869
1190	6.9	115.883	70.1466	19.3965	19.0095
1191	6.91	116.975	71.5033	19.874	19.3195
1192	6.92	117.897	72.9166	20.3129	19.6091
1193	6.93	118.669	74.3243	20.7078	19.8707
1194	6.94	119.263	75.6813	21.0481	20.0971
1195	6.95	119.683	76.9448	21.3266	20.2812
1196	6.96	119.93	78.0809	21.5319	20.4168
1197	6.97	120.02	79.0628	21.668	20.4973
1198	6.98	120.898	79.6934	21.7206	20.5175
1199	6.99	122.332	80.0119	21.682	20.4729
1200	7	123.556	80.1661	21.6395	20.3541
1201	7.01	124.54	80.1677	21.5219	20.1625
1202	7.02	125.256	80.0323	21.3115	19.8973
1203	7.03	125.681	79.7776	21.0814	19.5544
1204	7.04	125.824	79.4166	20.8979	19.1314
1205	7.05	125.647	78.972	20.6291	18.6394
1206	7.06	125.136	78.461	20.2731	18.0838
1207	7.07	124.284	77.898	19.8362	17.4711
1208	7.08	123.089	77.2943	19.3292	16.8091
1209	7.09	121.568	76.656	18.7975	16.1043
1210	7.1	119.741	75.986	18.2092	15.3692
1211	7.11	117.659	75.2812	17.5709	14.6144
1212	7.12	115.298	74.5518	16.8959	13.8497
1213	7.13	112.687	73.797	16.2088	13.0843
1214	7.14	109.862	73.0158	15.5227	12.327
1215	7.15	106.862	72.2072	14.8305	11.5872
1216	7.16	103.728	71.371	14.182	10.8689
1217	7.17	101.016	70.4142	13.5389	10.1813
1218	7.18	98.5656	69.3802	12.9065	9.52932
1219	7.19	96.203	68.3137	12.2893	8.91722
1220	7.2	93.7975	67.2514	11.7885	8.34117
1221	7.21	91.8321	66.1215	11.3476	7.80912
1222	7.22	90.2508	64.9499	10.945	7.32694
1223	7.23	88.687	63.8174	10.6412	6.89444
1224	7.24	87.1739	62.7339	10.4462	6.51599
1225	7.25	85.7053	61.7165	10.2838	6.20423
1226	7.26	84.2926	60.7781	10.1474	5.96603
1227	7.27	82.9343	59.9316	10.0346	5.80662
1228	7.28	81.6349	59.1862	9.93899	5.72898
1229	7.29	80.3801	58.5491	9.91896	5.72605
1230	7.3	79.159	58.0213	9.92918	5.79638
1231	7.31	77.9743	57.5939	9.94449	5.93257
1232	7.32	77.0703	57.2084	10.0016	6.11856
1233	7.33	76.0991	56.9008	10.0655	6.34327
1234	7.34	75.0475	56.6419	10.1223	6.5932
1235	7.35	74.0615	56.3692	10.1936	6.85223
1236	7.36	73.6329	55.9584	10.2641	7.10853
1237	7.37	72.9729	55.4987	10.3128	7.35186
1238	7.38	72.0819	54.9462	10.3394	7.57181
1239	7.39	71.1091	54.2345	10.3376	7.75991
1240	7.4	69.9865	53.3383	10.3081	7.90876
1241	7.41	68.6934	52.2307	10.2475	8.01286
1242	7.42	67.2411	50.8873	10.1624	8.06766
1243	7.43	65.5538	49.3071	10.0419	8.07141
1244	7.44	63.6212	47.4883	9.89004	8.02296
1245	7.45	61.4475	45.4374	9.71082	7.9228
1246	7.46	59.0974	43.1613	9.50898	7.77285
1247	7.47	56.5163	40.7002	9.28687	7.57669
1248	7.48	53.7107	38.0978	9.05724	7.33848
1249	7.49	50.6973	35.4114	8.82124	7.06446
1250	7.5	47.4975	32.7157	8.57482	6.76221
1251	7.51	44.1378	30.1054	8.34904	6.43791
1252	7.52	40.6502	27.6983	8.21526	6.09542
1253	7.53	37.083	25.6313	8.09462	5.75
1254	7.54	33.6487	24.0242	7.98601	5.4121
1255	7.55	31.1868	22.8824	7.88796	5.09255
1256	7.56	31.3897	22.0298	7.79874	4.80192
1257	7.57	32.1322	21.8794	7.7157	4.54986
1258	7.58	33.7978	22.3013	7.63533	4.34385
1259	7.59	36.0805	23.208	7.56694	4.18657
1260	7.6	38.3744	24.5356	7.51096	4.07681
1261	7.61	40.6231	26.1118	7.44793	4.01057
1262	7.62	42.7877	27.7844	7.37288	3.97823
1263	7.63	44.9137	29.4189	7.28664	3.96713
1264	7.64	46.8559	30.9525	7.18163	3.96484
1265	7.65	48.6115	32.324	7.04652	3.9608
1266	7.66	50.1211	33.5084	6.88249	3.9462
1267	7.67	51.5802	34.453	6.67982	3.9175
1268	7.68	53.0414	35.1492	6.45007	3.87427
1269	7.69	54.3144	35.649	6.23922	3.81893
1270	7.7	55.4058	35.977	6.08374	3.76106
1271	7.71	56.387	36.1517	5.87307	3.72885
1272	7.72	57.3103	36.1987	6.02035	3.70844
1273	7.73	57.9858	36.1929	6.2696	3.74441
1274	7.74	58.427	36.167	6.5229	3.86367
1275	7.75	58.6692	36.1445	6.79129	4.07403
1276	7.76	58.7243	36.1485	7.087	4.37116
1277	7.77	58.6113	36.1952	7.40467	4.74249
1278	7.78	58.4322	36.2796	7.73971	5.16975
1279	7.79	58.1389	36.4248	8.0642	5.6347
1280	7.8	57.7185	36.6446	8.42009	6.11473
1281	7.81	57.2086	36.9416	8.75741	6.59696
1282	7.82	57.0905	37.2301	9.0678	7.06821
1283	7.83	56.8969	37.6104	9.34601	7.51849
1284	7.84	56.6334	38.0823	9.58971	7.94109
1285	7.85	56.3426	38.631	9.7978	8.33257
1286	7.86	56.0232	39.2401	9.97144	8.69253
1287	7.87	55.6133	39.8931	10.1164	9.02316
1288	7.88	55.1023	40.5519	10.2328	9.32935
1289	7.89	54.5076	41.1644	10.3208	9.61771
1290	7.9	54.1781	41.6174	10.3786	9.89598
1291	7.91	53.6914	41.9257	10.4092	10.1717
1292	7.92	53.757	41.9173	10.429	10.451
1293	7.93	54.2337	41.5643	10.4482	10.7386
1294	7.94	54.3769	40.9487	10.5386	11.0339
1295	7.95	54.1687	40.05	10.7566	11.3345
1296	7.96	53.7019	38.8491	11.07	11.6393
1297	7.97	52.8791	37.3859	11.3785	11.9478
1298	7.98	51.7146	35.7133	11.7416	12.2487
1299	7.99	50.2586	33.9152	12.14	12.5326
1300	8	48.5546	32.1205	12.5203	12.7908
1301	8.01	46.6036	30.5123	12.8856	13.0111
1302	8.02	44.7814	29.24	13.188	13.1844
1303	8.03	43.4445	28.4715	13.4196	13.3003
1304	8.04	42.1784	28.4946	13.5749	13.3502
1305	8.05	44.3147	28.7944	13.645	13.3279
1306	8.06	47.4597	29.8302	13.6272	13.2295
1307	8.07	50.5732	31.7071	13.5231	13.0543
1308	8.08	53.6194	34.2459	13.3337	12.8048
1309	8.09	56.5979	37.2249	13.1066	12.4844
1310	8.1	59.5696	40.422	12.8212	12.1038
1311	8.11	63.0325	43.5666	12.4749	11.6765
1312	8.12	66.2456	46.6539	12.0734	11.218
1313	8.13	69.1713	49.5741	11.63	10.7464
1314	8.14	71.7764	52.2445	11.1662	10.2814
1315	8.15	74.0322	54.6057	10.7106	9.84324
1316	8.16	75.9156	56.6194	10.2633	9.45446
1317	8.17	77.4088	58.2659	9.86164	9.13401
1318	8.18	78.5002	59.5422	9.54791	8.89795
1319	8.19	79.2087	60.457	9.30397	8.76135
1320	8.2	79.5356	61.0369	9.13796	8.73175
1321	8.21	79.4555	61.3276	9.02191	8.81195
1322	8.22	78.9777	61.3805	8.95078	8.99657
1323	8.23	78.1966	61.2436	8.9308	9.27388
1324	8.24	77.5295	60.9197	9.03994	9.62428
1325	8.25	76.5532	60.5528	9.39334	10.024
1326	8.26	75.2696	60.2154	9.72432	10.467
1327	8.27	73.6989	59.9694	10.0244	10.9333
1328	8.28	71.8631	59.8624	10.2973	11.4025
1329	8.29	69.7857	59.9219	10.5318	11.8556
1330	8.3	67.4901	60.1507	10.7753	12.2722
1331	8.31	65.0002	60.5258	11.1674	12.6294
1332	8.32	62.4627	60.9824	11.5648	12.9201
1333	8.33	59.7607	61.4693	11.9101	13.136
1334	8.34	56.9096	61.899	12.2112	13.2688
1335	8.35	53.921	62.1733	12.4773	13.3133
1336	8.36	51.935	62.0699	12.6804	13.2698
1337	8.37	49.8648	61.614	12.8112	13.1408
1338	8.38	47.8364	60.6974	12.8722	12.9311
1339	8.39	45.3685	59.2824	12.8569	12.6484
1340	8.4	42.564	57.285	12.7819	12.3009
1341	8.41	41.4004	54.4626	12.6482	11.8987
1342	8.42	40.2498	50.9342	12.456	11.4525
1343	8.43	39.2082	46.6747	12.1983	10.9734
1344	8.44	37.4215	41.7918	11.9312	10.4677
1345	8.45	34.9041	36.3532	11.6138	9.94729
1346	8.46	32.7033	30.3557	11.2399	9.42075
1347	8.47	30.3213	24.0969	10.8152	8.89509
1348	8.48	27.4527	18.1866	10.3437	8.37672
1349	8.49	24.1315	14.0691	9.88245	7.86789
1350	8.5	22.7883	13.8077	9.54654	7.36638
1351	8.51	27.8376	17.2806	9.40138	6.87249
1352	8.52	32.7319	23.7965	9.25843	6.40535
1353	8.53	37.6449	31.5073	9.14417	5.96912
1354	8.54	42.5971	39.6096	9.03392	5.57196
1355	8.55	47.2464	47.768	8.92442	5.21997
1356	8.56	51.5792	55.7504	8.82079	4.91711
1357	8.57	57.4506	63.1816	8.7188	4.66624
1358	8.58	63.6432	70.0885	8.61747	4.46726
1359	8.59	69.6379	76.4317	8.51403	4.31748
1360	8.6	75.3367	82.1459	8.41226	4.21107
1361	8.61	80.6921	87.1812	8.30407	4.1421
1362	8.62	85.6655	91.5065	8.18713	4.10402
1363	8.63	90.3754	95.0893	8.07039	4.09024
1364	8.64	94.6553	97.9475	7.96149	4.09675
1365	8.65	98.4396	100.102	7.87515	4.1215
1366	8.66	101.691	101.582	7.78872	4.16902
1367	8.67	104.377	102.426	7.71339	4.24216
1368	8.68	106.665	102.655	7.68891	4.34194
1369	8.69	108.463	102.327	7.71456	4.4732
1370	8.7	109.693	101.504	7.81499	4.63655
1371	8.71	110.371	100.237	7.94378	4.8366
1372	8.72	110.869	98.5254	8.09829	5.07086
1373	8.73	111.108	96.433	8.25426	5.33592
1374	8.74	110.939	94.0342	8.39353	5.62596
1375	8.75	110.168	91.4129	8.52309	5.93216
1376	8.76	108.79	88.6276	8.76329	6.23734
1377	8.77	106.774	85.7422	9.12878	6.53399
1378	8.78	104.477	82.7611	9.47956	6.82751
1379	8.79	101.602	79.7947	9.82053	7.11391
1380	8.8	98.0749	76.9207	10.157	7.39112
1381	8.81	93.8956	74.2055	10.5012	7.65841
1382	8.82	89.0733	71.7102	10.9102	7.91329
1383	8.83	83.6297	69.4876	11.3065	8.16469
1384	8.84	82.6147	66.8119	11.6895	8.41669
1385	8.85	82.46	64.2785	12.0654	8.67295
1386	8.86	81.3988	62.2138	12.433	8.93777
1387	8.87	79.4809	60.6433	12.7959	9.21447
1388	8.88	76.732	59.5675	13.1564	9.50576
1389	8.89	73.2223	58.9506	13.5133	9.81381
1390	8.9	69.0248	58.7312	13.8696	10.1397
1391	8.91	65.5981	58.6343	14.2638	10.4813
1392	8.92	66.0283	58.1832	14.6817	10.8397
1393	8.93	67.9128	57.6699	15.1008	11.2165
1394	8.94	69.4537	57.3025	15.5477	11.6093
1395	8.95	72.8023	56.6918	15.9962	12.0191
1396	8.96	75.7161	56.1422	16.4437	12.4448
1397	8.97	77.8131	55.7019	16.8832	12.8853
1398	8.98	79.1041	55.3634	17.3112	13.3385
1399	8.99	79.6161	55.1206	17.7186	13.8022
1400	9	79.391	54.9676	18.0964	14.2738
1401	9.01	78.4941	54.8966	18.438	14.7499
1402	9.02	76.9849	54.9018	18.7379	15.2272
1403	9.03	74.9282	54.9767	18.9926	15.7022
1404	9.04	72.7576	55.0516	19.369	16.1609
1405	9.05	73.1649	54.6843	19.9269	16.5967
1406	9.06	73.1151	54.4019	20.454	17.0213
1407	9.07	72.7072	54.1938	21.0033	17.4293
1408	9.08	72.5799	53.9519	21.5575	17.8193
1409	9.09	72.1179	53.7807	22.0532	18.1923
1410	9.1	71.4505	53.6538	22.4756	18.5448
1411	9.11	70.5115	53.5754	22.8129	18.8711
1412	9.12	69.3601	53.5271	23.0494	19.1637
1413	9.13	68.417	53.4316	23.1876	19.4119
1414	9.14	67.2597	53.3525	23.2141	19.604
1415	9.15	65.9172	53.279	23.1132	19.7277
1416	9.16	64.4278	53.2012	22.8827	19.7693
1417	9.17	62.8445	53.1097	22.5217	19.716
1418	9.18	61.2212	52.9981	22.0346	19.5567
1419	9.19	60.4663	52.7379	21.4257	19.2831
1420	9.2	59.9812	52.426	20.7182	18.8899
1421	9.21	59.3087	52.1353	19.938	18.3762
1422	9.22	58.4947	51.8638	19.0713	17.7484
1423	9.23	57.5672	51.6103	18.2795	17.0074
1424	9.24	56.6693	51.355	17.4914	16.1728
1425	9.25	55.6466	51.1167	16.7357	15.2626
1426	9.26	54.5295	50.8839	15.9602	14.3031
1427	9.27	53.3118	50.6471	15.1853	13.3198
1428	9.28	52.4495	50.3323	14.4215	12.3401
1429	9.29	52.0728	49.9088	13.7535	11.3881
1430	9.3	51.4695	49.4559	13.2326	10.4885
1431	9.31	50.6484	48.9565	12.7536	9.67531
1432	9.32	49.6475	48.3912	12.3088	8.97246
1433	9.33	48.4536	47.7494	12.0051	8.38932
1434	9.34	47.1063	47.0166	11.7365	7.94342
1435	9.35	45.6293	46.1844	11.5046	7.63496
1436	9.36	44.3617	45.2083	11.2979	7.45558
1437	9.37	43.1962	44.1044	11.1397	7.38627
1438	9.38	41.9205	42.9044	11.0072	7.4077
1439	9.39	40.5934	41.6086	11.523	7.44662
1440	9.4	39.2056	40.2278	12.0219	7.53771
1441	9.41	37.9062	38.7551	12.4414	7.67139
1442	9.42	36.7333	37.1986	12.7977	7.83537
1443	9.43	36.3227	35.4902	13.1117	8.02129
1444	9.44	35.9152	33.7397	13.5064	8.21577
1445	9.45	35.3635	31.9871	13.9877	8.41956
1446	9.46	34.6683	30.258	14.4573	8.64596
1447	9.47	33.8483	28.5821	14.92	8.90126
1448	9.48	32.9476	26.9931	15.4178	9.18894
1449	9.49	31.9811	25.5391	15.9415	9.51654
1450	9.5	30.9523	24.281	16.4612	9.89149
1451	9.51	29.8831	23.2864	16.9793	10.3151
1452	9.52	28.9576	22.6001	17.7048	10.7666
1453	9.53	29.0507	22.1476	18.7457	11.2305
1454	9.54	29.3028	22.1241	19.7786	11.7274
1455	9.55	29.701	22.5581	20.7957	12.2473
1456	9.56	30.2125	23.4426	21.7677	12.7808
1457	9.57	31.0141	24.7004	22.68	13.3168
1458	9.58	32.1845	26.248	23.5225	13.8444
1459	9.59	33.7128	28.0034	24.285	14.3538
1460	9.6	35.4808	29.8966	24.9676	14.8364
1461	9.61	37.1691	31.8879	25.5624	15.286
1462	9.62	38.7638	33.8937	26.0758	15.6978
1463	9.63	40.2503	35.836	26.4892	16.0715
1464	9.64	41.5733	37.6488	26.8034	16.4073
1465	9.65	42.6951	39.2689	27.0188	16.7077
1466	9.66	43.6037	40.6357	27.143	16.9763
1467	9.67	44.2321	41.7029	27.1866	17.2183
1468	9.68	44.5534	42.4267	27.1578	17.4395
1469	9.69	44.5649	42.7686	27.0657	17.6465
1470	9.7	44.2822	42.6976	26.922	17.8452
1471	9.71	43.6718	42.2007	26.7379	18.0406
1472	9.72	42.7127	41.2752	26.5339	18.2352
1473	9.73	41.4093	39.9282	26.3469	18.4282
1474	9.74	39.8594	38.1673	26.1903	18.6187
1475	9.75	38.0832	36.0236	26.0522	18.8051
1476	9.76	36.011	33.5533	26.0109	18.9771
1477	9.77	33.6827	30.8095	26.0715	19.1285
1478	9.78	31.1454	27.8549	26.1271	19.2603
1479	9.79	28.4715	24.757	26.1683	19.3662
1480	9.8	25.7142	21.5932	26.1904	19.4396
1481	9.81	22.9356	18.4446	26.1882	19.4756
1482	9.82	20.2003	15.3978	26.1563	19.4706
1483	9.83	17.5439	12.5519	26.0901	19.4231
1484	9.84	15.0175	10.0196	26.0088	19.3319
1485	9.85	12.6681	7.94399	25.8984	19.2005
1486	9.86	10.8519	6.43929	25.764	19.033
1487	9.87	9.30994	5.72811	25.5925	18.8366
1488	9.88	9.36853	5.52654	25.3627	18.6204
1489	9.89	9.66015	5.88942	25.2596	18.379
1490	9.9	10.052	6.53593	25.2711	18.1212
1491	9.91	11.1326	7.14084	25.272	17.8639
1492	9.92	12.131	7.75973	25.2557	17.6136
1493	9.93	13.0494	8.36076	25.251	17.3713
1494	9.94	13.8714	8.94951	25.2241	17.1396
1495	9.95	14.6345	9.53102	25.1553	16.9161
1496	9.96	15.2914	10.1254	25.0371	16.6937
1497	9.97	15.8439	10.7344	24.8465	16.463
1498	9.98	16.3322	11.3437	24.5627	16.2118
1499	9.99	16.7293	11.9461	24.1689	15.9264

## Sheet: sourcedata_5fg_v_turn_PR
	t	v_turn	v_turn_CI	v_turn_post	v_turn_post_CI
0	-5	87.2785	58.0561	33.2666	17.6281
1	-4.99	87.0846	57.9491	32.2672	16.8445
2	-4.98	86.8531	57.9727	31.2228	16.4439
3	-4.97	86.5833	58.1024	30.1952	16.4389
4	-4.96	87.441	58.1679	29.2394	16.7996
5	-4.95	89.5774	58.1039	28.563	17.4415
6	-4.94	91.3845	58.0482	29.6069	18.1158
7	-4.93	93.0868	57.9297	30.6546	18.9644
8	-4.92	94.518	57.7291	31.6023	19.9236
9	-4.91	95.4382	57.4468	32.6036	20.9076
10	-4.9	95.8241	57.068	34.162	21.8029
11	-4.89	95.7868	56.5726	35.6239	22.646
12	-4.88	96.0355	55.8749	36.9428	23.4116
13	-4.87	95.7325	55.1046	38.1094	24.0794
14	-4.86	94.8723	54.297	39.1497	24.6328
15	-4.85	93.4731	53.4946	40.2131	25.0469
16	-4.84	91.6756	52.7309	41.2375	25.328
17	-4.83	90.3271	51.9491	42.0423	25.5021
18	-4.82	89.7185	51.1671	42.6141	25.5785
19	-4.81	88.9555	50.5557	42.9576	25.5664
20	-4.8	88.0343	50.1559	43.0891	25.4749
21	-4.79	86.9728	49.9877	43.0054	25.3161
22	-4.78	85.8098	50.0467	42.7131	25.1001
23	-4.77	85.0335	50.2478	42.2218	24.8354
24	-4.76	84.1817	50.6107	41.5713	24.5255
25	-4.75	83.2456	51.0785	40.9008	24.159
26	-4.74	83.328	51.447	40.0552	23.7619
27	-4.73	83.3606	51.7815	39.1898	23.3192
28	-4.72	83.4164	52.006	38.4137	22.8218
29	-4.71	85.005	51.8747	37.4651	22.3095
30	-4.7	86.3513	51.5602	36.3471	21.7891
31	-4.69	87.2927	51.0563	35.0682	21.2683
32	-4.68	87.8195	50.357	33.6419	20.756
33	-4.67	87.9153	49.4771	32.0762	20.2634
34	-4.66	88.3412	48.3423	30.8321	19.7488
35	-4.65	88.8945	47.0224	30.0898	19.2073
36	-4.64	88.8808	45.6768	29.5875	18.6849
37	-4.63	88.3014	44.3785	29.0649	18.2257
38	-4.62	87.1696	43.1988	28.8757	17.796
39	-4.61	85.7162	42.1669	28.426	17.4748
40	-4.6	84.3781	41.2631	27.6986	17.2659
41	-4.59	83.4219	40.4732	26.701	17.1634
42	-4.58	82.155	39.913	25.9289	17.0999
43	-4.57	80.6057	39.5637	25.91	17.0074
44	-4.56	78.8015	39.389	26.1251	16.9382
45	-4.55	79.6609	38.8994	26.1308	16.9365
46	-4.54	80.2659	38.5068	25.9378	16.995
47	-4.53	80.3261	38.229	26.174	17.0356
48	-4.52	79.8344	38.0495	26.3953	17.1095
49	-4.51	79.1714	37.9018	27.1731	17.149
50	-4.5	77.9424	37.8581	27.7981	17.2412
51	-4.49	76.1771	37.9324	28.2548	17.3932
52	-4.48	74.1475	38.1087	28.5808	17.6055
53	-4.47	72.2014	38.3663	28.774	17.8823
54	-4.46	74.3262	38.1598	28.8414	18.2255
55	-4.45	76.628	38.0761	28.7974	18.6346
56	-4.44	78.4716	38.228	28.9324	19.0762
57	-4.43	80.108	38.5773	30.1401	19.4474
58	-4.42	82.1603	39.0058	31.3489	19.8735
59	-4.41	83.8475	39.6052	32.4831	20.3645
60	-4.4	85.1785	40.3307	33.8484	20.883
61	-4.39	86.1644	41.1297	35.1366	21.4668
62	-4.38	86.7932	41.9509	36.3359	22.117
63	-4.37	87.0718	42.7426	37.4413	22.8327
64	-4.36	87.0181	43.457	38.448	23.611
65	-4.35	86.678	44.0497	39.366	24.4447
66	-4.34	86.5178	44.423	40.2601	25.3174
67	-4.33	85.9721	44.6437	41.0779	26.2244
68	-4.32	85.0768	44.696	41.7779	27.1568
69	-4.31	83.8605	44.5735	42.7133	28.0571
70	-4.3	82.3665	44.2758	43.6169	28.9396
71	-4.29	80.7072	43.8002	44.4495	29.79
72	-4.28	79.2211	43.1188	45.2209	30.5884
73	-4.27	77.5083	42.3134	46.1737	31.2895
74	-4.26	75.6133	41.4065	47.0463	31.907
75	-4.25	73.6087	40.4203	47.8368	32.4278
76	-4.24	71.8311	39.3421	48.5369	32.8431
77	-4.23	70.1469	38.2257	49.1465	33.1474
78	-4.22	68.4486	37.1213	49.6564	33.3411
79	-4.21	66.8248	36.05	50.067	33.4282
80	-4.2	65.2978	35.0402	50.3752	33.4186
81	-4.19	63.854	34.1219	50.5805	33.3267
82	-4.18	62.4984	33.3188	50.6863	33.1708
83	-4.17	61.2289	32.6514	50.6998	32.9732
84	-4.16	60.0499	32.1345	50.8405	32.7335
85	-4.15	58.969	31.7785	51.0195	32.4896
86	-4.14	58.3223	31.5431	51.7841	32.202
87	-4.13	58.3496	31.3994	52.4333	31.9817
88	-4.12	58.4978	31.4282	52.955	31.855
89	-4.11	58.7307	31.6348	53.3483	31.8415
90	-4.1	59.1779	31.9983	53.6203	31.9532
91	-4.09	60.2354	32.458	53.8105	32.1895
92	-4.08	61.4062	33.0776	53.8972	32.55
93	-4.07	62.6575	33.8521	53.8884	33.0223
94	-4.06	63.9493	34.7747	53.7987	33.587
95	-4.05	65.2515	35.8337	53.645	34.2202
96	-4.04	66.5373	37.0146	53.4434	34.8953
97	-4.03	67.7854	38.2999	53.2077	35.5858
98	-4.02	69.1055	39.6527	52.9487	36.2664
99	-4.01	71.1614	40.9628	52.7413	36.907
100	-4	73.0844	42.3248	52.5061	37.4978
101	-3.99	74.8687	43.7165	53.3356	37.9062
102	-3.98	77.3591	45.0048	54.1432	38.2368
103	-3.97	79.8	46.2682	55.0379	38.4675
104	-3.96	82.0228	47.5086	55.9805	38.5945
105	-3.95	84.0015	48.7095	57.0831	38.5988
106	-3.94	85.6982	49.8567	58.0061	38.5138
107	-3.93	87.0802	50.9353	58.7123	38.3411
108	-3.92	88.1195	51.9296	59.1721	38.0823
109	-3.91	88.7954	52.8233	59.3533	37.7399
110	-3.9	89.0773	53.601	59.2377	37.3152
111	-3.89	88.9531	54.2455	58.8312	36.8071
112	-3.88	88.4013	54.7416	58.2035	36.2079
113	-3.87	87.4131	55.0743	57.3731	35.5174
114	-3.86	85.9722	55.2321	56.8837	34.6715
115	-3.85	84.0775	55.2058	56.3862	33.7185
116	-3.84	81.7435	54.9894	55.6129	32.7014
117	-3.83	78.9743	54.585	54.5688	31.6316
118	-3.82	77.2849	53.8377	53.264	30.522
119	-3.81	75.8463	52.8638	51.714	29.3866
120	-3.8	74.2505	51.7393	49.9393	28.2391
121	-3.79	72.8321	50.4684	47.9693	27.0922
122	-3.78	71.2477	49.1392	45.8274	25.958
123	-3.77	69.5453	47.8055	43.5439	24.8463
124	-3.76	67.9466	46.5069	41.2292	23.754
125	-3.75	67.0191	45.245	39.2521	22.6428
126	-3.74	66.6848	44.0886	37.423	21.5481
127	-3.73	66.2406	43.17	36.1466	20.426
128	-3.72	65.7131	42.5235	34.7448	19.3803
129	-3.71	65.1114	42.1626	33.2385	18.4265
130	-3.7	64.4427	42.0767	31.6446	17.5863
131	-3.69	64.3194	42.162	29.9716	16.888
132	-3.68	65.8894	42.2345	28.26	16.3601
133	-3.67	67.3449	42.4485	28.0547	15.8337
134	-3.66	68.6712	42.749	27.9855	15.5268
135	-3.65	70.3465	43.0258	27.9724	15.4772
136	-3.64	72.1426	43.2686	28.0136	15.6948
137	-3.63	73.9057	43.4781	28.0982	16.1698
138	-3.62	75.5965	43.6642	28.3475	16.8575
139	-3.61	77.228	43.8544	28.7317	17.723
140	-3.6	78.8045	44.1012	29.1213	18.7396
141	-3.59	80.3271	44.4777	29.4958	19.8683
142	-3.58	81.8034	45.0697	29.9201	21.0671
143	-3.57	83.2454	45.9653	30.6466	22.2832
144	-3.56	84.6612	47.243	31.2461	23.5446
145	-3.55	86.0482	48.9604	31.7006	24.8394
146	-3.54	88.5998	50.9845	31.9956	26.1598
147	-3.53	92.8959	53.2365	32.1994	27.4937
148	-3.52	97.1517	55.918	32.4688	28.8234
149	-3.51	101.332	58.9671	33.1292	30.1188
150	-3.5	105.353	62.3061	33.911	31.399
151	-3.49	109.205	65.8343	34.5424	32.6784
152	-3.48	112.741	69.4625	35.4711	33.9094
153	-3.47	115.892	73.0915	37.6872	34.9976
154	-3.46	118.595	76.6247	39.845	36.0339
155	-3.45	120.798	79.9714	41.9496	36.9995
156	-3.44	122.449	83.0482	44.4507	37.8348
157	-3.43	123.525	85.7788	46.7833	38.5685
158	-3.42	123.967	88.1004	48.9145	39.1853
159	-3.41	123.744	89.9581	50.8039	39.672
160	-3.4	122.837	91.306	52.4251	40.0157
161	-3.39	121.229	92.1101	53.7516	40.2062
162	-3.38	119.403	92.2983	54.7577	40.2358
163	-3.37	118.668	91.7316	55.4913	40.0925
164	-3.36	117.612	90.5528	55.9214	39.7761
165	-3.35	115.725	88.8255	55.9904	39.2934
166	-3.34	113.029	86.5745	55.6974	38.6497
167	-3.33	109.572	83.8346	55.0466	37.8539
168	-3.32	105.434	80.6511	54.3393	36.8863
169	-3.31	100.733	77.0783	53.5703	35.7648
170	-3.3	95.5127	73.1912	52.4877	34.5404
171	-3.29	91.112	68.9469	51.1427	33.2337
172	-3.28	87.4092	64.4584	49.6508	31.86
173	-3.27	83.4625	59.9367	47.8986	30.4645
174	-3.26	79.3199	55.5067	45.9499	29.0715
175	-3.25	75.0692	51.3	44.394	27.6409
176	-3.24	71.0146	47.4313	42.7133	26.265
177	-3.23	69.1302	43.8135	40.9392	24.9669
178	-3.22	67.7884	40.7606	39.1037	23.7647
179	-3.21	66.6025	38.4305	37.2449	22.67
180	-3.2	65.7131	36.8657	35.5668	21.666
181	-3.19	64.9783	36.0747	34.4589	20.7058
182	-3.18	64.7389	35.9241	33.2264	19.8737
183	-3.17	65.3938	36.216	31.8723	19.1608
184	-3.16	66.2171	36.8832	30.421	18.5509
185	-3.15	68.9835	37.5135	29.334	17.9712
186	-3.14	71.716	38.2352	29.0941	17.3468
187	-3.13	74.2042	38.9668	28.8159	16.776
188	-3.12	76.444	39.6308	28.3614	16.2695
189	-3.11	78.4342	40.1818	27.8714	15.8052
190	-3.1	80.1786	40.604	27.8307	15.3164
191	-3.09	81.67	40.9105	27.8741	14.856
192	-3.08	82.9137	41.1358	27.8384	14.4561
193	-3.07	83.9157	41.3331	27.8369	14.1129
194	-3.06	84.6965	41.5666	28.0386	13.8136
195	-3.05	85.2542	41.9097	28.1263	13.6197
196	-3.04	85.9811	42.3722	28.098	13.5431
197	-3.03	86.4808	43.0764	27.9497	13.5896
198	-3.02	86.7492	44.0647	27.6826	13.7564
199	-3.01	87.0095	45.3211	27.3005	14.0323
200	-3	87.6602	46.7838	26.8062	14.3996
201	-2.99	89.2085	48.3592	26.714	14.7656
202	-2.98	92.4218	49.9029	27.0524	15.1095
203	-2.97	95.3423	51.6425	27.7029	15.4277
204	-2.96	97.9211	53.5268	28.2793	15.7528
205	-2.95	100.854	55.3996	28.7897	16.0656
206	-2.94	104.799	57.1143	29.2422	16.3506
207	-2.93	108.134	58.8498	29.7253	16.5857
208	-2.92	110.84	60.5678	30.2566	16.7636
209	-2.91	113.077	62.2109	31.0764	16.8505
210	-2.9	114.71	63.771	31.8148	16.9023
211	-2.89	115.932	65.1996	32.4773	16.9286
212	-2.88	116.795	66.4746	33.0725	16.9426
213	-2.87	117.105	67.6103	33.6092	16.9609
214	-2.86	116.883	68.5942	34.0963	17.002
215	-2.85	116.158	69.4152	34.5399	17.0857
216	-2.84	115.442	70.0023	35.01	17.2215
217	-2.83	116.139	70.176	35.5677	17.4179
218	-2.82	116.782	70.1203	36.4684	17.6499
219	-2.81	116.984	69.8831	37.4189	17.9747
220	-2.8	116.69	69.4723	38.4219	18.3995
221	-2.79	115.905	68.8912	39.4535	18.9306
222	-2.78	114.638	68.1458	40.4966	19.5688
223	-2.77	112.904	67.2452	41.5334	20.3107
224	-2.76	110.84	66.1872	42.5501	21.1482
225	-2.75	108.365	65.0019	43.5291	22.0708
226	-2.74	105.514	63.7085	44.4554	23.0648
227	-2.73	102.315	62.3303	45.3064	24.1159
228	-2.72	99.1154	60.853	46.0668	25.2073
229	-2.71	95.6337	59.3427	46.7206	26.3212
230	-2.7	91.8759	57.8279	47.4194	27.4179
231	-2.69	87.9544	56.3222	48.8905	28.3839
232	-2.68	84.2455	54.8046	50.5852	29.2757
233	-2.67	80.8348	53.2862	52.3373	30.098
234	-2.66	77.986	51.7518	54.1078	30.8401
235	-2.65	76.3329	50.1372	55.7722	31.5047
236	-2.64	74.4362	48.6123	57.317	32.0818
237	-2.63	72.2815	47.1773	58.7125	32.5662
238	-2.62	69.8883	45.8253	59.9285	32.9545
239	-2.61	67.2922	44.5454	60.9585	33.2421
240	-2.6	64.5298	43.3278	61.7683	33.4301
241	-2.59	62.4896	42.0695	62.3406	33.518
242	-2.58	61.1214	40.7819	62.7423	33.4943
243	-2.57	61.0555	39.4012	62.9049	33.3671
244	-2.56	60.9723	38.0992	62.7658	33.144
245	-2.55	60.9056	36.9058	62.3132	32.8256
246	-2.54	61.3427	35.8017	61.5399	32.4126
247	-2.53	61.7936	34.902	60.4426	31.9054
248	-2.52	62.5218	34.2315	59.1767	31.2832
249	-2.51	63.4119	33.867	57.7268	30.5527
250	-2.5	64.3313	33.8846	56.0094	29.7338
251	-2.49	65.3155	34.3222	54.046	28.8357
252	-2.48	66.3954	35.198	51.9535	27.859
253	-2.47	67.5986	36.5065	50.1402	26.769
254	-2.46	68.9491	38.2212	48.269	25.6438
255	-2.45	70.4634	40.2993	46.2947	24.5261
256	-2.44	72.1719	42.6852	44.3419	23.4385
257	-2.43	76.1402	45.0583	42.3888	22.4281
258	-2.42	80.2847	47.6351	41.4435	21.3902
259	-2.41	84.5046	50.3692	40.9412	20.4416
260	-2.4	88.7654	53.207	40.4249	19.6805
261	-2.39	93.0852	56.0903	39.8879	19.1258
262	-2.38	97.4054	58.9734	39.3278	18.7771
263	-2.37	101.619	61.8201	38.7459	18.6151
264	-2.36	105.667	64.5916	38.1372	18.6058
265	-2.35	109.493	67.2526	37.5032	18.7059
266	-2.34	113.142	69.7597	36.9889	18.8489
267	-2.33	116.516	72.0926	36.9667	18.9415
268	-2.32	119.479	74.2408	36.979	19.0236
269	-2.31	122.005	76.1862	36.8823	19.0976
270	-2.3	124.132	77.9085	36.6971	19.1531
271	-2.29	125.779	79.4092	36.4284	19.1929
272	-2.28	126.94	80.6867	36.0744	19.2304
273	-2.27	127.623	81.7436	35.6449	19.2839
274	-2.26	127.852	82.5868	35.4363	19.3345
275	-2.25	127.661	83.2274	35.3315	19.4224
276	-2.24	127.175	83.6707	35.1517	19.5916
277	-2.23	126.447	83.9343	34.9088	19.8514
278	-2.22	125.503	84.0423	34.9996	20.1504
279	-2.21	124.331	84.0257	34.9781	20.542
280	-2.2	123.689	83.8296	34.9979	20.9895
281	-2.19	124.505	83.3803	34.869	21.4944
282	-2.18	125.117	82.8976	34.6149	22.0262
283	-2.17	126.781	82.2646	34.1949	22.5609
284	-2.16	128.509	81.6225	33.7422	23.0555
285	-2.15	130.111	81.0202	33.2624	23.4863
286	-2.14	131.608	80.4777	32.6185	23.8481
287	-2.13	133.025	80.0087	31.8778	24.1176
288	-2.12	134.379	79.6211	32.0455	24.1831
289	-2.11	135.659	79.3171	32.2359	24.1288
290	-2.1	136.869	79.0882	32.2993	23.9667
291	-2.09	138.002	78.9176	32.2434	23.6965
292	-2.08	139.031	78.7826	32.3837	23.2886
293	-2.07	139.931	78.6525	32.3533	22.7876
294	-2.06	140.676	78.4917	32.1641	22.202
295	-2.05	141.263	78.2593	31.8013	21.545
296	-2.04	141.573	77.9311	31.2749	20.8295
297	-2.03	141.646	77.4652	30.592	20.0699
298	-2.02	141.416	76.8419	29.8879	19.2672
299	-2.01	140.844	76.048	29.0508	18.452
300	-2	139.911	75.0797	28.0585	17.646
301	-1.99	138.568	73.9519	26.9216	16.8674
302	-1.98	136.788	72.6912	25.728	16.1252
303	-1.97	134.559	71.3371	24.4093	15.4469
304	-1.96	131.874	69.9419	23.1023	14.8345
305	-1.95	128.742	68.5676	22.0291	14.2791
306	-1.94	125.177	67.2831	21.602	13.748
307	-1.93	121.195	66.1608	21.2591	13.3214
308	-1.92	117.254	65.2087	21.7609	12.9137
309	-1.91	114.132	64.3871	22.3177	12.6261
310	-1.9	113.025	63.5909	22.7767	12.484
311	-1.89	111.481	63.1899	23.1424	12.4869
312	-1.88	113.098	62.7038	23.5215	12.614
313	-1.87	115.869	62.3824	23.9673	12.8462
314	-1.86	118.161	62.4172	24.3523	13.187
315	-1.85	120.016	62.7493	24.6662	13.6202
316	-1.84	121.34	63.3205	24.9067	14.126
317	-1.83	122.15	64.046	25.6955	14.6009
318	-1.82	122.474	64.8364	26.6981	15.0713
319	-1.81	122.506	65.5825	27.5781	15.5628
320	-1.8	122.783	66.1368	28.3274	16.0567
321	-1.79	123.536	66.4094	28.9258	16.5368
322	-1.78	123.775	66.4986	29.3635	16.9867
323	-1.77	123.522	66.3728	29.6688	17.3868
324	-1.76	123.572	65.9055	29.7869	17.7312
325	-1.75	123.705	65.1297	29.7155	18.0101
326	-1.74	123.407	64.1358	29.4626	18.2158
327	-1.73	122.969	62.9116	29.0135	18.3476
328	-1.72	122.39	61.4982	28.4784	18.3936
329	-1.71	121.417	59.9861	27.902	18.3545
330	-1.7	120.097	58.4294	27.1353	18.2576
331	-1.69	118.716	56.8493	26.4545	18.0843
332	-1.68	117.187	55.3275	26.4314	17.7871
333	-1.67	115.548	53.9262	26.5683	17.4397
334	-1.66	113.69	52.7275	26.591	17.094
335	-1.65	111.766	51.7621	26.5154	16.7705
336	-1.64	109.703	51.086	26.896	16.4229
337	-1.63	107.516	50.7245	27.4573	16.103
338	-1.62	105.974	50.5643	27.9331	15.8642
339	-1.61	104.59	50.6807	28.3124	15.7256
340	-1.6	103.18	51.0808	28.5862	15.7007
341	-1.59	101.746	51.7264	28.7784	15.7911
342	-1.58	100.372	52.556	28.9617	15.9844
343	-1.57	99.5891	53.4378	29.2102	16.2606
344	-1.56	98.5526	54.4364	29.4692	16.6121
345	-1.55	98.1483	55.3685	29.7368	17.0196
346	-1.54	98.0593	56.2246	29.8617	17.4809
347	-1.53	99.063	56.8504	30.0019	17.9515
348	-1.52	100.611	57.2748	30.3451	18.3858
349	-1.51	102.526	57.4834	31.0821	18.7402
350	-1.5	103.934	57.5696	31.7254	19.0583
351	-1.49	104.865	57.5194	32.9194	19.241
352	-1.48	106.127	57.2232	33.8792	19.3753
353	-1.47	107.456	56.7343	34.5853	19.4545
354	-1.46	108.311	56.1656	35.0151	19.4742
355	-1.45	108.757	55.5589	35.4667	19.387
356	-1.44	109.236	54.9109	35.8282	19.2031
357	-1.43	109.387	54.3469	35.8085	18.961
358	-1.42	109.261	53.9341	35.3914	18.6631
359	-1.41	108.928	53.733	34.5707	18.3118
360	-1.4	108.438	53.7946	33.3479	17.9108
361	-1.39	107.83	54.1543	31.8513	17.4489
362	-1.38	107.143	54.8241	30.6543	16.859
363	-1.37	106.697	55.7505	29.3	16.2251
364	-1.36	106.33	56.9311	28.2502	15.5092
365	-1.35	106.541	58.2504	27.0389	14.8097
366	-1.34	106.809	59.727	25.7292	14.158
367	-1.33	107.562	61.2388	24.3887	13.5895
368	-1.32	109.829	62.5852	23.4565	13.09
369	-1.31	112.008	63.9209	22.2682	12.7924
370	-1.3	113.91	65.213	20.8576	12.7175
371	-1.29	115.475	66.4177	20.1858	12.7542
372	-1.28	116.822	67.4763	21.3456	12.7669
373	-1.27	117.718	68.3846	22.3183	12.981
374	-1.26	118.187	69.1127	22.9786	13.3818
375	-1.25	118.292	69.6321	23.4119	13.9175
376	-1.24	117.999	69.9344	23.6603	14.5411
377	-1.23	117.324	70.0099	23.5768	15.2339
378	-1.22	116.294	69.8525	23.2942	15.9503
379	-1.21	114.941	69.4599	23.6805	16.5769
380	-1.2	113.305	68.8322	23.7481	17.2165
381	-1.19	111.455	67.9701	23.5014	17.862
382	-1.18	109.542	66.8671	23.2128	18.484
383	-1.17	107.552	65.5416	23.2821	19.0487
384	-1.16	105.388	64.0266	23.5146	19.5815
385	-1.15	103.072	62.3443	23.475	20.1264
386	-1.14	100.63	60.5225	24.6181	20.5539
387	-1.13	98.0868	58.5942	26.088	20.9391
388	-1.12	95.4476	56.6013	27.9753	21.2667
389	-1.11	92.7724	54.5839	29.5761	21.5998
390	-1.1	90.0658	52.5941	30.8583	21.9382
391	-1.09	87.2948	50.6917	31.7988	22.2779
392	-1.08	84.4649	48.9318	32.4188	22.6086
393	-1.07	82.661	47.2218	33.1952	22.8684
394	-1.06	81.6014	45.64	33.6819	23.0983
395	-1.05	80.516	44.3227	33.8692	23.2922
396	-1.04	79.3878	43.2914	33.7665	23.4435
397	-1.03	78.2043	42.5485	33.3763	23.5478
398	-1.02	76.9617	42.076	32.9576	23.5749
399	-1.01	75.6749	41.8373	32.7953	23.4951
400	-1	74.328	41.7887	32.4419	23.3587
401	-0.99	72.8925	41.8828	31.9631	23.1616
402	-0.98	72.8908	41.8669	31.313	22.9125
403	-0.97	72.8976	41.8883	30.4899	22.6156
404	-0.96	72.621	41.9481	29.5113	22.2732
405	-0.95	72.0459	42.0185	28.6611	21.8614
406	-0.94	71.1806	42.078	28.262	21.3536
407	-0.93	70.0705	42.1088	27.9557	20.7917
408	-0.92	68.7032	42.1077	27.8829	20.1682
409	-0.91	67.0994	42.0737	27.7834	19.5193
410	-0.9	65.2866	42.0088	27.5816	18.8669
411	-0.89	63.3946	41.9063	27.2806	18.2288
412	-0.88	61.4183	41.7776	26.8762	17.6273
413	-0.87	59.3161	41.6386	26.3773	17.0875
414	-0.86	58.5832	41.3397	25.7814	16.6378
415	-0.85	57.641	41.0686	25.1099	16.3039
416	-0.84	56.5595	40.83	25.4378	15.9823
417	-0.83	55.2956	40.642	25.7488	15.8124
418	-0.82	54.2386	40.4787	26.0389	15.8063
419	-0.81	53.9715	40.2992	26.2725	15.9675
420	-0.8	53.773	40.1987	26.3997	16.289
421	-0.79	54.2425	40.1382	27.3581	16.63
422	-0.78	55.1539	40.1653	28.2122	17.0784
423	-0.77	56.2249	40.3354	28.9456	17.6041
424	-0.76	57.3934	40.6819	29.5499	18.1757
425	-0.75	58.6922	41.2267	30.0131	18.7641
426	-0.74	60.1135	41.9918	30.3223	19.3445
427	-0.73	61.6587	42.9922	30.6591	19.8734
428	-0.72	63.3338	44.2337	31.4425	20.2853
429	-0.71	65.1372	45.7127	32.1523	20.6302
430	-0.7	67.0623	47.415	32.8986	20.8865
431	-0.69	69.089	49.3162	33.7598	21.0391
432	-0.68	71.1953	51.3806	34.5874	21.1029
433	-0.67	73.4409	53.5537	35.1994	21.1004
434	-0.66	76.8829	55.6673	35.5987	21.0336
435	-0.65	80.2773	57.7884	35.7858	20.9062
436	-0.64	83.6076	59.8491	35.7557	20.7239
437	-0.63	86.6978	61.7956	35.5125	20.4926
438	-0.62	89.5012	63.5598	35.0653	20.2196
439	-0.61	91.9484	65.0786	34.4219	19.9145
440	-0.6	93.9597	66.295	33.7871	19.5636
441	-0.59	95.5243	67.1533	33.9525	19.0766
442	-0.58	96.5802	67.6143	33.9156	18.6059
443	-0.57	97.0666	67.6529	33.6844	18.1745
444	-0.56	96.9857	67.2544	33.2621	17.8075
445	-0.55	96.3712	66.4204	32.6559	17.5281
446	-0.54	95.4102	65.1569	31.8867	17.3541
447	-0.53	94.318	63.4895	31.0086	17.292
448	-0.52	92.805	61.5262	29.9379	17.3588
449	-0.51	90.7528	59.382	29.5748	17.4342
450	-0.5	88.2141	57.1769	29.8362	17.525
451	-0.49	85.26	55.0488	30.1856	17.687
452	-0.48	82.129	53.1278	30.5652	17.9092
453	-0.47	78.9852	51.5526	31.2076	18.1412
454	-0.46	76.4564	50.3906	31.8789	18.3951
455	-0.45	77.7835	49.3653	32.4323	18.6755
456	-0.44	79.0091	48.9948	32.8472	18.9748
457	-0.43	80.1422	49.2787	33.1879	19.2791
458	-0.42	81.1764	50.1554	33.5911	19.5692
459	-0.41	82.6631	51.4466	33.8721	19.8715
460	-0.4	84.1906	53.0698	33.9887	20.1943
461	-0.39	85.596	54.9064	33.9419	20.5394
462	-0.38	86.8647	56.8301	33.7331	20.9056
463	-0.37	88.0086	58.731	34.1876	21.1874
464	-0.36	89.0681	60.5185	34.9245	21.4252
465	-0.35	90.0543	62.1282	35.4578	21.6679
466	-0.34	90.9523	63.5192	35.7703	21.9034
467	-0.33	91.8204	64.6593	35.8519	22.1169
468	-0.32	93.9358	65.3977	35.7005	22.2923
469	-0.31	96.3933	65.8305	35.3128	22.416
470	-0.3	98.5025	66.0414	35.1369	22.4239
471	-0.29	100.22	66.0511	35.3525	22.2906
472	-0.28	101.553	65.8793	35.4313	22.0818
473	-0.27	102.517	65.5479	35.4779	21.7937
474	-0.26	103.127	65.0804	35.3789	21.4565
475	-0.25	103.406	64.5006	35.1133	21.0963
476	-0.24	103.363	63.8336	34.691	20.7407
477	-0.23	103.009	63.1037	34.1329	20.4189
478	-0.22	102.36	62.3336	33.546	20.1495
479	-0.21	101.437	61.5444	33.4659	19.8935
480	-0.2	100.256	60.7564	34.0082	19.6583
481	-0.19	98.8254	59.9893	34.6218	19.5299
482	-0.18	97.1863	59.2573	35.3159	19.5131
483	-0.17	95.8783	58.5111	35.9753	19.6201
484	-0.16	95.9068	57.6402	36.57	19.8421
485	-0.15	96.2369	56.7886	37.0894	20.1605
486	-0.14	96.5557	56.0104	37.5229	20.5526
487	-0.13	96.8496	55.3205	37.8492	20.9957
488	-0.12	97.1056	54.7307	38.0527	21.4672
489	-0.11	97.3245	54.2477	38.1556	21.9409
490	-0.1	97.4971	53.8756	38.2986	22.3773
491	-0.09	98.4693	53.4937	38.3364	22.7768
492	-0.08	99.4988	53.1976	38.9326	23.0356
493	-0.07	100.397	53.0049	39.6327	23.1939
494	-0.06	101.151	52.9054	40.1398	23.2712
495	-0.05	101.756	52.8857	40.42	23.2523
496	-0.04	102.219	52.9304	40.4501	23.1213
497	-0.03	102.529	53.0274	40.1953	22.8653
498	-0.02	102.697	53.1648	39.6352	22.4731
499	-0.01	102.786	53.3264	38.7551	21.9386
500	0	102.773	53.5137	37.5411	21.2647
501	0.01	102.658	53.7301	36.1133	20.4478
502	0.02	102.454	53.9807	34.5539	19.5053
503	0.03	102.18	54.2732	32.6793	18.5103
504	0.04	101.863	54.6159	30.5144	17.5307
505	0.05	101.76	54.9841	28.9149	16.5495
506	0.06	102.766	55.2612	28.1843	15.6478
507	0.07	103.872	55.5968	28.0815	14.9916
508	0.08	105.075	55.9923	28.5537	14.7141
509	0.09	106.431	56.4345	29.0599	14.9776
510	0.1	107.93	56.9146	29.6314	15.7806
511	0.11	109.571	57.4171	30.1334	17.0619
512	0.12	112.016	57.8249	30.554	18.6945
513	0.13	114.574	58.2168	30.8875	20.5444
514	0.14	117.253	58.5695	31.5484	22.449
515	0.15	119.997	58.8708	33.1086	24.2621
516	0.16	122.872	59.0917	34.7871	25.9986
517	0.17	126.742	59.0747	36.5802	27.6022
518	0.18	130.449	58.9901	38.6054	29.0195
519	0.19	134.08	58.8177	40.5817	30.2506
520	0.2	137.547	58.5704	42.4573	31.2838
521	0.21	140.675	58.2831	44.2193	32.1137
522	0.22	143.429	57.9711	45.8277	32.7468
523	0.23	145.86	57.6361	47.2722	33.1944
524	0.24	148.04	57.2779	48.8927	33.4353
525	0.25	149.765	56.9528	50.4109	33.5205
526	0.26	151.043	56.6776	51.6345	33.4979
527	0.27	151.89	56.4679	52.5498	33.3984
528	0.28	152.405	56.3216	53.1439	33.2539
529	0.29	153.155	56.1374	53.4061	33.0948
530	0.3	154.018	55.9557	53.3428	32.9472
531	0.31	154.784	55.8354	52.9518	32.8337
532	0.32	155.955	55.683	52.2411	32.7702
533	0.33	157.067	55.61	51.4399	32.7396
534	0.34	158.067	55.6404	50.3506	32.7712
535	0.35	158.984	55.7796	49.2343	32.8335
536	0.36	159.841	56.0341	47.9555	32.9379
537	0.37	160.66	56.4101	46.4773	33.0789
538	0.38	161.463	56.9142	46.394	33.0753
539	0.39	162.283	57.5505	46.7095	33.0253
540	0.4	163.158	58.3223	46.8477	32.9777
541	0.41	164.047	59.2475	46.7377	32.9269
542	0.42	165.746	60.1641	46.2693	32.8713
543	0.43	167.419	61.2531	45.4317	32.7992
544	0.44	168.936	62.5363	44.352	32.6852
545	0.45	170.306	63.9972	44.5746	32.3598
546	0.46	171.49	65.619	44.4807	31.9875
547	0.47	172.466	67.372	44.063	31.5685
548	0.48	173.21	69.2179	43.3205	31.1063
549	0.49	173.7	71.1115	42.2569	30.609
550	0.5	175.324	72.7435	40.8805	30.0899
551	0.51	177.028	74.2626	39.2067	29.567
552	0.52	178.379	75.695	37.2571	29.0631
553	0.53	179.488	76.9688	35.1904	28.5917
554	0.54	180.102	78.0832	33.2836	28.1604
555	0.55	180.108	79.0182	32.4478	27.723
556	0.56	179.471	79.7489	32.944	27.2874
557	0.57	178.2	80.2533	33.4211	26.996
558	0.58	176.316	80.5181	34.0719	26.8397
559	0.59	173.852	80.5393	34.7398	26.828
560	0.6	170.924	80.3099	35.1545	26.9675
561	0.61	167.933	79.7872	35.2954	27.2268
562	0.62	164.885	79.002	35.1558	27.5624
563	0.63	162.047	77.9492	35.2276	27.8775
564	0.64	160.311	76.5272	35.227	28.1519
565	0.65	158.297	74.9981	35.3809	28.3197
566	0.66	155.98	73.4082	35.4016	28.3713
567	0.67	153.388	71.7939	35.2541	28.2815
568	0.68	151.014	70.1109	34.955	28.0303
569	0.69	148.369	68.4716	34.5139	27.6089
570	0.7	146.375	66.749	33.9256	27.0209
571	0.71	144.629	65.0293	33.2498	26.274
572	0.72	142.694	63.4031	32.7021	25.3697
573	0.73	140.706	61.8595	32.1047	24.3563
574	0.74	138.807	60.3815	31.8169	23.2346
575	0.75	136.591	59.0448	31.7346	22.0555
576	0.76	134.082	57.8475	31.6185	20.8897
577	0.77	131.26	56.7911	31.4099	19.7916
578	0.78	128.842	55.7437	31.0433	18.8153
579	0.79	126.348	54.7845	30.5063	18.0019
580	0.8	124.233	53.8255	29.7962	17.3789
581	0.81	122.982	52.7726	28.9144	16.9575
582	0.82	122.496	51.6335	27.8837	16.7288
583	0.83	121.826	50.5734	27.1548	16.6167
584	0.84	120.98	49.5915	26.6258	16.6104
585	0.85	119.975	48.6891	27.1569	16.5777
586	0.86	118.831	47.8706	27.7667	16.6155
587	0.87	117.572	47.1434	28.2754	16.729
588	0.88	116.226	46.5177	28.8035	16.892
589	0.89	115.424	45.8886	29.1544	17.1262
590	0.9	115.037	45.2969	29.3505	17.4298
591	0.91	114.7	44.8287	29.4535	17.7987
592	0.92	114.273	44.5245	30.4759	18.1095
593	0.93	113.782	44.3876	31.2493	18.5161
594	0.94	113.258	44.4146	31.7742	19.0198
595	0.95	112.951	44.5536	32.0412	19.617
596	0.96	112.564	44.8553	32.0288	20.2985
597	0.97	112.104	45.306	31.7414	21.0465
598	0.98	111.883	45.8325	32.3104	21.7123
599	0.99	111.707	46.457	32.9946	22.3649
600	1	112.699	46.9582	34.4657	22.9063
601	1.01	114.058	47.4703	35.7315	23.427
602	1.02	115.412	48.0461	36.8914	23.8948
603	1.03	116.992	48.6259	37.7766	24.3101
604	1.04	118.509	49.2461	38.845	24.6013
605	1.05	119.916	49.8966	40.0679	24.7563
606	1.06	121.202	50.5613	41.2903	24.7821
607	1.07	122.424	51.2109	42.1737	24.7156
608	1.08	123.752	51.7975	42.7197	24.5573
609	1.09	125.616	52.2268	42.9375	24.3111
610	1.1	127.31	52.6171	42.842	23.9851
611	1.11	128.826	52.9632	42.4546	23.5918
612	1.12	130.156	53.2644	41.8009	23.1472
613	1.13	131.293	53.5249	40.9071	22.6713
614	1.14	132.236	53.7527	39.7999	22.1868
615	1.15	132.979	53.9593	38.8525	21.6701
616	1.16	133.545	54.1531	38.2301	21.1258
617	1.17	133.969	54.339	37.4527	20.6452
618	1.18	134.144	54.5457	36.5422	20.2451
619	1.19	134.051	54.7804	35.5261	19.934
620	1.2	133.686	55.0407	34.4237	19.7122
621	1.21	133.042	55.3165	33.2549	19.5703
622	1.22	132.051	55.6022	32.3508	19.4513
623	1.23	130.686	55.8774	31.7838	19.3285
624	1.24	129.447	56.0249	31.6817	19.164
625	1.25	128.365	56.0131	31.8338	18.9606
626	1.26	126.918	55.91	32.2031	18.7003
627	1.27	125.055	55.7041	32.6329	18.3853
628	1.28	122.76	55.3871	32.9481	18.0285
629	1.29	120.05	54.9571	33.1659	17.6265
630	1.3	116.939	54.4261	33.2902	17.1868
631	1.31	113.439	53.8215	33.3345	16.7255
632	1.32	109.528	53.1893	33.3027	16.2703
633	1.33	107.057	52.2959	33.2045	15.8578
634	1.34	105.677	51.2676	33.063	15.5286
635	1.35	104.189	50.3655	32.9088	15.3251
636	1.36	102.477	49.6779	32.8613	15.2711
637	1.37	101.197	49.161	32.7771	15.4234
638	1.38	100.773	48.7917	32.6603	15.7967
639	1.39	101.74	48.5053	32.979	16.3139
640	1.4	102.492	48.5548	33.7864	16.9504
641	1.41	103.044	48.9131	34.4677	17.7688
642	1.42	103.331	49.542	35.3381	18.6794
643	1.43	103.313	50.3836	36.2667	19.6583
644	1.44	102.97	51.3674	37.0207	20.6952
645	1.45	103.055	52.3052	37.5835	21.7515
646	1.46	104.187	53.04	37.9385	22.7943
647	1.47	105.869	53.5877	38.2865	23.7703
648	1.48	107.275	54.0197	39.3014	24.5785
649	1.49	108.284	54.3098	40.4709	25.2702
650	1.5	108.991	54.4068	41.6308	25.8571
651	1.51	110.556	54.1011	42.5916	26.3603
652	1.52	111.444	53.6068	43.2194	26.7993
653	1.53	111.632	52.9149	44.7053	27.0331
654	1.54	111.117	52.021	46.3045	27.1632
655	1.55	109.906	50.9257	47.6732	27.2491
656	1.56	108.022	49.6352	48.8049	27.3115
657	1.57	105.495	48.1622	49.6641	27.3765
658	1.58	102.478	46.5084	50.2355	27.4671
659	1.59	99.4119	44.6347	50.5129	27.603
660	1.6	95.7915	42.6725	50.7093	27.7688
661	1.61	92.5645	40.5119	51.0566	27.9419
662	1.62	89.3146	38.2845	51.1711	28.1802
663	1.63	85.6495	36.1287	51.0651	28.4787
664	1.64	81.5846	34.1161	50.7702	28.8229
665	1.65	77.1824	32.307	50.2857	29.196
666	1.66	73.479	30.5749	49.5559	29.5834
667	1.67	69.8704	29.0827	48.5832	29.9585
668	1.68	66.1121	27.9109	47.8581	30.2338
669	1.69	62.317	27.0507	47.9899	30.3122
670	1.7	58.5392	26.4809	47.7687	30.3165
671	1.71	56.8627	25.8278	47.4358	30.1945
672	1.72	57.191	25.0802	46.9476	29.9323
673	1.73	57.3104	24.5791	46.1745	29.5318
674	1.74	58.2944	24.1003	45.1903	28.9763
675	1.75	59.0029	23.825	43.9002	28.2762
676	1.76	59.8109	23.6702	42.3137	27.437
677	1.77	60.8526	23.6025	40.4604	26.4691
678	1.78	61.7455	23.6969	38.3693	25.391
679	1.79	62.6069	23.9331	36.0736	24.2286
680	1.8	63.3839	24.322	33.6737	23.0077
681	1.81	63.9978	24.874	31.694	21.7151
682	1.82	64.4163	25.5819	31.1369	20.2877
683	1.83	64.8689	26.3813	30.9175	18.8975
684	1.84	65.8688	27.1547	30.6457	17.6529
685	1.85	66.6832	28.0173	30.3378	16.6186
686	1.86	67.3178	28.9434	30.0311	15.8509
687	1.87	67.9229	29.8853	29.8631	15.3748
688	1.88	68.3979	30.8458	29.6529	15.236
689	1.89	69.6793	31.6582	29.408	15.4206
690	1.9	71.3557	32.392	29.1374	15.8851
691	1.91	72.8444	33.1464	29.5147	16.4774
692	1.92	74.1658	33.9206	30.5135	17.144
693	1.93	75.301	34.7201	31.3714	17.9302
694	1.94	76.3204	35.5341	32.062	18.7841
695	1.95	77.1528	36.3717	32.7153	19.6415
696	1.96	77.7964	37.2264	33.4079	20.4548
697	1.97	78.2576	38.087	33.9506	21.2169
698	1.98	78.544	38.9389	35.3376	21.7806
699	1.99	78.6653	39.7663	36.6663	22.237
700	2	78.7777	40.5322	37.69	22.6016
701	2.01	79.9582	41.0671	38.416	22.8631
702	2.02	80.9358	41.5558	38.8553	23.0136
703	2.03	81.9852	41.9558	38.9357	23.0602
704	2.04	83.3804	42.2304	38.6656	23.0037
705	2.05	84.6273	42.4651	38.1163	22.8406
706	2.06	85.7463	42.6749	37.4163	22.5644
707	2.07	86.8213	42.8705	36.4525	22.203
708	2.08	88.4757	42.9812	35.2595	21.7682
709	2.09	90.1565	43.122	33.9106	21.2691
710	2.1	91.73	43.3446	33.0592	20.6461
711	2.11	93.1705	43.6821	32.1505	19.9877
712	2.12	94.4968	44.1553	31.3648	19.2915
713	2.13	95.7325	44.7769	30.4209	18.6105
714	2.14	96.8169	45.5642	29.3362	17.959
715	2.15	97.8199	46.5032	28.1352	17.3477
716	2.16	98.8191	47.5689	26.8449	16.7841
717	2.17	99.7267	48.7543	26.2586	16.1799
718	2.18	100.503	50.0362	26.0874	15.5773
719	2.19	102.775	51.1307	25.806	15.0501
720	2.2	105.879	52.1031	25.3626	14.6154
721	2.21	108.673	53.0897	24.8953	14.2652
722	2.22	111.086	54.0607	24.9297	13.9381
723	2.23	113.063	54.985	25.3985	13.6491
724	2.24	114.533	55.8368	25.6981	13.4901
725	2.25	115.452	56.5902	25.8524	13.465
726	2.26	115.788	57.2231	25.8965	13.5687
727	2.27	115.961	57.6508	25.8222	13.7953
728	2.28	115.954	57.866	25.6619	14.1265
729	2.29	115.498	57.9083	25.4277	14.5425
730	2.3	114.64	57.7781	25.1762	15.0152
731	2.31	113.622	57.4541	24.8809	15.5283
732	2.32	112.554	56.9436	24.9355	16.0163
733	2.33	111.054	56.3339	25.1697	16.4874
734	2.34	109.16	55.6532	25.6827	16.9193
735	2.35	106.912	54.9301	26.3711	17.316
736	2.36	104.764	54.1304	27.09	17.6894
737	2.37	102.479	53.3208	28.0057	18.018
738	2.38	100.059	52.5258	28.833	18.3365
739	2.39	100.118	51.3787	29.5843	18.6469
740	2.4	100.353	50.2244	30.2531	18.9546
741	2.41	100.253	49.1465	30.8379	19.2647
742	2.42	99.9108	48.1341	31.3432	19.5807
743	2.43	100.722	46.9594	31.7719	19.9049
744	2.44	101.103	45.8728	32.1443	20.2357
745	2.45	101.05	44.8816	32.5331	20.5627
746	2.46	100.561	43.9975	32.8317	20.8955
747	2.47	99.6542	43.2336	33.0361	21.2289
748	2.48	98.2928	42.6188	33.143	21.5563
749	2.49	96.5536	42.1662	33.1502	21.8702
750	2.5	94.4386	41.9045	33.2957	22.1352
751	2.51	92.0128	41.8509	33.4712	22.3571
752	2.52	90.0329	41.9052	33.5338	22.546
753	2.53	88.5063	42.0941	33.4799	22.6977
754	2.54	88.1922	42.3156	33.509	22.7866
755	2.55	87.5518	42.8241	33.5647	22.8184
756	2.56	87.5266	43.4623	33.4753	22.8137
757	2.57	88.8476	44.0997	33.2776	22.771
758	2.58	90.7456	44.8245	32.9605	22.6964
759	2.59	94.3013	45.4221	32.5123	22.5966
760	2.6	97.9715	46.0793	31.9493	22.4764
761	2.61	101.584	46.7689	31.6239	22.3042
762	2.62	105.812	47.3177	31.2924	22.1135
763	2.63	109.376	47.8829	30.8844	21.918
764	2.64	112.205	48.4264	30.45	21.7171
765	2.65	114.993	48.7748	29.9459	21.5193
766	2.66	117.406	48.9425	29.503	21.3125
767	2.67	119.255	48.9295	29.051	21.1051
768	2.68	120.441	48.7326	28.813	20.873
769	2.69	120.975	48.3421	28.5517	20.6397
770	2.7	120.847	47.7679	28.2244	20.4075
771	2.71	120.107	47.0253	27.8298	20.1734
772	2.72	118.94	46.1214	27.3716	19.9334
773	2.73	117.34	45.1176	26.8649	19.6821
774	2.74	115.933	43.9645	26.3097	19.4152
775	2.75	113.998	42.8964	25.6927	19.1295
776	2.76	111.578	42.0019	25.0145	18.8198
777	2.77	108.85	41.3382	24.2818	18.48
778	2.78	106.768	40.7928	23.5185	18.1016
779	2.79	104.336	40.624	22.7944	17.6712
780	2.8	101.597	40.8437	22.0234	17.1913
781	2.81	98.6619	41.4119	21.2818	16.6482
782	2.82	95.4865	42.284	20.5231	16.0419
783	2.83	93.6009	43.1298	19.9326	15.3513
784	2.84	93.5616	43.8016	19.3939	14.5878
785	2.85	93.0655	44.6041	18.8284	13.764
786	2.86	92.1148	45.4503	18.2461	12.8898
787	2.87	90.7542	46.2562	17.6561	11.9835
788	2.88	89.5787	46.8728	17.0709	11.074
789	2.89	89.5073	47.1278	16.5099	10.2026
790	2.9	89.1277	47.2023	16.1147	9.40988
791	2.91	88.1622	47.1208	15.7713	8.78287
792	2.92	86.8387	46.8465	15.5428	8.39176
793	2.93	86.2467	46.2312	15.53	8.28552
794	2.94	85.6135	45.399	15.55	8.51362
795	2.95	84.5026	44.4333	15.6187	9.0444
796	2.96	83.107	43.3305	16.0092	9.77571
797	2.97	82.4076	41.9706	17.8288	10.4939
798	2.98	81.3963	40.5281	19.5443	11.3217
799	2.99	79.955	39.0508	21.1525	12.1984
800	3	78.1924	37.5525	22.6328	13.0779
801	3.01	76.5514	35.9921	23.9673	13.9261
802	3.02	74.7226	34.4511	25.1491	14.7188
803	3.03	72.4662	33.0077	26.361	15.4168
804	3.04	69.9461	31.6801	27.4343	16.0349
805	3.05	67.1382	30.5253	28.3528	16.5746
806	3.06	63.8329	29.6391	29.1242	17.0396
807	3.07	62.9528	28.6051	29.7389	17.4398
808	3.08	62.2521	27.8747	30.2	17.7856
809	3.09	61.0655	27.6398	30.5162	18.088
810	3.1	59.414	27.9509	30.7036	18.3568
811	3.11	58.3111	28.6611	30.7801	18.6004
812	3.12	56.8068	29.9036	30.7412	18.8278
813	3.13	56.9233	31.3323	30.6755	19.0339
814	3.14	57.6365	33.0368	30.5506	19.2264
815	3.15	61.7085	34.5634	30.3595	19.4069
816	3.16	66.2467	36.2058	30.0947	19.5747
817	3.17	70.8873	37.9197	30.0007	19.6982
818	3.18	75.4643	39.6449	30.042	19.7784
819	3.19	79.599	41.3683	30.0697	19.8286
820	3.2	83.2491	43.0465	30.0968	19.8436
821	3.21	86.3811	44.6546	30.1007	19.8237
822	3.22	88.9747	46.186	30.0696	19.7701
823	3.23	91.0263	47.651	29.995	19.6863
824	3.24	92.5517	49.0742	29.8763	19.5784
825	3.25	93.8328	50.4546	29.7007	19.4581
826	3.26	94.9274	51.8322	29.4598	19.3413
827	3.27	95.756	53.2662	29.1554	19.2471
828	3.28	97.2125	54.6754	28.9483	19.1805
829	3.29	98.1315	56.2481	28.9767	19.153
830	3.3	98.4919	57.9916	29.0061	19.2206
831	3.31	98.2928	59.8873	28.9406	19.4225
832	3.32	97.5524	61.8915	28.7739	19.7828
833	3.33	96.299	63.9419	28.5827	20.3083
834	3.34	94.7054	65.9483	29.2576	20.911
835	3.35	93.452	67.7651	30.2813	21.646
836	3.36	92.0278	69.3796	32.1537	22.4456
837	3.37	90.5158	70.7179	34.1137	23.3688
838	3.38	88.7603	71.7398	35.9644	24.4088
839	3.39	89.7744	72.1198	37.6638	25.5357
840	3.4	91.3784	72.0394	39.5395	26.6747
841	3.41	93.5268	71.4877	41.4482	27.8029
842	3.42	95.8076	70.5075	43.213	28.9023
843	3.43	98.2187	69.1206	44.7682	29.9445
844	3.44	100.38	67.4096	46.0719	30.901
845	3.45	102.278	65.4391	47.0878	31.747
846	3.46	103.894	63.2917	47.9342	32.4448
847	3.47	105.198	61.0674	49.7521	32.845
848	3.48	106.457	58.8389	51.4382	33.0581
849	3.49	107.63	56.7244	52.7514	33.1066
850	3.5	108.484	54.8744	53.6656	32.9957
851	3.51	109.338	53.3512	54.1612	32.7368
852	3.52	110.039	52.2681	54.2342	32.3466
853	3.53	110.451	51.708	53.8782	31.8484
854	3.54	110.616	51.685	53.0987	31.2702
855	3.55	110.703	52.1473	51.9106	30.6434
856	3.56	110.63	53.0438	50.3313	30.0024
857	3.57	110.64	54.2418	48.3875	29.3813
858	3.58	110.353	55.6891	46.1117	28.8123
859	3.59	109.751	57.2685	43.5603	28.3208
860	3.6	111.186	58.5247	42.3722	27.7444
861	3.61	113.613	59.5166	42.3404	27.1353
862	3.62	115.581	60.3665	42.0412	26.6761
863	3.63	116.783	61.0469	41.6684	26.35
864	3.64	117.486	61.465	41.3539	26.1363
865	3.65	117.481	61.6187	40.8134	26.0561
866	3.66	116.755	61.4991	40.0536	26.0876
867	3.67	115.368	61.1075	39.5716	26.1482
868	3.68	113.7	60.4205	40.1666	26.1217
869	3.69	113.014	59.3044	41.0326	26.0785
870	3.7	112.036	58.0084	41.7919	26.0445
871	3.71	110.894	56.5909	42.3569	26.017
872	3.72	110.136	55.052	42.7171	25.9895
873	3.73	109.172	53.5643	42.8694	25.9596
874	3.74	108.09	52.1927	42.8243	25.9284
875	3.75	106.875	51.0032	42.6008	25.9002
876	3.76	106.041	49.9542	42.2127	25.8829
877	3.77	105.633	49.0521	41.7221	25.8811
878	3.78	104.951	48.4017	41.1258	25.908
879	3.79	103.964	47.977	40.4372	25.9747
880	3.8	102.649	47.7332	39.6838	26.0882
881	3.81	101.189	47.585	38.8959	26.2527
882	3.82	100.806	47.2827	38.1002	26.4695
883	3.83	101.625	46.7664	37.3191	26.7368
884	3.84	101.727	46.3342	36.5715	27.0497
885	3.85	101.573	45.9167	35.8778	27.401
886	3.86	100.833	45.6021	35.5193	27.7565
887	3.87	100.484	45.2804	35.9954	28.0619
888	3.88	99.6894	45.1693	36.4905	28.3909
889	3.89	98.4368	45.3558	37.0041	28.7377
890	3.9	96.825	45.9043	37.6376	29.0879
891	3.91	96.6329	46.5972	38.3183	29.4465
892	3.92	96.3423	47.7295	38.9866	29.8182
893	3.93	98.8196	48.8717	39.6335	30.204
894	3.94	101.529	50.4011	40.2516	30.6043
895	3.95	103.939	52.3439	40.8366	31.0182
896	3.96	106.239	54.5849	41.3718	31.4435
897	3.97	110.688	56.6864	41.9257	31.8669
898	3.98	116.906	58.5957	42.5517	32.2733
899	3.99	123.146	60.4632	43.0833	32.6667
900	4	128.826	62.2773	43.5067	33.0336
901	4.01	133.888	63.9565	43.8256	33.3566
902	4.02	138.26	65.4338	44.0187	33.6209
903	4.03	141.873	66.6567	44.2663	33.7923
904	4.04	144.684	67.5846	44.4835	33.865
905	4.05	146.671	68.1911	44.5399	33.8409
906	4.06	147.832	68.4634	44.4276	33.7135
907	4.07	148.171	68.4052	44.1392	33.4803
908	4.08	147.721	68.0315	43.6777	33.1425
909	4.09	146.521	67.3712	43.1296	32.6969
910	4.1	144.6	66.4686	42.7338	32.1284
911	4.11	142.031	65.3709	42.2232	31.4767
912	4.12	138.866	64.1371	41.6142	30.7552
913	4.13	135.235	62.8167	40.9124	29.9801
914	4.14	131.159	61.4772	40.1098	29.1697
915	4.15	126.712	60.1722	39.2189	28.3406
916	4.16	122.461	58.8673	38.2544	27.5086
917	4.17	118.849	57.5388	37.2322	26.689
918	4.18	115.158	56.3318	36.1719	25.8957
919	4.19	112.583	55.0722	35.1203	25.1393
920	4.2	110.99	53.7777	34.1237	24.4299
921	4.21	109.174	52.6209	33.1766	23.7826
922	4.22	106.91	51.6103	32.2409	23.215
923	4.23	104.912	50.5986	31.3259	22.7381
924	4.24	104.14	49.3974	30.4466	22.3595
925	4.25	103.049	48.2228	29.6942	22.0748
926	4.26	101.646	47.0548	29.2979	21.8605
927	4.27	99.6303	45.9363	28.9205	21.7454
928	4.28	97.0089	44.8719	28.5659	21.7161
929	4.29	93.7996	43.876	28.2238	21.7545
930	4.3	90.0956	42.9607	27.9278	21.8334
931	4.31	86.5179	42.062	27.7531	21.9187
932	4.32	83.0264	41.2297	28.2084	21.9336
933	4.33	81.5493	40.21	28.5663	21.9227
934	4.34	81.2143	39.1738	28.8147	21.8645
935	4.35	80.4899	38.3887	28.9447	21.7416
936	4.36	80.5433	37.6816	28.9752	21.5397
937	4.37	81.5633	37.014	28.9163	21.2516
938	4.38	82.1258	36.6072	28.7492	20.8801
939	4.39	82.797	36.3421	28.4751	20.4317
940	4.4	83.8369	36.1389	28.0989	19.9188
941	4.41	85.6201	35.8907	27.6251	19.3583
942	4.42	87.2794	35.7173	27.0743	18.7685
943	4.43	88.6121	35.6306	26.4596	18.17
944	4.44	89.6051	35.6139	25.8107	17.5809
945	4.45	90.2724	35.6513	25.5671	16.9697
946	4.46	90.6115	35.7359	25.4534	16.3805
947	4.47	90.6568	35.8589	25.2902	15.843
948	4.48	90.4163	36.0204	25.0617	15.363
949	4.49	89.8893	36.2249	24.7678	14.9387
950	4.5	89.0981	36.4742	24.41	14.5641
951	4.51	88.0661	36.7707	23.9853	14.2314
952	4.52	87.2483	37.0385	23.4934	13.9334
953	4.53	87.277	37.1748	22.9719	13.661
954	4.54	87.1309	37.3728	22.4002	13.4176
955	4.55	86.804	37.6379	21.7735	13.2104
956	4.56	86.3798	37.9566	21.0935	13.0517
957	4.57	85.8011	38.3368	20.6205	12.9269
958	4.58	84.9671	38.7894	20.7949	12.8028
959	4.59	83.869	39.3043	21.2668	12.7404
960	4.6	82.5066	39.8668	21.7464	12.7903
961	4.61	81.0634	40.4317	22.2049	12.9628
962	4.62	80.4167	40.8519	22.6209	13.2557
963	4.63	80.3784	41.1485	22.9873	13.6526
964	4.64	80.3301	41.4037	23.2701	14.1309
965	4.65	80.3741	41.5921	23.4437	14.66
966	4.66	80.4455	41.7162	23.4985	15.2043
967	4.67	80.6141	41.7622	23.4361	15.7274
968	4.68	80.4939	41.7862	23.5823	16.1596
969	4.69	80.0771	41.7907	23.8859	16.4798
970	4.7	79.3592	41.7777	24.1713	16.6844
971	4.71	78.3414	41.7474	24.308	16.7699
972	4.72	77.0242	41.6971	24.2858	16.7254
973	4.73	75.446	41.6144	24.0997	16.5463
974	4.74	73.5843	41.4905	23.7591	16.2329
975	4.75	71.5622	41.2922	23.542	15.7622
976	4.76	70.1938	40.8931	23.2649	15.1699
977	4.77	69.2377	40.3058	22.8631	14.4865
978	4.78	68.2347	39.5688	22.3494	13.7419
979	4.79	67.1362	38.6682	21.7381	12.9739
980	4.8	65.6977	37.622	21.0462	12.2281
981	4.81	63.9358	36.4219	20.4261	11.538
982	4.82	61.8994	35.0661	20.1746	10.9172
983	4.83	59.6172	33.5691	19.8059	10.4842
984	4.84	57.142	31.9571	19.3212	10.2783
985	4.85	54.4828	30.278	18.7301	10.3094
986	4.86	51.8668	28.5659	18.5712	10.4849
987	4.87	50.137	26.7804	19.6074	10.6628
988	4.88	48.172	25.1683	20.4492	10.9819
989	4.89	45.9949	23.8238	21.0733	11.3905
990	4.9	43.7514	22.8117	21.7019	11.8054
991	4.91	42.3477	22.0592	22.7819	12.1214
992	4.92	41.2743	21.6646	23.8973	12.3683
993	4.93	40.3078	21.6385	24.8678	12.5597
994	4.94	39.6585	21.8873	25.6882	12.7007
995	4.95	40.9801	22.0945	26.3554	12.8134
996	4.96	41.9897	22.4878	26.8527	12.9391
997	4.97	42.8936	22.9525	27.1815	13.1309
998	4.98	44.4948	23.3031	27.3486	13.4496
999	4.99	45.78	23.6379	27.3655	13.9542
1000	5	46.5742	23.9597	27.2566	14.6887
1001	5.01	47.2264	24.2138	27.6551	15.593
1002	5.02	48.0193	24.3717	29.4393	16.5623
1003	5.03	48.4361	24.5392	31.25	17.7684
1004	5.04	48.5407	24.7425	33.065	19.1755
1005	5.05	48.421	25.0055	34.8605	20.7336
1006	5.06	47.9922	25.3726	36.619	22.3851
1007	5.07	47.2986	25.8583	38.3151	24.072
1008	5.08	46.7813	26.4096	39.9202	25.7394
1009	5.09	46.1838	27.0596	41.4041	27.337
1010	5.1	47.2114	27.5721	42.74	28.82
1011	5.11	49.3585	27.9904	43.9031	30.1497
1012	5.12	51.474	28.4352	44.8726	31.2938
1013	5.13	53.5565	28.8775	45.7142	32.2173
1014	5.14	55.6096	29.2908	46.6629	32.8739
1015	5.15	57.6306	29.6559	47.3433	33.29
1016	5.16	59.6223	29.9624	47.7379	33.4595
1017	5.17	61.7444	30.186	47.8338	33.3823
1018	5.18	64.1315	30.3147	47.624	33.0635
1019	5.19	66.3628	30.4364	47.1052	32.514
1020	5.2	68.4232	30.5854	46.2959	31.7474
1021	5.21	70.2953	30.8006	45.2366	30.7804
1022	5.22	71.9853	31.1166	43.8849	29.6437
1023	5.23	73.4719	31.567	42.2572	28.3664
1024	5.24	74.7018	32.1814	40.4372	26.9748
1025	5.25	75.6527	32.9705	38.4337	25.5078
1026	5.26	76.2996	33.9322	36.2164	24.0138
1027	5.27	77.1658	34.9599	33.9137	22.5264
1028	5.28	79.0326	35.9032	31.7155	21.0764
1029	5.29	80.7446	36.937	29.4458	19.7389
1030	5.3	82.8185	37.9532	27.123	18.5666
1031	5.31	85.4478	38.903	24.9132	17.5906
1032	5.32	87.7533	39.9247	24.2653	16.6944
1033	5.33	89.7345	41.017	24.0411	16.0273
1034	5.34	92.1364	42.0596	23.772	15.6464
1035	5.35	94.3616	43.1635	23.4636	15.5311
1036	5.36	96.0953	44.3934	23.5911	15.5825
1037	5.37	97.3042	45.7631	23.6905	15.7968
1038	5.38	97.9816	47.2746	24.605	16.0141
1039	5.39	98.1308	48.9185	25.591	16.2597
1040	5.4	97.7952	50.6685	26.313	16.5228
1041	5.41	96.9563	52.4979	26.7497	16.7652
1042	5.42	95.8035	54.3427	26.933	16.9521
1043	5.43	94.3372	56.1615	27.0075	17.0457
1044	5.44	92.7372	57.8877	26.8805	17.0475
1045	5.45	93.1031	59.2296	26.5616	16.9565
1046	5.46	94.1431	60.3161	26.0188	16.7863
1047	5.47	95.7904	61.1195	25.2168	16.5594
1048	5.48	98.0401	61.6067	24.1959	16.297
1049	5.49	100.928	61.7436	22.9741	16.0292
1050	5.5	104.057	61.5563	22.6241	15.6758
1051	5.51	106.824	61.1123	22.519	15.3457
1052	5.52	109.186	60.4208	22.3808	15.1055
1053	5.53	111.128	59.4984	22.5477	14.9443
1054	5.54	112.642	58.37	22.654	14.9189
1055	5.55	113.729	57.0701	22.6731	15.0323
1056	5.56	114.359	55.6472	23.007	15.2228
1057	5.57	114.531	54.1558	23.8054	15.4467
1058	5.58	114.252	52.6591	24.7729	15.7059
1059	5.59	114.221	51.1111	25.8432	15.976
1060	5.6	115.555	49.3864	26.7962	16.2577
1061	5.61	116.508	47.8689	27.6337	16.5329
1062	5.62	117.008	46.6774	28.3587	16.7934
1063	5.63	117.065	45.9178	28.9684	17.042
1064	5.64	116.966	45.6337	29.4684	17.2895
1065	5.65	116.445	45.9584	29.9016	17.5488
1066	5.66	117.814	46.4996	30.4383	17.8189
1067	5.67	119.552	47.5893	30.8819	18.146
1068	5.68	123.392	48.9002	31.2848	18.5382
1069	5.69	128.051	50.6606	31.748	18.9887
1070	5.7	133.15	52.8997	32.5269	19.4609
1071	5.71	138.305	55.6274	33.1847	19.9969
1072	5.72	145.064	58.4705	33.7203	20.5736
1073	5.73	152.358	61.5521	34.1476	21.1607
1074	5.74	161.155	64.6019	34.5191	21.7211
1075	5.75	169.543	67.8994	34.8448	22.2246
1076	5.76	177.466	71.3716	35.3739	22.617
1077	5.77	184.797	74.9602	35.8284	22.9133
1078	5.78	191.445	78.6017	36.208	23.1022
1079	5.79	197.359	82.2274	36.5136	23.1805
1080	5.8	202.588	85.7538	36.7464	23.1528
1081	5.81	207.073	89.1218	36.9072	23.0318
1082	5.82	210.812	92.267	36.9961	22.8365
1083	5.83	213.812	95.129	37.01	22.5919
1084	5.84	216.091	97.6529	36.9438	22.327
1085	5.85	217.673	99.7905	36.7931	22.0718
1086	5.86	218.592	101.502	36.556	21.8549
1087	5.87	218.885	102.759	36.3659	21.6832
1088	5.88	218.595	103.542	36.0849	21.5928
1089	5.89	217.768	103.848	35.9379	21.5649
1090	5.9	216.443	103.685	35.8466	21.6112
1091	5.91	215.067	103.012	35.7188	21.7367
1092	5.92	214.016	101.813	35.4849	21.9355
1093	5.93	212.556	100.26	35.1354	22.1881
1094	5.94	211.12	98.3483	35.5184	22.3686
1095	5.95	210.537	96.0109	36.3164	22.4913
1096	5.96	209.423	93.553	36.92	22.6067
1097	5.97	207.796	91.0529	37.3097	22.6958
1098	5.98	205.683	88.5849	37.4831	22.7403
1099	5.99	203.132	86.2095	37.4399	22.7252
1100	6	200.198	83.9719	37.429	22.6081
1101	6.01	197.289	81.8348	37.4113	22.3881
1102	6.02	193.87	79.9147	37.1818	22.0902
1103	6.03	189.966	78.2067	36.8327	21.707
1104	6.04	185.651	76.6789	36.3433	21.2502
1105	6.05	181.257	75.2378	35.6446	20.7432
1106	6.06	177.476	73.7173	34.7495	20.2034
1107	6.07	173.214	72.2804	33.6863	19.6506
1108	6.08	168.487	70.8871	32.471	19.1091
1109	6.09	163.32	69.5039	31.1826	18.5978
1110	6.1	157.916	68.0762	30.0793	18.1136
1111	6.11	154.617	66.1853	29.573	17.6333
1112	6.12	150.581	64.3517	29.0033	17.267
1113	6.13	146.303	62.5135	28.221	17.052
1114	6.14	141.547	60.7501	27.2362	16.9936
1115	6.15	136.787	59.0231	27.529	16.9053
1116	6.16	132.207	57.3516	27.8746	16.9253
1117	6.17	127.61	55.8234	28.6841	16.9771
1118	6.18	123.126	54.4635	29.7436	17.0546
1119	6.19	120.094	53.0803	30.5946	17.1836
1120	6.2	117.754	51.8345	31.2092	17.3344
1121	6.21	115.18	50.9008	31.5764	17.4769
1122	6.22	112.431	50.2647	31.7009	17.5834
1123	6.23	109.573	49.8934	31.5892	17.6328
1124	6.24	106.754	49.7282	31.2548	17.6114
1125	6.25	106.289	49.3503	30.7169	17.5138
1126	6.26	106.008	49.0803	30.1152	17.3284
1127	6.27	105.816	48.894	29.5813	17.0553
1128	6.28	106.225	48.6701	28.9242	16.7473
1129	6.29	106.336	48.5296	28.3614	16.4119
1130	6.3	106.214	48.4414	27.8721	16.0958
1131	6.31	106.082	48.3551	27.6645	15.8205
1132	6.32	105.64	48.3152	27.5352	15.6631
1133	6.33	104.907	48.3174	27.4026	15.6808
1134	6.34	103.905	48.3606	27.286	15.9051
1135	6.35	103.346	48.331	27.4481	16.3195
1136	6.36	103.242	48.2323	28.0817	16.9002
1137	6.37	103.344	48.1081	28.7125	17.6914
1138	6.38	103.677	47.9543	29.3379	18.6615
1139	6.39	104.081	47.7946	30.3333	19.7263
1140	6.4	104.253	47.6751	31.4366	20.8754
1141	6.41	104.191	47.5909	32.3458	22.0999
1142	6.42	103.901	47.5347	33.0554	23.3563
1143	6.43	103.395	47.4985	34.3547	24.5194
1144	6.44	102.693	47.4751	35.4578	25.6393
1145	6.45	102.743	47.3055	36.355	26.6837
1146	6.46	102.753	47.1235	37.0394	27.6246
1147	6.47	102.649	46.947	37.5187	28.437
1148	6.48	102.496	46.7735	38.3011	29.0516
1149	6.49	102.409	46.5943	39.1256	29.4833
1150	6.5	102.286	46.4383	40.0581	29.7194
1151	6.51	102.377	46.2762	40.9006	29.7814
1152	6.52	102.789	46.1002	41.5431	29.6895
1153	6.53	103.102	45.9914	41.973	29.4616
1154	6.54	103.312	45.957	42.1817	29.1217
1155	6.55	103.418	46.0002	42.1668	28.6985
1156	6.56	103.414	46.1199	41.9302	28.2238
1157	6.57	103.67	46.2463	41.4698	27.7307
1158	6.58	104.209	46.366	41.0695	27.2176
1159	6.59	104.549	46.5497	40.6224	26.7231
1160	6.6	105.426	46.6565	40.0361	26.2772
1161	6.61	107.529	46.5482	39.4295	25.8769
1162	6.62	109.555	46.4356	38.8079	25.5227
1163	6.63	111.344	46.3378	38.071	25.2188
1164	6.64	112.81	46.2662	37.2351	24.9491
1165	6.65	113.918	46.2273	36.329	24.6924
1166	6.66	114.667	46.2286	35.3676	24.4287
1167	6.67	115.051	46.2839	34.3725	24.1401
1168	6.68	115.299	46.3701	33.5444	23.7952
1169	6.69	115.542	46.4909	32.8472	23.3959
1170	6.7	115.589	46.7191	32.4838	22.9259
1171	6.71	115.459	47.0947	32.1229	22.4347
1172	6.72	116.075	47.4926	31.7608	21.9441
1173	6.73	116.714	48.1023	31.4006	21.4809
1174	6.74	117.383	48.9739	31.2774	21.0487
1175	6.75	118.113	50.1469	31.4887	20.6653
1176	6.76	119.004	51.6391	32.3224	20.3196
1177	6.77	120.076	53.4689	33.1671	20.1004
1178	6.78	121.619	55.5929	33.999	20.0206
1179	6.79	123.603	58.0073	34.8109	20.0795
1180	6.8	126.13	60.669	35.5958	20.2648
1181	6.81	128.723	63.6099	36.3497	20.5556
1182	6.82	131.334	66.7753	37.076	20.9244
1183	6.83	133.95	70.0934	37.7668	21.344
1184	6.84	136.576	73.482	38.4058	21.7899
1185	6.85	139.186	76.8591	38.9965	22.2394
1186	6.86	141.677	80.1502	39.5324	22.6762
1187	6.87	144.011	83.2717	40.1128	23.0757
1188	6.88	146.576	86.0862	40.8911	23.4117
1189	6.89	148.904	88.5743	41.4895	23.7333
1190	6.9	150.914	90.6698	41.9094	24.0426
1191	6.91	152.925	92.2643	42.17	24.3413
1192	6.92	154.78	93.3196	42.2743	24.6335
1193	6.93	156.502	93.7863	42.2275	24.9227
1194	6.94	157.649	93.6874	42.0479	25.2085
1195	6.95	158.16	93.0129	41.7492	25.4888
1196	6.96	158.149	91.7468	41.6287	25.7237
1197	6.97	157.394	89.935	41.675	25.9099
1198	6.98	155.773	87.6301	41.5845	26.0772
1199	6.99	153.235	84.8953	41.3675	26.214
1200	7	149.906	81.7877	41.0278	26.3082
1201	7.01	145.87	78.388	40.7747	26.3228
1202	7.02	141.013	74.8215	40.4204	26.2682
1203	7.03	135.341	71.2093	39.9244	26.1384
1204	7.04	129.45	67.5942	39.3429	25.9166
1205	7.05	125.129	63.8407	38.6167	25.6015
1206	7.06	120.219	60.3926	37.8346	25.1765
1207	7.07	114.794	57.3555	37.1275	24.623
1208	7.08	108.948	54.8038	36.2531	23.9676
1209	7.09	102.9	52.7537	35.2146	23.2123
1210	7.1	97.0846	51.1472	34.0202	22.362
1211	7.11	95.3113	49.4018	32.6749	21.4264
1212	7.12	93.8597	48.0045	31.1938	20.4186
1213	7.13	93.7933	46.711	29.7847	19.3349
1214	7.14	93.4469	45.6807	28.434	18.203
1215	7.15	92.3808	44.8988	27.5648	17.0034
1216	7.16	90.6464	44.2849	26.547	15.851
1217	7.17	88.3094	43.7739	25.8557	14.7303
1218	7.18	87.2343	43.0468	25.3095	13.7124
1219	7.19	87.9825	42.0066	24.9175	12.8459
1220	7.2	87.925	41.0807	25.0853	12.1126
1221	7.21	87.1325	40.2991	25.0944	11.6547
1222	7.22	86.2241	39.6058	24.9388	11.4902
1223	7.23	85.8989	38.9304	24.6769	11.5941
1224	7.24	85.0925	38.495	26.0277	11.6421
1225	7.25	84.4063	38.2303	27.3495	11.8545
1226	7.26	83.4358	38.2208	28.4796	12.2135
1227	7.27	83.5082	38.2422	29.4014	12.6774
1228	7.28	83.3743	38.4873	30.1019	13.2105
1229	7.29	82.9178	38.9435	30.5641	13.7862
1230	7.3	82.197	39.5584	30.815	14.3785
1231	7.31	81.7344	40.2046	30.9759	14.9538
1232	7.32	83.5312	40.5318	31.6715	15.4066
1233	7.33	85.0052	40.9104	32.4107	15.8119
1234	7.34	86.17	41.3105	32.993	16.1959
1235	7.35	87.2393	41.6774	33.403	16.5546
1236	7.36	88.0351	42.0274	34.4857	16.7489
1237	7.37	88.5097	42.3639	35.435	16.8951
1238	7.38	88.6933	42.6849	36.1671	16.9979
1239	7.39	88.6232	42.9933	36.6678	17.0522
1240	7.4	88.3295	43.2986	36.9236	17.0535
1241	7.41	87.847	43.6135	36.9272	16.9994
1242	7.42	87.2236	43.952	36.6818	16.8885
1243	7.43	86.4974	44.3313	36.1979	16.7223
1244	7.44	85.7231	44.7668	35.4982	16.5041
1245	7.45	85.2869	45.2254	34.5988	16.2419
1246	7.46	85.3977	45.7002	33.5293	15.9447
1247	7.47	86.1781	46.1921	32.3159	15.6239
1248	7.48	87.6199	46.7138	30.9927	15.2908
1249	7.49	89.0468	47.3655	29.607	14.9542
1250	7.5	90.6837	48.109	28.1992	14.6228
1251	7.51	92.1512	48.983	26.785	14.3068
1252	7.52	93.4154	49.9664	25.3946	14.0117
1253	7.53	94.4541	51.026	24.063	13.7395
1254	7.54	95.2469	52.1204	22.8103	13.4923
1255	7.55	96.5614	53.0931	21.7607	13.2574
1256	7.56	98.2113	53.9193	21.2812	12.9921
1257	7.57	99.5065	54.6436	20.8225	12.7681
1258	7.58	100.404	55.223	20.4244	12.5814
1259	7.59	100.865	55.6197	20.1134	12.4304
1260	7.6	100.85	55.8047	19.8011	12.3276
1261	7.61	100.33	55.7592	19.4848	12.2749
1262	7.62	99.2767	55.4773	19.1614	12.2735
1263	7.63	97.9661	54.9265	19.0391	12.2987
1264	7.64	96.8185	54.0702	19.1685	12.345
1265	7.65	95.1273	53.0419	19.2224	12.4512
1266	7.66	92.8908	51.8931	19.1945	12.6189
1267	7.67	90.1767	50.6776	19.0862	12.8499
1268	7.68	87.198	49.4378	18.9275	13.1459
1269	7.69	84.2403	48.2108	18.7065	13.5172
1270	7.7	81.0824	47.0997	18.417	13.9769
1271	7.71	77.7819	46.1603	18.1839	14.5287
1272	7.72	74.5277	45.4161	18.3895	15.1563
1273	7.73	72.5108	44.7479	19.0386	15.881
1274	7.74	70.8573	44.276	20.1369	16.719
1275	7.75	68.8722	44.0699	21.6271	17.6848
1276	7.76	68.7001	43.8376	23.9754	18.7337
1277	7.77	71.6069	43.3716	26.4671	19.9245
1278	7.78	74.006	43.0474	29.0702	21.2453
1279	7.79	75.7126	42.8435	31.7511	22.6765
1280	7.8	76.7326	42.7144	34.6193	24.1767
1281	7.81	77.0865	42.6155	37.5042	25.7296
1282	7.82	76.8169	42.5042	40.3356	27.3057
1283	7.83	75.9587	42.3465	43.0769	28.8702
1284	7.84	74.8854	42.0689	45.6879	30.3885
1285	7.85	73.3542	41.6917	48.1157	31.8281
1286	7.86	71.8473	41.1447	50.3505	33.1539
1287	7.87	69.9497	40.4876	52.319	34.3409
1288	7.88	67.6752	39.7317	53.9853	35.3632
1289	7.89	65.0903	38.8925	55.3191	36.1985
1290	7.9	62.2216	38.0045	56.3553	36.8214
1291	7.91	59.1496	37.111	57.0447	37.2216
1292	7.92	56.2188	36.2411	57.3487	37.3926
1293	7.93	53.2196	35.5089	57.2615	37.3296
1294	7.94	50.4476	34.9806	56.7657	37.0349
1295	7.95	48.8664	34.6588	55.8614	36.5148
1296	7.96	49.7974	34.5039	54.5522	35.7811
1297	7.97	50.8637	34.85	52.8494	34.8511
1298	7.98	52.7	35.6625	50.7647	33.7483
1299	7.99	54.8751	36.979	48.7016	32.4585
1300	8	57.1986	38.7663	46.9718	30.9855
1301	8.01	59.6034	40.9442	44.974	29.4469
1302	8.02	62.0877	43.4069	42.7294	27.8977
1303	8.03	65.7352	45.9268	40.26	26.4024
1304	8.04	69.5332	48.5126	38.1011	24.9739
1305	8.05	73.1863	51.1048	36.8276	23.6271
1306	8.06	77.4656	53.5402	35.4775	22.5601
1307	8.07	81.7218	55.8276	34.3726	21.8131
1308	8.08	86.151	57.8975	34.2388	21.3554
1309	8.09	90.4508	59.7519	34.1262	21.3283
1310	8.1	94.6304	61.3716	34.0538	21.715
1311	8.11	98.7079	62.749	34.3157	22.4274
1312	8.12	102.38	63.9262	35.3126	23.3438
1313	8.13	105.61	64.9232	36.2298	24.4741
1314	8.14	108.383	65.763	38.2142	25.6031
1315	8.15	110.969	66.4357	40.569	26.7345
1316	8.16	112.968	67.0176	42.8555	27.855
1317	8.17	114.382	67.5332	45.0203	28.9206
1318	8.18	115.194	68.0057	46.8927	29.9141
1319	8.19	115.405	68.4509	48.4726	30.81
1320	8.2	117.129	68.6049	49.7627	31.5929
1321	8.21	120.168	68.4927	50.7733	32.256
1322	8.22	122.612	68.366	51.5253	32.7994
1323	8.23	124.423	68.2324	52.0666	33.227
1324	8.24	125.6	68.0908	52.4686	33.5456
1325	8.25	126.142	67.9369	53.4245	33.6909
1326	8.26	126.067	67.7621	54.3301	33.7571
1327	8.27	125.479	67.5444	55.0637	33.7823
1328	8.28	124.949	67.1945	55.6339	33.7886
1329	8.29	123.923	66.7851	56.0953	33.79
1330	8.3	122.499	66.2959	56.4022	33.8091
1331	8.31	120.655	65.7248	56.5605	33.8575
1332	8.32	118.445	65.0604	56.6085	33.9364
1333	8.33	115.995	64.2836	56.5162	34.05
1334	8.34	113.284	63.3986	56.2778	34.1933
1335	8.35	110.348	62.4067	55.8964	34.3548
1336	8.36	107.258	61.3099	55.3738	34.5192
1337	8.37	104.151	60.1101	54.7084	34.6684
1338	8.38	100.944	58.8485	53.9729	34.7745
1339	8.39	97.9322	57.5291	53.4118	34.7899
1340	8.4	95.0498	56.2176	52.6927	34.7366
1341	8.41	92.504	54.9592	51.8471	34.5957
1342	8.42	90.5853	53.8032	51.1699	34.3213
1343	8.43	88.6779	52.9271	50.4583	33.9293
1344	8.44	86.7843	52.432	50.3129	33.3472
1345	8.45	84.9204	52.4096	50.0329	32.656
1346	8.46	83.1277	52.928	49.6151	31.8623
1347	8.47	81.507	54.0151	49.057	30.9776
1348	8.48	79.8963	55.6883	48.3989	30.0129
1349	8.49	78.3033	57.9019	47.7055	28.9796
1350	8.5	76.7627	60.5714	46.9162	27.9082
1351	8.51	75.3256	63.5859	45.9956	26.8288
1352	8.52	74.0415	66.8213	44.9571	25.7663
1353	8.53	73.4646	70.1084	43.8125	24.7454
1354	8.54	73.1325	73.3663	42.587	23.7869
1355	8.55	73.3658	76.4542	41.318	22.9062
1356	8.56	74.0111	79.277	40.0071	22.1191
1357	8.57	75.289	81.7222	38.6815	21.4323
1358	8.58	76.2538	83.7716	37.3641	20.8488
1359	8.59	76.8496	85.3565	36.0796	20.3672
1360	8.6	77.8956	86.364	34.8506	19.9849
1361	8.61	78.7309	86.8001	33.692	19.6999
1362	8.62	79.5809	86.6253	32.6201	19.5118
1363	8.63	80.1245	85.8554	31.6498	19.4226
1364	8.64	80.0782	84.5212	30.8035	19.4359
1365	8.65	79.6662	82.6341	30.0737	19.5597
1366	8.66	79.6445	80.18	29.6248	19.7808
1367	8.67	79.235	77.274	30.4976	19.9831
1368	8.68	78.4662	73.9873	31.7022	20.2769
1369	8.69	77.3541	70.4069	32.8912	20.6923
1370	8.7	76.2548	66.6041	34.0302	21.2157
1371	8.71	75.0613	62.7023	35.7539	21.7424
1372	8.72	73.5499	58.852	37.44	22.3183
1373	8.73	71.7758	55.1934	38.95	22.9288
1374	8.74	71.2927	51.7197	40.2405	23.5472
1375	8.75	71.8395	48.5951	41.6346	24.1007
1376	8.76	72.5003	46.0594	42.8288	24.6027
1377	8.77	73.2631	44.2389	43.7836	25.0385
1378	8.78	74.1712	43.2044	44.4848	25.3966
1379	8.79	75.3838	42.942	44.8794	25.678
1380	8.8	76.5941	43.4269	44.9573	25.8851
1381	8.81	77.7819	44.5366	44.835	26.0099
1382	8.82	78.9183	46.1144	44.4602	26.0726
1383	8.83	79.9633	47.9979	43.7911	26.0955
1384	8.84	80.8844	50.0363	42.883	26.0901
1385	8.85	81.6521	52.1024	42.0619	26.0346
1386	8.86	82.4527	54.0713	41.7577	25.8945
1387	8.87	85.3022	55.6358	41.4047	25.7549
1388	8.88	87.682	57.0439	40.9115	25.6361
1389	8.89	90.4348	58.1685	40.2922	25.5397
1390	8.9	93.68	58.9858	39.5616	25.4621
1391	8.91	96.4689	59.6195	40.0426	25.2403
1392	8.92	98.8129	60.0946	40.9108	24.9644
1393	8.93	100.714	60.4478	41.4988	24.7123
1394	8.94	102.232	60.715	41.7945	24.4884
1395	8.95	103.356	60.9435	41.7956	24.3022
1396	8.96	104.296	61.1497	41.4962	24.1712
1397	8.97	105.329	61.3359	41.3612	24.0594
1398	8.98	106.254	61.5587	42.1194	23.9026
1399	8.99	107.002	61.849	42.7516	23.8751
1400	9	107.507	62.2278	43.366	24.0045
1401	9.01	107.771	62.6973	44.3274	24.2762
1402	9.02	107.822	63.2498	45.2466	24.7694
1403	9.03	107.688	63.8718	46.5616	25.4307
1404	9.04	107.402	64.5475	48.2169	26.2571
1405	9.05	106.986	65.2618	49.7879	27.2793
1406	9.06	106.467	66.0005	51.2582	28.4547
1407	9.07	105.971	66.7397	52.564	29.7367
1408	9.08	105.892	67.426	53.6625	31.0702
1409	9.09	105.736	68.1158	54.5128	32.4001
1410	9.1	105.805	68.7693	55.4689	33.6251
1411	9.11	105.762	69.4221	56.6574	34.6822
1412	9.12	105.445	70.0861	57.7869	35.5684
1413	9.13	104.888	70.7466	58.8331	36.2553
1414	9.14	104.12	71.386	59.5322	36.7543
1415	9.15	103.599	71.935	59.8671	37.0561
1416	9.16	103.051	72.4036	59.8374	37.16
1417	9.17	102.445	72.7709	59.4402	37.076
1418	9.18	101.886	72.9998	58.7444	36.815
1419	9.19	101.182	73.0851	59.3231	36.2109
1420	9.2	100.362	72.9999	59.5699	35.4963
1421	9.21	99.3967	72.7282	59.4871	34.716
1422	9.22	98.1699	72.2697	59.0801	33.92
1423	9.23	96.8677	71.6009	58.3552	33.1608
1424	9.24	95.4775	70.7302	57.3259	32.4893
1425	9.25	93.9226	69.6839	56.0056	31.9514
1426	9.26	92.2261	68.4904	54.4143	31.5823
1427	9.27	92.125	67.0106	52.5802	31.403
1428	9.28	92.5929	65.3986	50.5276	31.419
1429	9.29	92.9552	63.7846	49.6101	31.4613
1430	9.3	93.1905	62.2365	49.6663	31.5411
1431	9.31	93.3684	60.8108	49.6123	31.7637
1432	9.32	93.3556	59.5814	49.4638	32.0919
1433	9.33	93.1362	58.596	50.8976	32.2863
1434	9.34	92.682	57.8854	52.0953	32.5228
1435	9.35	91.9961	57.4556	52.9968	32.7726
1436	9.36	91.0879	57.2906	53.6382	32.9984
1437	9.37	89.9765	57.3558	54.1957	33.1511
1438	9.38	88.7893	57.5931	55.3742	33.1201
1439	9.39	89.2545	57.7539	56.1674	33.0184
1440	9.4	90.8546	57.8586	56.5702	32.842
1441	9.41	92.1594	58.0455	56.5855	32.5928
1442	9.42	94.2278	58.1662	56.2229	32.2775
1443	9.43	95.9029	58.3576	55.4899	31.9092
1444	9.44	97.2097	58.6276	54.4047	31.5037
1445	9.45	98.183	58.9935	52.9885	31.0799
1446	9.46	98.87	59.4767	51.2695	30.6578
1447	9.47	99.3207	60.0999	49.274	30.258
1448	9.48	99.9962	60.8297	47.0338	29.8994
1449	9.49	100.555	61.7269	45.2401	29.5211
1450	9.5	100.977	62.799	45.2296	28.989
1451	9.51	101.712	63.9828	45.1016	28.5443
1452	9.52	102.397	65.3028	44.8526	28.1987
1453	9.53	102.941	66.7386	44.6947	27.9317
1454	9.54	103.385	68.2454	45.3442	27.6539
1455	9.55	103.937	69.7558	45.9005	27.4713
1456	9.56	105.943	71.0736	46.3514	27.3791
1457	9.57	107.81	72.3409	46.7332	27.3636
1458	9.58	110.669	73.3891	46.9935	27.4212
1459	9.59	113.379	74.3155	47.0376	27.5534
1460	9.6	115.528	75.1427	46.8518	27.7507
1461	9.61	117.109	75.8524	46.4336	28.0024
1462	9.62	118.122	76.4315	45.7961	28.2965
1463	9.63	118.663	76.861	45.0446	28.6107
1464	9.64	119.031	77.1025	44.2057	28.9348
1465	9.65	118.896	77.1975	43.4514	29.2445
1466	9.66	118.284	77.1493	42.7963	29.5369
1467	9.67	117.184	76.969	41.9616	29.844
1468	9.68	115.613	76.6686	42.0696	30.0487
1469	9.69	114.022	76.2131	42.053	30.2743
1470	9.7	113.172	75.5371	41.8411	30.5373
1471	9.71	112.108	74.7755	41.4457	30.8471
1472	9.72	110.845	73.954	41.8854	31.1113
1473	9.73	109.406	73.0998	42.4513	31.4164
1474	9.74	107.801	72.2426	43.1392	31.7731
1475	9.75	106.047	71.4119	43.7264	32.2107
1476	9.76	104.152	70.6361	44.211	32.7297
1477	9.77	103.181	69.8211	44.6207	33.3199
1478	9.78	102.177	69.0972	46.1678	33.8408
1479	9.79	101.119	68.4814	47.7244	34.3856
1480	9.8	100.099	67.9704	49.2235	34.9327
1481	9.81	98.9935	67.5757	50.625	35.4528
1482	9.82	97.8142	67.285	51.8913	35.9133
1483	9.83	96.5703	67.0782	52.9629	36.2836
1484	9.84	95.2887	66.927	53.8183	36.5303
1485	9.85	95.036	66.686	54.4231	36.6249
1486	9.86	94.9189	66.4231	54.7438	36.5436
1487	9.87	94.7246	66.1323	54.7556	36.2682
1488	9.88	94.4384	65.79	54.8381	35.7403
1489	9.89	94.1739	65.3644	54.5051	35.0101
1490	9.9	94.0213	64.8344	53.7539	34.0809
1491	9.91	94.175	64.1761	52.5924	32.9633
1492	9.92	94.3008	63.4344	51.0299	31.6763
1493	9.93	94.2936	62.6393	49.0849	30.2466
1494	9.94	94.1667	61.8162	46.7835	28.7089
1495	9.95	93.9319	60.9975	45.263	26.9654
1496	9.96	93.6158	60.2171	43.8899	25.1461
1497	9.97	93.2388	59.5104	42.3312	23.3583
1498	9.98	92.8195	58.9085	40.6016	21.6758
1499	9.99	92.3788	58.4345	38.7292	20.179

## Sheet: sourcedata_5fg_anus_y_DNg14
	t	anus_y_rel_neck	anus_y_rel_neck_CI	anus_y_rel_neck_post	anus_y_rel_neck_post_CI
0	-5	20.7301	20.9008	-0.585762	3.65287
1	-4.99	20.8603	21.0056	-0.623749	3.63757
2	-4.98	21.0256	21.1122	-0.651988	3.62329
3	-4.97	21.2194	21.2217	-0.670675	3.60937
4	-4.96	21.4336	21.335	-0.680905	3.59525
5	-4.95	21.6593	21.4521	-0.684524	3.58051
6	-4.94	21.8878	21.5726	-0.683946	3.56481
7	-4.93	22.1109	21.6951	-0.681918	3.54781
8	-4.92	22.3216	21.818	-0.681237	3.52914
9	-4.91	22.5147	21.939	-0.684468	3.50854
10	-4.9	22.6863	22.056	-0.693569	3.4859
11	-4.89	22.8347	22.167	-0.70966	3.46152
12	-4.88	22.9601	22.2706	-0.73279	3.43603
13	-4.87	23.0644	22.3661	-0.761881	3.41036
14	-4.86	23.1512	22.4538	-0.794791	3.38551
15	-4.85	23.2252	22.5345	-0.828541	3.3623
16	-4.84	23.2917	22.6095	-0.859668	3.34122
17	-4.83	23.356	22.6801	-0.884686	3.32242
18	-4.82	23.4227	22.7474	-0.900578	3.30576
19	-4.81	23.4952	22.8118	-0.905202	3.29102
20	-4.8	23.5752	22.873	-0.897683	3.27811
21	-4.79	23.6629	22.9303	-0.878616	3.26718
22	-4.78	23.7575	22.9827	-0.850108	3.25864
23	-4.77	23.8572	23.029	-0.815667	3.25311
24	-4.76	23.9606	23.0687	-0.77989	3.25119
25	-4.75	24.0666	23.1016	-0.747981	3.25333
26	-4.74	24.1755	23.1282	-0.725187	3.25959
27	-4.73	24.2882	23.1494	-0.716188	3.26949
28	-4.72	24.4066	23.1662	-0.724537	3.282
29	-4.71	24.5323	23.1794	-0.75222	3.29559
30	-4.7	24.6663	23.1894	-0.799427	3.30847
31	-4.69	24.8078	23.1957	-0.864567	3.31879
32	-4.68	24.9536	23.197	-0.944512	3.32501
33	-4.67	25.0983	23.1913	-1.035	3.32606
34	-4.66	25.2337	23.1758	-1.13123	3.32144
35	-4.65	25.35	23.1472	-1.22838	3.31121
36	-4.64	25.4355	23.1021	-1.32207	3.29588
37	-4.63	25.4781	23.0365	-1.40868	3.2762
38	-4.62	25.4656	22.9467	-1.4855	3.2531
39	-4.61	25.3866	22.8286	-1.55074	3.22752
40	-4.6	25.2312	22.6786	-1.60339	3.2004
41	-4.59	24.9913	22.4935	-1.64307	3.17269
42	-4.58	24.662	22.271	-1.66995	3.14534
43	-4.57	24.2416	22.0099	-1.68459	3.11928
44	-4.56	23.7322	21.7103	-1.68796	3.09535
45	-4.55	23.1403	21.3744	-1.68142	3.07425
46	-4.54	22.4765	21.0058	-1.66666	3.05633
47	-4.53	21.7553	20.6103	-1.64559	3.04162
48	-4.52	20.9944	20.1954	-1.62025	3.02975
49	-4.51	20.2139	19.7703	-1.59264	3.02001
50	-4.5	19.4356	19.3455	-1.56459	3.01151
51	-4.49	18.6814	18.9326	-1.53771	3.00329
52	-4.48	17.973	18.543	-1.51341	2.99445
53	-4.47	17.3301	18.1877	-1.49298	2.9843
54	-4.46	16.7702	17.8759	-1.47774	2.97248
55	-4.45	16.3074	17.6144	-1.4691	2.95893
56	-4.44	15.9515	17.4069	-1.46866	2.94398
57	-4.43	15.7077	17.2538	-1.47817	2.92818
58	-4.42	15.5764	17.1529	-1.49933	2.91229
59	-4.41	15.5528	17.0994	-1.53359	2.8971
60	-4.4	15.6278	17.0868	-1.58188	2.88342
61	-4.39	15.7886	17.1074	-1.64431	2.87195
62	-4.38	16.0194	17.153	-1.72003	2.86336
63	-4.37	16.3028	17.215	-1.80713	2.85814
64	-4.36	16.621	17.2851	-1.90267	2.85653
65	-4.35	16.9562	17.3554	-2.00279	2.85852
66	-4.34	17.2921	17.4191	-2.10303	2.86378
67	-4.33	17.6137	17.4705	-2.19865	2.87176
68	-4.32	17.9078	17.5054	-2.28507	2.88183
69	-4.31	18.1632	17.521	-2.35819	2.89347
70	-4.3	18.3703	17.5164	-2.41474	2.90632
71	-4.29	18.5215	17.4918	-2.45249	2.92023
72	-4.28	18.6106	17.4488	-2.47036	2.93509
73	-4.27	18.6339	17.3902	-2.46836	2.95065
74	-4.26	18.5895	17.3193	-2.44748	2.96642
75	-4.25	18.4782	17.2399	-2.40945	2.98155
76	-4.24	18.3033	17.1558	-2.35661	2.995
77	-4.23	18.0713	17.0705	-2.29161	3.00567
78	-4.22	17.7914	16.9867	-2.2173	3.01266
79	-4.21	17.4754	16.9064	-2.13654	3.01542
80	-4.2	17.1367	16.8301	-2.05216	3.01384
81	-4.19	16.7902	16.7577	-1.96677	3.00827
82	-4.18	16.4502	16.6881	-1.88274	2.99947
83	-4.17	16.13	16.6198	-1.8021	2.98849
84	-4.16	15.8409	16.5509	-1.72642	2.97649
85	-4.15	15.5909	16.4802	-1.65683	2.96457
86	-4.14	15.3848	16.4068	-1.59393	2.95357
87	-4.13	15.2238	16.3302	-1.53787	2.94391
88	-4.12	15.1061	16.2506	-1.48845	2.93553
89	-4.11	15.0269	16.1685	-1.44517	2.92794
90	-4.1	14.9796	16.0842	-1.40747	2.9204
91	-4.09	14.9561	15.9981	-1.37488	2.91208
92	-4.08	14.9477	15.9106	-1.34724	2.90231
93	-4.07	14.9453	15.8223	-1.32488	2.89068
94	-4.06	14.9401	15.7339	-1.30866	2.8771
95	-4.05	14.9241	15.6468	-1.3	2.86184
96	-4.04	14.8902	15.5629	-1.30065	2.84535
97	-4.03	14.8327	15.4844	-1.31233	2.82811
98	-4.02	14.7476	15.4138	-1.33637	2.81049
99	-4.01	14.6323	15.353	-1.37315	2.7926
100	-4	14.486	15.3032	-1.42181	2.77431
101	-3.99	14.3094	15.2646	-1.47996	2.75538
102	-3.98	14.1046	15.2362	-1.54372	2.73556
103	-3.97	13.8749	15.2157	-1.60792	2.71476
104	-3.96	13.6247	15.1999	-1.66665	2.69307
105	-3.95	13.3594	15.1848	-1.71386	2.67076
106	-3.94	13.0854	15.1661	-1.74407	2.64814
107	-3.93	12.8097	15.1399	-1.75298	2.62557
108	-3.92	12.5404	15.1026	-1.73796	2.60335
109	-3.91	12.2862	15.052	-1.69832	2.5818
110	-3.9	12.0563	14.9871	-1.6353	2.56117
111	-3.89	11.86	14.9089	-1.55174	2.54163
112	-3.88	11.7067	14.82	-1.4517	2.52321
113	-3.87	11.605	14.7251	-1.33989	2.50573
114	-3.86	11.5626	14.6297	-1.22109	2.48884
115	-3.85	11.5859	14.5401	-1.09978	2.47208
116	-3.84	11.6793	14.462	-0.979783	2.45505
117	-3.83	11.8453	14.4004	-0.864256	2.43758
118	-3.82	12.0839	14.3586	-0.755742	2.41983
119	-3.81	12.3927	14.3383	-0.65634	2.40236
120	-3.8	12.7666	14.3399	-0.56791	2.386
121	-3.79	13.1983	14.3631	-0.492188	2.37164
122	-3.78	13.6783	14.4073	-0.430789	2.35992
123	-3.77	14.1955	14.4723	-0.385016	2.35107
124	-3.76	14.7376	14.5584	-0.355596	2.34482
125	-3.75	15.2919	14.6662	-0.342329	2.34055
126	-3.74	15.8456	14.7964	-0.343847	2.33758
127	-3.73	16.3863	14.9488	-0.35744	2.33549
128	-3.72	16.9024	15.1223	-0.379172	2.3342
129	-3.71	17.3837	15.3139	-0.40417	2.33395
130	-3.7	17.8213	15.5192	-0.42717	2.33509
131	-3.69	18.2081	15.7317	-0.443151	2.33785
132	-3.68	18.5393	15.9442	-0.448057	2.34215
133	-3.67	18.8121	16.1487	-0.439327	2.34759
134	-3.66	19.0261	16.3372	-0.416244	2.35355
135	-3.65	19.1829	16.5026	-0.380023	2.35929
136	-3.64	19.2848	16.6392	-0.333591	2.36407
137	-3.63	19.3346	16.7425	-0.281113	2.36726
138	-3.62	19.3343	16.8098	-0.22736	2.36827
139	-3.61	19.2839	16.84	-0.177017	2.36661
140	-3.6	19.1808	16.8333	-0.134074	2.36182
141	-3.59	19.0202	16.7913	-0.101287	2.35355
142	-3.58	18.7953	16.717	-0.079948	2.34149
143	-3.57	18.4991	16.6148	-0.0697941	2.32547
144	-3.56	18.1257	16.4905	-0.0691894	2.3055
145	-3.55	17.6721	16.3512	-0.0754417	2.28195
146	-3.54	17.1398	16.2047	-0.0852642	2.25563
147	-3.53	16.5354	16.0593	-0.095215	2.22793
148	-3.52	15.8707	15.9221	-0.10214	2.20077
149	-3.51	15.1617	15.7988	-0.10354	2.17641
150	-3.5	14.4272	15.6924	-0.097794	2.15714
151	-3.49	13.6871	15.6034	-0.0842882	2.1449
152	-3.48	12.9606	15.5295	-0.0634284	2.14091
153	-3.47	12.2641	15.4667	-0.0365186	2.14555
154	-3.46	11.6111	15.4099	-0.00558162	2.15827
155	-3.45	11.0108	15.3541	0.0268073	2.1778
156	-3.44	10.4687	15.2949	0.0578381	2.20239
157	-3.43	9.98697	15.2294	0.0847127	2.23003
158	-3.42	9.5648	15.1562	0.104971	2.25872
159	-3.41	9.19954	15.0757	0.11679	2.28672
160	-3.4	8.88718	14.9895	0.119253	2.31264
161	-3.39	8.62312	14.9006	0.112547	2.33564
162	-3.38	8.40256	14.8129	0.0980534	2.35542
163	-3.37	8.2209	14.7307	0.0782702	2.37213
164	-3.36	8.07391	14.6586	0.0565779	2.38621
165	-3.35	7.95777	14.6005	0.0368453	2.39805
166	-3.34	7.86889	14.5598	0.0229499	2.4078
167	-3.33	7.80369	14.5386	0.0182684	2.4152
168	-3.32	7.75839	14.5375	0.0252373	2.41967
169	-3.31	7.72861	14.5559	0.0450206	2.42058
170	-3.3	7.7094	14.5919	0.0773582	2.41758
171	-3.29	7.69514	14.643	0.120611	2.41091
172	-3.28	7.67989	14.7061	0.172008	2.40155
173	-3.27	7.65789	14.7784	0.228039	2.39109
174	-3.26	7.62404	14.8577	0.284902	2.38143
175	-3.25	7.57469	14.9423	0.338954	2.3744
176	-3.24	7.50816	15.0313	0.387099	2.37131
177	-3.23	7.42514	15.1245	0.427085	2.37268
178	-3.22	7.32887	15.2223	0.457595	2.37812
179	-3.21	7.22494	15.3252	0.478234	2.38641
180	-3.2	7.12087	15.4337	0.489432	2.39573
181	-3.19	7.02531	15.5478	0.492288	2.40401
182	-3.18	6.94718	15.667	0.488355	2.40928
183	-3.17	6.89468	15.79	0.47953	2.41008
184	-3.16	6.8745	15.9146	0.467857	2.40564
185	-3.15	6.89114	16.038	0.455393	2.39604
186	-3.14	6.9466	16.157	0.443976	2.38207
187	-3.13	7.04037	16.2679	0.435008	2.36505
188	-3.12	7.1697	16.3678	0.429213	2.3465
189	-3.11	7.33018	16.4542	0.426429	2.32785
190	-3.1	7.51635	16.5255	0.425547	2.31018
191	-3.09	7.72246	16.5811	0.424584	2.29405
192	-3.08	7.94316	16.6217	0.420926	2.27955
193	-3.07	8.17405	16.6486	0.411766	2.2664
194	-3.06	8.41219	16.6637	0.394569	2.25414
195	-3.05	8.65634	16.6699	0.367555	2.24238
196	-3.04	8.90713	16.6699	0.330061	2.23104
197	-3.03	9.16696	16.6671	0.282666	2.22043
198	-3.02	9.4398	16.6649	0.227203	2.21119
199	-3.01	9.73079	16.6665	0.166512	2.20412
200	-3	10.0457	16.675	0.10415	2.19992
201	-2.99	10.3903	16.6927	0.0440288	2.19893
202	-2.98	10.77	16.721	-0.00990844	2.20102
203	-2.97	11.1888	16.76	-0.0539012	2.20565
204	-2.96	11.6492	16.8089	-0.0845593	2.21205
205	-2.95	12.1518	16.8659	-0.0989133	2.21948
206	-2.94	12.6947	16.9287	-0.0945336	2.22737
207	-2.93	13.274	16.995	-0.0696357	2.23545
208	-2.92	13.8833	17.0634	-0.0232275	2.24366
209	-2.91	14.5145	17.133	0.0447086	2.2521
210	-2.9	15.1575	17.2045	0.133015	2.261
211	-2.89	15.8014	17.2792	0.239247	2.27059
212	-2.88	16.4344	17.3591	0.359646	2.28109
213	-2.87	17.045	17.4465	0.489275	2.29253
214	-2.86	17.6222	17.5428	0.62236	2.30469
215	-2.85	18.1566	17.6485	0.752741	2.31695
216	-2.84	18.6406	17.763	0.874478	2.32824
217	-2.83	19.0693	17.884	0.982426	2.3371
218	-2.82	19.4401	18.0083	1.07276	2.34198
219	-2.81	19.7535	18.1319	1.14331	2.3415
220	-2.8	20.0124	18.2501	1.19367	2.33489
221	-2.79	20.222	18.3586	1.22507	2.32227
222	-2.78	20.3896	18.4531	1.23993	2.30472
223	-2.77	20.524	18.5299	1.24146	2.28418
224	-2.76	20.6352	18.5857	1.23296	2.26302
225	-2.75	20.7337	18.6179	1.21735	2.24356
226	-2.74	20.8301	18.625	1.19668	2.22759
227	-2.73	20.9344	18.6063	1.17195	2.21601
228	-2.72	21.0558	18.5627	1.14303	2.20884
229	-2.71	21.2016	18.497	1.10884	2.20537
230	-2.7	21.3776	18.4139	1.06769	2.20441
231	-2.69	21.5871	18.3204	1.01775	2.20463
232	-2.68	21.8314	18.2248	0.957517	2.20479
233	-2.67	22.1097	18.1369	0.88627	2.20396
234	-2.66	22.419	18.0665	0.804418	2.20162
235	-2.65	22.7542	18.0223	0.713703	2.19771
236	-2.64	23.1084	18.0112	0.617105	2.19261
237	-2.63	23.4731	18.0373	0.518632	2.18702
238	-2.62	23.8384	18.1011	0.422879	2.18186
239	-2.61	24.194	18.1997	0.334478	2.17812
240	-2.6	24.5295	18.3272	0.257551	2.17677
241	-2.59	24.8355	18.4752	0.195209	2.1786
242	-2.58	25.1043	18.6337	0.14923	2.18403
243	-2.57	25.3309	18.7923	0.119896	2.19297
244	-2.56	25.5133	18.9407	0.106069	2.2047
245	-2.55	25.6526	19.07	0.105466	2.21791
246	-2.54	25.7531	19.1728	0.115043	2.23096
247	-2.53	25.8217	19.2443	0.131515	2.24224
248	-2.52	25.8674	19.2817	0.151759	2.25052
249	-2.51	25.9004	19.2849	0.17321	2.25521
250	-2.5	25.9311	19.2564	0.19411	2.25643
251	-2.49	25.9693	19.2004	0.213618	2.2548
252	-2.48	26.0237	19.1232	0.23175	2.2513
253	-2.47	26.1004	19.0323	0.24924	2.24696
254	-2.46	26.2038	18.9362	0.267297	2.24275
255	-2.45	26.3353	18.8439	0.287354	2.23941
256	-2.44	26.4947	18.7643	0.310818	2.23741
257	-2.43	26.6799	18.7062	0.338829	2.23691
258	-2.42	26.8878	18.677	0.372122	2.23778
259	-2.41	27.115	18.6828	0.410876	2.2396
260	-2.4	27.3578	18.7274	0.454667	2.24181
261	-2.39	27.6124	18.812	0.502495	2.24382
262	-2.38	27.8746	18.9352	0.552821	2.24512
263	-2.37	28.1398	19.0931	0.603701	2.24531
264	-2.36	28.4027	19.2798	0.652928	2.24415
265	-2.35	28.657	19.4884	0.698274	2.24147
266	-2.34	28.8959	19.7114	0.737698	2.23711
267	-2.33	29.1126	19.9416	0.769605	2.231
268	-2.32	29.3003	20.173	0.793061	2.22316
269	-2.31	29.4534	20.4002	0.807922	2.21383
270	-2.3	29.567	20.6192	0.814925	2.20355
271	-2.29	29.6378	20.8266	0.81562	2.19309
272	-2.28	29.6636	21.0194	0.812222	2.18336
273	-2.27	29.6432	21.1949	0.807359	2.17525
274	-2.26	29.5764	21.3506	0.803767	2.1694
275	-2.25	29.4635	21.4841	0.804022	2.16612
276	-2.24	29.3057	21.5932	0.810251	2.16529
277	-2.23	29.1048	21.6766	0.824013	2.16645
278	-2.22	28.8638	21.734	0.846235	2.16889
279	-2.21	28.5867	21.7661	0.877188	2.1718
280	-2.2	28.2791	21.7749	0.916623	2.17448
281	-2.19	27.9474	21.7632	0.963865	2.17646
282	-2.18	27.5992	21.7344	1.01786	2.17754
283	-2.17	27.2426	21.6921	1.0773	2.17782
284	-2.16	26.8862	21.6397	1.14062	2.17753
285	-2.15	26.538	21.5801	1.20599	2.17688
286	-2.14	26.2056	21.5154	1.27145	2.17595
287	-2.13	25.8955	21.4472	1.33486	2.17459
288	-2.12	25.6131	21.3764	1.39415	2.17254
289	-2.11	25.3626	21.3031	1.44738	2.1695
290	-2.1	25.1468	21.2267	1.49293	2.16531
291	-2.09	24.9671	21.1463	1.52953	2.16
292	-2.08	24.8237	21.0604	1.55637	2.15383
293	-2.07	24.7153	20.9673	1.57298	2.14713
294	-2.06	24.6393	20.8657	1.57917	2.14019
295	-2.05	24.5922	20.7554	1.57489	2.1331
296	-2.04	24.5691	20.6372	1.56014	2.12573
297	-2.03	24.5643	20.5132	1.53489	2.11784
298	-2.02	24.5712	20.3874	1.4991	2.10921
299	-2.01	24.5823	20.2645	1.45273	2.09995
300	-2	24.5892	20.1497	1.39584	2.0906
301	-1.99	24.5827	20.048	1.32867	2.08225
302	-1.98	24.553	19.9627	1.25173	2.07638
303	-1.97	24.4895	19.895	1.16588	2.07467
304	-1.96	24.3818	19.8437	1.07242	2.07863
305	-1.95	24.2199	19.8051	0.97312	2.08935
306	-1.94	23.9949	19.7731	0.87017	2.10721
307	-1.93	23.6998	19.7407	0.766179	2.13181
308	-1.92	23.33	19.7003	0.664014	2.16199
309	-1.91	22.8836	19.645	0.56663	2.19597
310	-1.9	22.3621	19.5695	0.476803	2.23169
311	-1.89	21.7704	19.4709	0.396818	2.26715
312	-1.88	21.1165	19.3487	0.328238	2.30067
313	-1.87	20.4122	19.2053	0.271667	2.33113
314	-1.86	19.6723	19.0457	0.226672	2.35799
315	-1.85	18.9144	18.8768	0.191868	2.38116
316	-1.84	18.1579	18.7064	0.165074	2.40075
317	-1.83	17.4234	18.5429	0.143716	2.4169
318	-1.82	16.731	18.3937	0.1252	2.42965
319	-1.81	16.0989	18.2646	0.107296	2.43892
320	-1.8	15.5423	18.1593	0.0884511	2.44464
321	-1.79	15.0715	18.0781	0.0679469	2.44688
322	-1.78	14.6916	18.0184	0.0459168	2.44597
323	-1.77	14.4018	17.9743	0.0232032	2.44254
324	-1.76	14.1959	17.9373	0.00107932	2.43746
325	-1.75	14.0621	17.897	-0.0190074	2.43178
326	-1.74	13.9853	17.8426	-0.0357289	2.42653
327	-1.73	13.9474	17.7641	-0.0481144	2.42255
328	-1.72	13.93	17.6537	-0.0556427	2.42029
329	-1.71	13.9149	17.5067	-0.0582987	2.41971
330	-1.7	13.8868	17.3226	-0.0564599	2.42026
331	-1.69	13.8334	17.1042	-0.0507833	2.42099
332	-1.68	13.7472	16.8581	-0.0420026	2.42073
333	-1.67	13.6251	16.5928	-0.0307132	2.41837
334	-1.66	13.4687	16.3184	-0.017208	2.41301
335	-1.65	13.2835	16.0446	-0.00135762	2.40415
336	-1.64	13.0778	15.7804	0.01739	2.39165
337	-1.63	12.8613	15.5326	0.0399233	2.37575
338	-1.62	12.6443	15.306	0.0672808	2.35699
339	-1.61	12.4358	15.1031	0.100373	2.33612
340	-1.6	12.2434	14.9249	0.139724	2.31404
341	-1.59	12.0725	14.7712	0.18524	2.29177
342	-1.58	11.9262	14.6412	0.23608	2.27035
343	-1.57	11.8061	14.5345	0.29065	2.25079
344	-1.56	11.7119	14.4513	0.346714	2.23391
345	-1.55	11.6425	14.392	0.401689	2.22027
346	-1.54	11.5956	14.3577	0.452993	2.21002
347	-1.53	11.5684	14.3491	0.4984	2.20284
348	-1.52	11.557	14.3666	0.53638	2.19799
349	-1.51	11.5564	14.4095	0.566305	2.19449
350	-1.5	11.561	14.4763	0.58856	2.19132
351	-1.49	11.5645	14.5639	0.604409	2.18765
352	-1.48	11.56	14.6681	0.615735	2.18306
353	-1.47	11.5411	14.7837	0.624642	2.17758
354	-1.46	11.502	14.9042	0.633049	2.17165
355	-1.45	11.4379	15.0225	0.642274	2.16598
356	-1.44	11.3452	15.1309	0.652784	2.1614
357	-1.43	11.2219	15.2213	0.664123	2.15861
358	-1.42	11.0668	15.2857	0.674988	2.15811
359	-1.41	10.8798	15.3163	0.683532	2.15998
360	-1.4	10.6613	15.3062	0.687815	2.16392
361	-1.39	10.4126	15.2498	0.686143	2.16919
362	-1.38	10.1354	15.1431	0.677473	2.17472
363	-1.37	9.83185	14.9842	0.661632	2.17926
364	-1.36	9.50538	14.774	0.639371	2.18169
365	-1.35	9.16023	14.5157	0.612212	2.18121
366	-1.34	8.80173	14.2153	0.582196	2.17756
367	-1.33	8.43617	13.8811	0.55149	2.17106
368	-1.32	8.0703	13.5226	0.521984	2.16244
369	-1.31	7.71076	13.1502	0.49498	2.15257
370	-1.3	7.36327	12.7739	0.470941	2.14209
371	-1.29	7.03183	12.4022	0.449445	2.13116
372	-1.28	6.71801	12.0417	0.429275	2.1194
373	-1.27	6.4205	11.6966	0.408653	2.10606
374	-1.26	6.13525	11.3688	0.385572	2.09038
375	-1.25	5.85592	11.0582	0.358162	2.07198
376	-1.24	5.57485	10.7634	0.32497	2.05115
377	-1.23	5.28422	10.4825	0.285213	2.02897
378	-1.22	4.97755	10.2136	0.238843	2.00709
379	-1.21	4.65098	9.95565	0.186526	1.98733
380	-1.2	4.30421	9.70863	0.129488	1.9711
381	-1.19	3.9411	9.47393	0.0692848	1.95898
382	-1.18	3.56953	9.25422	0.00760868	1.95052
383	-1.17	3.20073	9.05316	-0.0538858	1.94448
384	-1.16	2.848	8.87482	-0.113701	1.93927
385	-1.15	2.52497	8.72295	-0.170542	1.9335
386	-1.14	2.24365	8.60019	-0.223301	1.92623
387	-1.13	2.01261	8.50739	-0.271047	1.91702
388	-1.12	1.83558	8.44319	-0.313014	1.90572
389	-1.11	1.71073	8.40397	-0.348641	1.89213
390	-1.1	1.63099	8.3842	-0.377571	1.87585
391	-1.09	1.58505	8.37708	-0.399717	1.85626
392	-1.08	1.55927	8.37534	-0.415149	1.83275
393	-1.07	1.53993	8.37213	-0.42401	1.80499
394	-1.06	1.51544	8.36165	-0.426366	1.77322
395	-1.05	1.4781	8.3397	-0.422022	1.73824
396	-1.04	1.42521	8.30388	-0.410412	1.70129
397	-1.03	1.3593	8.25352	-0.390698	1.66374
398	-1.02	1.28753	8.18933	-0.361903	1.62678
399	-1.01	1.22051	8.11297	-0.323235	1.59112
400	-1	1.1706	8.02644	-0.274495	1.55695
401	-0.99	1.15035	7.93166	-0.216392	1.52407
402	-0.98	1.17084	7.83014	-0.150689	1.49207
403	-0.97	1.2404	7.72282	-0.0802369	1.46056
404	-0.96	1.36397	7.61009	-0.00871006	1.42934
405	-0.95	1.54262	7.49191	0.059834	1.39846
406	-0.94	1.77379	7.36782	0.121465	1.36816
407	-0.93	2.0519	7.23701	0.172932	1.33881
408	-0.92	2.36916	7.09836	0.212123	1.31075
409	-0.91	2.7169	6.95054	0.238309	1.2842
410	-0.9	3.08644	6.79227	0.252227	1.25924
411	-0.89	3.47006	6.62267	0.255912	1.23594
412	-0.88	3.86141	6.4418	0.252366	1.21437
413	-0.87	4.25564	6.2511	0.245114	1.19478
414	-0.86	4.64901	6.05363	0.237756	1.17748
415	-0.85	5.03818	5.85408	0.233539	1.16272
416	-0.84	5.41946	5.65828	0.235062	1.15038
417	-0.83	5.78817	5.47249	0.244122	1.13986
418	-0.82	6.13807	5.30234	0.261665	1.12998
419	-0.81	6.46122	5.15184	0.287887	1.11924
420	-0.8	6.74813	5.02248	0.322361	1.10613
421	-0.79	6.98824	4.91296	0.3642	1.08956
422	-0.78	7.17053	4.81936	0.412176	1.06913
423	-0.77	7.28428	4.73583	0.464819	1.04527
424	-0.76	7.31995	4.65549	0.520511	1.0192
425	-0.75	7.26997	4.57163	0.577589	0.992617
426	-0.74	7.12956	4.4788	0.634488	0.967381
427	-0.73	6.89753	4.37387	0.689901	0.945049
428	-0.72	6.57679	4.25697	0.742954	0.926603
429	-0.71	6.17469	4.13208	0.793342	0.912365
430	-0.7	5.70305	4.00712	0.84141	0.902173
431	-0.69	5.17761	3.89331	0.888033	0.895609
432	-0.68	4.61726	3.80357	0.934411	0.892186
433	-0.67	4.04264	3.75001	0.981689	0.891363
434	-0.66	3.47462	3.74109	1.0306	0.892463
435	-0.65	2.93246	3.77943	1.08107	0.894614
436	-0.64	2.43219	3.86135	1.13196	0.896828
437	-0.63	1.98526	3.97826	1.18096	0.89826
438	-0.62	1.59759	4.11899	1.22478	0.898477
439	-0.61	1.2693	4.27193	1.25938	0.897605
440	-0.6	0.995097	4.42646	1.28045	0.896272
441	-0.59	0.765236	4.57321	1.28397	0.895346
442	-0.58	0.566793	4.70396	1.26668	0.895602
443	-0.57	0.385335	4.8112	1.2266	0.897443
444	-0.56	0.206538	4.888	1.16332	0.900777
445	-0.55	0.0176123	4.92825	1.07821	0.905016
446	-0.54	-0.191485	4.92724	0.974403	0.909202
447	-0.53	-0.427202	4.88257	0.856644	0.912152
448	-0.52	-0.692057	4.79501	0.73086	0.91264
449	-0.51	-0.984526	4.66917	0.60369	0.909599
450	-0.5	-1.29947	4.51347	0.4819	0.902355
451	-0.49	-1.62862	4.33961	0.371711	0.890861
452	-0.48	-1.96151	4.16111	0.278229	0.87584
453	-0.47	-2.2865	3.99131	0.205008	0.858748
454	-0.46	-2.59204	3.8413	0.153766	0.841481
455	-0.45	-2.86774	3.71819	0.124332	0.825884
456	-0.44	-3.10568	3.62446	0.11483	0.813204
457	-0.43	-3.30113	3.55846	0.122047	0.803687
458	-0.42	-3.4532	3.51593	0.141907	0.796572
459	-0.41	-3.56496	3.49157	0.169998	0.790434
460	-0.4	-3.64296	3.48039	0.202007	0.783783
461	-0.39	-3.69634	3.47849	0.234097	0.775648
462	-0.38	-3.73542	3.48339	0.26312	0.765983
463	-0.37	-3.7701	3.4942	0.286714	0.755839
464	-0.36	-3.80829	3.51157	0.303266	0.74723
465	-0.35	-3.85453	3.53765	0.311827	0.742729
466	-0.34	-3.90914	3.57566	0.311959	0.74483
467	-0.33	-3.96809	3.62916	0.303593	0.755156
468	-0.32	-4.02357	3.70116	0.286903	0.77387
469	-0.31	-4.06511	3.79301	0.262237	0.799542
470	-0.3	-4.08123	3.90385	0.230025	0.829611
471	-0.29	-4.0612	4.03056	0.19078	0.861197
472	-0.28	-3.99674	4.16842	0.145154	0.891949
473	-0.27	-3.88344	4.31227	0.0939834	0.920661
474	-0.26	-3.72168	4.45766	0.0383596	0.947476
475	-0.25	-3.51692	4.60172	-0.0203931	0.973685
476	-0.24	-3.27932	4.74349	-0.0806991	1.00116
477	-0.23	-3.02284	4.88347	-0.140839	1.03163
478	-0.22	-2.76375	5.02291	-0.199083	1.0661
479	-0.21	-2.51881	5.16279	-0.253802	1.10452
480	-0.2	-2.30335	5.30326	-0.303586	1.1459
481	-0.19	-2.12944	5.44351	-0.347273	1.1887
482	-0.18	-2.00448	5.58216	-0.383929	1.23129
483	-0.17	-1.9306	5.71803	-0.412902	1.27228
484	-0.16	-1.90487	5.85073	-0.433907	1.31071
485	-0.15	-1.9199	5.98107	-0.446903	1.34595
486	-0.14	-1.96584	6.111	-0.452442	1.37758
487	-0.13	-2.03238	6.24334	-0.452604	1.40523
488	-0.12	-2.11155	6.38124	-0.451878	1.42845
489	-0.11	-2.2003	6.5277	-0.4586	1.44669
490	-0.1	-2.30317	6.68501	-0.486848	1.45937
491	-0.09	-2.43472	6.85407	-0.55866	1.46612
492	-0.08	-2.6222	7.03387	-0.706382	1.46699
493	-0.07	-2.90742	7.22098	-0.974767	1.46299
494	-0.06	-3.34827	7.40962	-1.42257	1.45695
495	-0.05	-4.01889	7.59233	-2.12264	1.45503
496	-0.04	-5.00782	7.76144	-3.16028	1.46916
497	-0.03	-6.41368	7.911	-4.62881	1.51965
498	-0.02	-8.33783	8.03902	-6.62247	1.63568
499	-0.01	-10.8741	8.1495	-9.22676	1.85033
500	0	-14.0973	8.25373	-12.5073	2.1913
501	0.01	-18.0509	8.37038	-16.4986	2.67447
502	0.02	-22.738	8.52381	-21.1949	3.30464
503	0.03	-28.1155	8.74025	-26.5448	4.07897
504	0.04	-34.0946	9.04248	-32.4511	4.98927
505	0.05	-40.5479	9.44444	-38.7766	6.02261
506	0.06	-47.3203	9.94788	-45.355	7.16137
507	0.07	-54.2446	10.5423	-52.005	8.38349
508	0.08	-61.1569	11.2079	-58.5465	9.66322
509	0.09	-67.9097	11.92	-64.8151	10.9725
510	0.1	-74.381	12.653	-70.6741	12.2826
511	0.11	-80.4786	13.384	-76.0221	13.5662
512	0.12	-86.1389	14.0941	-80.796	14.7995
513	0.13	-91.3231	14.7694	-84.9695	15.9632
514	0.14	-96.0106	15.4001	-88.5485	17.0435
515	0.15	-100.193	15.9801	-91.5644	18.0326
516	0.16	-103.87	16.5059	-94.0663	18.9276
517	0.17	-107.045	16.9754	-96.1134	19.7299
518	0.18	-109.723	17.3878	-97.7684	20.4434
519	0.19	-111.912	17.7428	-99.0925	21.0742
520	0.2	-113.625	18.041	-100.142	21.6288
521	0.21	-114.878	18.2846	-100.965	22.1141
522	0.22	-115.691	18.477	-101.605	22.5368
523	0.23	-116.091	18.6235	-102.094	22.9036
524	0.24	-116.107	18.7315	-102.463	23.2212
525	0.25	-115.777	18.8097	-102.735	23.4966
526	0.26	-115.141	18.868	-102.93	23.7368
527	0.27	-114.243	18.9165	-103.067	23.949
528	0.28	-113.129	18.9646	-103.161	24.1402
529	0.29	-111.848	19.0201	-103.225	24.3166
530	0.3	-110.443	19.0891	-103.269	24.4834
531	0.31	-108.956	19.1755	-103.301	24.6444
532	0.32	-107.423	19.282	-103.323	24.802
533	0.33	-105.871	19.41	-103.338	24.9568
534	0.34	-104.322	19.5607	-103.343	25.1081
535	0.35	-102.787	19.7347	-103.335	25.2544
536	0.36	-101.271	19.9319	-103.31	25.3933
537	0.37	-99.7741	20.1515	-103.261	25.5221
538	0.38	-98.2938	20.391	-103.182	25.6386
539	0.39	-96.8253	20.6459	-103.068	25.7407
540	0.4	-95.364	20.9103	-102.914	25.8271
541	0.41	-93.9073	21.1772	-102.716	25.897
542	0.42	-92.4548	21.4391	-102.473	25.9504
543	0.43	-91.0084	21.689	-102.182	25.9878
544	0.44	-89.5728	21.9213	-101.845	26.0101
545	0.45	-88.1539	22.1319	-101.465	26.0186
546	0.46	-86.7582	22.3189	-101.046	26.0151
547	0.47	-85.392	22.4823	-100.595	26.0017
548	0.48	-84.06	22.6234	-100.117	25.9803
549	0.49	-82.7648	22.7443	-99.6212	25.9534
550	0.5	-81.5067	22.8472	-99.1157	25.9231
551	0.51	-80.2832	22.9332	-98.6078	25.8915
552	0.52	-79.0896	23.0024	-98.104	25.8601
553	0.53	-77.9192	23.0529	-97.6092	25.83
554	0.54	-76.7637	23.0818	-97.1268	25.8018
555	0.55	-75.6134	23.0849	-96.658	25.7753
556	0.56	-74.458	23.0587	-96.2026	25.7502
557	0.57	-73.2871	23.0008	-95.7584	25.7253
558	0.58	-72.0909	22.9108	-95.322	25.6995
559	0.59	-70.8611	22.7916	-94.8886	25.6712
560	0.6	-69.5918	22.6487	-94.4528	25.6389
561	0.61	-68.2805	22.4902	-94.0085	25.6014
562	0.62	-66.9279	22.3257	-93.5503	25.5574
563	0.63	-65.5386	22.1657	-93.0732	25.5064
564	0.64	-64.1202	22.0197	-92.5737	25.4482
565	0.65	-62.6823	21.896	-92.0504	25.383
566	0.66	-61.2357	21.8005	-91.5034	25.3118
567	0.67	-59.7907	21.737	-90.9352	25.2355
568	0.68	-58.3572	21.7069	-90.3494	25.1554
569	0.69	-56.9431	21.7099	-89.7509	25.0728
570	0.7	-55.5553	21.7443	-89.1453	24.9888
571	0.71	-54.1987	21.8077	-88.538	24.9046
572	0.72	-52.8777	21.8975	-87.9348	24.8211
573	0.73	-51.5957	22.0111	-87.341	24.7392
574	0.74	-50.3553	22.1466	-86.7621	24.6599
575	0.75	-49.1585	22.3019	-86.2031	24.5845
576	0.76	-48.0061	22.4752	-85.6689	24.5141
577	0.77	-46.8976	22.6642	-85.1636	24.45
578	0.78	-45.8303	22.8655	-84.6905	24.3932
579	0.79	-44.7994	23.0751	-84.2511	24.3444
580	0.8	-43.7981	23.2874	-83.8455	24.3038
581	0.81	-42.8182	23.4965	-83.4713	24.2713
582	0.82	-41.8511	23.6959	-83.1244	24.2459
583	0.83	-40.8889	23.8791	-82.7987	24.2265
584	0.84	-39.9265	24.0406	-82.4872	24.2115
585	0.85	-38.9619	24.1759	-82.1823	24.1994
586	0.86	-37.9978	24.2823	-81.8768	24.1886
587	0.87	-37.0409	24.3587	-81.5647	24.1781
588	0.88	-36.1018	24.4061	-81.2416	24.167
589	0.89	-35.1929	24.4268	-80.905	24.155
590	0.9	-34.3275	24.4246	-80.5541	24.142
591	0.91	-33.5172	24.4037	-80.1896	24.1279
592	0.92	-32.7705	24.3686	-79.8129	24.1129
593	0.93	-32.0919	24.3235	-79.4256	24.0969
594	0.94	-31.481	24.2726	-79.0287	24.0796
595	0.95	-30.9333	24.2198	-78.6227	24.0601
596	0.96	-30.4404	24.169	-78.2073	24.0377
597	0.97	-29.9917	24.1239	-77.7819	24.0109
598	0.98	-29.5751	24.0881	-77.346	23.9787
599	0.99	-29.1784	24.0641	-76.8999	23.9399
600	1	-28.7903	24.0534	-76.4451	23.8937
601	1.01	-28.4007	24.0558	-75.9849	23.8396
602	1.02	-28.0013	24.0693	-75.5241	23.7779
603	1.03	-27.5858	24.09	-75.0691	23.7092
604	1.04	-27.1507	24.1125	-74.6274	23.6345
605	1.05	-26.6954	24.1299	-74.2063	23.5555
606	1.06	-26.2222	24.1351	-73.813	23.4741
607	1.07	-25.7368	24.1208	-73.4533	23.3925
608	1.08	-25.2476	24.081	-73.131	23.3131
609	1.09	-24.7648	24.0121	-72.8482	23.2383
610	1.1	-24.2989	23.914	-72.6045	23.1704
611	1.11	-23.8592	23.7907	-72.3973	23.1114
612	1.12	-23.4522	23.6505	-72.2226	23.0628
613	1.13	-23.0802	23.5046	-72.0748	23.0256
614	1.14	-22.7409	23.366	-71.9473	22.9998
615	1.15	-22.4279	23.246	-71.8336	22.9848
616	1.16	-22.1309	23.1528	-71.727	22.9792
617	1.17	-21.8379	23.0895	-71.6214	22.981
618	1.18	-21.5362	23.054	-71.5114	22.9875
619	1.19	-21.2138	23.0403	-71.393	22.9958
620	1.2	-20.8606	23.04	-71.2628	23.0033
621	1.21	-20.4688	23.0443	-71.1187	23.0076
622	1.22	-20.0328	23.0453	-70.9595	23.0066
623	1.23	-19.5491	23.0365	-70.7848	22.9993
624	1.24	-19.0159	23.013	-70.5949	22.9851
625	1.25	-18.4329	22.9708	-70.3908	22.9641
626	1.26	-17.801	22.9071	-70.1739	22.9369
627	1.27	-17.122	22.8193	-69.9462	22.9047
628	1.28	-16.3993	22.7055	-69.7103	22.8686
629	1.29	-15.6378	22.5643	-69.4687	22.83
630	1.3	-14.8438	22.3957	-69.2242	22.7901
631	1.31	-14.0251	22.2007	-68.9797	22.7498
632	1.32	-13.1905	21.9823	-68.7376	22.7097
633	1.33	-12.3495	21.745	-68.5001	22.67
634	1.34	-11.5112	21.4949	-68.2693	22.6307
635	1.35	-10.6842	21.2396	-68.0465	22.5913
636	1.36	-9.87557	20.9875	-67.8332	22.5511
637	1.37	-9.09085	20.7469	-67.6303	22.5097
638	1.38	-8.33408	20.5256	-67.4388	22.4665
639	1.39	-7.60791	20.3299	-67.2592	22.4215
640	1.4	-6.91394	20.1639	-67.092	22.3751
641	1.41	-6.25305	20.03	-66.9372	22.3281
642	1.42	-5.62539	19.9281	-66.7941	22.2818
643	1.43	-5.03039	19.8568	-66.6614	22.2378
644	1.44	-4.46652	19.8134	-66.537	22.1979
645	1.45	-3.93106	19.7951	-66.4174	22.1635
646	1.46	-3.42002	19.7991	-66.2985	22.1357
647	1.47	-2.92824	19.8228	-66.175	22.1145
648	1.48	-2.44971	19.8645	-66.0413	22.0996
649	1.49	-1.97819	19.9222	-65.8918	22.0895
650	1.5	-1.50789	19.994	-65.7213	22.0824
651	1.51	-1.0343	20.0775	-65.5262	22.0762
652	1.52	-0.554857	20.1696	-65.3046	22.0687
653	1.53	-0.0693276	20.2667	-65.057	22.0584
654	1.54	0.419924	20.3649	-64.7862	22.0442
655	1.55	0.908163	20.46	-64.4969	22.0256
656	1.56	1.38875	20.548	-64.1953	22.003
657	1.57	1.85382	20.6253	-63.8882	21.977
658	1.58	2.29527	20.6886	-63.5824	21.9489
659	1.59	2.7057	20.7349	-63.2837	21.9199
660	1.6	3.07927	20.7621	-62.997	21.8911
661	1.61	3.41257	20.768	-62.7257	21.8636
662	1.62	3.70522	20.7518	-62.472	21.8377
663	1.63	3.95997	20.7134	-62.237	21.8138
664	1.64	4.18258	20.6539	-62.0209	21.7915
665	1.65	4.38133	20.576	-61.8229	21.7702
666	1.66	4.56619	20.4835	-61.6414	21.749
667	1.67	4.74775	20.3811	-61.4736	21.7267
668	1.68	4.93621	20.2737	-61.316	21.7024
669	1.69	5.14065	20.1661	-61.1641	21.6751
670	1.7	5.36845	20.0624	-61.0127	21.6441
671	1.71	5.62519	19.9661	-60.8567	21.6091
672	1.72	5.915	19.8806	-60.6914	21.5703
673	1.73	6.24098	19.8092	-60.5125	21.5281
674	1.74	6.60561	19.7559	-60.3169	21.4835
675	1.75	7.01108	19.7253	-60.1024	21.4375
676	1.76	7.45922	19.7228	-59.8677	21.3911
677	1.77	7.95113	19.7534	-59.6122	21.3452
678	1.78	8.48656	19.8213	-59.3362	21.3002
679	1.79	9.06341	19.9288	-59.0405	21.2559
680	1.8	9.67723	20.076	-58.7266	21.2118
681	1.81	10.3212	20.2605	-58.3967	21.1667
682	1.82	10.9862	20.4774	-58.0539	21.1193
683	1.83	11.6618	20.7207	-57.7021	21.0682
684	1.84	12.3363	20.9832	-57.3458	21.0122
685	1.85	12.9983	21.2577	-56.9901	20.9504
686	1.86	13.6368	21.537	-56.6397	20.8827
687	1.87	14.2417	21.8148	-56.2991	20.8097
688	1.88	14.8047	22.0851	-55.9718	20.7329
689	1.89	15.3189	22.3426	-55.6597	20.6541
690	1.9	15.7793	22.5824	-55.3636	20.5757
691	1.91	16.1823	22.8005	-55.0821	20.5001
692	1.92	16.5264	22.9936	-54.8126	20.4292
693	1.93	16.8115	23.1592	-54.5505	20.3644
694	1.94	17.0391	23.2963	-54.2904	20.3065
695	1.95	17.2119	23.4051	-54.0259	20.2551
696	1.96	17.3337	23.4876	-53.7507	20.2097
697	1.97	17.4086	23.5468	-53.4588	20.169
698	1.98	17.4408	23.5872	-53.1459	20.1319
699	1.99	17.4338	23.6138	-52.8096	20.0973
700	2	17.3906	23.6323	-52.4499	20.0642
701	2.01	17.3129	23.6479	-52.0693	20.0319
702	2.02	17.2022	23.6651	-51.6726	20.0001
703	2.03	17.0598	23.6872	-51.2665	19.9681
704	2.04	16.8877	23.7164	-50.8584	19.9357
705	2.05	16.6896	23.7532	-50.4557	19.9022
706	2.06	16.4707	23.7964	-50.0649	19.8669
707	2.07	16.2386	23.8437	-49.6911	19.8291
708	2.08	16.0022	23.8918	-49.3377	19.788
709	2.09	15.7708	23.9368	-49.0061	19.7427
710	2.1	15.5535	23.975	-48.6966	19.6926
711	2.11	15.357	24.0028	-48.4081	19.6375
712	2.12	15.1854	24.0177	-48.1395	19.5773
713	2.13	15.0392	24.0181	-47.8892	19.5123
714	2.14	14.9151	24.0032	-47.6566	19.4432
715	2.15	14.8071	23.9736	-47.4412	19.371
716	2.16	14.7064	23.9299	-47.2433	19.2968
717	2.17	14.6035	23.8735	-47.0634	19.2215
718	2.18	14.4885	23.8053	-46.9021	19.1459
719	2.19	14.3524	23.7257	-46.7592	19.0706
720	2.2	14.1877	23.634	-46.6341	18.9956
721	2.21	13.9884	23.5278	-46.5248	18.9204
722	2.22	13.7506	23.4034	-46.4288	18.8447
723	2.23	13.4718	23.2552	-46.3425	18.7678
724	2.24	13.1505	23.0769	-46.262	18.6898
725	2.25	12.7864	22.8619	-46.1838	18.6113
726	2.26	12.3797	22.6049	-46.1045	18.5336
727	2.27	11.9316	22.3033	-46.0217	18.4591
728	2.28	11.4444	21.9583	-45.9334	18.3904
729	2.29	10.9223	21.5765	-45.8378	18.3305
730	2.3	10.372	21.1701	-45.7329	18.2815
731	2.31	9.80245	20.7561	-45.6162	18.2443
732	2.32	9.22544	20.355	-45.4839	18.2182
733	2.33	8.65441	19.9877	-45.3315	18.2004
734	2.34	8.10366	19.6729	-45.1541	18.1867
735	2.35	7.58683	19.4234	-44.9466	18.1718
736	2.36	7.11582	19.2449	-44.7056	18.1505
737	2.37	6.69952	19.1352	-44.4294	18.1189
738	2.38	6.34333	19.086	-44.1191	18.0746
739	2.39	6.04911	19.085	-43.7788	18.0177
740	2.4	5.81574	19.1189	-43.4149	17.9499
741	2.41	5.63994	19.1756	-43.0357	17.8743
742	2.42	5.51748	19.2458	-42.6506	17.7946
743	2.43	5.44424	19.323	-42.2686	17.7141
744	2.44	5.41726	19.4035	-41.8983	17.6356
745	2.45	5.43543	19.4854	-41.5466	17.5609
746	2.46	5.49995	19.5675	-41.2192	17.491
747	2.47	5.61422	19.6489	-40.9199	17.4267
748	2.48	5.78329	19.7282	-40.6514	17.3682
749	2.49	6.01296	19.8038	-40.4148	17.3157
750	2.5	6.30858	19.8739	-40.2099	17.2691
751	2.51	6.67352	19.9364	-40.0348	17.2284
752	2.52	7.10782	19.99	-39.886	17.1933
753	2.53	7.60703	20.0334	-39.7586	17.1632
754	2.54	8.16163	20.0658	-39.6459	17.1372
755	2.55	8.75693	20.0868	-39.5409	17.1141
756	2.56	9.37384	20.0963	-39.4359	17.0924
757	2.57	9.99014	20.0942	-39.3238	17.0702
758	2.58	10.5822	20.0812	-39.1991	17.046
759	2.59	11.1271	20.058	-39.0578	17.0179
760	2.6	11.6043	20.0262	-38.8982	16.9846
761	2.61	11.9972	19.9881	-38.7206	16.9452
762	2.62	12.2945	19.9466	-38.5274	16.8994
763	2.63	12.49	19.9049	-38.3225	16.8472
764	2.64	12.5827	19.8666	-38.1102	16.7897
765	2.65	12.5762	19.8349	-37.8953	16.7281
766	2.66	12.4777	19.8124	-37.682	16.6636
767	2.67	12.2973	19.8008	-37.4735	16.5978
768	2.68	12.0471	19.8011	-37.272	16.5315
769	2.69	11.7412	19.8128	-37.0783	16.4654
770	2.7	11.3947	19.8347	-36.8926	16.3997
771	2.71	11.0246	19.8648	-36.7142	16.3343
772	2.72	10.6486	19.9006	-36.5423	16.2693
773	2.73	10.2855	19.9394	-36.3759	16.2047
774	2.74	9.95392	19.979	-36.2145	16.1414
775	2.75	9.67126	20.0173	-36.0576	16.0802
776	2.76	9.45218	20.0529	-35.9049	16.0225
777	2.77	9.30712	20.085	-35.7562	15.9696
778	2.78	9.24094	20.1126	-35.6111	15.9228
779	2.79	9.25218	20.1346	-35.4689	15.8824
780	2.8	9.33285	20.1495	-35.3287	15.8485
781	2.81	9.46911	20.1552	-35.1894	15.82
782	2.82	9.64247	20.1492	-35.0495	15.7952
783	2.83	9.83162	20.129	-34.9078	15.772
784	2.84	10.0144	20.0929	-34.7632	15.7478
785	2.85	10.1698	20.0403	-34.6148	15.7205
786	2.86	10.2797	19.9725	-34.4624	15.6882
787	2.87	10.3299	19.8929	-34.3064	15.6502
788	2.88	10.3112	19.8072	-34.1477	15.6067
789	2.89	10.2196	19.7223	-33.9884	15.5592
790	2.9	10.0563	19.6462	-33.8313	15.5101
791	2.91	9.82753	19.5869	-33.68	15.4624
792	2.92	9.54425	19.5507	-33.5392	15.4194
793	2.93	9.22146	19.5424	-33.4136	15.3842
794	2.94	8.87764	19.5641	-33.3082	15.3593
795	2.95	8.5339	19.6154	-33.2273	15.3463
796	2.96	8.21296	19.694	-33.1738	15.3457
797	2.97	7.93786	19.7957	-33.1488	15.3569
798	2.98	7.73057	19.9161	-33.1508	15.3782
799	2.99	7.61045	20.0503	-33.1761	15.4073
800	3	7.59281	20.1943	-33.2186	15.4413
801	3.01	7.68775	20.3448	-33.2703	15.4772
802	3.02	7.89936	20.4993	-33.3227	15.5123
803	3.03	8.22559	20.6564	-33.3671	15.5441
804	3.04	8.65846	20.8147	-33.3962	15.5709
805	3.05	9.18491	20.9732	-33.4043	15.5914
806	3.06	9.78785	21.1306	-33.3884	15.6052
807	3.07	10.4475	21.2853	-33.3477	15.6121
808	3.08	11.1428	21.4353	-33.2838	15.6124
809	3.09	11.8525	21.5785	-33.1997	15.6065
810	3.1	12.5564	21.7125	-33.0995	15.5944
811	3.11	13.2364	21.835	-32.9873	15.5761
812	3.12	13.8767	21.944	-32.8666	15.5513
813	3.13	14.4646	22.0375	-32.7399	15.5195
814	3.14	14.9905	22.1136	-32.6088	15.4805
815	3.15	15.4481	22.1706	-32.4738	15.434
816	3.16	15.8339	22.2069	-32.3346	15.3804
817	3.17	16.1473	22.2212	-32.1907	15.3208
818	3.18	16.3904	22.2127	-32.0417	15.2568
819	3.19	16.5678	22.1813	-31.8873	15.1908
820	3.2	16.6865	22.1278	-31.7278	15.1254
821	3.21	16.7556	22.0547	-31.5639	15.0634
822	3.22	16.7859	21.9655	-31.3966	15.0073
823	3.23	16.7894	21.8653	-31.2274	14.9588
824	3.24	16.7777	21.7603	-31.0581	14.9189
825	3.25	16.7612	21.6573	-30.8905	14.8876
826	3.26	16.7476	21.5632	-30.7267	14.8641
827	3.27	16.7406	21.4842	-30.5683	14.8468
828	3.28	16.7398	21.4253	-30.4168	14.8336
829	3.29	16.7403	21.3897	-30.2734	14.8221
830	3.3	16.7338	21.3782	-30.1385	14.8102
831	3.31	16.7098	21.3896	-30.0122	14.7957
832	3.32	16.657	21.4209	-29.8937	14.7769
833	3.33	16.5654	21.4675	-29.7819	14.7524
834	3.34	16.427	21.5242	-29.675	14.7212
835	3.35	16.237	21.5857	-29.571	14.683
836	3.36	15.9941	21.647	-29.4676	14.6378
837	3.37	15.6999	21.704	-29.3624	14.5861
838	3.38	15.3589	21.754	-29.2531	14.5284
839	3.39	14.9776	21.7955	-29.1375	14.4659
840	3.4	14.5638	21.8285	-29.0142	14.3993
841	3.41	14.126	21.8543	-28.882	14.3295
842	3.42	13.6728	21.8748	-28.7404	14.2572
843	3.43	13.2123	21.8927	-28.5893	14.1828
844	3.44	12.7522	21.9105	-28.4287	14.1066
845	3.45	12.299	21.9305	-28.259	14.0289
846	3.46	11.858	21.9542	-28.0797	13.95
847	3.47	11.4332	21.9822	-27.8905	13.8702
848	3.48	11.0273	22.0145	-27.6905	13.7902
849	3.49	10.642	22.0503	-27.4787	13.7108
850	3.5	10.2782	22.0882	-27.2542	13.6328
851	3.51	9.93661	22.1266	-27.0166	13.5571
852	3.52	9.61828	22.1636	-26.7667	13.4841
853	3.53	9.32501	22.1976	-26.5058	13.4139
854	3.54	9.05981	22.2267	-26.2368	13.346
855	3.55	8.82713	22.2494	-25.9633	13.2796
856	3.56	8.63293	22.2639	-25.6899	13.2134
857	3.57	8.48447	22.2686	-25.4217	13.1461
858	3.58	8.38977	22.2621	-25.1637	13.0767
859	3.59	8.35701	22.2431	-24.9208	13.0044
860	3.6	8.39363	22.2108	-24.6977	12.9291
861	3.61	8.50544	22.1653	-24.4978	12.8513
862	3.62	8.69574	22.1075	-24.3238	12.7719
863	3.63	8.96461	22.0394	-24.1771	12.692
864	3.64	9.30853	21.964	-24.0577	12.6129
865	3.65	9.72011	21.8845	-23.9643	12.5355
866	3.66	10.1884	21.8045	-23.894	12.4601
867	3.67	10.6996	21.7267	-23.8429	12.3866
868	3.68	11.2377	21.653	-23.8057	12.3142
869	3.69	11.7859	21.5838	-23.7762	12.2417
870	3.7	12.3277	21.5182	-23.748	12.1675
871	3.71	12.8481	21.4539	-23.7145	12.09
872	3.72	13.3343	21.3875	-23.6695	12.0078
873	3.73	13.7766	21.3149	-23.6078	11.92
874	3.74	14.1682	21.2317	-23.5256	11.8263
875	3.75	14.5051	21.1335	-23.4206	11.727
876	3.76	14.7852	21.0163	-23.2921	11.6233
877	3.77	15.0081	20.8765	-23.1414	11.5166
878	3.78	15.1738	20.7121	-22.9709	11.4089
879	3.79	15.2826	20.5221	-22.7842	11.3023
880	3.8	15.335	20.3078	-22.5856	11.1989
881	3.81	15.3317	20.0728	-22.3798	11.1005
882	3.82	15.2741	19.823	-22.1712	11.0089
883	3.83	15.1646	19.5668	-21.9641	10.9253
884	3.84	15.0074	19.314	-21.7623	10.8506
885	3.85	14.8088	19.0744	-21.569	10.7851
886	3.86	14.5769	18.8567	-21.3864	10.7289
887	3.87	14.3219	18.6665	-21.216	10.6817
888	3.88	14.0553	18.5054	-21.0582	10.6428
889	3.89	13.7893	18.3713	-20.9126	10.6115
890	3.9	13.536	18.2591	-20.7779	10.5865
891	3.91	13.3063	18.1622	-20.6527	10.5668
892	3.92	13.1089	18.0748	-20.535	10.5509
893	3.93	12.9498	17.9924	-20.4234	10.5375
894	3.94	12.8316	17.9137	-20.3171	10.5254
895	3.95	12.753	17.8395	-20.2161	10.5133
896	3.96	12.7093	17.7729	-20.1214	10.5003
897	3.97	12.6927	17.7181	-20.0345	10.4855
898	3.98	12.6933	17.6793	-19.9574	10.4683
899	3.99	12.7002	17.6602	-19.8917	10.4482
900	4	12.703	17.6632	-19.8379	10.4248
901	4.01	12.6925	17.6887	-19.7954	10.3975
902	4.02	12.6619	17.7356	-19.7619	10.3658
903	4.03	12.6076	17.801	-19.7336	10.3293
904	4.04	12.5287	17.8808	-19.7055	10.2876
905	4.05	12.4274	17.9698	-19.6723	10.2404
906	4.06	12.3083	18.0627	-19.6287	10.1882
907	4.07	12.1777	18.1546	-19.5711	10.132
908	4.08	12.0437	18.2414	-19.4972	10.0733
909	4.09	11.915	18.3201	-19.4069	10.0145
910	4.1	11.8009	18.3887	-19.3018	9.95792
911	4.11	11.7108	18.4467	-19.1848	9.90608
912	4.12	11.6537	18.4939	-19.0597	9.86078
913	4.13	11.6375	18.5311	-18.9296	9.82299
914	4.14	11.6682	18.5597	-18.797	9.79259
915	4.15	11.749	18.5817	-18.663	9.76837
916	4.16	11.88	18.5998	-18.5267	9.74819
917	4.17	12.0574	18.6175	-18.3863	9.72929
918	4.18	12.2736	18.6387	-18.2386	9.7087
919	4.19	12.5174	18.6674	-18.0802	9.68358
920	4.2	12.7749	18.7069	-17.9081	9.65163
921	4.21	13.0303	18.76	-17.7199	9.61123
922	4.22	13.2675	18.8276	-17.5146	9.56158
923	4.23	13.4712	18.9094	-17.2929	9.50273
924	4.24	13.629	19.0036	-17.0567	9.43542
925	4.25	13.7323	19.1076	-16.8096	9.36105
926	4.26	13.7773	19.2177	-16.5561	9.28146
927	4.27	13.7657	19.33	-16.3015	9.19878
928	4.28	13.7045	19.4404	-16.0508	9.11523
929	4.29	13.6046	19.5442	-15.8089	9.03291
930	4.3	13.4802	19.6366	-15.5798	8.95366
931	4.31	13.346	19.7125	-15.366	8.87888
932	4.32	13.2161	19.7664	-15.1689	8.80951
933	4.33	13.1013	19.7932	-14.9885	8.74595
934	4.34	13.0085	19.788	-14.8235	8.68812
935	4.35	12.9401	19.7474	-14.6719	8.63555
936	4.36	12.8942	19.6699	-14.5314	8.58745
937	4.37	12.8654	19.556	-14.3997	8.54284
938	4.38	12.8472	19.4093	-14.2748	8.50076
939	4.39	12.8332	19.2362	-14.1554	8.46037
940	4.4	12.8191	19.0457	-14.0408	8.42116
941	4.41	12.8043	18.849	-13.9311	8.38304
942	4.42	12.7927	18.6579	-13.8267	8.34628
943	4.43	12.7918	18.4841	-13.7283	8.31146
944	4.44	12.8127	18.3373	-13.6368	8.27924
945	4.45	12.8679	18.2241	-13.5533	8.25013
946	4.46	12.9695	18.1476	-13.4783	8.22433
947	4.47	13.1273	18.107	-13.4125	8.20165
948	4.48	13.3472	18.0984	-13.356	8.18156
949	4.49	13.6308	18.1161	-13.3089	8.16336
950	4.5	13.9746	18.1537	-13.2709	8.1464
951	4.51	14.3715	18.2052	-13.2413	8.13022
952	4.52	14.8116	18.266	-13.2195	8.11465
953	4.53	15.2837	18.3334	-13.2048	8.0998
954	4.54	15.7773	18.4066	-13.1962	8.08597
955	4.55	16.2835	18.4862	-13.1931	8.07351
956	4.56	16.7962	18.5739	-13.1944	8.0627
957	4.57	17.3125	18.6711	-13.1991	8.05367
958	4.58	17.8322	18.7786	-13.2056	8.04639
959	4.59	18.3581	18.8956	-13.2119	8.04065
960	4.6	18.8939	19.0199	-13.2152	8.03608
961	4.61	19.4442	19.1478	-13.212	8.03212
962	4.62	20.0128	19.2749	-13.1983	8.02806
963	4.63	20.6022	19.3964	-13.1694	8.02306
964	4.64	21.2123	19.5082	-13.121	8.01627
965	4.65	21.8404	19.6071	-13.049	8.007
966	4.66	22.4815	19.6915	-12.9507	7.99482
967	4.67	23.1282	19.7611	-12.8252	7.97974
968	4.68	23.7721	19.817	-12.6734	7.96221
969	4.69	24.4043	19.8615	-12.4989	7.94303
970	4.7	25.0169	19.8975	-12.3073	7.92318
971	4.71	25.6036	19.9285	-12.1062	7.9036
972	4.72	26.1607	19.9577	-11.9043	7.88498
973	4.73	26.6872	19.9882	-11.7109	7.86758
974	4.74	27.1849	20.0221	-11.5344	7.85124
975	4.75	27.6579	20.0604	-11.3821	7.8354
976	4.76	28.1118	20.1025	-11.2586	7.81927
977	4.77	28.5523	20.1465	-11.1664	7.80197
978	4.78	28.9844	20.189	-11.1049	7.78271
979	4.79	29.4115	20.2261	-11.0709	7.76086
980	4.8	29.8346	20.2541	-11.0594	7.73599
981	4.81	30.2527	20.2705	-11.0639	7.70786
982	4.82	30.6631	20.274	-11.0776	7.67637
983	4.83	31.0623	20.2656	-11.0941	7.64154
984	4.84	31.4473	20.2478	-11.1077	7.60352
985	4.85	31.8168	20.2244	-11.1146	7.56264
986	4.86	32.1716	20.2	-11.1121	7.5194
987	4.87	32.5148	20.1789	-11.0993	7.47447
988	4.88	32.8521	20.1648	-11.0763	7.42861
989	4.89	33.1903	20.1599	-11.044	7.38254
990	4.9	33.5367	20.165	-11.0034	7.33685
991	4.91	33.8977	20.1794	-10.9555	7.29188
992	4.92	34.278	20.2012	-10.9011	7.24769
993	4.93	34.6799	20.2277	-10.8405	7.20412
994	4.94	35.1029	20.2557	-10.7736	7.16085
995	4.95	35.5438	20.282	-10.7005	7.11765
996	4.96	35.9969	20.3035	-10.6213	7.07442
997	4.97	36.4543	20.3172	-10.5363	7.03138
998	4.98	36.9062	20.3206	-10.4463	6.989
999	4.99	37.3415	20.3114	-10.3525	6.94802
1000	5	37.7482	20.2878	-10.256	6.90923
1001	5.01	38.1136	20.2483	-10.1582	6.87337
1002	5.02	38.4258	20.192	-10.0603	6.84101
1003	5.03	38.6743	20.1188	-9.96323	6.81241
1004	5.04	38.8513	20.0291	-9.86786	6.78749
1005	5.05	38.9528	19.9243	-9.77469	6.76585
1006	5.06	38.9795	19.8068	-9.68402	6.74684
1007	5.07	38.9372	19.6799	-9.59596	6.72964
1008	5.08	38.8369	19.5478	-9.51042	6.71348
1009	5.09	38.6936	19.4154	-9.4271	6.69774
1010	5.1	38.5256	19.2883	-9.3455	6.68207
1011	5.11	38.3529	19.1718	-9.26501	6.66643
1012	5.12	38.1956	19.0711	-9.18497	6.65103
1013	5.13	38.0725	18.9908	-9.10484	6.63619
1014	5.14	38.0002	18.9344	-9.02418	6.62219
1015	5.15	37.992	18.9047	-8.94282	6.60909
1016	5.16	38.0578	18.9035	-8.86087	6.59666
1017	5.17	38.2039	18.9322	-8.77873	6.58433
1018	5.18	38.433	18.9916	-8.69704	6.57129
1019	5.19	38.7446	19.0818	-8.61676	6.55656
1020	5.2	39.1348	19.2029	-8.53904	6.53912
1021	5.21	39.5968	19.3541	-8.46525	6.51807
1022	5.22	40.1216	19.5344	-8.39685	6.49274
1023	5.23	40.6976	19.7418	-8.33523	6.4628
1024	5.24	41.3119	19.9738	-8.28151	6.42827
1025	5.25	41.9504	20.2273	-8.23632	6.38947
1026	5.26	42.5986	20.4988	-8.19964	6.34698
1027	5.27	43.2426	20.7842	-8.17068	6.30147
1028	5.28	43.8693	21.0792	-8.1479	6.2536
1029	5.29	44.4676	21.3794	-8.12919	6.20395
1030	5.3	45.0281	21.6803	-8.11207	6.153
1031	5.31	45.5435	21.9776	-8.09405	6.10122
1032	5.32	46.0088	22.2673	-8.07295	6.04907
1033	5.33	46.4208	22.5458	-8.04717	5.99712
1034	5.34	46.7778	22.8101	-8.01591	5.94597
1035	5.35	47.0798	23.0581	-7.97925	5.89632
1036	5.36	47.3282	23.2882	-7.93806	5.84888
1037	5.37	47.5259	23.5004	-7.89389	5.80429
1038	5.38	47.6774	23.6955	-7.84861	5.76303
1039	5.39	47.7891	23.8757	-7.8041	5.72533
1040	5.4	47.8693	24.0437	-7.76186	5.69115
1041	5.41	47.9282	24.2026	-7.72273	5.66023
1042	5.42	47.977	24.3549	-7.6867	5.63223
1043	5.43	48.0277	24.5026	-7.65283	5.60685
1044	5.44	48.0914	24.6463	-7.61943	5.58395
1045	5.45	48.1777	24.7863	-7.58434	5.56356
1046	5.46	48.2935	24.9219	-7.54524	5.54582
1047	5.47	48.4422	25.0529	-7.50016	5.53079
1048	5.48	48.6237	25.1793	-7.44778	5.51843
1049	5.49	48.8346	25.3016	-7.38785	5.50844
1050	5.5	49.0692	25.4212	-7.32133	5.50034
1051	5.51	49.3206	25.5397	-7.25048	5.49347
1052	5.52	49.5815	25.6587	-7.17868	5.48712
1053	5.53	49.8458	25.7796	-7.1102	5.48053
1054	5.54	50.1091	25.9032	-7.04962	5.47296
1055	5.55	50.3683	26.0291	-7.00141	5.46377
1056	5.56	50.6217	26.1555	-6.96923	5.45244
1057	5.57	50.8682	26.2794	-6.95536	5.43871
1058	5.58	51.1058	26.3963	-6.96038	5.42268
1059	5.59	51.3313	26.5009	-6.98291	5.40482
1060	5.6	51.5393	26.5878	-7.01972	5.3859
1061	5.61	51.7226	26.6522	-7.06613	5.36685
1062	5.62	51.8718	26.6909	-7.11655	5.34858
1063	5.63	51.9771	26.7025	-7.1652	5.33184
1064	5.64	52.0289	26.6881	-7.20681	5.31713
1065	5.65	52.0195	26.651	-7.2373	5.30482
1066	5.66	51.9443	26.596	-7.25424	5.29523
1067	5.67	51.8026	26.5292	-7.257	5.28876
1068	5.68	51.598	26.4568	-7.24676	5.28588
1069	5.69	51.3385	26.3845	-7.22617	5.28715
1070	5.7	51.0361	26.317	-7.19888	5.29303
1071	5.71	50.7054	26.2576	-7.1689	5.30372
1072	5.72	50.3633	26.2084	-7.13996	5.31895
1073	5.73	50.0271	26.1701	-7.11491	5.33789
1074	5.74	49.7136	26.1428	-7.0953	5.35913
1075	5.75	49.4379	26.1258	-7.08112	5.38083
1076	5.76	49.2123	26.1179	-7.07082	5.40091
1077	5.77	49.0453	26.1178	-7.06153	5.41736
1078	5.78	48.9414	26.1242	-7.04948	5.42845
1079	5.79	48.9003	26.1359	-7.03048	5.43292
1080	5.8	48.9178	26.152	-7.00052	5.43003
1081	5.81	48.9863	26.1718	-6.95621	5.4196
1082	5.82	49.0956	26.1952	-6.89517	5.40191
1083	5.83	49.2346	26.222	-6.81636	5.37768
1084	5.84	49.3924	26.2518	-6.72008	5.34798
1085	5.85	49.559	26.2839	-6.60799	5.31412
1086	5.86	49.7264	26.3171	-6.48296	5.27759
1087	5.87	49.8883	26.3501	-6.34881	5.23996
1088	5.88	50.0407	26.3817	-6.21001	5.20273
1089	5.89	50.1813	26.4114	-6.0714	5.1672
1090	5.9	50.3092	26.4392	-5.93784	5.13437
1091	5.91	50.4249	26.4665	-5.81384	5.10481
1092	5.92	50.5302	26.4954	-5.70321	5.07866
1093	5.93	50.6273	26.5287	-5.60877	5.05566
1094	5.94	50.7189	26.5694	-5.53213	5.03528
1095	5.95	50.8073	26.62	-5.47349	5.01685
1096	5.96	50.894	26.6821	-5.43173	4.99973
1097	5.97	50.9788	26.7561	-5.40458	4.98336
1098	5.98	51.0599	26.8412	-5.38893	4.96735
1099	5.99	51.1334	26.9351	-5.38135	4.95141
1100	6	51.1936	27.0348	-5.37855	4.93527
1101	6.01	51.2337	27.1367	-5.37786	4.91864
1102	6.02	51.2458	27.237	-5.37759	4.90117
1103	6.03	51.2221	27.3319	-5.37714	4.88241
1104	6.04	51.1553	27.4184	-5.37701	4.86196
1105	6.05	51.0387	27.4937	-5.37851	4.83952
1106	6.06	50.8671	27.556	-5.38338	4.81503
1107	6.07	50.6372	27.6041	-5.39338	4.78878
1108	6.08	50.3479	27.6374	-5.40983	4.76138
1109	6.09	50.0009	27.6556	-5.43338	4.7338
1110	6.1	49.6008	27.6591	-5.46386	4.70716
1111	6.11	49.1552	27.6485	-5.50028	4.6826
1112	6.12	48.6748	27.6244	-5.54111	4.66107
1113	6.13	48.1722	27.5878	-5.58454	4.64318
1114	6.14	47.6619	27.5399	-5.62883	4.62908
1115	6.15	47.159	27.4822	-5.67262	4.61842
1116	6.16	46.6787	27.4163	-5.71504	4.61047
1117	6.17	46.2356	27.344	-5.75574	4.60429
1118	6.18	45.8434	27.2673	-5.79475	4.599
1119	6.19	45.5139	27.1885	-5.83233	4.59397
1120	6.2	45.2574	27.1102	-5.86866	4.58894
1121	6.21	45.082	27.0355	-5.90367	4.58396
1122	6.22	44.9932	26.9679	-5.93694	4.57935
1123	6.23	44.9945	26.9112	-5.96761	4.57546
1124	6.24	45.0865	26.8692	-5.99451	4.57261
1125	6.25	45.2673	26.8452	-6.01627	4.57098
1126	6.26	45.5329	26.8417	-6.03147	4.57062
1127	6.27	45.8773	26.8599	-6.0388	4.57143
1128	6.28	46.2922	26.8989	-6.03716	4.57306
1129	6.29	46.7674	26.9564	-6.02582	4.57494
1130	6.3	47.2905	27.028	-6.00445	4.57616
1131	6.31	47.8469	27.1077	-5.97318	4.57561
1132	6.32	48.4198	27.1881	-5.93276	4.57209
1133	6.33	48.9904	27.2611	-5.88454	4.56457
1134	6.34	49.5388	27.3182	-5.83057	4.55248
1135	6.35	50.0446	27.3514	-5.77353	4.53582
1136	6.36	50.4885	27.3536	-5.71662	4.51526
1137	6.37	50.8537	27.3195	-5.66331	4.49201
1138	6.38	51.127	27.2459	-5.61696	4.46761
1139	6.39	51.3001	27.1327	-5.58048	4.44367
1140	6.4	51.3705	26.9832	-5.55587	4.42161
1141	6.41	51.3414	26.804	-5.54391	4.4025
1142	6.42	51.2216	26.6053	-5.54403	4.38692
1143	6.43	51.0253	26.3998	-5.55433	4.37496
1144	6.44	50.7705	26.202	-5.57186	4.36628
1145	6.45	50.4778	26.026	-5.59294	4.36016
1146	6.46	50.1692	25.8845	-5.61374	4.35566
1147	6.47	49.8659	25.7867	-5.63068	4.35178
1148	6.48	49.5866	25.7378	-5.64088	4.34751
1149	6.49	49.3465	25.7385	-5.6423	4.34201
1150	6.5	49.1553	25.7857	-5.63383	4.3347
1151	6.51	49.0173	25.8736	-5.61508	4.3253
1152	6.52	48.9301	25.9944	-5.58619	4.3139
1153	6.53	48.8862	26.1397	-5.54752	4.30096
1154	6.54	48.8734	26.3013	-5.49947	4.28721
1155	6.55	48.8768	26.4717	-5.44237	4.27363
1156	6.56	48.8807	26.6445	-5.3765	4.26122
1157	6.57	48.8705	26.8147	-5.30223	4.25092
1158	6.58	48.8346	26.9789	-5.22016	4.24345
1159	6.59	48.7652	27.1353	-5.1313	4.23922
1160	6.6	48.6589	27.2834	-5.03711	4.23825
1161	6.61	48.5163	27.4238	-4.93959	4.24028
1162	6.62	48.3409	27.5574	-4.84112	4.24481
1163	6.63	48.1378	27.685	-4.74446	4.25128
1164	6.64	47.9124	27.8062	-4.65256	4.2592
1165	6.65	47.6691	27.9196	-4.56842	4.26824
1166	6.66	47.411	28.023	-4.49502	4.27821
1167	6.67	47.1395	28.1134	-4.43519	4.289
1168	6.68	46.8551	28.1886	-4.39143	4.30039
1169	6.69	46.5579	28.2473	-4.36585	4.312
1170	6.7	46.2484	28.2905	-4.35991	4.32321
1171	6.71	45.9286	28.3212	-4.37428	4.33324
1172	6.72	45.6022	28.3436	-4.40861	4.34132
1173	6.73	45.2745	28.3628	-4.46142	4.34686
1174	6.74	44.9516	28.3828	-4.52998	4.34959
1175	6.75	44.6399	28.4064	-4.6104	4.34963
1176	6.76	44.3447	28.434	-4.6978	4.34743
1177	6.77	44.0694	28.4638	-4.78664	4.34371
1178	6.78	43.8147	28.4928	-4.87119	4.33926
1179	6.79	43.5787	28.5168	-4.94599	4.33486
1180	6.8	43.3571	28.5317	-5.00639	4.3311
1181	6.81	43.1448	28.5341	-5.04898	4.32833
1182	6.82	42.9362	28.5217	-5.07182	4.32662
1183	6.83	42.7279	28.493	-5.07457	4.32578
1184	6.84	42.5191	28.4477	-5.05834	4.32546
1185	6.85	42.3126	28.3856	-5.02543	4.3252
1186	6.86	42.1153	28.3069	-4.97897	4.32462
1187	6.87	41.9369	28.2114	-4.92248	4.32344
1188	6.88	41.7895	28.0987	-4.85946	4.32158
1189	6.89	41.6853	27.9679	-4.79312	4.31913
1190	6.9	41.6354	27.8183	-4.72621	4.31637
1191	6.91	41.6481	27.6493	-4.66094	4.31369
1192	6.92	41.7276	27.461	-4.59914	4.31158
1193	6.93	41.8735	27.2546	-4.54245	4.31049
1194	6.94	42.0811	27.0323	-4.49246	4.3108
1195	6.95	42.3416	26.798	-4.45096	4.31267
1196	6.96	42.6429	26.5565	-4.42003	4.31601
1197	6.97	42.9714	26.3137	-4.40199	4.32048
1198	6.98	43.3123	26.0763	-4.39924	4.3256
1199	6.99	43.6519	25.8511	-4.41394	4.3309
1200	7	43.9777	25.6444	-4.44762	4.33614
1201	7.01	44.28	25.4618	-4.50081	4.34137
1202	7.02	44.5518	25.3075	-4.57272	4.34696
1203	7.03	44.7893	25.1846	-4.66115	4.35347
1204	7.04	44.9918	25.0942	-4.76248	4.36146
1205	7.05	45.1606	25.0362	-4.87202	4.37128
1206	7.06	45.2991	25.0094	-4.98433	4.383
1207	7.07	45.4112	25.0118	-5.09381	4.39638
1208	7.08	45.5011	25.0412	-5.1952	4.41097
1209	7.09	45.5725	25.0954	-5.28401	4.42626
1210	7.1	45.6285	25.1725	-5.35692	4.44173
1211	7.11	45.6716	25.2711	-5.41193	4.45695
1212	7.12	45.7042	25.3903	-5.44839	4.47155
1213	7.13	45.7292	25.5295	-5.46696	4.48517
1214	7.14	45.7502	25.6883	-5.46931	4.49743
1215	7.15	45.7721	25.8665	-5.45789	4.508
1216	7.16	45.8011	26.0633	-5.4356	4.51657
1217	7.17	45.8437	26.2777	-5.40541	4.52296
1218	7.18	45.9064	26.5079	-5.37018	4.5271
1219	7.19	45.9944	26.7514	-5.3324	4.52905
1220	7.2	46.1108	27.0052	-5.29417	4.529
1221	7.21	46.2554	27.2658	-5.25715	4.52716
1222	7.22	46.4253	27.5291	-5.22263	4.52381
1223	7.23	46.6142	27.7909	-5.19166	4.51928
1224	7.24	46.8142	28.0472	-5.16506	4.51392
1225	7.25	47.0166	28.2935	-5.14355	4.50816
1226	7.26	47.2132	28.526	-5.12769	4.50248
1227	7.27	47.3979	28.7405	-5.11787	4.4974
1228	7.28	47.5672	28.9334	-5.11427	4.49341
1229	7.29	47.7205	29.101	-5.11672	4.49088
1230	7.3	47.8597	29.2404	-5.12473	4.49
1231	7.31	47.9881	29.3485	-5.13743	4.49075
1232	7.32	48.1094	29.4228	-5.15363	4.4929
1233	7.33	48.2263	29.4613	-5.17197	4.49608
1234	7.34	48.3393	29.4619	-5.191	4.49984
1235	7.35	48.4465	29.423	-5.20946	4.50364
1236	7.36	48.5431	29.343	-5.22641	4.50691
1237	7.37	48.6221	29.2208	-5.24141	4.50905
1238	7.38	48.6754	29.0558	-5.25456	4.50948
1239	7.39	48.6943	28.8483	-5.26646	4.50774
1240	7.4	48.6713	28.5998	-5.27808	4.50352
1241	7.41	48.6007	28.3133	-5.29043	4.49677
1242	7.42	48.4797	27.9941	-5.3043	4.48769
1243	7.43	48.3086	27.6495	-5.31998	4.47666
1244	7.44	48.0909	27.2887	-5.33703	4.4642
1245	7.45	47.833	26.9229	-5.35421	4.45092
1246	7.46	47.5443	26.5641	-5.36957	4.43741
1247	7.47	47.2361	26.2248	-5.3807	4.42424
1248	7.48	46.9214	25.9165	-5.38506	4.41187
1249	7.49	46.6141	25.6492	-5.38043	4.40054
1250	7.5	46.3285	25.43	-5.36529	4.39028
1251	7.51	46.0788	25.2631	-5.33914	4.38083
1252	7.52	45.8779	25.1494	-5.30267	4.37178
1253	7.53	45.7377	25.0872	-5.25767	4.36262
1254	7.54	45.6682	25.0725	-5.20687	4.35295
1255	7.55	45.6775	25.1003	-5.15359	4.34257
1256	7.56	45.7716	25.1653	-5.10134	4.33157
1257	7.57	45.9545	25.2625	-5.05341	4.3203
1258	7.58	46.2282	25.3873	-5.01256	4.30926
1259	7.59	46.5926	25.5357	-4.98084	4.29901
1260	7.6	47.0452	25.7042	-4.95955	4.29009
1261	7.61	47.5809	25.8893	-4.94926	4.28295
1262	7.62	48.1913	26.0875	-4.94989	4.27793
1263	7.63	48.8648	26.2956	-4.96083	4.27529
1264	7.64	49.5865	26.51	-4.98104	4.27514
1265	7.65	50.3382	26.7276	-5.00902	4.27744
1266	7.66	51.0993	26.9452	-5.04291	4.28198
1267	7.67	51.8476	27.1601	-5.08047	4.28832
1268	7.68	52.5603	27.3694	-5.1192	4.29587
1269	7.69	53.2157	27.5707	-5.15642	4.30396
1270	7.7	53.7944	27.7616	-5.18952	4.31195
1271	7.71	54.2801	27.9398	-5.21612	4.31937
1272	7.72	54.6612	28.1036	-5.2343	4.32597
1273	7.73	54.9308	28.2514	-5.24275	4.33172
1274	7.74	55.0869	28.3822	-5.24084	4.33673
1275	7.75	55.1322	28.496	-5.22854	4.3411
1276	7.76	55.0737	28.5932	-5.20639	4.34479
1277	7.77	54.9212	28.6748	-5.17529	4.34756
1278	7.78	54.6867	28.7425	-5.13633	4.34898
1279	7.79	54.383	28.7977	-5.09067	4.34857
1280	7.8	54.0228	28.8416	-5.03947	4.34598
1281	7.81	53.618	28.8748	-4.98393	4.34117
1282	7.82	53.1791	28.8972	-4.92533	4.33448
1283	7.83	52.7156	28.9086	-4.86518	4.3267
1284	7.84	52.2357	28.9086	-4.80524	4.31888
1285	7.85	51.747	28.8977	-4.74751	4.31221
1286	7.86	51.2569	28.8772	-4.69415	4.30783
1287	7.87	50.7732	28.8494	-4.64723	4.30674
1288	7.88	50.3042	28.8178	-4.60848	4.30973
1289	7.89	49.8586	28.7859	-4.5791	4.31741
1290	7.9	49.4452	28.7572	-4.55951	4.33016
1291	7.91	49.0724	28.7341	-4.54948	4.34818
1292	7.92	48.7474	28.7177	-4.54817	4.37129
1293	7.93	48.4753	28.7077	-4.55443	4.39885
1294	7.94	48.2584	28.7026	-4.56701	4.4297
1295	7.95	48.0963	28.7001	-4.58482	4.46221
1296	7.96	47.9854	28.6978	-4.60698	4.49443
1297	7.97	47.9199	28.6934	-4.6328	4.52437
1298	7.98	47.8918	28.685	-4.66161	4.55025
1299	7.99	47.8927	28.6713	-4.69255	4.57068
1300	8	47.9139	28.6515	-4.72444	4.58472
1301	8.01	47.9472	28.6252	-4.75571	4.5919
1302	8.02	47.9851	28.5926	-4.78442	4.5921
1303	8.03	48.021	28.5538	-4.80853	4.58555
1304	8.04	48.0484	28.5091	-4.82616	4.57272
1305	8.05	48.0609	28.4588	-4.83593	4.5544
1306	8.06	48.0519	28.4026	-4.83718	4.53164
1307	8.07	48.0149	28.3404	-4.8301	4.50579
1308	8.08	47.9436	28.2719	-4.81575	4.47836
1309	8.09	47.8327	28.197	-4.79588	4.45091
1310	8.1	47.6794	28.116	-4.77264	4.42485
1311	8.11	47.4835	28.0299	-4.74822	4.4013
1312	8.12	47.2488	27.9401	-4.72454	4.38092
1313	8.13	46.9827	27.8489	-4.70296	4.3639
1314	8.14	46.6968	27.7586	-4.68418	4.35007
1315	8.15	46.4051	27.6714	-4.66824	4.33905
1316	8.16	46.1238	27.5894	-4.6547	4.33039
1317	8.17	45.8686	27.5136	-4.64282	4.32374
1318	8.18	45.654	27.4442	-4.63192	4.31893
1319	8.19	45.4909	27.3804	-4.62151	4.31605
1320	8.2	45.3857	27.3209	-4.61142	4.31547
1321	8.21	45.3401	27.2639	-4.60172	4.31795
1322	8.22	45.3503	27.2078	-4.59253	4.32455
1323	8.23	45.4084	27.1516	-4.58379	4.33657
1324	8.24	45.503	27.0946	-4.57498	4.35535
1325	8.25	45.6201	27.0367	-4.56491	4.38193
1326	8.26	45.7452	26.9784	-4.55173	4.41672
1327	8.27	45.8633	26.9201	-4.53308	4.45929
1328	8.28	45.9606	26.8624	-4.50634	4.50828
1329	8.29	46.0246	26.8056	-4.46918	4.56154
1330	8.3	46.0445	26.7494	-4.41984	4.61644
1331	8.31	46.0119	26.6935	-4.35759	4.67021
1332	8.32	45.9203	26.6369	-4.2828	4.72027
1333	8.33	45.7657	26.5786	-4.19704	4.76451
1334	8.34	45.5461	26.5172	-4.10279	4.80141
1335	8.35	45.2614	26.4512	-4.00325	4.83007
1336	8.36	44.9128	26.379	-3.90191	4.85021
1337	8.37	44.5031	26.2989	-3.80231	4.86209
1338	8.38	44.0357	26.2092	-3.70767	4.86638
1339	8.39	43.5156	26.1084	-3.62084	4.86403
1340	8.4	42.9488	25.9955	-3.54411	4.85613
1341	8.41	42.3432	25.8706	-3.4792	4.84375
1342	8.42	41.7086	25.7347	-3.42732	4.82789
1343	8.43	41.057	25.5906	-3.38914	4.80944
1344	8.44	40.4017	25.4426	-3.36479	4.78926
1345	8.45	39.7569	25.296	-3.35387	4.76826
1346	8.46	39.1361	25.1565	-3.35548	4.74743
1347	8.47	38.5508	25.0292	-3.3682	4.72786
1348	8.48	38.0089	24.918	-3.39014	4.71061
1349	8.49	37.5139	24.8244	-3.419	4.69666
1350	8.5	37.0647	24.7481	-3.45211	4.68665
1351	8.51	36.6557	24.6863	-3.48661	4.68084
1352	8.52	36.278	24.6354	-3.51959	4.67909
1353	8.53	35.9211	24.5909	-3.5483	4.68084
1354	8.54	35.5744	24.5486	-3.57042	4.68528
1355	8.55	35.2286	24.5046	-3.58433	4.69139
1356	8.56	34.8767	24.4563	-3.58934	4.69813
1357	8.57	34.5146	24.4014	-3.58594	4.70455
1358	8.58	34.1407	24.3385	-3.57589	4.70984
1359	8.59	33.7552	24.2665	-3.56223	4.71337
1360	8.6	33.3594	24.1842	-3.54909	4.71472
1361	8.61	32.9547	24.0906	-3.54144	4.71358
1362	8.62	32.5417	23.9848	-3.54459	4.7097
1363	8.63	32.1199	23.8658	-3.56362	4.70294
1364	8.64	31.6876	23.7329	-3.60278	4.69323
1365	8.65	31.2424	23.5861	-3.66491	4.68067
1366	8.66	30.7817	23.4259	-3.75089	4.66565
1367	8.67	30.3039	23.2537	-3.85947	4.64891
1368	8.68	29.8092	23.072	-3.98718	4.63149
1369	8.69	29.3005	22.8842	-4.1286	4.61464
1370	8.7	28.784	22.6944	-4.27701	4.59961
1371	8.71	28.2689	22.5073	-4.42511	4.58746
1372	8.72	27.7676	22.3276	-4.56595	4.57883
1373	8.73	27.2941	22.1597	-4.69381	4.57391
1374	8.74	26.8633	22.0076	-4.80476	4.57244
1375	8.75	26.4893	21.8747	-4.8971	4.57383
1376	8.76	26.1838	21.764	-4.97127	4.57732
1377	8.77	25.9547	21.6786	-5.02951	4.58217
1378	8.78	25.8053	21.6216	-5.07518	4.58775
1379	8.79	25.734	21.5961	-5.11208	4.5936
1380	8.8	25.7343	21.6055	-5.14369	4.5994
1381	8.81	25.7956	21.6524	-5.17274	4.60489
1382	8.82	25.905	21.738	-5.20094	4.60976
1383	8.83	26.0486	21.8623	-5.22912	4.6136
1384	8.84	26.2131	22.0232	-5.25745	4.61588
1385	8.85	26.3878	22.2164	-5.28586	4.61605
1386	8.86	26.5647	22.4362	-5.31435	4.61365
1387	8.87	26.7393	22.6756	-5.34321	4.60841
1388	8.88	26.9106	22.9268	-5.37289	4.60034
1389	8.89	27.0794	23.182	-5.40395	4.58976
1390	8.9	27.2481	23.4341	-5.43657	4.57723
1391	8.91	27.4195	23.6768	-5.47026	4.56351
1392	8.92	27.5956	23.9056	-5.50367	4.5494
1393	8.93	27.7775	24.1175	-5.53446	4.53564
1394	8.94	27.9654	24.3116	-5.55954	4.52288
1395	8.95	28.1585	24.4885	-5.57544	4.51153
1396	8.96	28.3557	24.6501	-5.57872	4.50181
1397	8.97	28.5555	24.7991	-5.5666	4.49378
1398	8.98	28.7563	24.9385	-5.53732	4.48739
1399	8.99	28.9565	25.0713	-5.49046	4.48253
1400	9	29.1534	25.1998	-5.42698	4.47907
1401	9.01	29.3435	25.3259	-5.34916	4.47689
1402	9.02	29.5217	25.4507	-5.26025	4.47581
1403	9.03	29.6814	25.5746	-5.16412	4.47555
1404	9.04	29.8149	25.6979	-5.06487	4.47562
1405	9.05	29.9142	25.8205	-4.96643	4.47531
1406	9.06	29.9721	25.9425	-4.87221	4.47371
1407	9.07	29.9834	26.0639	-4.78492	4.4698
1408	9.08	29.9456	26.1852	-4.70646	4.46266
1409	9.09	29.8597	26.3068	-4.63779	4.45173
1410	9.1	29.7296	26.4289	-4.57899	4.43701
1411	9.11	29.5621	26.5516	-4.5293	4.41913
1412	9.12	29.3654	26.6746	-4.48729	4.39928
1413	9.13	29.148	26.797	-4.45107	4.37894
1414	9.14	28.9177	26.9174	-4.41861	4.35952
1415	9.15	28.6811	27.0344	-4.38809	4.34211
1416	9.16	28.4426	27.1462	-4.35816	4.32729
1417	9.17	28.2049	27.2509	-4.32819	4.31508
1418	9.18	27.9692	27.3474	-4.29827	4.30518
1419	9.19	27.7357	27.4347	-4.26911	4.29711
1420	9.2	27.5039	27.5128	-4.24166	4.29053
1421	9.21	27.2737	27.5819	-4.21678	4.28536
1422	9.22	27.0452	27.6432	-4.19487	4.28183
1423	9.23	26.8194	27.6978	-4.17573	4.28041
1424	9.24	26.598	27.7469	-4.15865	4.28157
1425	9.25	26.3835	27.7915	-4.14269	4.28551
1426	9.26	26.178	27.832	-4.12713	4.29201
1427	9.27	25.9836	27.8678	-4.11184	4.30029
1428	9.28	25.8009	27.8975	-4.09761	4.30917
1429	9.29	25.6287	27.9189	-4.086	4.3173
1430	9.3	25.4631	27.9287	-4.07902	4.32345
1431	9.31	25.298	27.9231	-4.07859	4.3268
1432	9.32	25.1244	27.8982	-4.08583	4.32703
1433	9.33	24.9318	27.8503	-4.10065	4.32438
1434	9.34	24.7086	27.7764	-4.12141	4.31948
1435	9.35	24.4435	27.6749	-4.14506	4.31317
1436	9.36	24.127	27.5457	-4.16758	4.30629
1437	9.37	23.7525	27.3909	-4.1847	4.29958
1438	9.38	23.3173	27.214	-4.19254	4.29364
1439	9.39	22.8232	27.0201	-4.18832	4.28898
1440	9.4	22.2767	26.8155	-4.17079	4.28604
1441	9.41	21.6882	26.6064	-4.14036	4.28524
1442	9.42	21.0716	26.399	-4.09899	4.28694
1443	9.43	20.4422	26.1986	-4.04984	4.29137
1444	9.44	19.8154	26.0096	-3.99677	4.29858
1445	9.45	19.2055	25.8355	-3.94384	4.30838
1446	9.46	18.6241	25.6793	-3.89479	4.32035
1447	9.47	18.0799	25.5439	-3.85272	4.33391
1448	9.48	17.5784	25.4322	-3.81978	4.34836
1449	9.49	17.1222	25.3474	-3.79721	4.36294
1450	9.5	16.7124	25.2926	-3.78538	4.37687
1451	9.51	16.3488	25.2706	-3.78399	4.38936
1452	9.52	16.0309	25.2832	-3.79232	4.39967
1453	9.53	15.7582	25.3305	-3.80944	4.40717
1454	9.54	15.5305	25.4108	-3.83444	4.41144
1455	9.55	15.3474	25.5207	-3.86655	4.4123
1456	9.56	15.2079	25.655	-3.90513	4.40989
1457	9.57	15.1103	25.8078	-3.94972	4.40458
1458	9.58	15.0524	25.9729	-3.99994	4.39701
1459	9.59	15.0309	26.144	-4.05538	4.38791
1460	9.6	15.0426	26.3161	-4.11557	4.37804
1461	9.61	15.0845	26.4847	-4.17985	4.36817
1462	9.62	15.1544	26.6466	-4.24726	4.35897
1463	9.63	15.2509	26.7993	-4.31653	4.3511
1464	9.64	15.3741	26.9411	-4.38602	4.34511
1465	9.65	15.5248	27.0709	-4.45371	4.34147
1466	9.66	15.7041	27.1882	-4.51727	4.34049
1467	9.67	15.9136	27.2926	-4.57417	4.34234
1468	9.68	16.154	27.3844	-4.62183	4.34696
1469	9.69	16.426	27.4644	-4.65778	4.35417
1470	9.7	16.7291	27.5336	-4.67985	4.36367
1471	9.71	17.0626	27.5936	-4.68625	4.37519
1472	9.72	17.4254	27.6464	-4.67579	4.38853
1473	9.73	17.8166	27.6938	-4.64791	4.40362
1474	9.74	18.2353	27.7374	-4.60283	4.42046
1475	9.75	18.6811	27.7779	-4.54162	4.43899
1476	9.76	19.1541	27.8147	-4.46636	4.45889
1477	9.77	19.6541	27.8458	-4.38006	4.47954
1478	9.78	20.1811	27.8679	-4.2866	4.49992
1479	9.79	20.7338	27.8769	-4.19044	4.51881
1480	9.8	21.3101	27.8686	-4.09618	4.53498
1481	9.81	21.9059	27.8396	-4.00799	4.54749
1482	9.82	22.515	27.7877	-3.9291	4.5559
1483	9.83	23.1291	27.7124	-3.86125	4.56037
1484	9.84	23.7382	27.6146	-3.80451	4.56156
1485	9.85	24.3311	27.4964	-3.75726	4.56052
1486	9.86	24.8961	27.3605	-3.71655	4.5584
1487	9.87	25.4223	27.2097	-3.67872	4.55623
1488	9.88	25.9007	27.0466	-3.64009	4.55476
1489	9.89	26.3253	26.8741	-3.59773	4.55439
1490	9.9	26.6937	26.695	-3.55003	4.55515
1491	9.91	27.0076	26.5127	-3.49698	4.55686
1492	9.92	27.2727	26.331	-3.4402	4.55923
1493	9.93	27.4985	26.1541	-3.3826	4.56198
1494	9.94	27.6966	25.9861	-3.32786	4.56498
1495	9.95	27.8803	25.8307	-3.27962	4.5682
1496	9.96	28.0621	25.6911	-3.2409	4.57167
1497	9.97	28.2531	25.5692	-3.21348	4.57532
1498	9.98	28.4611	25.4664	-3.19761	4.57893
1499	9.99	28.6903	25.3832	-3.19194	4.58206

## Sheet: sourcedata_5fg_anus_y_PR
	t	anus_y_rel_neck	anus_y_rel_neck_CI	anus_y_rel_neck_post	anus_y_rel_neck_post_CI
0	-5	-7.354	17.4593	4.61131	9.70952
1	-4.99	-6.85709	17.4239	4.55464	9.71123
2	-4.98	-6.34424	17.4036	4.50633	9.68927
3	-4.97	-5.81702	17.4007	4.46825	9.64528
4	-4.96	-5.27624	17.4161	4.44088	9.5816
5	-4.95	-4.7226	17.4491	4.42246	9.50097
6	-4.94	-4.15725	17.4976	4.40837	9.40614
7	-4.93	-3.58276	17.5582	4.39086	9.29991
8	-4.92	-3.00394	17.6273	4.35945	9.18506
9	-4.91	-2.42833	17.7008	4.30189	9.06476
10	-4.9	-1.86673	17.7748	4.20565	8.94288
11	-4.89	-1.3331	17.8453	4.05975	8.82444
12	-4.88	-0.843831	17.9076	3.85668	8.71579
13	-4.87	-0.416382	17.9563	3.5939	8.62432
14	-4.86	-0.067274	17.9856	3.27498	8.5575
15	-4.85	0.190185	17.9895	2.90959	8.52099
16	-4.84	0.348452	17.9631	2.51271	8.51671
17	-4.83	0.407584	17.9038	2.10285	8.54131
18	-4.82	0.376508	17.8116	1.69958	8.58638
19	-4.81	0.272985	17.6896	1.32073	8.64029
20	-4.8	0.122484	17.5431	0.979682	8.69148
21	-4.79	-0.0441909	17.3787	0.683358	8.7318
22	-4.78	-0.19396	17.2033	0.431031	8.7588
23	-4.77	-0.294981	17.0243	0.214346	8.77616
24	-4.76	-0.319951	16.8489	0.0186063	8.79224
25	-4.75	-0.24877	16.6856	-0.174954	8.81734
26	-4.74	-0.0703405	16.5434	-0.386386	8.86107
27	-4.73	0.216832	16.432	-0.633892	8.9304
28	-4.72	0.604904	16.3599	-0.93128	9.02922
29	-4.71	1.07807	16.3326	-1.28614	9.15889
30	-4.7	1.61426	16.3513	-1.69899	9.31894
31	-4.69	2.18749	16.4115	-2.16363	9.50735
32	-4.68	2.77013	16.5042	-2.66828	9.72021
33	-4.67	3.33539	16.6169	-3.19744	9.95143
34	-4.66	3.85922	16.7364	-3.73392	10.1928
35	-4.65	4.32224	16.8506	-4.26075	10.4347
36	-4.64	4.71076	16.9503	-4.76268	10.6678
37	-4.63	5.01707	17.0295	-5.22709	10.884
38	-4.62	5.23937	17.0859	-5.64444	11.0776
39	-4.61	5.38059	17.1202	-6.00834	11.2457
40	-4.6	5.44696	17.1356	-6.31509	11.3872
41	-4.59	5.44637	17.1369	-6.56348	11.5028
42	-4.58	5.38684	17.1298	-6.75424	11.5937
43	-4.57	5.27567	17.1201	-6.88971	11.6617
44	-4.56	5.11914	17.1132	-6.97348	11.7086
45	-4.55	4.92284	17.114	-7.00998	11.7368
46	-4.54	4.69257	17.1269	-7.00411	11.7491
47	-4.53	4.43528	17.1554	-6.96106	11.7491
48	-4.52	4.1599	17.2031	-6.886	11.741
49	-4.51	3.87764	17.2735	-6.78404	11.7298
50	-4.5	3.60137	17.3702	-6.66016	11.7206
51	-4.49	3.34492	17.4968	-6.5192	11.7182
52	-4.48	3.12159	17.6561	-6.36588	11.7263
53	-4.47	2.94246	17.8495	-6.20463	11.7465
54	-4.46	2.81525	18.0755	-6.03934	11.7779
55	-4.45	2.74321	18.3288	-5.87301	11.8165
56	-4.44	2.72484	18.5998	-5.70725	11.8552
57	-4.43	2.75377	18.8741	-5.54192	11.8847
58	-4.42	2.81948	19.1333	-5.37501	11.8946
59	-4.41	2.90813	19.3571	-5.2028	11.8754
60	-4.4	3.00378	19.5256	-5.02047	11.8191
61	-4.39	3.08965	19.6222	-4.82292	11.7215
62	-4.38	3.1497	19.6358	-4.60599	11.5821
63	-4.37	3.17005	19.5632	-4.3676	11.4049
64	-4.36	3.14045	19.4102	-4.10871	11.1979
65	-4.35	3.05547	19.191	-3.83405	10.9721
66	-4.34	2.91522	18.9276	-3.5521	10.7402
67	-4.33	2.72532	18.6466	-3.27459	10.5158
68	-4.32	2.49626	18.376	-3.01545	10.3117
69	-4.31	2.24177	18.1407	-2.78925	10.1398
70	-4.3	1.97692	17.9584	-2.60953	10.011
71	-4.29	1.71595	17.8369	-2.487	9.93457
72	-4.28	1.47013	17.7737	-2.42806	9.9182
73	-4.27	1.24628	17.7566	-2.4337	9.96649
74	-4.26	1.04596	17.7676	-2.49904	10.0796
75	-4.25	0.865554	17.7859	-2.61351	10.2523
76	-4.24	0.697111	17.7919	-2.76174	10.4733
77	-4.23	0.529818	17.7701	-2.92514	10.7271
78	-4.22	0.351934	17.7108	-3.0837	10.9958
79	-4.21	0.152753	17.6115	-3.21815	11.262
80	-4.2	-0.0754632	17.4776	-3.31171	11.5113
81	-4.19	-0.335918	17.3213	-3.35191	11.7339
82	-4.18	-0.626488	17.1599	-3.33125	11.925
83	-4.17	-0.93936	17.0125	-3.2476	12.0846
84	-4.16	-1.26187	16.8967	-3.10377	12.2155
85	-4.15	-1.5777	16.8244	-2.90664	12.322
86	-4.14	-1.86866	16.7998	-2.666	12.4078
87	-4.13	-2.11677	16.8192	-2.39322	12.4744
88	-4.12	-2.30594	16.8729	-2.10001	12.5199
89	-4.11	-2.42355	16.9487	-1.7975	12.5386
90	-4.1	-2.46127	17.0351	-1.49558	12.5216
91	-4.09	-2.41533	17.1241	-1.20249	12.457
92	-4.08	-2.28654	17.2125	-0.924802	12.3326
93	-4.07	-2.07974	17.3021	-0.667565	12.1372
94	-4.06	-1.80324	17.3987	-0.434596	11.8636
95	-4.05	-1.46805	17.5103	-0.228744	11.5111
96	-4.04	-1.08687	17.6455	-0.0520611	11.0878
97	-4.03	-0.673013	17.8117	0.0942512	10.6115
98	-4.02	-0.239078	18.0142	0.210197	10.1094
99	-4.01	0.204039	18.255	0.297413	9.61499
100	-4	0.648014	18.5332	0.359575	9.16369
101	-3.99	1.08757	18.8456	0.402633	8.78601
102	-3.98	1.52028	19.1871	0.434649	8.50144
103	-3.97	1.94593	19.5517	0.465217	8.31481
104	-3.96	2.36559	19.9328	0.504311	8.21706
105	-3.95	2.78073	20.324	0.561013	8.19001
106	-3.94	3.19266	20.7192	0.642287	8.21267
107	-3.93	3.60243	21.1122	0.751868	8.26647
108	-3.92	4.01132	21.4972	0.88986	8.338
109	-3.91	4.4215	21.8689	1.05299	8.41937
110	-3.9	4.83659	22.2222	1.23534	8.50701
111	-3.89	5.26197	22.553	1.4296	8.59995
112	-3.88	5.70426	22.858	1.62827	8.69811
113	-3.87	6.17029	23.1348	1.82495	8.80109
114	-3.86	6.66568	23.3822	2.01509	8.90742
115	-3.85	7.19304	23.5996	2.19637	9.01439
116	-3.84	7.75069	23.7867	2.36853	9.11817
117	-3.83	8.33166	23.9427	2.53289	9.2142
118	-3.82	8.92357	24.0658	2.6915	9.29784
119	-3.81	9.50927	24.153	2.84613	9.36502
120	-3.8	10.0679	24.2	2.99749	9.41299
121	-3.79	10.5766	24.2018	3.14463	9.4409
122	-3.78	11.0121	24.1536	3.28458	9.45008
123	-3.77	11.3527	24.052	3.41236	9.44378
124	-3.76	11.5798	23.8956	3.52138	9.42654
125	-3.75	11.6791	23.6858	3.6041	9.40325
126	-3.74	11.642	23.427	3.65273	9.3782
127	-3.73	11.4662	23.126	3.66009	9.35443
128	-3.72	11.1561	22.7915	3.62008	9.33356
129	-3.71	10.7231	22.4335	3.5283	9.31621
130	-3.7	10.1853	22.0631	3.38224	9.30279
131	-3.69	9.5662	21.6919	3.18168	9.29439
132	-3.68	8.89408	21.3315	2.92878	9.29347
133	-3.67	8.19986	20.9929	2.62831	9.30418
134	-3.66	7.51535	20.685	2.28791	9.33216
135	-3.65	6.87116	20.4131	1.91831	9.38361
136	-3.64	6.29498	20.1781	1.53334	9.46369
137	-3.63	5.80991	19.9765	1.14965	9.57444
138	-3.62	5.43346	19.8013	0.7859	9.71275
139	-3.61	5.17704	19.6445	0.46151	9.86936
140	-3.6	5.0461	19.499	0.195042	10.0297
141	-3.59	5.04079	19.3602	0.00231823	10.1765
142	-3.58	5.15686	19.2272	-0.105354	10.2941
143	-3.57	5.38685	19.1018	-0.122504	10.3721
144	-3.56	5.7211	18.9882	-0.0502479	10.4091
145	-3.55	6.14899	18.8911	0.104047	10.4133
146	-3.54	6.65964	18.8146	0.327589	10.4011
147	-3.53	7.24257	18.7613	0.60383	10.393
148	-3.52	7.88793	18.7313	0.914564	10.4085
149	-3.51	8.58676	18.7228	1.24195	10.4611
150	-3.5	9.33076	18.7322	1.57028	10.5544
151	-3.49	10.1124	18.7552	1.88751	10.6824
152	-3.48	10.9245	18.7882	2.18597	10.8312
153	-3.47	11.7603	18.829	2.46267	10.9831
154	-3.46	12.6131	18.878	2.71884	11.1201
155	-3.45	13.4766	18.9383	2.95908	11.2272
156	-3.44	14.3443	19.0146	3.18993	11.2936
157	-3.43	15.2104	19.112	3.41825	11.314
158	-3.42	16.0688	19.235	3.64948	11.2879
159	-3.41	16.9142	19.3856	3.8861	11.2199
160	-3.4	17.7415	19.5631	4.12671	11.1185
161	-3.39	18.5454	19.7641	4.36545	10.9953
162	-3.38	19.3208	19.9833	4.59272	10.864
163	-3.37	20.0619	20.2144	4.7963	10.7394
164	-3.36	20.7621	20.4501	4.96326	10.6354
165	-3.35	21.4136	20.6837	5.08209	10.5639
166	-3.34	22.0075	20.9085	5.14459	10.5336
167	-3.33	22.5343	21.119	5.14737	10.5484
168	-3.32	22.9849	21.3109	5.09251	10.6078
169	-3.31	23.3514	21.4816	4.98752	10.7068
170	-3.3	23.6287	21.6301	4.84441	10.8373
171	-3.29	23.8157	21.7574	4.67828	10.9894
172	-3.28	23.9155	21.8658	4.50576	11.1533
173	-3.27	23.9359	21.9587	4.34336	11.3201
174	-3.26	23.8878	22.0397	4.20616	11.4833
175	-3.25	23.7845	22.1119	4.10686	11.6389
176	-3.24	23.6393	22.1775	4.05511	11.7851
177	-3.23	23.4637	22.2376	4.05724	11.9221
178	-3.22	23.2666	22.2918	4.11635	12.0506
179	-3.21	23.0534	22.3393	4.23237	12.1708
180	-3.2	22.827	22.3791	4.40216	12.281
181	-3.19	22.5884	22.4098	4.61984	12.3775
182	-3.18	22.3387	22.4303	4.87711	12.4545
183	-3.17	22.0806	22.4389	5.16378	12.5052
184	-3.16	21.8197	22.4328	5.46846	12.5227
185	-3.15	21.5655	22.4079	5.77956	12.5019
186	-3.14	21.3307	22.3583	6.08623	12.4396
187	-3.13	21.1301	22.2769	6.37952	12.3358
188	-3.12	20.9791	22.1575	6.65319	12.193
189	-3.11	20.8909	21.9961	6.90419	12.0167
190	-3.1	20.8747	21.7934	7.13297	11.8137
191	-3.09	20.9332	21.5559	7.34295	11.5923
192	-3.08	21.0618	21.2954	7.53983	11.3612
193	-3.07	21.2482	21.0272	7.73069	11.1293
194	-3.06	21.4732	20.7671	7.92282	10.9051
195	-3.05	21.7128	20.5274	8.1227	10.6968
196	-3.04	21.9405	20.3142	8.33511	10.5112
197	-3.03	22.1308	20.1263	8.56243	10.3536
198	-3.02	22.2614	19.9562	8.8042	10.2271
199	-3.01	22.3164	19.7927	9.057	10.1318
200	-3	22.2875	19.6245	9.31457	10.0651
201	-2.99	22.1746	19.443	9.56845	10.0225
202	-2.98	21.9856	19.2443	9.80881	9.99803
203	-2.97	21.7351	19.0296	10.0255	9.986
204	-2.96	21.4426	18.8048	10.2096	9.98156
205	-2.95	21.1298	18.5785	10.354	9.98128
206	-2.94	20.8185	18.3609	10.4549	9.98316
207	-2.93	20.5276	18.1609	10.5117	9.98614
208	-2.92	20.2711	17.9849	10.5271	9.98951
209	-2.91	20.0567	17.8356	10.5061	9.99222
210	-2.9	19.8846	17.7113	10.4555	9.99241
211	-2.89	19.7474	17.6061	10.3819	9.98723
212	-2.88	19.6307	17.5104	10.2916	9.97304
213	-2.87	19.5152	17.4123	10.1891	9.94586
214	-2.86	19.3782	17.2989	10.0769	9.90209
215	-2.85	19.1966	17.1581	9.95581	9.83903
216	-2.84	18.9497	16.9808	9.82517	9.75541
217	-2.83	18.6213	16.7626	9.68379	9.65139
218	-2.82	18.2018	16.5055	9.53085	9.52848
219	-2.81	17.6894	16.2183	9.36683	9.38909
220	-2.8	17.0904	15.9166	9.19417	9.23616
221	-2.79	16.4183	15.6202	9.01768	9.07264
222	-2.78	15.6925	15.35	8.84417	8.90139
223	-2.77	14.9364	15.124	8.68191	8.72508
224	-2.76	14.1747	14.954	8.5396	8.54648
225	-2.75	13.4314	14.8438	8.42507	8.36878
226	-2.74	12.7277	14.79	8.34421	8.19576
227	-2.73	12.0812	14.7848	8.30014	8.0318
228	-2.72	11.5042	14.8193	8.29289	7.88145
229	-2.71	11.0044	14.8863	8.31957	7.74876
230	-2.7	10.5848	14.9821	8.3749	7.63648
231	-2.69	10.2444	15.1064	8.45223	7.54576
232	-2.68	9.97902	15.2614	8.54448	7.47619
233	-2.67	9.78242	15.4498	8.64497	7.42648
234	-2.66	9.64696	15.6735	8.74809	7.39542
235	-2.65	9.5646	15.9315	8.84972	7.38265
236	-2.64	9.52754	16.2198	8.94734	7.38902
237	-2.63	9.52881	16.5306	9.04001	7.41652
238	-2.62	9.56254	16.8536	9.12813	7.46756
239	-2.61	9.62427	17.1768	9.213	7.54418
240	-2.6	9.71089	17.4881	9.2965	7.64719
241	-2.59	9.8206	17.7762	9.38044	7.7757
242	-2.58	9.95288	18.0316	9.46595	7.92701
243	-2.57	10.1083	18.2469	9.55309	8.09704
244	-2.56	10.2886	18.4169	9.64048	8.2809
245	-2.55	10.4967	18.5383	9.72526	8.47363
246	-2.54	10.7365	18.6097	9.8033	8.67068
247	-2.53	11.013	18.6315	9.8698	8.8682
248	-2.52	11.3312	18.6052	9.91997	9.06299
249	-2.51	11.6959	18.5342	9.94971	9.2524
250	-2.5	12.1103	18.4228	9.95628	9.4342
251	-2.49	12.5751	18.2769	9.9386	9.60662
252	-2.48	13.088	18.1029	9.89741	9.76857
253	-2.47	13.6429	17.908	9.83508	9.91999
254	-2.46	14.2304	17.6986	9.75544	10.0621
255	-2.45	14.8383	17.4805	9.66339	10.1976
256	-2.44	15.4526	17.2578	9.56473	10.3301
257	-2.43	16.0591	17.0322	9.46592	10.4635
258	-2.42	16.644	16.8033	9.37395	10.6012
259	-2.41	17.1952	16.5681	9.29609	10.7449
260	-2.4	17.7025	16.3223	9.23953	10.894
261	-2.39	18.1572	16.0603	9.21083	11.0457
262	-2.38	18.5526	15.7771	9.21524	11.1951
263	-2.37	18.883	15.4697	9.25587	11.3367
264	-2.36	19.1442	15.1384	9.33296	11.4648
265	-2.35	19.3332	14.7882	9.4435	11.5752
266	-2.34	19.4491	14.4292	9.58124	11.6657
267	-2.33	19.4928	14.0761	9.73723	11.7363
268	-2.32	19.4677	13.7464	9.90094	11.7891
269	-2.31	19.3793	13.4574	10.0617	11.8276
270	-2.3	19.2339	13.2228	10.2102	11.8565
271	-2.29	19.0382	13.0499	10.3403	11.8802
272	-2.28	18.7974	12.9373	10.4495	11.9031
273	-2.27	18.514	12.876	10.54	11.9286
274	-2.26	18.1872	12.8514	10.6174	11.9591
275	-2.25	17.8127	12.8461	10.6904	11.9954
276	-2.24	17.3838	12.8438	10.7685	12.0376
277	-2.23	16.893	12.8323	10.861	12.0845
278	-2.22	16.3338	12.8052	10.9745	12.1348
279	-2.21	15.7034	12.7636	11.1126	12.1869
280	-2.2	15.004	12.7157	11.2746	12.2399
281	-2.19	14.2443	12.6754	11.4558	12.2934
282	-2.18	13.4392	12.6595	11.6481	12.3479
283	-2.17	12.6091	12.6838	11.8409	12.4036
284	-2.16	11.778	12.7582	12.022	12.4606
285	-2.15	10.9709	12.8844	12.179	12.5178
286	-2.14	10.2113	13.0544	12.3001	12.5729
287	-2.13	9.51932	13.253	12.3752	12.6226
288	-2.12	8.90937	13.4608	12.3965	12.6632
289	-2.11	8.38987	13.6582	12.3589	12.6913
290	-2.1	7.96306	13.828	12.2608	12.705
291	-2.09	7.62568	13.9567	12.104	12.7043
292	-2.08	7.36997	14.0345	11.8939	12.6912
293	-2.07	7.1848	14.0546	11.6386	12.669
294	-2.06	7.05697	14.0119	11.3487	12.642
295	-2.05	6.97234	13.9024	11.0354	12.6148
296	-2.04	6.91675	13.7237	10.7102	12.5916
297	-2.03	6.87691	13.4753	10.3826	12.5768
298	-2.02	6.84125	13.1609	10.0601	12.5748
299	-2.01	6.80048	12.79	9.74689	12.5901
300	-2	6.74798	12.3796	9.44426	12.6262
301	-1.99	6.68006	11.9541	9.15085	12.685
302	-1.98	6.59578	11.5437	8.8637	12.7653
303	-1.97	6.49646	11.1791	8.57932	12.863
304	-1.96	6.38509	10.8859	8.29519	12.9712
305	-1.95	6.26563	10.6782	8.01093	13.0815
306	-1.94	6.14204	10.5553	7.7294	13.1849
307	-1.93	6.01831	10.503	7.45718	13.2733
308	-1.92	5.89793	10.4998	7.20441	13.3401
309	-1.91	5.78407	10.5234	6.98407	13.3803
310	-1.9	5.67995	10.5569	6.81052	13.391
311	-1.89	5.58897	10.5928	6.69758	13.3711
312	-1.88	5.51483	10.6333	6.65649	13.3213
313	-1.87	5.46123	10.6893	6.69408	13.2444
314	-1.86	5.4314	10.7774	6.81161	13.145
315	-1.85	5.42716	10.9157	7.00432	13.0297
316	-1.84	5.44806	11.1189	7.26181	12.9059
317	-1.83	5.49065	11.394	7.56924	12.7815
318	-1.82	5.54812	11.7368	7.90917	12.6637
319	-1.81	5.61055	12.131	8.26348	12.558
320	-1.8	5.66588	12.5498	8.61526	12.4681
321	-1.79	5.70122	12.9605	8.9502	12.3952
322	-1.78	5.70473	13.329	9.25776	12.3389
323	-1.77	5.66737	13.6252	9.53129	12.2971
324	-1.76	5.58447	13.8274	9.76808	12.2667
325	-1.75	5.45673	13.9247	9.96868	12.2445
326	-1.74	5.29036	13.9191	10.1361	12.2272
327	-1.73	5.09678	13.824	10.2749	12.2121
328	-1.72	4.89141	13.6628	10.3903	12.1969
329	-1.71	4.69204	13.4642	10.4872	12.1799
330	-1.7	4.51724	13.2577	10.57	12.1595
331	-1.69	4.38462	13.0675	10.642	12.1342
332	-1.68	4.30969	12.9088	10.7054	12.102
333	-1.67	4.30498	12.7853	10.7614	12.0605
334	-1.66	4.37974	12.6901	10.8102	12.0066
335	-1.65	4.53977	12.6092	10.8509	11.9368
336	-1.64	4.78751	12.5259	10.8818	11.8479
337	-1.63	5.12223	12.4254	10.9	11.7374
338	-1.62	5.53965	12.2982	10.9016	11.6038
339	-1.61	6.0321	12.1418	10.8819	11.4473
340	-1.6	6.58807	11.9603	10.836	11.2699
341	-1.59	7.19213	11.7632	10.7594	11.0759
342	-1.58	7.82499	11.5628	10.6492	10.871
343	-1.57	8.46395	11.3718	10.5047	10.6622
344	-1.56	9.08381	11.1995	10.3286	10.4572
345	-1.55	9.65812	11.0501	10.1268	10.2634
346	-1.54	10.1608	10.9216	9.9082	10.0867
347	-1.53	10.5682	10.8057	9.68403	9.93162
348	-1.52	10.8605	10.6901	9.4665	9.80027
349	-1.51	11.0242	10.561	9.26752	9.69293
350	-1.5	11.053	10.407	9.09735	9.60828
351	-1.49	10.9489	10.2228	8.96359	9.54391
352	-1.48	10.7226	10.0121	8.87049	9.49682
353	-1.47	10.3922	9.78928	8.81856	9.46382
354	-1.46	9.98255	9.58009	8.80475	9.4417
355	-1.45	9.52212	9.41801	8.82262	9.42705
356	-1.44	9.04104	9.33846	8.86298	9.41586
357	-1.43	8.56794	9.37033	8.91466	9.40312
358	-1.42	8.1277	9.52817	8.96527	9.38235
359	-1.41	7.73962	9.8087	9.00204	9.34576
360	-1.4	7.41669	10.1933	9.01258	9.28506
361	-1.39	7.1657	10.6545	8.98556	9.19278
362	-1.38	6.98848	11.1632	8.91136	9.06373
363	-1.37	6.88352	11.6932	8.78234	8.89633
364	-1.36	6.84812	12.2237	8.59331	8.69316
365	-1.35	6.88001	12.739	8.34162	8.46047
366	-1.34	6.97881	13.2277	8.02707	8.20701
367	-1.33	7.14632	13.6816	7.65178	7.94215
368	-1.32	7.38619	14.0951	7.21985	7.67422
369	-1.31	7.70262	14.4648	6.73712	7.40934
370	-1.3	8.09893	14.7889	6.21062	7.15119
371	-1.29	8.57569	15.0677	5.64833	6.90145
372	-1.28	9.12953	15.303	5.05901	6.66082
373	-1.27	9.75267	15.4978	4.45214	6.42993
374	-1.26	10.4332	15.6559	3.83809	6.21001
375	-1.25	11.1564	15.7808	3.22813	6.0032
376	-1.24	11.9062	15.8758	2.63437	5.81229
377	-1.23	12.667	15.944	2.06959	5.64023
378	-1.22	13.4248	15.9883	1.54664	5.48941
379	-1.21	14.1684	16.0125	1.07767	5.36078
380	-1.2	14.8884	16.0212	0.673313	5.25319
381	-1.19	15.5769	16.0197	0.341751	5.16325
382	-1.18	16.2266	16.0132	0.0881914	5.0857
383	-1.17	16.8291	16.0058	-0.0855329	5.01455
384	-1.16	17.3755	15.9991	-0.180971	4.9443
385	-1.15	17.8554	15.9922	-0.202944	4.87135
386	-1.14	18.2588	15.9812	-0.159254	4.79487
387	-1.13	18.5762	15.9607	-0.0604379	4.71722
388	-1.12	18.8006	15.9246	0.0802492	4.64365
389	-1.11	18.9277	15.8674	0.247216	4.58127
390	-1.1	18.9564	15.7853	0.422668	4.53772
391	-1.09	18.8887	15.6755	0.587208	4.51943
392	-1.08	18.7284	15.5363	0.720812	4.53032
393	-1.07	18.4803	15.3655	0.804154	4.571
394	-1.06	18.1491	15.1589	0.820473	4.63899
395	-1.05	17.7384	14.9102	0.757292	4.72966
396	-1.04	17.2505	14.6102	0.608285	4.83733
397	-1.03	16.6863	14.2479	0.374355	4.95618
398	-1.02	16.0465	13.8127	0.0641795	5.08055
399	-1.01	15.3325	13.2962	-0.306386	5.20485
400	-1	14.5472	12.6949	-0.715639	5.32326
401	-0.99	13.6968	12.0126	-1.13841	5.42975
402	-0.98	12.7912	11.2619	-1.54871	5.51831
403	-0.97	11.8441	10.4657	-1.92266	5.58342
404	-0.96	10.8725	9.65667	-2.24124	5.62083
405	-0.95	9.8956	8.87469	-2.49222	5.62795
406	-0.94	8.93309	8.1625	-2.6713	5.60436
407	-0.93	8.00296	7.55785	-2.78206	5.55186
408	-0.92	7.11976	7.08388	-2.83499	5.47438
409	-0.91	6.29316	6.741	-2.84541	5.3775
410	-0.9	5.5273	6.50537	-2.831	5.26762
411	-0.89	4.82111	6.33626	-2.80896	5.15103
412	-0.88	4.16957	6.18875	-2.79364	5.03288
413	-0.87	3.56562	6.02579	-2.79441	4.91627
414	-0.86	3.00224	5.82574	-2.8146	4.80201
415	-0.85	2.47447	5.58504	-2.85117	4.68875
416	-0.84	1.98066	5.3171	-2.89536	4.57358
417	-0.83	1.52271	5.04827	-2.93397	4.4529
418	-0.82	1.1054	4.81094	-2.95124	4.32359
419	-0.81	0.73495	4.63445	-2.93092	4.18429
420	-0.8	0.417098	4.5359	-2.85856	4.03681
421	-0.79	0.155406	4.51501	-2.72338	3.88729
422	-0.78	-0.0498566	4.5559	-2.51995	3.74695
423	-0.77	-0.202074	4.63448	-2.24918	3.6314
424	-0.76	-0.30777	4.72636	-1.91849	3.55812
425	-0.75	-0.375479	4.81142	-1.54129	3.54205
426	-0.74	-0.414194	4.87532	-1.13551	3.59076
427	-0.73	-0.432086	4.90866	-0.721702	3.70181
428	-0.72	-0.435351	4.9056	-0.320707	3.86405
429	-0.71	-0.427499	4.86294	0.0486323	4.06166
430	-0.7	-0.409351	4.77977	0.371143	4.27832
431	-0.69	-0.379249	4.65752	0.63674	4.50002
432	-0.68	-0.333727	4.50043	0.840605	4.7159
433	-0.67	-0.268333	4.31579	0.982939	4.91815
434	-0.66	-0.178798	4.11415	1.06805	5.10144
435	-0.65	-0.0621247	3.90898	1.10308	5.26229
436	-0.64	0.0821984	3.71603	1.09687	5.39867
437	-0.63	0.251101	3.55204	1.05864	5.50956
438	-0.62	0.437101	3.4331	0.997243	5.59456
439	-0.61	0.627961	3.37223	0.920434	5.6534
440	-0.6	0.806954	3.37661	0.834609	5.68565
441	-0.59	0.953699	3.44549	0.744744	5.69054
442	-0.58	1.04576	3.56941	0.654514	5.66711
443	-0.57	1.06061	3.7318	0.566468	5.61456
444	-0.56	0.978073	3.91196	0.482497	5.5328
445	-0.55	0.782573	4.08903	0.404289	5.42294
446	-0.54	0.465234	4.24587	0.333619	5.2876
447	-0.53	0.0254308	4.37267	0.272568	5.13077
448	-0.52	-0.528719	4.46915	0.223411	4.95731
449	-0.51	-1.18047	4.54503	0.188225	4.77193
450	-0.5	-1.9059	4.61783	0.168235	4.57837
451	-0.49	-2.67609	4.70791	0.163137	4.3787
452	-0.48	-3.45993	4.83219	0.170452	4.17368
453	-0.47	-4.22701	4.99867	0.185306	3.96407
454	-0.46	-4.9503	5.20448	0.200543	3.75277
455	-0.45	-5.6082	5.43818	0.207591	3.54702
456	-0.44	-6.18564	5.68408	0.197398	3.3606
457	-0.43	-6.67433	5.92666	0.16197	3.21385
458	-0.42	-7.07213	6.15322	0.0957654	3.13074
459	-0.41	-7.38185	6.35465	-0.00311334	3.13192
460	-0.4	-7.6097	6.52491	-0.13211	3.22587
461	-0.39	-7.76381	6.65979	-0.284002	3.40413
462	-0.38	-7.85294	6.7557	-0.44736	3.64398
463	-0.37	-7.88543	6.80894	-0.607391	3.91593
464	-0.36	-7.86861	6.81577	-0.747436	4.19063
465	-0.35	-7.80841	6.7735	-0.850767	4.44306
466	-0.34	-7.70922	6.68236	-0.902571	4.65464
467	-0.33	-7.57381	6.54783	-0.891776	4.81443
468	-0.32	-7.4034	6.3829	-0.812648	4.92005
469	-0.31	-7.19769	6.20882	-0.6658	4.97838
470	-0.3	-6.95539	6.0546	-0.458441	5.0058
471	-0.29	-6.67435	5.95238	-0.203757	5.02711
472	-0.28	-6.35229	5.93001	0.0804263	5.07238
473	-0.27	-5.98742	6.00254	0.373967	5.17125
474	-0.26	-5.57904	6.16675	0.656996	5.34589
475	-0.25	-5.12826	6.40188	0.912454	5.60543
476	-0.24	-4.63816	6.67575	1.12828	5.94471
477	-0.23	-4.11393	6.95241	1.29884	6.34763
478	-0.22	-3.56237	7.19799	1.42534	6.7926
479	-0.21	-2.99117	7.3846	1.51487	7.25707
480	-0.2	-2.40814	7.4926	1.57876	7.72042
481	-0.19	-1.82032	7.51251	1.63008	8.16493
482	-0.18	-1.23333	7.44723	1.68115	8.57614
483	-0.17	-0.651095	7.31436	1.74156	8.94288
484	-0.16	-0.076023	7.14803	1.81682	9.25735
485	-0.15	0.490348	6.99806	1.90819	9.51516
486	-0.14	1.0464	6.92332	2.01342	9.71535
487	-0.13	1.58943	6.97694	2.12818	9.86018
488	-0.12	2.11493	7.18702	2.24792	9.95472
489	-0.11	2.61607	7.54407	2.36926	10.0065
490	-0.1	3.0839	8.00448	2.49085	10.0248
491	-0.09	3.50815	8.50664	2.61348	10.0205
492	-0.08	3.87833	8.98843	2.7393	10.0045
493	-0.07	4.18504	9.39933	2.87073	9.98749
494	-0.06	4.42101	9.70582	3.00903	9.97846
495	-0.05	4.58193	9.89223	3.15347	9.98355
496	-0.04	4.66679	9.95847	3.30078	10.0056
497	-0.03	4.67772	9.91582	3.44579	10.0442
498	-0.02	4.61989	9.78205	3.58187	10.0962
499	-0.01	4.5012	9.5768	3.70236	10.1569
500	0	4.33227	9.31818	3.80173	10.2206
501	0.01	4.12669	9.02127	3.87664	10.2821
502	0.02	3.90143	8.69846	3.92669	10.3365
503	0.03	3.67728	8.36115	3.95478	10.3796
504	0.04	3.47892	8.02185	3.96692	10.4074
505	0.05	3.33457	7.69573	3.97196	10.4165
506	0.06	3.27497	7.4013	3.98088	10.4033
507	0.07	3.33153	7.15951	4.00576	10.3653
508	0.08	3.53405	6.992	4.05847	10.3008
509	0.09	3.90816	6.9186	4.1494	10.2102
510	0.1	4.47279	6.95479	4.28602	10.0959
511	0.11	5.23842	7.11011	4.47172	9.96321
512	0.12	6.20575	7.38721	4.70511	9.81922
513	0.13	7.36562	7.78231	4.9798	9.67266
514	0.14	8.70012	8.2864	5.28498	9.53247
515	0.15	10.184	8.88679	5.60644	9.40668
516	0.16	11.7874	9.56865	5.92831	9.30127
517	0.17	13.4776	10.3164	6.23474	9.21948
518	0.18	15.2216	11.1145	6.51149	9.16153
519	0.19	16.988	11.9486	6.7473	9.12488
520	0.2	18.7476	12.8053	6.93473	9.10483
521	0.21	20.4749	13.6727	7.07042	9.09524
522	0.22	22.1483	14.5405	7.1551	9.0895
523	0.23	23.7499	15.3996	7.19303	9.08109
524	0.24	25.2658	16.2425	7.19136	9.06412
525	0.25	26.6864	17.0627	7.15926	9.03356
526	0.26	28.0061	17.8552	7.10715	8.98554
527	0.27	29.2227	18.6156	7.04578	8.91735
528	0.28	30.3373	19.3405	6.98533	8.82726
529	0.29	31.3532	20.027	6.93456	8.7146
530	0.3	32.2747	20.6721	6.9001	8.57954
531	0.31	33.1062	21.2729	6.88601	8.42308
532	0.32	33.8507	21.8265	6.89342	8.24698
533	0.33	34.5085	22.3295	6.92067	8.05407
534	0.34	35.0767	22.7783	6.9637	7.84846
535	0.35	35.5486	23.1697	7.01675	7.63594
536	0.36	35.9139	23.5012	7.07316	7.42422
537	0.37	36.16	23.7722	7.12635	7.22306
538	0.38	36.2734	23.9851	7.17071	7.04382
539	0.39	36.2417	24.1467	7.20234	6.89852
540	0.4	36.0564	24.2684	7.21935	6.79805
541	0.41	35.7144	24.3661	7.2218	6.74987
542	0.42	35.2199	24.4576	7.21147	6.75572
543	0.43	34.5842	24.5598	7.19113	6.81017
544	0.44	33.8254	24.6841	7.16385	6.90093
545	0.45	32.9658	24.8339	7.1323	7.01065
546	0.46	32.0288	25.0029	7.09843	7.12011
547	0.47	31.0363	25.1762	7.06338	7.21138
548	0.48	30.0058	25.3337	7.02778	7.27052
549	0.49	28.949	25.4544	6.9922	7.28928
550	0.5	27.8724	25.5196	6.9576	7.26566
551	0.51	26.7782	25.5162	6.92562	7.20349
552	0.52	25.6663	25.438	6.89857	7.11102
553	0.53	24.5375	25.2853	6.87908	6.99908
554	0.54	23.3942	25.0647	6.8696	6.8791
555	0.55	22.2419	24.7873	6.87162	6.76131
556	0.56	21.0883	24.4674	6.88513	6.65382
557	0.57	19.9421	24.1214	6.90821	6.56239
558	0.58	18.8112	23.7664	6.93693	6.49094
559	0.59	17.7012	23.4198	6.96563	6.44225
560	0.6	16.6141	23.0981	6.98735	6.41843
561	0.61	15.5487	22.8162	6.99457	6.42092
562	0.62	14.5009	22.5863	6.97985	6.44963
563	0.63	13.4652	22.417	6.93654	6.50214
564	0.64	12.4363	22.3118	6.85932	6.5729
565	0.65	11.4099	22.2694	6.74459	6.6533
566	0.66	10.3838	22.2831	6.59033	6.73285
567	0.67	9.35775	22.3423	6.39596	6.80101
568	0.68	8.33371	22.4329	6.16185	6.84943
569	0.69	7.31521	22.5394	5.88893	6.87393
570	0.7	6.30705	22.6465	5.57832	6.87543
571	0.71	5.31509	22.7407	5.23119	6.85994
572	0.72	4.34641	22.8124	4.84906	6.83749
573	0.73	3.4097	22.857	4.43472	6.82029
574	0.74	2.51563	22.8751	3.99308	6.82042
575	0.75	1.67718	22.8723	3.53234	6.84768
576	0.76	0.909364	22.8579	3.06483	6.90759
577	0.77	0.228538	22.8425	2.60722	7.00012
578	0.78	-0.34892	22.8362	2.17979	7.11926
579	0.79	-0.808246	22.847	1.80488	7.25385
580	0.8	-1.13825	22.8794	1.50456	7.38957
581	0.81	-1.33287	22.9347	1.29764	7.5118
582	0.82	-1.39227	23.0123	1.197	7.60857
583	0.83	-1.3232	23.1097	1.20736	7.67279
584	0.84	-1.13827	23.2247	1.32409	7.70333
585	0.85	-0.854622	23.355	1.53347	7.70463
586	0.86	-0.491786	23.4993	1.8144	7.68536
587	0.87	-0.0694483	23.6566	2.14073	7.6564
588	0.88	0.394615	23.8262	2.48465	7.62895
589	0.89	0.886175	24.0077	2.81975	7.61289
590	0.9	1.39567	24.2006	3.12367	7.61545
591	0.91	1.91823	24.4043	3.37971	7.64034
592	0.92	2.45312	24.6188	3.57734	7.6873
593	0.93	3.00252	24.8445	3.71159	7.75241
594	0.94	3.56971	25.0829	3.78169	7.82928
595	0.95	4.15742	25.3366	3.78918	7.91106
596	0.96	4.76625	25.6085	3.73616	7.99283
597	0.97	5.39353	25.9009	3.62399	8.07372
598	0.98	6.03297	26.2143	3.45274	8.15796
599	0.99	6.67491	26.546	3.22147	8.25487
600	1	7.30725	26.89	2.92928	8.37699
601	1.01	7.9166	27.2362	2.57673	8.53717
602	1.02	8.48945	27.572	2.16749	8.74502
603	1.03	9.01343	27.8831	1.70963	9.00388
604	1.04	9.47795	28.1551	1.21589	9.30921
605	1.05	9.87448	28.3747	0.703381	9.64897
606	1.06	10.1964	28.5308	0.192143	10.0057
607	1.07	10.4386	28.6148	-0.296839	10.3595
608	1.08	10.5967	28.622	-0.744232	10.6909
609	1.09	10.667	28.5514	-1.13442	10.9835
610	1.1	10.6459	28.407	-1.45726	11.2259
611	1.11	10.5307	28.1978	-1.70882	11.4118
612	1.12	10.3202	27.9387	-1.89086	11.5402
613	1.13	10.0162	27.6497	-2.0097	11.6144
614	1.14	9.62436	27.3554	-2.07424	11.641
615	1.15	9.15629	27.0829	-2.09381	11.6287
616	1.16	8.62966	26.8586	-2.07637	11.5869
617	1.17	8.06854	26.705	-2.02754	11.5253
618	1.18	7.50241	26.6363	-1.95037	11.4538
619	1.19	6.96432	26.6556	-1.84597	11.3819
620	1.2	6.48846	26.7546	-1.7148	11.3191
621	1.21	6.1072	26.9144	-1.55791	11.2742
622	1.22	5.84817	27.1097	-1.37794	11.2543
623	1.23	5.73164	27.3136	-1.17937	11.2636
624	1.24	5.76874	27.5023	-0.968251	11.3023
625	1.25	5.96019	27.6587	-0.750949	11.3663
626	1.26	6.29613	27.7739	-0.532963	11.4481
627	1.27	6.75688	27.8471	-0.317805	11.5383
628	1.28	7.3145	27.8839	-0.106277	11.6273
629	1.29	7.9349	27.8931	0.103469	11.7071
630	1.3	8.58072	27.8842	0.315425	11.7721
631	1.31	9.21416	27.8641	0.534497	11.8196
632	1.32	9.80018	27.836	0.765463	11.8492
633	1.33	10.3094	27.7988	1.0119	11.8619
634	1.34	10.7202	27.748	1.2755	11.8594
635	1.35	11.0202	27.6769	1.55586	11.8427
636	1.36	11.2071	27.5788	1.85069	11.8117
637	1.37	11.2876	27.4473	2.15602	11.765
638	1.38	11.2766	27.278	2.46678	11.7002
639	1.39	11.1942	27.0679	2.77702	11.6145
640	1.4	11.0638	26.8167	3.08027	11.5055
641	1.41	10.9088	26.5261	3.36983	11.3721
642	1.42	10.7507	26.2012	3.63909	11.2153
643	1.43	10.607	25.8496	3.88199	11.038
644	1.44	10.4903	25.4822	4.0937	10.8456
645	1.45	10.4083	25.1119	4.27137	10.6453
646	1.46	10.3637	24.7524	4.41461	10.4456
647	1.47	10.3558	24.4169	4.5257	10.2557
648	1.48	10.3811	24.1163	4.60941	10.0841
649	1.49	10.4351	23.8579	4.67233	9.93742
650	1.5	10.5125	23.644	4.72154	9.81984
651	1.51	10.6084	23.4728	4.76346	9.73278
652	1.52	10.7175	23.3377	4.8025	9.67539
653	1.53	10.8347	23.2297	4.84025	9.64544
654	1.54	10.9541	23.1391	4.87512	9.64053
655	1.55	11.0695	23.0571	4.90282	9.65898
656	1.56	11.1734	22.9775	4.91729	9.70046
657	1.57	11.2586	22.8978	4.9119	9.76614
658	1.58	11.3181	22.8182	4.88104	9.8584
659	1.59	11.3468	22.7412	4.82106	9.98027
660	1.6	11.342	22.6697	4.73091	10.1346
661	1.61	11.3038	22.6065	4.61221	10.3231
662	1.62	11.2357	22.5528	4.46872	10.5456
663	1.63	11.1446	22.5094	4.30548	10.799
664	1.64	11.0399	22.476	4.12767	11.0779
665	1.65	10.9336	22.4528	3.93986	11.3747
666	1.66	10.84	22.4396	3.74522	11.681
667	1.67	10.7747	22.4365	3.54549	11.9889
668	1.68	10.7538	22.4435	3.34106	12.2919
669	1.69	10.793	22.4611	3.13147	12.5854
670	1.7	10.9057	22.4907	2.91591	12.8669
671	1.71	11.1008	22.5358	2.69358	13.1358
672	1.72	11.3807	22.6024	2.46413	13.3923
673	1.73	11.7407	22.698	2.22765	13.6375
674	1.74	12.1672	22.8296	1.98463	13.8725
675	1.75	12.6402	23.0009	1.73588	14.0984
676	1.76	13.1342	23.2097	1.48248	14.3157
677	1.77	13.6221	23.4466	1.2257	14.5248
678	1.78	14.078	23.6961	0.967018	14.7251
679	1.79	14.4809	23.9397	0.708071	14.9154
680	1.8	14.8166	24.1592	0.45062	15.0939
681	1.81	15.079	24.3401	0.196351	15.2586
682	1.82	15.2704	24.4731	-0.0534049	15.4071
683	1.83	15.4002	24.5548	-0.298045	15.5379
684	1.84	15.4837	24.5865	-0.538024	15.6502
685	1.85	15.5403	24.5724	-0.775104	15.7443
686	1.86	15.5904	24.5186	-1.01231	15.8219
687	1.87	15.6538	24.4312	-1.25361	15.8849
688	1.88	15.7468	24.316	-1.50361	15.936
689	1.89	15.8797	24.1783	-1.76659	15.9775
690	1.9	16.0552	24.0227	-2.04587	16.0115
691	1.91	16.2673	23.8534	-2.34288	16.0392
692	1.92	16.5011	23.6742	-2.6568	16.0614
693	1.93	16.7341	23.4889	-2.98406	16.0781
694	1.94	16.9388	23.3012	-3.31833	16.0884
695	1.95	17.0858	23.1157	-3.65072	16.0903
696	1.96	17.1472	22.9387	-3.97014	16.0803
697	1.97	17.1005	22.7781	-4.2638	16.0531
698	1.98	16.9309	22.6431	-4.51768	16.0014
699	1.99	16.6333	22.5429	-4.71722	15.916
700	2	16.212	22.4839	-4.84808	15.7865
701	2.01	15.6808	22.4682	-4.89725	15.6029
702	2.02	15.0612	22.4921	-4.85427	15.3578
703	2.03	14.3799	22.5467	-4.71268	15.0481
704	2.04	13.6669	22.6195	-4.47129	14.6776
705	2.05	12.9523	22.6977	-4.13517	14.2579
706	2.06	12.264	22.7704	-3.71582	13.8083
707	2.07	11.6254	22.8315	-3.23069	13.354
708	2.08	11.0538	22.8805	-2.70169	12.9228
709	2.09	10.5591	22.9224	-2.15305	12.5413
710	2.1	10.1436	22.9671	-1.60898	12.2302
711	2.11	9.80258	23.0265	-1.09159	12.0019
712	2.12	9.52565	23.1126	-0.618889	11.8587
713	2.13	9.29859	23.2347	-0.204147	11.794
714	2.14	9.10543	23.397	0.144814	11.7944
715	2.15	8.9306	23.5978	0.425345	11.8426
716	2.16	8.76049	23.8302	0.639473	11.9201
717	2.17	8.58455	24.0831	0.793208	12.0088
718	2.18	8.39566	24.3432	0.895985	12.0922
719	2.19	8.1899	24.5976	0.960066	12.1556
720	2.2	7.96588	24.8349	0.999745	12.1859
721	2.21	7.72394	25.0463	1.0307	12.1714
722	2.22	7.46531	25.2257	1.069	12.1016
723	2.23	7.19129	25.3701	1.13006	11.9676
724	2.24	6.90293	25.4781	1.22752	11.7637
725	2.25	6.60082	25.5503	1.37188	11.4889
726	2.26	6.28505	25.5882	1.5696	11.1491
727	2.27	5.9554	25.5939	1.82207	10.7593
728	2.28	5.61173	25.5701	2.12521	10.344
729	2.29	5.25426	25.5194	2.46958	9.93681
730	2.3	4.88391	25.4444	2.84089	9.57595
731	2.31	4.50276	25.3476	3.22134	9.29767
732	2.32	4.1144	25.2311	3.59142	9.12752
733	2.33	3.72402	25.0971	3.93179	9.07352
734	2.34	3.33842	24.9476	4.22559	9.12499
735	2.35	2.96568	24.7853	4.4599	9.25774
736	2.36	2.61452	24.6133	4.62689	9.44281
737	2.37	2.29323	24.4356	4.724	9.65448
738	2.38	2.00866	24.2573	4.75348	9.87469
739	2.39	1.76493	24.0842	4.7212	10.094
740	2.4	1.56257	23.9227	4.63518	10.31
741	2.41	1.39798	23.7796	4.50396	10.5244
742	2.42	1.26354	23.6614	4.33533	10.7409
743	2.43	1.14824	23.5741	4.13508	10.9624
744	2.44	1.03923	23.5223	3.90688	11.1902
745	2.45	0.923401	23.5096	3.65243	11.4232
746	2.46	0.78943	23.5374	3.37234	11.6591
747	2.47	0.629589	23.6056	3.06747	11.8944
748	2.48	0.441109	23.712	2.74055	12.1263
749	2.49	0.226819	23.8524	2.39758	12.3522
750	2.5	-0.00507692	24.0211	2.04887	12.5701
751	2.51	-0.242	24.2111	1.70918	12.777
752	2.52	-0.468677	24.4142	1.39713	12.967
753	2.53	-0.669309	24.6223	1.13333	13.1304
754	2.54	-0.829557	24.8273	0.938169	13.2539
755	2.55	-0.938373	25.0226	0.828864	13.322
756	2.56	-0.988929	25.2034	0.817101	13.3209
757	2.57	-0.979224	25.3673	0.907211	13.2422
758	2.58	-0.911731	25.5146	1.09543	13.0855
759	2.59	-0.792537	25.6484	1.37046	12.8602
760	2.6	-0.630366	25.7733	1.71498	12.5839
761	2.61	-0.43532	25.8953	2.1081	12.2793
762	2.62	-0.217967	26.0201	2.52807	11.9701
763	2.63	0.0116321	26.1527	2.95487	11.676
764	2.64	0.244682	26.2966	3.37202	11.411
765	2.65	0.473735	26.4537	3.7677	11.1823
766	2.66	0.693014	26.624	4.1347	10.9916
767	2.67	0.898243	26.8066	4.46955	10.8372
768	2.68	1.0862	26.9994	4.7712	10.7158
769	2.69	1.25434	27.1995	5.03936	10.6233
770	2.7	1.4001	27.4035	5.27319	10.5556
771	2.71	1.52032	27.6067	5.47047	10.5089
772	2.72	1.61078	27.8033	5.62749	10.4796
773	2.73	1.66593	27.9861	5.73937	10.4651
774	2.74	1.679	28.1467	5.80104	10.4646
775	2.75	1.6424	28.2766	5.80794	10.4795
776	2.76	1.54852	28.3684	5.75712	10.5139
777	2.77	1.39081	28.4169	5.64771	10.5736
778	2.78	1.16515	28.4214	5.48128	10.6652
779	2.79	0.871004	28.3857	5.2617	10.7941
780	2.8	0.512468	28.3185	4.99514	10.9628
781	2.81	0.0986059	28.2316	4.68971	11.17
782	2.82	-0.356944	28.138	4.35558	11.411
783	2.83	-0.83726	28.0486	4.0047	11.6778
784	2.84	-1.32399	27.9706	3.65093	11.9608
785	2.85	-1.79975	27.9058	3.30947	12.2495
786	2.86	-2.25032	27.8511	2.99647	12.5335
787	2.87	-2.66646	27.8	2.72797	12.8027
788	2.88	-3.04483	27.7449	2.51873	13.0478
789	2.89	-3.38804	27.6786	2.38083	13.261
790	2.9	-3.70344	27.596	2.32252	13.4362
791	2.91	-4.00154	27.4952	2.34718	13.5693
792	2.92	-4.29379	27.3768	2.45291	13.6585
793	2.93	-4.59058	27.2443	2.63285	13.7034
794	2.94	-4.8996	27.1032	2.87582	13.7055
795	2.95	-5.22494	26.9604	3.16749	13.6671
796	2.96	-5.56701	26.8238	3.49172	13.5911
797	2.97	-5.92327	26.7011	3.83198	13.4813
798	2.98	-6.28923	26.599	4.17248	13.3418
799	2.99	-6.65988	26.5222	4.49887	13.178
800	3	-7.03088	26.4729	4.79868	12.9964
801	3.01	-7.39923	26.4501	5.06158	12.8048
802	3.02	-7.76358	26.4498	5.27934	12.6128
803	3.03	-8.1239	26.4659	5.44585	12.4312
804	3.04	-8.48103	26.4906	5.55732	12.2718
805	3.05	-8.83609	26.5165	5.61294	12.1464
806	3.06	-9.19002	26.5378	5.61539	12.0659
807	3.07	-9.54341	26.5512	5.57162	12.0378
808	3.08	-9.89649	26.5572	5.49314	12.0649
809	3.09	-10.2491	26.5596	5.3959	12.1431
810	3.1	-10.6005	26.5649	5.29925	12.2606
811	3.11	-10.949	26.5811	5.22402	12.3985
812	3.12	-11.2916	26.6155	5.18998	12.5335
813	3.13	-11.6233	26.6737	5.21304	12.6423
814	3.14	-11.9368	26.7582	5.30296	12.706
815	3.15	-12.2229	26.8681	5.46173	12.714
816	3.16	-12.471	26.9991	5.68335	12.666
817	3.17	-12.6704	27.1444	5.95491	12.5712
818	3.18	-12.8121	27.2962	6.25871	12.4452
819	3.19	-12.8899	27.4469	6.57505	12.3058
820	3.2	-12.9021	27.5906	6.88489	12.1687
821	3.21	-12.8517	27.7236	7.1719	12.0445
822	3.22	-12.746	27.8453	7.42367	11.9368
823	3.23	-12.5958	27.9574	7.63177	11.8433
824	3.24	-12.4136	28.0635	7.79137	11.757
825	3.25	-12.2115	28.1684	7.90021	11.6684
826	3.26	-11.9993	28.2766	7.95765	11.567
827	3.27	-11.7833	28.3916	7.96426	11.4431
828	3.28	-11.5657	28.5153	7.92152	11.2883
829	3.29	-11.3447	28.6473	7.83206	11.0965
830	3.3	-11.1156	28.7846	7.69978	10.8642
831	3.31	-10.8724	28.9223	7.5299	10.5909
832	3.32	-10.6102	29.0533	7.32868	10.2789
833	3.33	-10.3267	29.1696	7.10271	9.93386
834	3.34	-10.0237	29.2624	6.85773	9.56414
835	3.35	-9.70808	29.3236	6.59805	9.18093
836	3.36	-9.39169	29.3459	6.32586	8.79747
837	3.37	-9.09104	29.3232	6.04128	8.42806
838	3.38	-8.82603	29.2512	5.74314	8.08681
839	3.39	-8.61844	29.1267	5.43029	7.78614
840	3.4	-8.49016	28.9485	5.10325	7.53551
841	3.41	-8.46136	28.717	4.76554	7.34039
842	3.42	-8.54873	28.4351	4.42452	7.20162
843	3.43	-8.76384	28.1089	4.09136	7.11541
844	3.44	-9.11172	27.7482	3.77999	7.07375
845	3.45	-9.59011	27.3667	3.5053	7.06554
846	3.46	-10.1889	26.9814	3.28075	7.07826
847	3.47	-10.8902	26.6111	3.11613	7.10011
848	3.48	-11.6695	26.274	3.01574	7.12202
849	3.49	-12.4969	25.9855	2.9775	7.1392
850	3.5	-13.3387	25.7557	2.99302	7.15163
851	3.51	-14.1605	25.5887	3.04889	7.16336
852	3.52	-14.9289	25.4818	3.12863	7.1808
853	3.53	-15.6136	25.4273	3.21515	7.21056
854	3.54	-16.1897	25.4138	3.29333	7.25767
855	3.55	-16.6387	25.4283	3.35183	7.32476
856	3.56	-16.9485	25.4581	3.3846	7.41219
857	3.57	-17.1142	25.4914	3.39097	7.51869
858	3.58	-17.1367	25.5186	3.37504	7.64189
859	3.59	-17.0216	25.5322	3.34407	7.77848
860	3.6	-16.7781	25.526	3.30638	7.92395
861	3.61	-16.4175	25.496	3.26945	8.07255
862	3.62	-15.952	25.4391	3.23806	8.21754
863	3.63	-15.394	25.3534	3.21344	8.3519
864	3.64	-14.7555	25.2382	3.19324	8.46926
865	3.65	-14.0483	25.0944	3.17214	8.5647
866	3.66	-13.2838	24.9246	3.14341	8.63534
867	3.67	-12.4734	24.7332	3.1004	8.68058
868	3.68	-11.6286	24.5271	3.03785	8.7021
869	3.69	-10.7609	24.315	2.95293	8.70341
870	3.7	-9.88243	24.1079	2.84558	8.68941
871	3.71	-9.00538	23.9184	2.71829	8.66564
872	3.72	-8.14262	23.7602	2.57545	8.63754
873	3.73	-7.30749	23.6478	2.42268	8.60967
874	3.74	-6.51415	23.5948	2.26608	8.58516
875	3.75	-5.77747	23.613	2.11188	8.56536
876	3.76	-5.11246	23.7102	1.96594	8.55003
877	3.77	-4.53354	23.8887	1.83373	8.53749
878	3.78	-4.05316	24.1437	1.72026	8.52506
879	3.79	-3.68062	24.4631	1.63005	8.50944
880	3.8	-3.42092	24.8284	1.56706	8.487
881	3.81	-3.27422	25.2166	1.53473	8.45412
882	3.82	-3.23594	25.6032	1.53576	8.40771
883	3.83	-3.29756	25.9647	1.57223	8.34581
884	3.84	-3.44788	26.2814	1.64536	8.26855
885	3.85	-3.67425	26.5387	1.75554	8.17912
886	3.86	-3.96331	26.7282	1.90207	8.08465
887	3.87	-4.30148	26.8477	2.08291	7.9962
888	3.88	-4.6747	26.9009	2.29446	7.92756
889	3.89	-5.06799	26.8965	2.5313	7.89259
890	3.9	-5.46492	26.8462	2.78611	7.90144
891	3.91	-5.84771	26.7636	3.04986	7.95689
892	3.92	-6.19802	26.6615	3.31207	8.05251
893	3.93	-6.49852	26.551	3.56127	8.17346
894	3.94	-6.7348	26.44	3.7856	8.29962
895	3.95	-6.89755	26.3335	3.97336	8.41002
896	3.96	-6.9845	26.2332	4.11386	8.48698
897	3.97	-7.00103	26.1387	4.19818	8.51927
898	3.98	-6.95987	26.0483	4.2201	8.50406
899	3.99	-6.87947	25.959	4.17706	8.44763
900	4	-6.78157	25.868	4.07109	8.36488
901	4.01	-6.68747	25.7723	3.90929	8.27733
902	4.02	-6.61505	25.6701	3.70387	8.2095
903	4.03	-6.57581	25.5605	3.47147	8.18385
904	4.04	-6.57331	25.4438	3.23167	8.21539
905	4.05	-6.60254	25.3212	3.00489	8.30798
906	4.06	-6.6512	25.1944	2.81001	8.45392
907	4.07	-6.70182	25.0642	2.66218	8.63692
908	4.08	-6.73494	24.9307	2.57099	8.83698
909	4.09	-6.73251	24.7926	2.5396	9.03499
910	4.1	-6.68093	24.6479	2.5646	9.21576
911	4.11	-6.57377	24.4943	2.63695	9.36921
912	4.12	-6.41288	24.3299	2.74333	9.4901
913	4.13	-6.20854	24.1541	2.86794	9.5769
914	4.14	-5.97799	23.968	2.99418	9.63073
915	4.15	-5.74282	23.775	3.10627	9.65433
916	4.16	-5.52547	23.581	3.19051	9.65143
917	4.17	-5.34564	23.3937	3.2361	9.62642
918	4.18	-5.217	23.2225	3.23569	9.58416
919	4.19	-5.14513	23.077	3.18562	9.52978
920	4.2	-5.12679	22.9654	3.08581	9.46841
921	4.21	-5.15128	22.893	2.93968	9.40492
922	4.22	-5.20284	22.8609	2.7536	9.34365
923	4.23	-5.26443	22.8657	2.53648	9.28825
924	4.24	-5.32174	22.9008	2.29902	9.24169
925	4.25	-5.36677	22.9575	2.05299	9.20636
926	4.26	-5.40025	23.0279	1.81027	9.18419
927	4.27	-5.43262	23.1064	1.58203	9.17647
928	4.28	-5.48295	23.1917	1.37785	9.18371
929	4.29	-5.57646	23.2864	1.20486	9.20542
930	4.3	-5.74089	23.3961	1.06717	9.23993
931	4.31	-6.00213	23.528	0.96539	9.28452
932	4.32	-6.38047	23.6878	0.896504	9.33572
933	4.33	-6.88738	23.8783	0.854197	9.3899
934	4.34	-7.52407	24.0976	0.829547	9.44387
935	4.35	-8.28128	24.3385	0.812048	9.49535
936	4.36	-9.14037	24.5891	0.790835	9.54311
937	4.37	-10.0753	24.8343	0.75606	9.5869
938	4.38	-11.0553	25.0576	0.70005	9.62707
939	4.39	-12.0466	25.2431	0.618159	9.66404
940	4.4	-13.0147	25.3775	0.509169	9.69778
941	4.41	-13.925	25.4508	0.37518	9.72742
942	4.42	-14.7447	25.4569	0.221095	9.75108
943	4.43	-15.4427	25.3933	0.0537504	9.76608
944	4.44	-15.992	25.2604	-0.119247	9.76934
945	4.45	-16.3703	25.0618	-0.290517	9.75807
946	4.46	-16.5628	24.8043	-0.453832	9.73048
947	4.47	-16.5641	24.4988	-0.604882	9.68634
948	4.48	-16.3797	24.1611	-0.741754	9.62722
949	4.49	-16.0273	23.8113	-0.864882	9.55639
950	4.5	-15.536	23.4729	-0.976955	9.47839
951	4.51	-14.9453	23.1699	-1.08231	9.39841
952	4.52	-14.3015	22.9221	-1.18635	9.32175
953	4.53	-13.6539	22.7421	-1.29462	9.25324
954	4.54	-13.0495	22.6321	-1.4121	9.19686
955	4.55	-12.5285	22.5841	-1.54261	9.15571
956	4.56	-12.12	22.582	-1.68837	9.13178
957	4.57	-11.8388	22.6056	-1.8498	9.1261
958	4.58	-11.6841	22.6345	-2.02559	9.13865
959	4.59	-11.6403	22.6518	-2.21291	9.16846
960	4.6	-11.6783	22.6452	-2.4076	9.21368
961	4.61	-11.7596	22.6083	-2.60434	9.27165
962	4.62	-11.8404	22.5398	-2.79691	9.33904
963	4.63	-11.8764	22.4426	-2.97819	9.41211
964	4.64	-11.8271	22.3229	-3.14029	9.48684
965	4.65	-11.6592	22.1894	-3.27469	9.5593
966	4.66	-11.3495	22.052	-3.37243	9.62586
967	4.67	-10.8865	21.9213	-3.42453	9.68352
968	4.68	-10.2706	21.807	-3.42262	9.73009
969	4.69	-9.51336	21.7175	-3.35965	9.76437
970	4.7	-8.6362	21.6585	-3.2307	9.78613
971	4.71	-7.66806	21.6328	-3.03377	9.79597
972	4.72	-6.64283	21.6404	-2.77031	9.79497
973	4.73	-5.59622	21.6783	-2.44546	9.78423
974	4.74	-4.56296	21.742	-2.06792	9.76443
975	4.75	-3.57396	21.8257	-1.64944	9.73547
976	4.76	-2.65428	21.9229	-1.20372	9.6963
977	4.77	-1.82185	22.0273	-0.745271	9.64514
978	4.78	-1.08719	22.1326	-0.288131	9.57978
979	4.79	-0.454217	22.2325	0.155263	9.49817
980	4.8	0.0781781	22.3217	0.574844	9.39894
981	4.81	0.513933	22.3955	0.963203	9.28191
982	4.82	0.857779	22.4506	1.31541	9.14839
983	4.83	1.11351	22.4862	1.6285	9.00143
984	4.84	1.28327	22.5038	1.90066	8.84563
985	4.85	1.36753	22.5077	2.13042	8.68687
986	4.86	1.36609	22.5048	2.31609	8.53166
987	4.87	1.2797	22.5035	2.4553	8.38629
988	4.88	1.11156	22.5131	2.54531	8.25572
989	4.89	0.868697	22.5416	2.58335	8.14257
990	4.9	0.562452	22.5948	2.5672	8.04666
991	4.91	0.208169	22.6744	2.49605	7.96503
992	4.92	-0.175873	22.7772	2.37119	7.89287
993	4.93	-0.570376	22.8955	2.1966	7.82488
994	4.94	-0.957026	23.0174	1.97923	7.75664
995	4.95	-1.3203	23.1285	1.72889	7.68544
996	4.96	-1.64912	23.2135	1.45805	7.61042
997	4.97	-1.93762	23.2578	1.18099	7.53196
998	4.98	-2.18534	23.2487	0.912799	7.4507
999	4.99	-2.39654	23.1766	0.668261	7.36674
1000	5	-2.57892	23.0353	0.460533	7.27949
1001	5.01	-2.74214	22.8229	0.299966	7.18816
1002	5.02	-2.8954	22.5421	0.193246	7.09284
1003	5.03	-3.04568	22.2002	0.142917	6.99558
1004	5.04	-3.19562	21.8091	0.147379	6.90078
1005	5.05	-3.34232	21.3844	0.201352	6.81476
1006	5.06	-3.47697	20.9434	0.296754	6.74431
1007	5.07	-3.5855	20.5039	0.423726	6.69475
1008	5.08	-3.6504	20.0815	0.572008	6.66825
1009	5.09	-3.65359	19.6889	0.732228	6.66317
1010	5.1	-3.57984	19.3349	0.89698	6.67453
1011	5.11	-3.42013	19.0244	1.06173	6.69563
1012	5.12	-3.1744	18.7593	1.22534	6.72
1013	5.13	-2.85291	18.5384	1.39012	6.74302
1014	5.14	-2.476	18.358	1.56161	6.7628
1015	5.15	-2.07193	18.2117	1.74783	6.78012
1016	5.16	-1.67336	18.0913	1.9584	6.79754
1017	5.17	-1.31258	17.9886	2.20334	6.81812
1018	5.18	-1.01692	17.8977	2.49183	6.84387
1019	5.19	-0.804519	17.8175	2.83102	6.87486
1020	5.2	-0.681647	17.7532	3.22485	6.90907
1021	5.21	-0.641882	17.7151	3.67317	6.94326
1022	5.22	-0.667263	17.7156	4.17116	6.97446
1023	5.23	-0.73124	17.7642	4.70912	7.00144
1024	5.24	-0.802475	17.8627	5.27277	7.02559
1025	5.25	-0.849188	18.0041	5.84425	7.05063
1026	5.26	-0.842838	18.1727	6.40352	7.08117
1027	5.27	-0.760858	18.3486	6.93006	7.12071
1028	5.28	-0.588031	18.5118	7.40483	7.16983
1029	5.29	-0.316368	18.6465	7.81193	7.22558
1030	5.3	0.056066	18.7427	8.14006	7.28226
1031	5.31	0.526685	18.7969	8.38327	7.33323
1032	5.32	1.09004	18.8112	8.54125	7.37318
1033	5.33	1.7389	18.7917	8.61896	7.39966
1034	5.34	2.46477	18.7466	8.6259	7.4138
1035	5.35	3.25742	18.6847	8.57521	7.41967
1036	5.36	4.10407	18.6139	8.48237	7.42309
1037	5.37	4.98843	18.5403	8.36384	7.43008
1038	5.38	5.88999	18.467	8.23573	7.44588
1039	5.39	6.78416	18.394	8.11242	7.47448
1040	5.4	7.6434	18.3192	8.00524	7.51886
1041	5.41	8.43945	18.2387	7.92141	7.58114
1042	5.42	9.1465	18.1492	7.86342	7.66249
1043	5.43	9.7446	18.0493	7.82885	7.76254
1044	5.44	10.2231	17.941	7.81085	7.87875
1045	5.45	10.5828	17.8297	7.79908	8.00622
1046	5.46	10.8371	17.723	7.78118	8.13828
1047	5.47	11.0116	17.6285	7.74462	8.26792
1048	5.48	11.1412	17.5511	7.67837	8.38922
1049	5.49	11.2668	17.4915	7.57448	8.49849
1050	5.5	11.4302	17.4458	7.42926	8.59448
1051	5.51	11.6692	17.4081	7.24379	8.67778
1052	5.52	12.0133	17.3734	7.02379	8.74963
1053	5.53	12.4801	17.3408	6.77864	8.81064
1054	5.54	13.0734	17.3146	6.52008	8.86021
1055	5.55	13.7832	17.3032	6.26038	8.89665
1056	5.56	14.5868	17.3161	6.01053	8.91807
1057	5.57	15.4525	17.3586	5.7789	8.92371
1058	5.58	16.3425	17.4295	5.5702	8.91504
1059	5.59	17.2177	17.5191	5.38534	8.89626
1060	5.6	18.0415	17.6119	5.22185	8.874
1061	5.61	18.7828	17.691	5.07491	8.85642
1062	5.62	19.4183	17.7431	4.93861	8.85193
1063	5.63	19.9334	17.7635	4.80706	8.86799
1064	5.64	20.3222	17.7586	4.67533	8.9101
1065	5.65	20.5864	17.7458	4.53998	8.98135
1066	5.66	20.7333	17.7511	4.39897	9.08236
1067	5.67	20.7743	17.8038	4.25145	9.21185
1068	5.68	20.7226	17.93	4.09726	9.36746
1069	5.69	20.5915	18.1461	3.93647	9.54672
1070	5.7	20.3928	18.4552	3.76902	9.74777
1071	5.71	20.1362	18.846	3.59463	9.96955
1072	5.72	19.8281	19.2955	3.41281	10.2114
1073	5.73	19.4719	19.7747	3.22299	10.4722
1074	5.74	19.0678	20.253	3.02474	10.7495
1075	5.75	18.6133	20.7035	2.81791	11.0388
1076	5.76	18.1038	21.1057	2.60259	11.3334
1077	5.77	17.5331	21.4477	2.37942	11.6248
1078	5.78	16.8951	21.727	2.14949	11.9038
1079	5.79	16.1846	21.9504	1.91418	12.1615
1080	5.8	15.3987	22.1326	1.67524	12.3904
1081	5.81	14.5387	22.2937	1.43451	12.5849
1082	5.82	13.6111	22.4552	1.19386	12.7418
1083	5.83	12.6284	22.6351	0.95484	12.8601
1084	5.84	11.6093	22.844	0.718405	12.9406
1085	5.85	10.5779	23.0823	0.484747	12.9849
1086	5.86	9.56212	23.3413	0.253176	12.9956
1087	5.87	8.59151	23.6063	0.0222001	12.9752
1088	5.88	7.69444	23.8611	-0.210219	12.9264
1089	5.89	6.89547	24.0921	-0.446072	12.8522
1090	5.9	6.21303	24.2913	-0.686828	12.7564
1091	5.91	5.65775	24.4565	-0.932836	12.6435
1092	5.92	5.23188	24.5907	-1.18292	12.5191
1093	5.93	4.92954	24.6999	-1.4344	12.3897
1094	5.94	4.73827	24.7914	-1.68308	12.2619
1095	5.95	4.6409	24.8715	-1.92415	12.1423
1096	5.96	4.61814	24.9449	-2.15276	12.0367
1097	5.97	4.65084	25.0136	-2.36499	11.9498
1098	5.98	4.72176	25.0775	-2.55846	11.8852
1099	5.99	4.81646	25.1347	-2.733	11.8454
1100	6	4.92341	25.182	-2.89053	11.8326
1101	6.01	5.03311	25.2161	-3.03487	11.8484
1102	6.02	5.13673	25.2337	-3.17129	11.8939
1103	6.03	5.22451	25.2325	-3.30558	11.9699
1104	6.04	5.28456	25.2115	-3.44347	12.0767
1105	6.05	5.30227	25.1713	-3.5898	12.2138
1106	6.06	5.26053	25.1146	-3.74792	12.3792
1107	6.07	5.1413	25.0465	-3.91918	12.5696
1108	6.08	4.9276	24.9746	-4.10259	12.7791
1109	6.09	4.60612	24.9092	-4.2947	12.9992
1110	6.1	4.16965	24.8632	-4.4897	13.219
1111	6.11	3.6191	24.8508	-4.67995	13.4267
1112	6.12	2.9645	24.8866	-4.85655	13.6106
1113	6.13	2.22477	24.9832	-5.01039	13.7618
1114	6.14	1.42622	25.1481	-5.13326	13.876
1115	6.15	0.599921	25.3824	-5.21858	13.954
1116	6.16	-0.221719	25.6788	-5.26217	14.0015
1117	6.17	-1.00839	26.0224	-5.26231	14.0272
1118	6.18	-1.73494	26.3928	-5.21963	14.0403
1119	6.19	-2.38367	26.7668	-5.1363	14.0482
1120	6.2	-2.94527	27.1214	-5.01529	14.0543
1121	6.21	-3.41869	27.437	-4.8597	14.0582
1122	6.22	-3.80984	27.698	-4.67234	14.0557
1123	6.23	-4.12975	27.894	-4.45556	14.0409
1124	6.24	-4.39238	28.0188	-4.21147	14.0073
1125	6.25	-4.61257	28.0708	-3.94234	13.9496
1126	6.26	-4.80439	28.051	-3.65085	13.8642
1127	6.27	-4.97974	27.9633	-3.34025	13.7498
1128	6.28	-5.14772	27.8142	-3.01416	13.607
1129	6.29	-5.31426	27.6119	-2.67612	13.4373
1130	6.3	-5.482	27.3669	-2.32882	13.2427
1131	6.31	-5.65057	27.0917	-1.97361	13.024
1132	6.32	-5.81694	26.7998	-1.61015	12.7809
1133	6.33	-5.97587	26.5051	-1.23663	12.5123
1134	6.34	-6.12068	26.2209	-0.850356	12.2174
1135	6.35	-6.24395	25.9591	-0.449251	11.8972
1136	6.36	-6.33841	25.7294	-0.0331374	11.556
1137	6.37	-6.39786	25.5391	0.394724	11.2024
1138	6.38	-6.41805	25.3934	0.826614	10.8489
1139	6.39	-6.39728	25.2955	1.25006	10.5108
1140	6.4	-6.33694	25.2468	1.64867	10.2036
1141	6.41	-6.24173	25.247	2.00344	9.9409
1142	6.42	-6.11928	25.294	2.29496	9.73216
1143	6.43	-5.97959	25.3838	2.50569	9.58147
1144	6.44	-5.834	25.5105	2.62205	9.48749
1145	6.45	-5.69379	25.6661	2.63583	9.4444
1146	6.46	-5.56879	25.8417	2.54485	9.44324
1147	6.47	-5.46611	26.0271	2.35281	9.47332
1148	6.48	-5.38903	26.2123	2.06842	9.52344
1149	6.49	-5.33646	26.3877	1.70437	9.58272
1150	6.5	-5.3029	26.5446	1.27601	9.64131
1151	6.51	-5.27906	26.6757	0.800219	9.69088
1152	6.52	-5.25287	26.7752	0.294556	9.72512
1153	6.53	-5.21096	26.8382	-0.223495	9.73995
1154	6.54	-5.14029	26.8614	-0.736963	9.73359
1155	6.55	-5.02973	26.8424	-1.22978	9.70614
1156	6.56	-4.87146	26.7797	-1.68733	9.65914
1157	6.57	-4.66207	26.6735	-2.09669	9.59487
1158	6.58	-4.40317	26.5254	-2.44716	9.51585
1159	6.59	-4.10163	26.3391	-2.73058	9.42458
1160	6.6	-3.76936	26.1198	-2.94174	9.32346
1161	6.61	-3.42263	25.875	-3.07843	9.21492
1162	6.62	-3.08105	25.6133	-3.14147	9.10151
1163	6.63	-2.76616	25.3445	-3.13451	8.98598
1164	6.64	-2.4997	25.0792	-3.06387	8.8713
1165	6.65	-2.30196	24.829	-2.93815	8.76069
1166	6.66	-2.19008	24.6059	-2.76781	8.65754
1167	6.67	-2.17639	24.4227	-2.56489	8.56533
1168	6.68	-2.26747	24.2919	-2.34241	8.48732
1169	6.69	-2.46361	24.2239	-2.11383	8.42631
1170	6.7	-2.75895	24.2255	-1.8922	8.38421
1171	6.71	-3.14244	24.2975	-1.68927	8.3618
1172	6.72	-3.59904	24.4336	-1.51422	8.35873
1173	6.73	-4.11149	24.6202	-1.37265	8.37366
1174	6.74	-4.66205	24.8383	-1.26574	8.40459
1175	6.75	-5.2339	25.0658	-1.18977	8.44916
1176	6.76	-5.81231	25.2808	-1.13641	8.50499
1177	6.77	-6.38499	25.4643	-1.09356	8.5698
1178	6.78	-6.94218	25.6037	-1.04691	8.64145
1179	6.79	-7.47597	25.6935	-0.981648	8.71817
1180	6.8	-7.97971	25.7362	-0.884343	8.79848
1181	6.81	-8.44726	25.7414	-0.744544	8.88125
1182	6.82	-8.87252	25.7233	-0.555761	8.96551
1183	6.83	-9.24932	25.6981	-0.315811	9.05046
1184	6.84	-9.57168	25.6803	-0.0265661	9.13549
1185	6.85	-9.83435	25.6809	0.306836	9.22029
1186	6.86	-10.0337	25.7055	0.677021	9.30524
1187	6.87	-10.1684	25.7549	1.07529	9.3915
1188	6.88	-10.2399	25.826	1.49235	9.48108
1189	6.89	-10.253	25.9137	1.91888	9.57649
1190	6.9	-10.2155	26.0121	2.34556	9.68017
1191	6.91	-10.1383	26.1152	2.76299	9.79378
1192	6.92	-10.0342	26.2176	3.16169	9.91767
1193	6.93	-9.91775	26.3138	3.53215	10.0507
1194	6.94	-9.80409	26.3983	3.8652	10.1902
1195	6.95	-9.70826	26.4654	4.15278	10.3326
1196	6.96	-9.64451	26.5088	4.38861	10.4739
1197	6.97	-9.62575	26.5221	4.56914	10.6101
1198	6.98	-9.66304	26.4982	4.69417	10.738
1199	6.99	-9.76525	26.4302	4.76713	10.8552
1200	7	-9.93861	26.311	4.79484	10.9604
1201	7.01	-10.1866	26.1342	4.78701	11.053
1202	7.02	-10.5093	25.8952	4.75521	11.1334
1203	7.03	-10.9038	25.5921	4.71179	11.2021
1204	7.04	-11.3631	25.2276	4.66887	11.2601
1205	7.05	-11.8768	24.8103	4.63731	11.3086
1206	7.06	-12.4305	24.3552	4.62611	11.3486
1207	7.07	-13.006	23.8841	4.64179	11.3815
1208	7.08	-13.5824	23.4231	4.68819	11.4084
1209	7.09	-14.1364	23.0001	4.76633	11.4307
1210	7.1	-14.6438	22.6396	4.87431	11.4496
1211	7.11	-15.0814	22.3585	5.00734	11.4662
1212	7.12	-15.4281	22.1628	5.15799	11.4806
1213	7.13	-15.6672	22.0473	5.31639	11.4922
1214	7.14	-15.7872	21.9969	5.47093	11.4986
1215	7.15	-15.7827	21.9915	5.60886	11.4962
1216	7.16	-15.6548	22.0106	5.71718	11.4803
1217	7.17	-15.4103	22.0366	5.78372	11.4465
1218	7.18	-15.0609	22.0573	5.79812	11.392
1219	7.19	-14.6226	22.0661	5.75288	11.3166
1220	7.2	-14.1142	22.0611	5.64415	11.2237
1221	7.21	-13.5564	22.0436	5.47233	11.1204
1222	7.22	-12.9707	22.0167	5.24236	11.0157
1223	7.23	-12.3788	21.9837	4.96348	10.9192
1224	7.24	-11.8016	21.9474	4.64853	10.8385
1225	7.25	-11.2587	21.91	4.31268	10.7771
1226	7.26	-10.7667	21.8728	3.97183	10.734
1227	7.27	-10.3394	21.837	3.6408	10.7042
1228	7.28	-9.98626	21.8037	3.33158	10.6799
1229	7.29	-9.71228	21.7746	3.05204	10.653
1230	7.3	-9.51783	21.752	2.80519	10.6175
1231	7.31	-9.39888	21.7384	2.5896	10.5707
1232	7.32	-9.34784	21.7369	2.40035	10.5141
1233	7.33	-9.35456	21.75	2.23065	10.4527
1234	7.34	-9.40744	21.7795	2.07375	10.3941
1235	7.35	-9.49482	21.826	1.92459	10.3466
1236	7.36	-9.60596	21.8892	1.78092	10.317
1237	7.37	-9.73207	21.967	1.64368	10.3096
1238	7.38	-9.86676	22.0567	1.51645	10.3248
1239	7.39	-10.0061	22.1551	1.4042	10.3597
1240	7.4	-10.1486	22.2587	1.31181	10.4087
1241	7.41	-10.2942	22.3645	1.24239	10.4648
1242	7.42	-10.4437	22.4708	1.19611	10.5209
1243	7.43	-10.5976	22.5771	1.16931	10.5705
1244	7.44	-10.7549	22.6848	1.15449	10.6087
1245	7.45	-10.9128	22.7967	1.14084	10.6324
1246	7.46	-11.0667	22.9168	1.11529	10.64
1247	7.47	-11.2098	23.0497	1.06386	10.6314
1248	7.48	-11.3348	23.1999	0.973148	10.6079
1249	7.49	-11.4343	23.3712	0.831539	10.5714
1250	7.5	-11.5023	23.5663	0.630321	10.5247
1251	7.51	-11.5354	23.7869	0.364395	10.4702
1252	7.52	-11.5331	24.0341	0.032562	10.4106
1253	7.53	-11.4982	24.3085	-0.362477	10.3484
1254	7.54	-11.4363	24.611	-0.81421	10.2866
1255	7.55	-11.3554	24.942	-1.31296	10.2291
1256	7.56	-11.2645	25.3012	-1.84628	10.1814
1257	7.57	-11.1727	25.6864	-2.39971	10.151
1258	7.58	-11.0879	26.0917	-2.95764	10.1468
1259	7.59	-11.0156	26.5074	-3.50423	10.1775
1260	7.6	-10.9592	26.92	-4.02428	10.25
1261	7.61	-10.9194	27.3133	-4.50421	10.3668
1262	7.62	-10.8951	27.6715	-4.93268	10.5253
1263	7.63	-10.8841	27.981	-5.30113	10.7179
1264	7.64	-10.8842	28.2323	-5.60379	10.9336
1265	7.65	-10.8943	28.4216	-5.8377	11.1597
1266	7.66	-10.9143	28.5497	-6.00261	11.3844
1267	7.67	-10.9457	28.6216	-6.10079	11.5977
1268	7.68	-10.9907	28.6449	-6.13725	11.7923
1269	7.69	-11.0517	28.6277	-6.11999	11.9636
1270	7.7	-11.1304	28.5779	-6.06005	12.11
1271	7.71	-11.2273	28.502	-5.97162	12.2325
1272	7.72	-11.3417	28.4045	-5.87129	12.3348
1273	7.73	-11.4713	28.2879	-5.77671	12.4226
1274	7.74	-11.6134	28.153	-5.70453	12.5031
1275	7.75	-11.7646	27.9988	-5.66794	12.5834
1276	7.76	-11.9218	27.8236	-5.67413	12.6691
1277	7.77	-12.0817	27.6253	-5.72242	12.7624
1278	7.78	-12.2412	27.4022	-5.8033	12.8608
1279	7.79	-12.3968	27.1537	-5.89913	12.9562
1280	7.8	-12.5445	26.8803	-5.98597	13.0362
1281	7.81	-12.6795	26.5847	-6.03683	13.086
1282	7.82	-12.7971	26.271	-6.02546	13.0914
1283	7.83	-12.8927	25.9449	-5.93053	13.0427
1284	7.84	-12.963	25.6138	-5.73852	12.9373
1285	7.85	-13.0065	25.2861	-5.44588	12.7815
1286	7.86	-13.0245	24.9715	-5.05948	12.5898
1287	7.87	-13.0209	24.6799	-4.59538	12.3828
1288	7.88	-13.0023	24.4212	-4.07635	12.1824
1289	7.89	-12.9766	24.2039	-3.5285	12.008
1290	7.9	-12.9522	24.0342	-2.97771	11.8721
1291	7.91	-12.9362	23.9152	-2.44641	11.7791
1292	7.92	-12.934	23.8466	-1.95116	11.7248
1293	7.93	-12.9477	23.8246	-1.5016	11.6994
1294	7.94	-12.9764	23.8429	-1.10025	11.6898
1295	7.95	-13.0168	23.8931	-0.743714	11.6832
1296	7.96	-13.0638	23.9661	-0.424214	11.6688
1297	7.97	-13.1115	24.0532	-0.131949	11.6396
1298	7.98	-13.1548	24.1464	0.143003	11.5926
1299	7.99	-13.1897	24.2395	0.409033	11.5292
1300	8	-13.214	24.3277	0.672108	11.4539
1301	8.01	-13.2269	24.4077	0.935514	11.3729
1302	8.02	-13.2288	24.4774	1.20046	11.2924
1303	8.03	-13.2204	24.5347	1.46689	11.2169
1304	8.04	-13.2022	24.5775	1.73453	11.1483
1305	8.05	-13.1734	24.6029	2.00368	11.0856
1306	8.06	-13.132	24.6068	2.27558	11.026
1307	8.07	-13.0741	24.5845	2.55217	10.9658
1308	8.08	-12.9946	24.531	2.8354	10.9028
1309	8.09	-12.887	24.4413	3.12638	10.8367
1310	8.1	-12.7442	24.3114	3.42439	10.77
1311	8.11	-12.5594	24.1393	3.72612	10.7072
1312	8.12	-12.3263	23.9254	4.02561	10.6542
1313	8.13	-12.0401	23.6732	4.31432	10.6166
1314	8.14	-11.6981	23.39	4.58187	10.5988
1315	8.15	-11.3006	23.0868	4.81703	10.6035
1316	8.16	-10.8507	22.778	5.00879	10.6312
1317	8.17	-10.355	22.4805	5.1475	10.6808
1318	8.18	-9.82292	22.2119	5.22577	10.7496
1319	8.19	-9.2668	21.9882	5.23942	10.8335
1320	8.2	-8.7005	21.8211	5.18792	10.9276
1321	8.21	-8.13863	21.716	5.07463	11.0259
1322	8.22	-7.59519	21.6708	4.90669	11.1216
1323	8.23	-7.08245	21.6763	4.69447	11.2082
1324	8.24	-6.61	21.7186	4.45094	11.2798
1325	8.25	-6.1842	21.7819	4.19033	11.3315
1326	8.26	-5.808	21.8518	3.92703	11.3605
1327	8.27	-5.48131	21.917	3.67439	11.3652
1328	8.28	-5.20157	21.971	3.44375	11.346
1329	8.29	-4.96481	22.0115	3.24376	11.3041
1330	8.3	-4.76662	22.0398	3.0802	11.2412
1331	8.31	-4.60308	22.0596	2.95611	11.1592
1332	8.32	-4.47166	22.0754	2.87223	11.0599
1333	8.33	-4.37179	22.0915	2.82752	10.9453
1334	8.34	-4.30511	22.1112	2.81984	10.8186
1335	8.35	-4.27553	22.1356	2.84605	10.6843
1336	8.36	-4.28895	22.1636	2.90235	10.5481
1337	8.37	-4.35271	22.1917	2.98421	10.4167
1338	8.38	-4.47467	22.214	3.08642	10.2962
1339	8.39	-4.66229	22.2237	3.20296	10.1908
1340	8.4	-4.92139	22.2142	3.32728	10.1012
1341	8.41	-5.25484	22.1811	3.45265	10.0249
1342	8.42	-5.66144	22.1235	3.57261	9.95696
1343	8.43	-6.13501	22.0459	3.68155	9.89127
1344	8.44	-6.66411	21.9571	3.7752	9.82274
1345	8.45	-7.23223	21.8698	3.85112	9.74865
1346	8.46	-7.81888	21.7974	3.90871	9.66934
1347	8.47	-8.40099	21.7513	3.9493	9.58842
1348	8.48	-8.95489	21.7378	3.97578	9.51213
1349	8.49	-9.45808	21.7566	3.99222	9.44827
1350	8.5	-9.89106	21.8012	4.00331	9.40482
1351	8.51	-10.2385	21.8602	4.0138	9.38822
1352	8.52	-10.4897	21.9201	4.02815	9.40181
1353	8.53	-10.6393	21.9683	4.05009	9.44454
1354	8.54	-10.6867	21.9948	4.08255	9.51081
1355	8.55	-10.6355	21.9938	4.12734	9.59109
1356	8.56	-10.4936	21.9641	4.18514	9.67362
1357	8.57	-10.2725	21.909	4.25535	9.74641
1358	8.58	-9.98664	21.8358	4.33595	9.79916
1359	8.59	-9.65343	21.7552	4.42342	9.82465
1360	8.6	-9.29219	21.6798	4.51265	9.81935
1361	8.61	-8.92351	21.6235	4.59722	9.78341
1362	8.62	-8.568	21.5993	4.66967	9.72016
1363	8.63	-8.24514	21.6177	4.72205	9.63524
1364	8.64	-7.97196	21.6851	4.74656	9.53566
1365	8.65	-7.7618	21.8029	4.73614	9.42886
1366	8.66	-7.62338	21.9667	4.6852	9.32183
1367	8.67	-7.56041	22.1672	4.59003	9.22057
1368	8.68	-7.57142	22.3916	4.44927	9.12971
1369	8.69	-7.65037	22.6251	4.26424	9.05252
1370	8.7	-7.78748	22.8531	4.03928	8.99097
1371	8.71	-7.97054	23.0623	3.78187	8.94595
1372	8.72	-8.18639	23.2427	3.50271	8.91734
1373	8.73	-8.42236	23.387	3.21549	8.90407
1374	8.74	-8.66755	23.4912	2.93624	8.90409
1375	8.75	-8.91394	23.554	2.68221	8.91456
1376	8.76	-9.15683	23.5755	2.47064	8.93217
1377	8.77	-9.39486	23.5568	2.31685	8.95371
1378	8.78	-9.62967	23.4995	2.23281	8.97675
1379	8.79	-9.86493	23.4059	2.22575	9.00015
1380	8.8	-10.1051	23.2799	2.29744	9.02425
1381	8.81	-10.3543	23.1284	2.44391	9.05063
1382	8.82	-10.615	22.9623	2.65615	9.08145
1383	8.83	-10.8875	22.7974	2.92101	9.11871
1384	8.84	-11.1694	22.6531	3.22246	9.16369
1385	8.85	-11.4561	22.5502	3.54274	9.2167
1386	8.86	-11.7414	22.5075	3.8636	9.27726
1387	8.87	-12.0182	22.538	4.16724	9.34438
1388	8.88	-12.2796	22.6461	4.43707	9.41677
1389	8.89	-12.5192	22.8267	4.65859	9.49301
1390	8.9	-12.7316	23.0669	4.82005	9.57124
1391	8.91	-12.9122	23.3488	4.9135	9.64899
1392	8.92	-13.0571	23.6533	4.93542	9.72305
1393	8.93	-13.1634	23.9628	4.88737	9.78947
1394	8.94	-13.2286	24.2633	4.77624	9.8439
1395	8.95	-13.252	24.5446	4.61384	9.88202
1396	8.96	-13.2346	24.8006	4.41603	9.90018
1397	8.97	-13.1803	25.0274	4.20114	9.89602
1398	8.98	-13.0964	25.2233	3.98805	9.86899
1399	8.99	-12.9934	25.3866	3.79416	9.82065
1400	9	-12.8849	25.5159	3.63325	9.75476
1401	9.01	-12.7864	25.6092	3.51403	9.67678
1402	9.02	-12.7137	25.6642	3.43931	9.5931
1403	9.03	-12.6813	25.6793	3.40595	9.51002
1404	9.04	-12.7	25.6544	3.40581	9.43268
1405	9.05	-12.776	25.5914	3.42724	9.3644
1406	9.06	-12.9095	25.4952	3.45708	9.30634
1407	9.07	-13.0945	25.3734	3.48254	9.25759
1408	9.08	-13.3194	25.2351	3.49297	9.2158
1409	9.09	-13.5686	25.09	3.48084	9.17787
1410	9.1	-13.8241	24.9466	3.44219	9.14069
1411	9.11	-14.0683	24.8108	3.37632	9.10179
1412	9.12	-14.2856	24.6853	3.28514	9.05981
1413	9.13	-14.4647	24.57	3.17212	9.01448
1414	9.14	-14.5987	24.4628	3.04144	8.96647
1415	9.15	-14.686	24.3607	2.89739	8.91684
1416	9.16	-14.729	24.2604	2.74417	8.8665
1417	9.17	-14.7334	24.1597	2.58581	8.81581
1418	9.18	-14.7064	24.057	2.42658	8.7645
1419	9.19	-14.6554	23.9514	2.27125	8.71209
1420	9.2	-14.5872	23.8419	2.12516	8.65849
1421	9.21	-14.5065	23.7274	1.99414	8.60495
1422	9.22	-14.4168	23.6061	1.88408	8.55466
1423	9.23	-14.3197	23.476	1.80014	8.51287
1424	9.24	-14.2161	23.3344	1.74622	8.48643
1425	9.25	-14.1065	23.179	1.72427	8.48263
1426	9.26	-13.9916	23.008	1.7341	8.50775
1427	9.27	-13.8731	22.8207	1.77341	8.56555
1428	9.28	-13.753	22.6178	1.8383	8.65626
1429	9.29	-13.6336	22.4015	1.92383	8.77621
1430	9.3	-13.5168	22.1757	2.02461	8.91826
1431	9.31	-13.4029	21.9453	2.1354	9.07266
1432	9.32	-13.2903	21.7164	2.25129	9.22817
1433	9.33	-13.175	21.4956	2.36801	9.37321
1434	9.34	-13.0509	21.2898	2.48187	9.49677
1435	9.35	-12.9106	21.1058	2.58981	9.58916
1436	9.36	-12.7463	20.9501	2.68953	9.64253
1437	9.37	-12.5514	20.8285	2.77967	9.65119
1438	9.38	-12.3209	20.7464	2.86008	9.61192
1439	9.39	-12.0534	20.7081	2.93202	9.52407
1440	9.4	-11.7505	20.7164	2.99825	9.38981
1441	9.41	-11.4174	20.7725	3.0629	9.21408
1442	9.42	-11.0622	20.8756	3.13105	9.00439
1443	9.43	-10.6948	21.0225	3.2081	8.77026
1444	9.44	-10.3259	21.2079	3.29901	8.52224
1445	9.45	-9.96561	21.4248	3.40749	8.27078
1446	9.46	-9.62262	21.6646	3.5356	8.02509
1447	9.47	-9.30306	21.9184	3.6833	7.7923
1448	9.48	-9.01021	22.1774	3.84858	7.57737
1449	9.49	-8.74451	22.4337	4.02761	7.38332
1450	9.5	-8.50399	22.6812	4.21526	7.21193
1451	9.51	-8.28523	22.9155	4.40572	7.06438
1452	9.52	-8.08433	23.1345	4.59313	6.94159
1453	9.53	-7.89806	23.338	4.77217	6.84416
1454	9.54	-7.7245	23.5269	4.93847	6.77215
1455	9.55	-7.56338	23.7035	5.08886	6.72462
1456	9.56	-7.41603	23.8704	5.22156	6.69942
1457	9.57	-7.28462	24.0302	5.33587	6.69313
1458	9.58	-7.17162	24.1853	5.43211	6.70117
1459	9.59	-7.07874	24.3373	5.51118	6.71817
1460	9.6	-7.00666	24.4869	5.57415	6.7384
1461	9.61	-6.95473	24.6337	5.62205	6.75629
1462	9.62	-6.92136	24.776	5.65546	6.76706
1463	9.63	-6.90458	24.9111	5.67456	6.76721
1464	9.64	-6.90269	25.0354	5.67892	6.75505
1465	9.65	-6.91514	25.1452	5.6676	6.73089
1466	9.66	-6.94301	25.2364	5.63923	6.69716
1467	9.67	-6.98933	25.305	5.59216	6.65815
1468	9.68	-7.05918	25.3465	5.52451	6.61946
1469	9.69	-7.15963	25.3566	5.43439	6.58731
1470	9.7	-7.29926	25.3303	5.32004	6.56755
1471	9.71	-7.4876	25.2633	5.18011	6.56467
1472	9.72	-7.7343	25.1522	5.0139	6.58086
1473	9.73	-8.04784	24.9961	4.82154	6.61548
1474	9.74	-8.43432	24.7976	4.60416	6.66503
1475	9.75	-8.89615	24.5639	4.36403	6.72394
1476	9.76	-9.43086	24.3064	4.10446	6.78574
1477	9.77	-10.0306	24.0395	3.82962	6.84453
1478	9.78	-10.6821	23.7793	3.5444	6.89622
1479	9.79	-11.3674	23.5403	3.25406	6.93916
1480	9.8	-12.0653	23.3339	2.96405	6.97421
1481	9.81	-12.753	23.1663	2.67978	7.00405
1482	9.82	-13.4081	23.0393	2.40647	7.0323
1483	9.83	-14.0103	22.9502	2.14904	7.06244
1484	9.84	-14.5425	22.8941	1.91206	7.09708
1485	9.85	-14.9917	22.8647	1.69966	7.13763
1486	9.86	-15.3494	22.856	1.51528	7.18437
1487	9.87	-15.6107	22.8625	1.36144	7.23674
1488	9.88	-15.7749	22.8798	1.23946	7.29388
1489	9.89	-15.8439	22.904	1.14913	7.35488
1490	9.9	-15.822	22.9321	1.08845	7.41905
1491	9.91	-15.7153	22.9615	1.05358	7.4859
1492	9.92	-15.5315	22.9901	1.03874	7.55498
1493	9.93	-15.279	23.0164	1.03664	7.62561
1494	9.94	-14.9671	23.0393	1.03903	7.69672
1495	9.95	-14.6056	23.0589	1.03741	7.76687
1496	9.96	-14.2039	23.0762	1.02408	7.83431
1497	9.97	-13.7711	23.0931	0.993003	7.89747
1498	9.98	-13.3154	23.1126	0.940807	7.95535
1499	9.99	-12.8436	23.1385	0.867289	8.00792
